# Supplementary material for: Fibroblast growth factor receptor substrate 2 interactome mapping reveals novel candidate interactors associated with migration and invasion
Source: Cell Commun Signal. 2026 May 21;24:416. doi: 10.1186/s12964-026-02943-8 (PMC13393275; doi:10.1186/s12964-026-02943-8)
Supplement: Supplementary file 14 — Supplementary Material 14. [file 12964_2026_2943_MOESM14_ESM.xlsx]

## Sheet: Significantly altered p-sites
Protein	Gene	Description	Residue	FC	FDR
P28482	MAPK1	Mitogen-activated protein kinase 1	T185	9.63298	1.86e-09
P28482	MAPK1	Mitogen-activated protein kinase 1	Y187	9.63298	1.86e-09
P27361	MAPK3	Mitogen-activated protein kinase 3	T202	7.94649	1.86e-09
P27361	MAPK3	Mitogen-activated protein kinase 3	Y204	7.94649	1.86e-09
Q9NZN5	ARHGEF12	Rho guanine nucleotide exchange factor 12	T703	4.44337	0.00171603
Q9UDY2	TJP2	Tight junction protein ZO-2	S163	3.69483	9.88e-07
Q9UJY4	GGA2	ADP-ribosylation factor-binding protein GGA2	S177	3.52147	1.62e-05
P28482	MAPK1	Mitogen-activated protein kinase 1	T185	3.23778	9.67e-08
P27361	MAPK3	Mitogen-activated protein kinase 3	Y204	3.19561	2.7e-07
P12270	TPR	Nucleoprotein TPR	T2116	3.00288	1.28e-07
Q9UQC2	GAB2	GRB2-associated-binding protein 2	S543	2.97595	1.13e-07
Q8TF72	SHROOM3	Protein Shroom3	S403	2.91482	7.41e-07
P17544	ATF7	Cyclic AMP-dependent transcription factor ATF-7	T326	2.8546	0.000689
Q5SW79	CEP170	Centrosomal protein of 170 kDa	S1160	2.82041	6.04e-08
Q7Z5J4	RAI1	Retinoic acid-induced protein 1	T1068	2.70015	1.88e-07
P12270	TPR	Nucleoprotein TPR	S2155	2.68819	3.58e-08
Q15154	PCM1	Pericentriolar material 1 protein	S1283	2.59925	3.91e-05
Q8IWC1	MAP7D3	MAP7 domain-containing protein 3	S524	2.57155	2.7e-07
P15056	BRAF	Serine/threonine-protein kinase B-raf	S151	2.55849	2e-07
Q15418	RPS6KA1	Ribosomal protein S6 kinase alpha-1	S380	2.53484	5.35e-07
Q8TF72	SHROOM3	Protein Shroom3	S816	2.5348	2.7e-07
Q14680	MELK	Maternal embryonic leucine zipper kinase	T428	2.43285	5.06e-08
Q9UJY4	GGA2	ADP-ribosylation factor-binding protein GGA2	S400	2.32995	0.000903
P30307	CDC25C	M-phase inducer phosphatase 3	T48	2.31505	2.99e-07
Q8TF72	SHROOM3	Protein Shroom3	S1279	2.27309	0.000108
Q15418	RPS6KA1	Ribosomal protein S6 kinase alpha-1	S732	2.25734	0.000206
Q92995	USP13	Ubiquitin carboxyl-terminal hydrolase 13	S40	2.25196	5.4e-05
Q7RTP6	MICAL3	[F-actin]-monooxygenase MICAL3	RKTSQSEEEEAPR	2.23482	8.13e-06
Q9HCM7	FBRSL1	Fibrosin-1-like protein	S487	2.23432	5.65e-05
Q15418	RPS6KA1	Ribosomal protein S6 kinase alpha-1	S363	2.23288	2.7e-07
Q15418	RPS6KA1	Ribosomal protein S6 kinase alpha-1	S369	2.23288	2.7e-07
Q86SQ0	PHLDB2	Pleckstrin homology-like domain family B member 2	S415	2.22522	4.25e-05
O14974	PPP1R12A	Protein phosphatase 1 regulatory subunit 12A	S507	2.21159	5.42e-06
Q8N5C8	TAB3	TGF-beta-activated kinase 1 and MAP3K7-binding protein 3	S645	2.20504	0.000537
P78536	ADAM17	Disintegrin and metalloproteinase domain-containing protein 17	T735	2.17685	6.92e-09
Q6ZRI6	C15orf39	Uncharacterized protein C15orf39	T364	2.17127	4.77e-07
Q9NUL3	STAU2	Double-stranded RNA-binding protein Staufen homolog 2	S440	2.16586	6.24e-06
Q9UHI6	DDX20	Probable ATP-dependent RNA helicase DDX20	S500	2.16397	1.99e-06
P23443	RPS6KB1	Ribosomal protein S6 kinase beta-1	T444	2.16085	9.88e-07
Q6Y7W6	GIGYF2	GRB10-interacting GYF protein 2	S26	2.15928	1.99e-08
Q6Y7W6	GIGYF2	GRB10-interacting GYF protein 2	S30	2.15928	1.99e-08
Q92609	TBC1D5	TBC1 domain family member 5	S558	2.13057	6.04e-06
Q92609	TBC1D5	TBC1 domain family member 5	T/S	2.13057	6.04e-06
Q6ZSZ5	ARHGEF18	Rho guanine nucleotide exchange factor 18	T1345	2.12916	1.99e-08
O43295	SRGAP3	SLIT-ROBO Rho GTPase-activating protein 3	S858	2.12535	0.000145
Q8TF72	SHROOM3	Protein Shroom3 OS=Homo sapiens	S1173	2.1186	5.18e-06
P53367	ARFIP1	Arfaptin-1 OS=Homo sapiens	T361	2.11009	9.25e-06
Q9UKJ3	GPATCH8	G patch domain-containing protein	T293	2.08514	2.7e-07
P41162	ETV3	ETS translocation variant 3	TESSPGSR	2.07918	0.00179813
Q8NG27	PJA1	E3 ubiquitin-protein ligase Praja-1	S265	2.06405	9.74e-05
Q9BY84	DUSP16	Dual specificity protein phosphatase 16	S501	2.04134	0.0361894
Q32P44	EML3	Echinoderm microtubule-associated protein-like 3	S156	2.03107	0.0170959
Q32P44	EML3	Echinoderm microtubule-associated protein-like 3	S	2.03107	0.0170959
Q8N5U6	RNF10	RING finger protein 10 OS=Homo sapiens	S128	2.00252	5.35e-07
O75151	PHF2	Lysine-specific demethylase PHF2	S1056	1.99729	0.00353474
O75151	PHF2	Lysine-specific demethylase PHF2	S/T	1.99729	0.00353474
Q5TKA1	LIN9	Protein lin-9 homolog	S65	1.98335	0.000209
O43379	WDR62	WD repeat-containing protein 62	S49	1.97089	2.35e-05
P35658	NUP214	Nuclear pore complex protein Nup214	S430	1.95501	4.29e-06
P35658	NUP214	Nuclear pore complex protein Nup214	S433	1.95501	4.29e-06
Q5VT52	RPRD2	Regulation of nuclear pre-mRNA domain- containing protein 2	S581	1.93222	0.000267
Q9BY44	EIF2A	Eukaryotic translation initiation factor 2A	S526	1.92369	0.000247
P78536	ADAM17	Disintegrin and metalloproteinase domain-containing protein 17	S819	1.91503	0.0417418
O15357	INPPL1	Phosphatidylinositol 3,4,5-trisphosphate 5-phosphatase 2	T958	1.90516	1.88e-05
Q14934	NFATC4	Nuclear factor of activated T-cells, cytoplasmic 4	S272	1.90232	0.00124734
P47974	ZFP36L2	mRNA decay activator protein ZFP36L2	S125	1.87688	0.000878
O14924	RGS12	Regulator of G-protein signaling 12	S172	1.87544	0.000445
O60934	NBN	Nibrin	T497	1.87444	0.000206
Q7L804	RAB11FIP2	Rab11 family-interacting protein 2	S388	1.87382	1.61e-05
O94804	STK10	Serine/threonine-protein kinase 10	T952	1.87202	2.13e-05
P10398	ARAF	Serine/threonine-protein kinase A-Raf	T181	1.84348	2.01e-05
P09884	POLA1	DNA polymerase alpha catalytic subunit	T219	1.84293	2.99e-07
Q14160	SCRIB	Protein scribble homolog	T1342	1.83268	0.000569
Q14160	SCRIB	Protein scribble homolog	S1348	1.83268	0.000569
Q9Y6J0	CABIN1	Calcineurin-binding protein cabin-1	T1927	1.82201	0.00144142
O43502	RAD51C	DNA repair protein RAD51 homolog 3	S20	1.81933	0.0778844
Q02880	TOP2B	DNA topoisomerase 2-beta	S1466	1.81558	0.0124772
Q02880	TOP2B	DNA topoisomerase 2-beta	S1476	1.81558	0.0124772
Q2LD37	BLTP1	Bridge-like lipid transfer protein family member 1	S3653	1.79594	2.72e-05
Q9BSI4	TINF2	TERF1-interacting nuclear factor 2	S330	1.78969	0.0558002
Q07889	SOS1	Son of sevenless homolog 1	S1134	1.77982	8.35e-05
P49327	FASN	Fatty acid synthase	S831	1.77804	0.0108186
Q6EEV4	POLR2M	DNA-directed RNA polymerase II subunit GRINL1A, isoforms 4/5	LRAPSSR	1.76165	0.000716
Q765P7	MTSS2	Protein MTSS 2	S601	1.75908	1.78e-06
Q5T5P2	KIAA1217	Sickle tail protein homolog	S474	1.74769	9.92e-06
O76039	CDKL5	Cyclin-dependent kinase-like 5	S407	1.72285	1.06e-06
P51812	RPS6KA3	Ribosomal protein S6 kinase alpha-3	S369	1.70864	7.1e-06
P51812	RPS6KA3	Ribosomal protein S6 kinase alpha-3	S375	1.70864	7.1e-06
P30260	CDC27	Cell division cycle protein 27 homolog	S364	1.70738	0.000903
Q8IY17	PNPLA6	Patatin-like phospholipase domain-containing protein 6	S372	1.70332	0.00172905
P19634	SLC9A1	Sodium/hydrogen exchanger 1	S703	1.7	0.00336638
P15056	BRAF	Serine/threonine-protein kinase B-raf	S429	1.69965	0.000256
Q9C0B5	ZDHHC5	Palmitoyltransferase ZDHHC5	S409	1.69906	4.32e-06
Q7Z2Z1	TICRR	Treslin OS=Homo sapiens	S1045	1.69713	0.0667971
P20794	MAK	Serine/threonine-protein kinase MAK	Y159	1.69528	0.0092259
Q5VZL5	ZMYM4	Zinc finger MYM-type protein 4	S1181	1.69421	0.00649768
Q5SW79	CEP170	Centrosomal protein of 170 kDa	S1160	1.69366	3.02e-06
Q5SW79	CEP170	Centrosomal protein of 170 kDa	S1165	1.69366	3.02e-06
Q86SQ0	PHLDB2	Pleckstrin homology-like domain family B member 2	KSSISSISGRDDLMDYHR	1.68846	0.00193599
Q9C0A6	SETD5	Histone-lysine N-methyltransferase SETD5	RSSQAGDIAAEK	1.6794	0.0111605
P55196	AFDN	Afadin	T1352	1.67577	1.62e-05
P0CAP2	POLR2M	DNA-directed RNA polymerase II subunit GRINL1A	S179	1.67563	0.0410059
Q9UGU5	HMGXB4	HMG domain-containing protein 4	S197	1.67345	0.000209
A6H8Y1	BDP1	Transcription factor TFIIIB component B'' homolog	S100	1.67326	0.000849
Q9UBH6	XPR1	Xenotropic and polytropic retrovirus receptor 1	S676	1.66008	0.000605
Q8TF72	SHROOM3	Protein Shroom3	S285	1.64207	0.000541
O43395	PRPF3	U4/U6 small nuclear ribonucleoprotein Prp3	T172	1.63236	0.000969
Q6PKG0	LARP1	La-related protein 1	T376	1.61668	1.05e-05
Q09666	AHNAK	Neuroblast differentiation-associated protein AHNAK	S5110	1.61499	0.00744637
Q9NPR2	SEMA4B	Semaphorin-4B	S830	1.61371	2.79e-05
Q9Y6Y0	IVNS1ABP	Influenza virus NS1A-binding protein	T330	1.61211	7.36e-06
Q9UKA4	AKAP11	A-kinase anchor protein 11	S433	1.61079	0.0108368
Q9NZJ0	DTL	Denticleless protein homolog	S557	1.60296	0.00131733
Q9HCH0	NCKAP5L	Nck-associated protein 5-like	S1295	1.60068	0.0176657
P15822	HIVEP1	Zinc finger protein 40	T815	1.5998	0.0326121
Q9UPP1	PHF8	Histone lysine demethylase PHF8	S1021	1.59253	0.00321466
Q5TCQ9	MAGI3	Membrane-associated guanylate kinase, WW and PDZ domain-containing protein 3	S225	1.58918	0.0033114
Q15691	MAPRE1	Microtubule-associated protein RP/EBfamily member 1	S155	1.58796	1.6e-05
O94854	MACF1	Microtubule-actin cross-linking factor 1, isoforms 6/7	S578	1.58232	0.000744
Q9P2B2	PTGFRN	Prostaglandin F2 receptor negative regulator	S875	1.57999	0.0761127
O94761	RECQL4	ATP-dependent DNA helicase Q4	S27	1.57683	0.0953965
Q9Y618	NCOR2	Nuclear receptor corepressor 2	T1891	1.57498	5.93e-05
Q7Z333	SETX	Probable helicase senataxin	S1366	1.57452	0.00221032
P29966	MARCKS	Myristoylated alanine-rich C-kinase substrate	T143	1.57025	0.00521109
P29966	MARCKS	Myristoylated alanine-rich C-kinase substrate	S/T	1.57025	0.00521109
Q14687	GSE1	Genetic suppressor element 1	S140	1.56662	0.0420913
O43765	SGTA	Small glutamine-rich tetratricopeptide repeat- containing protein alpha	S305	1.55444	0.000741
Q86SQ0	PHLDB2	Pleckstrin homology-like domain family B member 2	S212	1.55235	0.0257822
O14686	KMT2D	Histone-lysine N-methyltransferase 2D	S2726	1.55198	0.00316626
P50548	ERF	ETS domain-containing transcription factor ERF	T526	1.55009	6.68e-05
Q14980	NUMA1	Nuclear mitotic apparatus protein 1	S2047	1.54945	0.0300721
Q9C0B5	ZDHHC5	Palmitoyltransferase ZDHHC5	S585	1.54814	1.62e-05
Q5T3J3	LRIF1	Ligand-dependent nuclear receptor-interacting factor 1	T389	1.54425	0.000835
P47974	ZFP36L2	mRNA decay activator protein ZFP36L2	S123	1.54267	0.000513
Q07352	ZFP36L1	mRNA decay activator protein ZFP36L1	S92	1.53946	0.00170609
Q9NRJ4	TULP4	Tubby-related protein 4	S1343	1.5394	0.0724377
Q96RK0	CIC	Protein capicua homolog	S173	1.53898	0.00325839
Q2LD37	BLTP1	Bridge-like lipid transfer protein family member 1	S4124	1.53734	0.00291965
P23588	EIF4B	Eukaryotic translation initiation factor 4B	S230	1.53455	0.00277446
Q9BW71	HIRIP3	HIRA-interacting protein 3	S269	1.529	0.015086
O95239	KIF4A	Chromosome-associated kinesin KIF4A	S801	1.52457	0.000723
Q9NW75	GPATCH2	G patch domain-containing protein 2	S129	1.51924	0.0253966
O75152	ZC3H11A	Zinc finger CCCH domain-containing protein 11A	S758	1.51633	0.000108

## Sheet: RollUP_Phospho_bFGF_tidy
Condition	Protein	Residue	Peptide	Amino acid	Position	FC	Log2FC	-Log10(FDR)	FDR	Description	Gene	GeneMod
bFGF_vs_SFM_bothIn_DMSO	A0AVK6	S396	NFTRHPsLIKLVK	S	396	1.07735	0.107492	0.0851263	0.822003	Transcription factor E2F8 OS=Homo sapiens OX=9606 GN=E2F8 PE=1 SV=1	E2F8	E2F8_S396
bFGF_vs_SFM_bothIn_DMSO	A0AVK6	S71	MLISAVsPEIRNR	S	71	1.01863	0.0266246	0.0200033	0.954985	Transcription factor E2F8 OS=Homo sapiens OX=9606 GN=E2F8 PE=1 SV=1	E2F8	E2F8_S71
bFGF_vs_SFM_bothIn_DMSO	A0AVK6	T58	SQGEPWtPTANLK	T	58	1.09143	0.126218	0.149843	0.708202	Transcription factor E2F8 OS=Homo sapiens OX=9606 GN=E2F8 PE=1 SV=1	E2F8	E2F8_T58
bFGF_vs_SFM_bothIn_DMSO	A0FGR8	S761	SIASDIsLPIATQ	S	761	1.14478	0.195067	0.0671149	0.856811	Extended synaptotagmin-2 OS=Homo sapiens OX=9606 GN=ESYT2 PE=1 SV=1	ESYT2	ESYT2_S761
bFGF_vs_SFM_bothIn_DMSO	A0JLT2	S194	VPPETPsDSDHKK	S	194	0.994631	-0.00776708	0.00557068	0.987255	Mediator of RNA polymerase II transcription subunit 19 OS=Homo sapiens OX=9606 GN=MED19 PE=1 SV=2	MED19	MED19_S194
bFGF_vs_SFM_bothIn_DMSO	A0JNW5	S1081	TLKSQSsLSGKPK	S	1081	1.05452	0.0765838	0.070374	0.850405	Bridge-like lipid transfer protein family member 3B OS=Homo sapiens OX=9606 GN=BLTP3B PE=1 SV=2	BLTP3B	BLTP3B_S1081
bFGF_vs_SFM_bothIn_DMSO	A0JNW5	S414	KDHNVGsPPKSPT	S	414	0.883844	-0.178137	0.209476	0.617339	Bridge-like lipid transfer protein family member 3B OS=Homo sapiens OX=9606 GN=BLTP3B PE=1 SV=2	BLTP3B	BLTP3B_S414
bFGF_vs_SFM_bothIn_DMSO	A0JNW5	S443	GTCRTPsVLSQQS	S	443	1.14417	0.194306	0.200178	0.630699	Bridge-like lipid transfer protein family member 3B OS=Homo sapiens OX=9606 GN=BLTP3B PE=1 SV=2	BLTP3B	BLTP3B_S443
bFGF_vs_SFM_bothIn_DMSO	A0JNW5	S774	LLKEYYsTESEPL	S	774	0.878552	-0.186801	0.413201	0.386188	Bridge-like lipid transfer protein family member 3B OS=Homo sapiens OX=9606 GN=BLTP3B PE=1 SV=2	BLTP3B	BLTP3B_S774
bFGF_vs_SFM_bothIn_DMSO	A0JNW5	S953	LLFKSAsDTNLQK	S	953	1.15206	0.204215	0.289204	0.513802	Bridge-like lipid transfer protein family member 3B OS=Homo sapiens OX=9606 GN=BLTP3B PE=1 SV=2	BLTP3B	BLTP3B_S953
bFGF_vs_SFM_bothIn_DMSO	A0JNW5	S989	LVYKSGsGEIGSE	S	989	0.989352	-0.0154435	0.0121458	0.972421	Bridge-like lipid transfer protein family member 3B OS=Homo sapiens OX=9606 GN=BLTP3B PE=1 SV=2	BLTP3B	BLTP3B_S989
bFGF_vs_SFM_bothIn_DMSO	A0PJW8	T35	KKQEIGtLERHTK	T	35	1.13842	0.187029	0.0456367	0.90025	Death-associated protein-like 1 OS=Homo sapiens OX=9606 GN=DAPL1 PE=1 SV=2	DAPL1	DAPL1_T35
bFGF_vs_SFM_bothIn_DMSO	A0PJY2	S252	SDFSRGsPNAKPK	S	252	0.918081	-0.123307	0.154978	0.699877	Fez family zinc finger protein 1 OS=Homo sapiens OX=9606 GN=FEZF1 PE=1 SV=1	FEZF1	FEZF1_S252
bFGF_vs_SFM_bothIn_DMSO	A1A4G5	S128	RTKRSAsLGPESR	S	128	0.978103	-0.0319414	0.0223295	0.949884	Leukemia NUP98 fusion partner 1 OS=Homo sapiens OX=9606 GN=LNP1 PE=2 SV=1	LNP1	LNP1_S128
bFGF_vs_SFM_bothIn_DMSO	A1A4S6	S591	PTCLSAsPPNAPP	S	591	1.07758	0.107793	0.155234	0.699465	Rho GTPase-activating protein 10 OS=Homo sapiens OX=9606 GN=ARHGAP10 PE=1 SV=1	ARHGAP10	ARHGAP10_S591
bFGF_vs_SFM_bothIn_DMSO	A1KXE4	T185	TYRAPGtPTYSYV	T	185	1.08099	0.112358	0.0857013	0.820916	Myelin-associated neurite-outgrowth inhibitor OS=Homo sapiens OX=9606 GN=FAM168B PE=1 SV=1	FAM168B	FAM168B_T185
bFGF_vs_SFM_bothIn_DMSO	A1L020	S338	STFRQNsLGCIGE	S	338	0.894068	-0.161544	0.0779263	0.835745	RNA-binding protein MEX3A OS=Homo sapiens OX=9606 GN=MEX3A PE=1 SV=1	MEX3A	MEX3A_S338
bFGF_vs_SFM_bothIn_DMSO	A1L020	S428	PPGAHRsPATSAG	S	428	0.940069	-0.0891619	0.136962	0.729521	RNA-binding protein MEX3A OS=Homo sapiens OX=9606 GN=MEX3A PE=1 SV=1	MEX3A	MEX3A_S428
bFGF_vs_SFM_bothIn_DMSO	A1L020	S462	GGGGLRsPGGGRD	S	462	1.03278	0.0465376	0.0518256	0.887512	RNA-binding protein MEX3A OS=Homo sapiens OX=9606 GN=MEX3A PE=1 SV=1	MEX3A	MEX3A_S462
bFGF_vs_SFM_bothIn_DMSO	A1L170	S223	ECRRASsPSLIER	S	223	1.03857	0.0546009	0.0680704	0.854928	Uncharacterized protein C1orf226 OS=Homo sapiens OX=9606 GN=C1orf226 PE=1 SV=1	C1orf226	C1orf226_S223
bFGF_vs_SFM_bothIn_DMSO	A1L170	S258	PQARTSsLDNEGP	S	258	1.1272	0.172746	0.228245	0.591228	Uncharacterized protein C1orf226 OS=Homo sapiens OX=9606 GN=C1orf226 PE=1 SV=1	C1orf226	C1orf226_S258
bFGF_vs_SFM_bothIn_DMSO	Q5SW79	S1160	RRTRLGsLSARSD	S	1160	2.82041	1.49591	7.21896	6.04e-08	Centrosomal protein of 170 kDa OS=Homo sapiens OX=9606 GN=CEP170 PE=1 SV=1	CEP170	CEP170_S1160
bFGF_vs_SFM_bothIn_DMSO	A1L390	S1028	VSQRTTsPGGRPS	S	1028	0.840722	-0.250299	0.507041	0.311142	Pleckstrin homology domain-containing family G member 3 OS=Homo sapiens OX=9606 GN=PLEKHG3 PE=1 SV=1	PLEKHG3	PLEKHG3_S1028
bFGF_vs_SFM_bothIn_DMSO	A1L390	S1040	SARSPLsPTETFS	S	1040	0.917518	-0.124192	0.0963525	0.801028	Pleckstrin homology domain-containing family G member 3 OS=Homo sapiens OX=9606 GN=PLEKHG3 PE=1 SV=1	PLEKHG3	PLEKHG3_S1040
bFGF_vs_SFM_bothIn_DMSO	A1L390	S1081	PVNRSHsVPENMV	S	1081	1.00919	0.0131965	0.00827095	0.981136	Pleckstrin homology domain-containing family G member 3 OS=Homo sapiens OX=9606 GN=PLEKHG3 PE=1 SV=1	PLEKHG3	PLEKHG3_S1081
bFGF_vs_SFM_bothIn_DMSO	A1L390	S433	LKKAWSsQDEVST	S	433	0.829534	-0.269627	0.478795	0.332051	Pleckstrin homology domain-containing family G member 3 OS=Homo sapiens OX=9606 GN=PLEKHG3 PE=1 SV=1	PLEKHG3	PLEKHG3_S433
bFGF_vs_SFM_bothIn_DMSO	Q7Z5J4	T1068	ALSEPRtPGPPGL	T	1068	2.70015	1.43304	6.72584	1.88e-07	Retinoic acid-induced protein 1 OS=Homo sapiens OX=9606 GN=RAI1 PE=1 SV=2	RAI1	RAI1_T1068
bFGF_vs_SFM_bothIn_DMSO	A1L390	S488	RRPSGRsPTSTEK	S	488	0.960947	-0.0574716	0.0451494	0.901261	Pleckstrin homology domain-containing family G member 3 OS=Homo sapiens OX=9606 GN=PLEKHG3 PE=1 SV=1	PLEKHG3	PLEKHG3_S488
bFGF_vs_SFM_bothIn_DMSO	A1L390	S52	AKNGAGsLRSRHL	S	52	0.933394	-0.0994419	0.0985159	0.797047	Pleckstrin homology domain-containing family G member 3 OS=Homo sapiens OX=9606 GN=PLEKHG3 PE=1 SV=1	PLEKHG3	PLEKHG3_S52
bFGF_vs_SFM_bothIn_DMSO	A1L390	S631	KSSGFGsPRLVSR	S	631	1.02205	0.0314665	0.0270485	0.939618	Pleckstrin homology domain-containing family G member 3 OS=Homo sapiens OX=9606 GN=PLEKHG3 PE=1 SV=1	PLEKHG3	PLEKHG3_S631
bFGF_vs_SFM_bothIn_DMSO	A1L390	S643	RSSSVLsLEGSEK	S	643	0.983184	-0.024467	0.011419	0.974049	Pleckstrin homology domain-containing family G member 3 OS=Homo sapiens OX=9606 GN=PLEKHG3 PE=1 SV=1	PLEKHG3	PLEKHG3_S643
bFGF_vs_SFM_bothIn_DMSO	A1L390	S	NA	NA	NA	0.983184	-0.024467	0.011419	0.974049	Pleckstrin homology domain-containing family G member 3 OS=Homo sapiens OX=9606 GN=PLEKHG3 PE=1 SV=1	PLEKHG3	PLEKHG3_S
bFGF_vs_SFM_bothIn_DMSO	A1L390	S643	RSSSVLsLEGSEK	S	643	1.01075	0.0154202	0.00881975	0.979897	Pleckstrin homology domain-containing family G member 3 OS=Homo sapiens OX=9606 GN=PLEKHG3 PE=1 SV=1	PLEKHG3	PLEKHG3_S643
bFGF_vs_SFM_bothIn_DMSO	A1L390	S647	VLSLEGsEKGLAR	S	647	1.01075	0.0154202	0.00881975	0.979897	Pleckstrin homology domain-containing family G member 3 OS=Homo sapiens OX=9606 GN=PLEKHG3 PE=1 SV=1	PLEKHG3	PLEKHG3_S647
bFGF_vs_SFM_bothIn_DMSO	A1L390	S643	RSSSVLsLEGSEK	S	643	1.01357	0.0194425	0.0190422	0.957101	Pleckstrin homology domain-containing family G member 3 OS=Homo sapiens OX=9606 GN=PLEKHG3 PE=1 SV=1	PLEKHG3	PLEKHG3_S643
bFGF_vs_SFM_bothIn_DMSO	A1L390	S741	SVRRREsLSYIPK	S	741	0.976896	-0.0337233	0.0239292	0.946392	Pleckstrin homology domain-containing family G member 3 OS=Homo sapiens OX=9606 GN=PLEKHG3 PE=1 SV=1	PLEKHG3	PLEKHG3_S741
bFGF_vs_SFM_bothIn_DMSO	A1L390	S759	SISRFNsLPRPDP	S	759	1.01266	0.0181453	0.0175103	0.960483	Pleckstrin homology domain-containing family G member 3 OS=Homo sapiens OX=9606 GN=PLEKHG3 PE=1 SV=1	PLEKHG3	PLEKHG3_S759
bFGF_vs_SFM_bothIn_DMSO	A1L390	S76	NVKGPLsPFNSRA	S	76	1.0122	0.0174881	0.0150526	0.965934	Pleckstrin homology domain-containing family G member 3 OS=Homo sapiens OX=9606 GN=PLEKHG3 PE=1 SV=1	PLEKHG3	PLEKHG3_S76
bFGF_vs_SFM_bothIn_DMSO	A1L390	S962	PERDGKsPTVPCL	S	962	1.23008	0.29875	1.25215	0.0559564	Pleckstrin homology domain-containing family G member 3 OS=Homo sapiens OX=9606 GN=PLEKHG3 PE=1 SV=1	PLEKHG3	PLEKHG3_S962
bFGF_vs_SFM_bothIn_DMSO	A1L390	T1027	AVSQRTtSPGGRP	T	1027	1.20064	0.263799	0.508092	0.31039	Pleckstrin homology domain-containing family G member 3 OS=Homo sapiens OX=9606 GN=PLEKHG3 PE=1 SV=1	PLEKHG3	PLEKHG3_T1027
bFGF_vs_SFM_bothIn_DMSO	A1L390	S1028	VSQRTTsPGGRPS	S	1028	1.20064	0.263799	0.508092	0.31039	Pleckstrin homology domain-containing family G member 3 OS=Homo sapiens OX=9606 GN=PLEKHG3 PE=1 SV=1	PLEKHG3	PLEKHG3_S1028
bFGF_vs_SFM_bothIn_DMSO	A1X283	S291	PKPGPGsPSHPGA	S	291	0.891702	-0.165366	0.27705	0.528384	SH3 and PX domain-containing protein 2B OS=Homo sapiens OX=9606 GN=SH3PXD2B PE=1 SV=3	SH3PXD2B	SH3PXD2B_S291
bFGF_vs_SFM_bothIn_DMSO	A1XBS5	ANSKSPLQR	NA	NA	NA	1.04795	0.0675761	0.0632817	0.864407	CBY1-interacting BAR domain-containing protein 1 OS=Homo sapiens OX=9606 GN=CIBAR1 PE=1 SV=2	CIBAR1	CIBAR1_ANSKSPLQR
bFGF_vs_SFM_bothIn_DMSO	A2A2Y4	EENISAPLISSSPVK	NA	NA	NA	0.983933	-0.0233677	0.018151	0.959067	FERM domain-containing protein 3 OS=Homo sapiens OX=9606 GN=FRMD3 PE=1 SV=1	FRMD3	FRMD3_EENISAPLISSSPVK
bFGF_vs_SFM_bothIn_DMSO	A2AJT9	S100	KPHRGYsPGRGDS	S	100	1.02197	0.0313582	0.0376796	0.916897	BCLAF1 and THRAP3 family member 3 OS=Homo sapiens OX=9606 GN=BCLAF3 PE=1 SV=1	BCLAF3	BCLAF3_S100
bFGF_vs_SFM_bothIn_DMSO	A2AJT9	S139	KVQGGHsPDDHRV	S	139	1.03078	0.0437325	0.0299918	0.933272	BCLAF1 and THRAP3 family member 3 OS=Homo sapiens OX=9606 GN=BCLAF3 PE=1 SV=1	BCLAF3	BCLAF3_S139
bFGF_vs_SFM_bothIn_DMSO	A2AJT9	S192	QSTRRGsEDFETR	S	192	0.99233	-0.0111083	0.00666361	0.984774	BCLAF1 and THRAP3 family member 3 OS=Homo sapiens OX=9606 GN=BCLAF3 PE=1 SV=1	BCLAF3	BCLAF3_S192
bFGF_vs_SFM_bothIn_DMSO	A2AJT9	S402	LPDVKPsPINLRK	S	402	1.0772	0.107289	0.102236	0.790249	BCLAF1 and THRAP3 family member 3 OS=Homo sapiens OX=9606 GN=BCLAF3 PE=1 SV=1	BCLAF3	BCLAF3_S402
bFGF_vs_SFM_bothIn_DMSO	A2AJT9	VASSYSTER	NA	NA	NA	0.992687	-0.0105891	0.00723081	0.983488	BCLAF1 and THRAP3 family member 3 OS=Homo sapiens OX=9606 GN=BCLAF3 PE=1 SV=1	BCLAF3	BCLAF3_VASSYSTER
bFGF_vs_SFM_bothIn_DMSO	A2RRP1	S1937	KPRKRNsEDEAQE	S	1937	0.964963	-0.0514539	0.0315313	0.92997	NBAS subunit of NRZ tethering complex OS=Homo sapiens OX=9606 GN=NBAS PE=1 SV=2	NBAS	NBAS_S1937
bFGF_vs_SFM_bothIn_DMSO	A2RRP1	S473	DEGEEDsDSDYEI	S	473	0.939881	-0.0894504	0.103316	0.788287	NBAS subunit of NRZ tethering complex OS=Homo sapiens OX=9606 GN=NBAS PE=1 SV=2	NBAS	NBAS_S473
bFGF_vs_SFM_bothIn_DMSO	A2RUB6	S797	KERSPSsPVPVVK	S	797	0.962912	-0.0545241	0.0650309	0.860933	Coiled-coil domain-containing protein 66 OS=Homo sapiens OX=9606 GN=CCDC66 PE=1 SV=4	CCDC66	CCDC66_S797
bFGF_vs_SFM_bothIn_DMSO	A3KMH1	S1707	LEPQLGsPQQKPK	S	1707	1.1048	0.143789	0.243057	0.571404	von Willebrand factor A domain-containing protein 8 OS=Homo sapiens OX=9606 GN=VWA8 PE=1 SV=2	VWA8	VWA8_S1707
bFGF_vs_SFM_bothIn_DMSO	A3KN83	S214	MKMRSFsPTMKVP	S	214	1.00869	0.0124833	0.0083647	0.980924	Protein strawberry notch homolog 1 OS=Homo sapiens OX=9606 GN=SBNO1 PE=1 SV=1	SBNO1	SBNO1_S214
bFGF_vs_SFM_bothIn_DMSO	A3KN83	S815	LGSKRPsFSSTPV	S	815	1.00243	0.00350415	0.00104003	0.997608	Protein strawberry notch homolog 1 OS=Homo sapiens OX=9606 GN=SBNO1 PE=1 SV=1	SBNO1	SBNO1_S815
bFGF_vs_SFM_bothIn_DMSO	A4D1E1	S877	NQESLGsPHICDL	S	877	1.04643	0.0654707	0.0815449	0.82881	Zinc finger protein 804B OS=Homo sapiens OX=9606 GN=ZNF804B PE=2 SV=2	ZNF804B	ZNF804B_S877
bFGF_vs_SFM_bothIn_DMSO	A4D1S0	S143	GGSSTPsPRPSTR	S	143	1.02157	0.0307938	0.0243187	0.945543	Killer cell lectin-like receptor subfamily G member 2 OS=Homo sapiens OX=9606 GN=KLRG2 PE=1 SV=3	KLRG2	KLRG2_S143
bFGF_vs_SFM_bothIn_DMSO	A4D1S0	S/T	NA	NA	NA	1.02157	0.0307938	0.0243187	0.945543	Killer cell lectin-like receptor subfamily G member 2 OS=Homo sapiens OX=9606 GN=KLRG2 PE=1 SV=3	KLRG2	KLRG2_S/T
bFGF_vs_SFM_bothIn_DMSO	A4D1S0	S143	GGSSTPsPRPSTR	S	143	0.914925	-0.128275	0.115862	0.765841	Killer cell lectin-like receptor subfamily G member 2 OS=Homo sapiens OX=9606 GN=KLRG2 PE=1 SV=3	KLRG2	KLRG2_S143
bFGF_vs_SFM_bothIn_DMSO	A4D1S0	S186	GTWGRRsPLAAAR	S	186	0.984135	-0.0230725	0.00868185	0.980208	Killer cell lectin-like receptor subfamily G member 2 OS=Homo sapiens OX=9606 GN=KLRG2 PE=1 SV=3	KLRG2	KLRG2_S186
bFGF_vs_SFM_bothIn_DMSO	A4D1S0	S195	AAARTEsGCDAEG	S	195	1.13439	0.181912	0.153965	0.701513	Killer cell lectin-like receptor subfamily G member 2 OS=Homo sapiens OX=9606 GN=KLRG2 PE=1 SV=3	KLRG2	KLRG2_S195
bFGF_vs_SFM_bothIn_DMSO	A4D1S0	S215	SAGSPGsPTCCRC	S	215	1.10518	0.144286	0.0444172	0.902782	Killer cell lectin-like receptor subfamily G member 2 OS=Homo sapiens OX=9606 GN=KLRG2 PE=1 SV=3	KLRG2	KLRG2_S215
bFGF_vs_SFM_bothIn_DMSO	A4D1S0	S47	PEGPESsPSPAGA	S	47	0.931197	-0.102842	0.157153	0.696381	Killer cell lectin-like receptor subfamily G member 2 OS=Homo sapiens OX=9606 GN=KLRG2 PE=1 SV=3	KLRG2	KLRG2_S47
bFGF_vs_SFM_bothIn_DMSO	A4D1S0	S72	SKKKPPsPRPGSP	S	72	1.07177	0.1	0.131903	0.73807	Killer cell lectin-like receptor subfamily G member 2 OS=Homo sapiens OX=9606 GN=KLRG2 PE=1 SV=3	KLRG2	KLRG2_S72
bFGF_vs_SFM_bothIn_DMSO	A4D1S0	S77	PSPRPGsPRVPPL	S	77	1.07177	0.1	0.131903	0.73807	Killer cell lectin-like receptor subfamily G member 2 OS=Homo sapiens OX=9606 GN=KLRG2 PE=1 SV=3	KLRG2	KLRG2_S77
bFGF_vs_SFM_bothIn_DMSO	A4D1S0	S72	SKKKPPsPRPGSP	S	72	1.04125	0.0583193	0.0544833	0.882098	Killer cell lectin-like receptor subfamily G member 2 OS=Homo sapiens OX=9606 GN=KLRG2 PE=1 SV=3	KLRG2	KLRG2_S72
bFGF_vs_SFM_bothIn_DMSO	A4D1S0	T181	APSQGGtWGRRSP	T	181	1.05772	0.0809602	0.0521024	0.886947	Killer cell lectin-like receptor subfamily G member 2 OS=Homo sapiens OX=9606 GN=KLRG2 PE=1 SV=3	KLRG2	KLRG2_T181
bFGF_vs_SFM_bothIn_DMSO	A5A3E0	S373	KISSENsNPEQDL	S	373	0.913604	-0.130359	0.0898902	0.813036	POTE ankyrin domain family member F OS=Homo sapiens OX=9606 GN=POTEF PE=1 SV=2	POTEF	POTEF_S373
bFGF_vs_SFM_bothIn_DMSO	A5A3E0	S593	ENEEYHsDEQNDT	S	593	0.985383	-0.0212434	0.0120232	0.972695	POTE ankyrin domain family member F OS=Homo sapiens OX=9606 GN=POTEF PE=1 SV=2	POTEF	POTEF_S593
bFGF_vs_SFM_bothIn_DMSO	A5PKW4	S133	WDLGGVsPPRPTP	S	133	1.06699	0.0935487	0.0821666	0.827625	PH and SEC7 domain-containing protein 1 OS=Homo sapiens OX=9606 GN=PSD PE=1 SV=2	PSD	PSD_S133
bFGF_vs_SFM_bothIn_DMSO	A5PKW4	S156	RLEASTsDPLPAR	S	156	0.957943	-0.0619878	0.0743842	0.842589	PH and SEC7 domain-containing protein 1 OS=Homo sapiens OX=9606 GN=PSD PE=1 SV=2	PSD	PSD_S156
bFGF_vs_SFM_bothIn_DMSO	A5PKW4	S191	ADGLYSsLPNGLG	S	191	0.864665	-0.209786	0.27261	0.533814	PH and SEC7 domain-containing protein 1 OS=Homo sapiens OX=9606 GN=PSD PE=1 SV=2	PSD	PSD_S191
bFGF_vs_SFM_bothIn_DMSO	A5PL33	S253	ADLGPGsPPWAVK	S	253	1.01205	0.0172768	0.011419	0.974049	Protein KRBA1 OS=Homo sapiens OX=9606 GN=KRBA1 PE=1 SV=3	KRBA1	KRBA1_S253
bFGF_vs_SFM_bothIn_DMSO	A5PL33	S355	PGRQPLsPSATGD	S	355	0.922704	-0.11606	0.15328	0.702619	Protein KRBA1 OS=Homo sapiens OX=9606 GN=KRBA1 PE=1 SV=3	KRBA1	KRBA1_S355
bFGF_vs_SFM_bothIn_DMSO	A6H8Y1	ATGNESSPREK	NA	NA	NA	1.00107	0.00154469	0.000745947	0.998284	Transcription factor TFIIIB component B'' homolog OS=Homo sapiens OX=9606 GN=BDP1 PE=1 SV=3	BDP1	BDP1_ATGNESSPREK
bFGF_vs_SFM_bothIn_DMSO	A6H8Y1	LDTSPKEMVPAEINTK	NA	NA	NA	0.956001	-0.0649159	0.0549238	0.881203	Transcription factor TFIIIB component B'' homolog OS=Homo sapiens OX=9606 GN=BDP1 PE=1 SV=3	BDP1	BDP1_LDTSPKEMVPAEINTK
bFGF_vs_SFM_bothIn_DMSO	P12270	S2155	FAEAIHsPQVAGV	S	2155	2.68819	1.42663	7.44612	3.58e-08	Nucleoprotein TPR OS=Homo sapiens OX=9606 GN=TPR PE=1 SV=3	TPR	TPR_S2155
bFGF_vs_SFM_bothIn_DMSO	A6H8Y1	S1781	ETVGDNsPSSVVE	S	1781	0.962184	-0.0556156	0.0761611	0.839149	Transcription factor TFIIIB component B'' homolog OS=Homo sapiens OX=9606 GN=BDP1 PE=1 SV=3	BDP1	BDP1_S1781
bFGF_vs_SFM_bothIn_DMSO	A6H8Y1	S2451	QSRGSRsPDACMD	S	2451	1.01519	0.0217427	0.0270485	0.939618	Transcription factor TFIIIB component B'' homolog OS=Homo sapiens OX=9606 GN=BDP1 PE=1 SV=3	BDP1	BDP1_S2451
bFGF_vs_SFM_bothIn_DMSO	A6H8Y1	S33	PQRGREsPRPPDP	S	33	0.830792	-0.267441	0.312188	0.487317	Transcription factor TFIIIB component B'' homolog OS=Homo sapiens OX=9606 GN=BDP1 PE=1 SV=3	BDP1	BDP1_S33
bFGF_vs_SFM_bothIn_DMSO	A6H8Y1	S965	ATGNESsPREKTP	S	965	0.899846	-0.152251	0.257031	0.553311	Transcription factor TFIIIB component B'' homolog OS=Homo sapiens OX=9606 GN=BDP1 PE=1 SV=3	BDP1	BDP1_S965
bFGF_vs_SFM_bothIn_DMSO	A6NC98	RSSLQSPASVAPPQGPGTK	NA	NA	NA	0.992724	-0.0105356	0.00643465	0.985293	Coiled-coil domain-containing protein 88B OS=Homo sapiens OX=9606 GN=CCDC88B PE=1 SV=1	CCDC88B	CCDC88B_RSSLQSPASVAPPQGPGTK
bFGF_vs_SFM_bothIn_DMSO	A6NC98	S1370	DGTGSPsPAPMRR	S	1370	0.993201	-0.00984172	0.0050042	0.988544	Coiled-coil domain-containing protein 88B OS=Homo sapiens OX=9606 GN=CCDC88B PE=1 SV=1	CCDC88B	CCDC88B_S1370
bFGF_vs_SFM_bothIn_DMSO	A6NC98	S1408	VGRSSEsFSPGDT	S	1408	0.826378	-0.275126	0.25825	0.55176	Coiled-coil domain-containing protein 88B OS=Homo sapiens OX=9606 GN=CCDC88B PE=1 SV=1	CCDC88B	CCDC88B_S1408
bFGF_vs_SFM_bothIn_DMSO	A6NC98	S1475	PLTPSLsQ	S	1475	0.966413	-0.0492888	0.0699095	0.851315	Coiled-coil domain-containing protein 88B OS=Homo sapiens OX=9606 GN=CCDC88B PE=1 SV=1	CCDC88B	CCDC88B_S1475
bFGF_vs_SFM_bothIn_DMSO	A6NC98	S436	LEPPPGsPGEAPL	S	436	1.03673	0.0520433	0.0421361	0.907536	Coiled-coil domain-containing protein 88B OS=Homo sapiens OX=9606 GN=CCDC88B PE=1 SV=1	CCDC88B	CCDC88B_S436
bFGF_vs_SFM_bothIn_DMSO	A6NC98	T1471	PEKRPLtPSLSQ	T	1471	1.01974	0.0282025	0.0263922	0.941039	Coiled-coil domain-containing protein 88B OS=Homo sapiens OX=9606 GN=CCDC88B PE=1 SV=1	CCDC88B	CCDC88B_T1471
bFGF_vs_SFM_bothIn_DMSO	A6NC98	S1475	PLTPSLsQ	S	1475	1.01974	0.0282025	0.0263922	0.941039	Coiled-coil domain-containing protein 88B OS=Homo sapiens OX=9606 GN=CCDC88B PE=1 SV=1	CCDC88B	CCDC88B_S1475
bFGF_vs_SFM_bothIn_DMSO	A6NCL7	S110	LVRRGVsVEEAQE	S	110	1.00704	0.0101193	0.00596666	0.986355	Ankyrin repeat domain-containing protein 33B OS=Homo sapiens OX=9606 GN=ANKRD33B PE=3 SV=1	ANKRD33B	ANKRD33B_S110
bFGF_vs_SFM_bothIn_DMSO	A6NCL7	S378	GQEDADsREGSPR	S	378	1.09832	0.135303	0.0919483	0.809192	Ankyrin repeat domain-containing protein 33B OS=Homo sapiens OX=9606 GN=ANKRD33B PE=3 SV=1	ANKRD33B	ANKRD33B_S378
bFGF_vs_SFM_bothIn_DMSO	A6NCL7	S382	ADSREGsPRAGLP	S	382	1.09832	0.135303	0.0919483	0.809192	Ankyrin repeat domain-containing protein 33B OS=Homo sapiens OX=9606 GN=ANKRD33B PE=3 SV=1	ANKRD33B	ANKRD33B_S382
bFGF_vs_SFM_bothIn_DMSO	A6NCL7	S378	GQEDADsREGSPR	S	378	1.04954	0.0697543	0.089919	0.812982	Ankyrin repeat domain-containing protein 33B OS=Homo sapiens OX=9606 GN=ANKRD33B PE=3 SV=1	ANKRD33B	ANKRD33B_S378
bFGF_vs_SFM_bothIn_DMSO	A6NCL7	S416	QRLRRRsVRPGVV	S	416	1.07707	0.10711	0.103097	0.788683	Ankyrin repeat domain-containing protein 33B OS=Homo sapiens OX=9606 GN=ANKRD33B PE=3 SV=1	ANKRD33B	ANKRD33B_S416
bFGF_vs_SFM_bothIn_DMSO	A6NCL7	T18	GGARCMtPPPPSP	T	18	1.26298	0.336832	0.391392	0.406077	Ankyrin repeat domain-containing protein 33B OS=Homo sapiens OX=9606 GN=ANKRD33B PE=3 SV=1	ANKRD33B	ANKRD33B_T18
bFGF_vs_SFM_bothIn_DMSO	A6ND36	S356	ALVKAKsVDEIAK	S	356	0.985523	-0.0210379	0.015107	0.965813	Protein FAM83G OS=Homo sapiens OX=9606 GN=FAM83G PE=1 SV=2	FAM83G	FAM83G_S356
bFGF_vs_SFM_bothIn_DMSO	A6ND36	S650	PPRRQLsAPHITR	S	650	0.923297	-0.115133	0.0580928	0.874797	Protein FAM83G OS=Homo sapiens OX=9606 GN=FAM83G PE=1 SV=2	FAM83G	FAM83G_S650
bFGF_vs_SFM_bothIn_DMSO	A6ND36	S760	LLPDPGsPRLAQN	S	760	1.04094	0.0578821	0.063472	0.864028	Protein FAM83G OS=Homo sapiens OX=9606 GN=FAM83G PE=1 SV=2	FAM83G	FAM83G_S760
bFGF_vs_SFM_bothIn_DMSO	A6NDB9	S375	RERGDEsPLGAEG	S	375	1.02666	0.0379531	0.0340087	0.92468	Paralemmin-3 OS=Homo sapiens OX=9606 GN=PALM3 PE=1 SV=2	PALM3	PALM3_S375
bFGF_vs_SFM_bothIn_DMSO	A6NDB9	S439	ELESRGsAEKLGT	S	439	1.07736	0.107499	0.0994345	0.795363	Paralemmin-3 OS=Homo sapiens OX=9606 GN=PALM3 PE=1 SV=2	PALM3	PALM3_S439
bFGF_vs_SFM_bothIn_DMSO	A6NDB9	T151	PAGLVGtPPESPS	T	151	0.991473	-0.0123552	0.00741712	0.983066	Paralemmin-3 OS=Homo sapiens OX=9606 GN=PALM3 PE=1 SV=2	PALM3	PALM3_T151
bFGF_vs_SFM_bothIn_DMSO	A6NDB9	VPEVVQTSSPR	NA	NA	NA	1.10836	0.148425	0.181892	0.657822	Paralemmin-3 OS=Homo sapiens OX=9606 GN=PALM3 PE=1 SV=2	PALM3	PALM3_VPEVVQTSSPR
bFGF_vs_SFM_bothIn_DMSO	A6NED2	S31	RGRQVHsPSPLRA	S	31	1.0371	0.0525598	0.015107	0.965813	RCC1 domain-containing protein 1 OS=Homo sapiens OX=9606 GN=RCCD1 PE=1 SV=1	RCCD1	RCCD1_S31
bFGF_vs_SFM_bothIn_DMSO	A6NFI3	S112	RGGDAKsPVLQEK	S	112	1.0237	0.0337925	0.0422671	0.907262	Zinc finger protein 316 OS=Homo sapiens OX=9606 GN=ZNF316 PE=1 SV=1	ZNF316	ZNF316_S112
bFGF_vs_SFM_bothIn_DMSO	A6NGB9	S149	PLIPPAsPRLGNT	S	149	0.985021	-0.0217733	0.0148345	0.966419	WAS/WASL-interacting protein family member 3 OS=Homo sapiens OX=9606 GN=WIPF3 PE=1 SV=4	WIPF3	WIPF3_S149
bFGF_vs_SFM_bothIn_DMSO	A6NGB9	S281	LKAEPAsPAQDAQ	S	281	0.906719	-0.141272	0.0767132	0.838083	WAS/WASL-interacting protein family member 3 OS=Homo sapiens OX=9606 GN=WIPF3 PE=1 SV=4	WIPF3	WIPF3_S281
bFGF_vs_SFM_bothIn_DMSO	A6NGB9	S383	PAPPARsPTTELS	S	383	0.962972	-0.0544344	0.0408984	0.910126	WAS/WASL-interacting protein family member 3 OS=Homo sapiens OX=9606 GN=WIPF3 PE=1 SV=4	WIPF3	WIPF3_S383
bFGF_vs_SFM_bothIn_DMSO	A6NGG8	S1031	AVQTPPsPPVSPR	S	1031	1.03517	0.049869	0.0229559	0.948515	Photoreceptor cilium actin regulator OS=Homo sapiens OX=9606 GN=PCARE PE=1 SV=1	PCARE	PCARE_S1031
bFGF_vs_SFM_bothIn_DMSO	A6NGG8	S1035	PPSPPVsPRVLSP	S	1035	1.03517	0.049869	0.0229559	0.948515	Photoreceptor cilium actin regulator OS=Homo sapiens OX=9606 GN=PCARE PE=1 SV=1	PCARE	PCARE_S1035
bFGF_vs_SFM_bothIn_DMSO	A6NGG8	S1040	VSPRVLsPPTTKR	S	1040	0.991581	-0.0121973	0.013616	0.969134	Photoreceptor cilium actin regulator OS=Homo sapiens OX=9606 GN=PCARE PE=1 SV=1	PCARE	PCARE_S1040
bFGF_vs_SFM_bothIn_DMSO	A6NGG8	S432	AQDEARsPCLSST	S	432	1.04181	0.0590984	0.0382697	0.915652	Photoreceptor cilium actin regulator OS=Homo sapiens OX=9606 GN=PCARE PE=1 SV=1	PCARE	PCARE_S432
bFGF_vs_SFM_bothIn_DMSO	A6NGG8	S439	PCLSSTsPENITS	S	439	0.970914	-0.0425841	0.0236296	0.947045	Photoreceptor cilium actin regulator OS=Homo sapiens OX=9606 GN=PCARE PE=1 SV=1	PCARE	PCARE_S439
bFGF_vs_SFM_bothIn_DMSO	A6NGG8	S658	NGTCRVsPSNTTS	S	658	1.08146	0.112978	0.0841421	0.823869	Photoreceptor cilium actin regulator OS=Homo sapiens OX=9606 GN=PCARE PE=1 SV=1	PCARE	PCARE_S658
bFGF_vs_SFM_bothIn_DMSO	A6NGG8	S987	RQSRERsPPVGRK	S	987	0.988824	-0.0162148	0.0143784	0.967434	Photoreceptor cilium actin regulator OS=Homo sapiens OX=9606 GN=PCARE PE=1 SV=1	PCARE	PCARE_S987
bFGF_vs_SFM_bothIn_DMSO	A6NHQ4	S15	RLAVPAsPRGSPC	S	15	1.09053	0.125025	0.0801979	0.831385	Elongin BC and Polycomb repressive complex 2-associated protein OS=Homo sapiens OX=9606 GN=EPOP PE=1 SV=1	EPOP	EPOP_S15
bFGF_vs_SFM_bothIn_DMSO	A6NHQ4	S67	GELAARsPVLRGP	S	67	0.969589	-0.0445548	0.020058	0.954865	Elongin BC and Polycomb repressive complex 2-associated protein OS=Homo sapiens OX=9606 GN=EPOP PE=1 SV=1	EPOP	EPOP_S67
bFGF_vs_SFM_bothIn_DMSO	A6NHR9	S1709	KKKPRRsCTLPNY	S	1709	1.00708	0.0101802	0.00563277	0.987114	Structural maintenance of chromosomes flexible hinge domain-containing protein 1 OS=Homo sapiens OX=9606 GN=SMCHD1 PE=1 SV=2	SMCHD1	SMCHD1_S1709
bFGF_vs_SFM_bothIn_DMSO	A6NI28	S587	PLPQPQsRSGSRR	S	587	0.867182	-0.205593	0.156504	0.697423	Rho GTPase-activating protein 42 OS=Homo sapiens OX=9606 GN=ARHGAP42 PE=1 SV=3	ARHGAP42	ARHGAP42_S587
bFGF_vs_SFM_bothIn_DMSO	A6NI28	S683	LGLWTTsPESSSR	S	683	0.949835	-0.0742514	0.151999	0.704695	Rho GTPase-activating protein 42 OS=Homo sapiens OX=9606 GN=ARHGAP42 PE=1 SV=3	ARHGAP42	ARHGAP42_S683
bFGF_vs_SFM_bothIn_DMSO	A6NI28	S714	TSPGDVsPPIDLV	S	714	0.957064	-0.0633134	0.0537745	0.883539	Rho GTPase-activating protein 42 OS=Homo sapiens OX=9606 GN=ARHGAP42 PE=1 SV=3	ARHGAP42	ARHGAP42_S714
bFGF_vs_SFM_bothIn_DMSO	A6NI28	S734	SGLKRAsASSLRS	S	734	1.09066	0.125199	0.153738	0.701879	Rho GTPase-activating protein 42 OS=Homo sapiens OX=9606 GN=ARHGAP42 PE=1 SV=3	ARHGAP42	ARHGAP42_S734
bFGF_vs_SFM_bothIn_DMSO	A6NI28	S740	SASSLRsISAAEG	S	740	0.866961	-0.205961	0.177786	0.66407	Rho GTPase-activating protein 42 OS=Homo sapiens OX=9606 GN=ARHGAP42 PE=1 SV=3	ARHGAP42	ARHGAP42_S740
bFGF_vs_SFM_bothIn_DMSO	A6NI28	S	NA	NA	NA	0.866961	-0.205961	0.177786	0.66407	Rho GTPase-activating protein 42 OS=Homo sapiens OX=9606 GN=ARHGAP42 PE=1 SV=3	ARHGAP42	ARHGAP42_S
bFGF_vs_SFM_bothIn_DMSO	A6NI28	S753	NKSYSGsIQSLTS	S	753	0.98333	-0.0242531	0.015107	0.965813	Rho GTPase-activating protein 42 OS=Homo sapiens OX=9606 GN=ARHGAP42 PE=1 SV=3	ARHGAP42	ARHGAP42_S753
bFGF_vs_SFM_bothIn_DMSO	A6NI28	S811	LFENVGsPKPVSS	S	811	1.15668	0.209986	0.605156	0.248224	Rho GTPase-activating protein 42 OS=Homo sapiens OX=9606 GN=ARHGAP42 PE=1 SV=3	ARHGAP42	ARHGAP42_S811
bFGF_vs_SFM_bothIn_DMSO	A6NJT0	S341	ESLLSDsPPRRKA	S	341	1.00175	0.00251732	0.00134623	0.996905	Homeobox protein unc-4 homolog OS=Homo sapiens OX=9606 GN=UNCX PE=3 SV=1	UNCX	UNCX_S341
bFGF_vs_SFM_bothIn_DMSO	A6NJT0	S443	SAFARRsPDAVAS	S	443	0.980539	-0.0283525	0.0264279	0.940962	Homeobox protein unc-4 homolog OS=Homo sapiens OX=9606 GN=UNCX PE=3 SV=1	UNCX	UNCX_S443
bFGF_vs_SFM_bothIn_DMSO	A6NJT0	S449	SPDAVAsPGAPAP	S	449	0.980539	-0.0283525	0.0264279	0.940962	Homeobox protein unc-4 homolog OS=Homo sapiens OX=9606 GN=UNCX PE=3 SV=1	UNCX	UNCX_S449
bFGF_vs_SFM_bothIn_DMSO	A6NJT0	S443	SAFARRsPDAVAS	S	443	0.933546	-0.0992071	0.148679	0.710102	Homeobox protein unc-4 homolog OS=Homo sapiens OX=9606 GN=UNCX PE=3 SV=1	UNCX	UNCX_S443
bFGF_vs_SFM_bothIn_DMSO	A6NK53	S168	QGESSNsIKNQEL	S	168	1.03537	0.0501514	0.0128412	0.970865	Zinc finger protein 233 OS=Homo sapiens OX=9606 GN=ZNF233 PE=2 SV=3	ZNF233	ZNF233_S168
bFGF_vs_SFM_bothIn_DMSO	A6NK53	S	NA	NA	NA	1.03537	0.0501514	0.0128412	0.970865	Zinc finger protein 233 OS=Homo sapiens OX=9606 GN=ZNF233 PE=2 SV=3	ZNF233	ZNF233_S
bFGF_vs_SFM_bothIn_DMSO	A6NKD9	S246	AGATRRsLDDLSA	S	246	1.00426	0.00613518	0.00594699	0.9864	Coiled-coil domain-containing protein 85C OS=Homo sapiens OX=9606 GN=CCDC85C PE=1 SV=1	CCDC85C	CCDC85C_S246
bFGF_vs_SFM_bothIn_DMSO	A6NKD9	S258	APPHHRsIPNGLH	S	258	1.00949	0.0136265	0.00596666	0.986355	Coiled-coil domain-containing protein 85C OS=Homo sapiens OX=9606 GN=CCDC85C PE=1 SV=1	CCDC85C	CCDC85C_S258
bFGF_vs_SFM_bothIn_DMSO	A6NKD9	S411	SIRQHLsGNQFKG	S	411	1.0895	0.12366	0.132029	0.737856	Coiled-coil domain-containing protein 85C OS=Homo sapiens OX=9606 GN=CCDC85C PE=1 SV=1	CCDC85C	CCDC85C_S411
bFGF_vs_SFM_bothIn_DMSO	A6NKD9	SSIDSQASLSGPLSGGAPGAGAR	NA	NA	NA	0.984895	-0.0219584	0.00922099	0.978992	Coiled-coil domain-containing protein 85C OS=Homo sapiens OX=9606 GN=CCDC85C PE=1 SV=1	CCDC85C	CCDC85C_SSIDSQASLSGPLSGGAPGAGAR
bFGF_vs_SFM_bothIn_DMSO	A6NKF1	S24	PHPRPAsRAFPQH	S	24	0.913299	-0.13084	0.132906	0.736366	SAC3 domain-containing protein 1 OS=Homo sapiens OX=9606 GN=SAC3D1 PE=1 SV=2	SAC3D1	SAC3D1_S24
bFGF_vs_SFM_bothIn_DMSO	A6NKF1	S402	GTDRPGsPA	S	402	1.14675	0.197557	0.410469	0.388625	SAC3 domain-containing protein 1 OS=Homo sapiens OX=9606 GN=SAC3D1 PE=1 SV=2	SAC3D1	SAC3D1_S402
bFGF_vs_SFM_bothIn_DMSO	A6NKF1	S41	DAERPPsPRSPLM	S	41	0.895918	-0.158562	0.0736699	0.843976	SAC3 domain-containing protein 1 OS=Homo sapiens OX=9606 GN=SAC3D1 PE=1 SV=2	SAC3D1	SAC3D1_S41
bFGF_vs_SFM_bothIn_DMSO	A6NMD0	S13	GPPCILsFRGTLE	S	13	0.859393	-0.21861	0.231869	0.586315	Interferon-induced transmembrane protein 10 OS=Homo sapiens OX=9606 GN=IFITM10 PE=2 SV=1	IFITM10	IFITM10_S13
bFGF_vs_SFM_bothIn_DMSO	A6NMD0	T17	ILSFRGtLERVEA	T	17	0.859393	-0.21861	0.231869	0.586315	Interferon-induced transmembrane protein 10 OS=Homo sapiens OX=9606 GN=IFITM10 PE=2 SV=1	IFITM10	IFITM10_T17
bFGF_vs_SFM_bothIn_DMSO	A7E2V4	ASASGGAR	NA	NA	NA	1.07065	0.0984804	0.0727467	0.845772	Zinc finger SWIM domain-containing protein 8 OS=Homo sapiens OX=9606 GN=ZSWIM8 PE=1 SV=1	ZSWIM8	ZSWIM8_ASASGGAR
bFGF_vs_SFM_bothIn_DMSO	A7E2V4	S1130	NGRGWGsPGRPKK	S	1130	0.946144	-0.0798682	0.0959182	0.801829	Zinc finger SWIM domain-containing protein 8 OS=Homo sapiens OX=9606 GN=ZSWIM8 PE=1 SV=1	ZSWIM8	ZSWIM8_S1130
bFGF_vs_SFM_bothIn_DMSO	A7E2V4	S48	RGWRKQsAGPNSP	S	48	0.999093	-0.00130877	0.000745947	0.998284	Zinc finger SWIM domain-containing protein 8 OS=Homo sapiens OX=9606 GN=ZSWIM8 PE=1 SV=1	ZSWIM8	ZSWIM8_S48
bFGF_vs_SFM_bothIn_DMSO	A7E2V4	S53	QSAGPNsPTGGGG	S	53	0.999093	-0.00130877	0.000745947	0.998284	Zinc finger SWIM domain-containing protein 8 OS=Homo sapiens OX=9606 GN=ZSWIM8 PE=1 SV=1	ZSWIM8	ZSWIM8_S53
bFGF_vs_SFM_bothIn_DMSO	A7E2V4	S53	QSAGPNsPTGGGG	S	53	1.06225	0.0871266	0.115512	0.766458	Zinc finger SWIM domain-containing protein 8 OS=Homo sapiens OX=9606 GN=ZSWIM8 PE=1 SV=1	ZSWIM8	ZSWIM8_S53
bFGF_vs_SFM_bothIn_DMSO	A7E2V4	S567	RGPRRLsAEGGDK	S	567	1.08827	0.122038	0.0951905	0.803174	Zinc finger SWIM domain-containing protein 8 OS=Homo sapiens OX=9606 GN=ZSWIM8 PE=1 SV=1	ZSWIM8	ZSWIM8_S567
bFGF_vs_SFM_bothIn_DMSO	A7KAX9	S1203	FLDQDQsPPRFYS	S	1203	1.11693	0.159536	0.531708	0.293963	Rho GTPase-activating protein 32 OS=Homo sapiens OX=9606 GN=ARHGAP32 PE=1 SV=1	ARHGAP32	ARHGAP32_S1203
bFGF_vs_SFM_bothIn_DMSO	A7KAX9	S594	LLVSSPsTKLLTL	S	594	1.02766	0.0393583	0.0238828	0.946493	Rho GTPase-activating protein 32 OS=Homo sapiens OX=9606 GN=ARHGAP32 PE=1 SV=1	ARHGAP32	ARHGAP32_S594
bFGF_vs_SFM_bothIn_DMSO	A7KAX9	S613	TQAQVNsPIVTEN	S	613	1.04942	0.0695965	0.0700384	0.851063	Rho GTPase-activating protein 32 OS=Homo sapiens OX=9606 GN=ARHGAP32 PE=1 SV=1	ARHGAP32	ARHGAP32_S613
bFGF_vs_SFM_bothIn_DMSO	A7KAX9	S682	KLQRNEsEPSEMK	S	682	0.958396	-0.0613061	0.0985159	0.797047	Rho GTPase-activating protein 32 OS=Homo sapiens OX=9606 GN=ARHGAP32 PE=1 SV=1	ARHGAP32	ARHGAP32_S682
bFGF_vs_SFM_bothIn_DMSO	A7KAX9	S856	ASSEPVsPLQEKL	S	856	1.10305	0.141498	0.0824684	0.82705	Rho GTPase-activating protein 32 OS=Homo sapiens OX=9606 GN=ARHGAP32 PE=1 SV=1	ARHGAP32	ARHGAP32_S856
bFGF_vs_SFM_bothIn_DMSO	A7KAX9	S892	KVVYAFsPKIGRK	S	892	1.01579	0.0225977	0.0181247	0.959125	Rho GTPase-activating protein 32 OS=Homo sapiens OX=9606 GN=ARHGAP32 PE=1 SV=1	ARHGAP32	ARHGAP32_S892
bFGF_vs_SFM_bothIn_DMSO	A7KAX9	S904	KLSKSPsMSISEP	S	904	0.874198	-0.193967	0.332351	0.46521	Rho GTPase-activating protein 32 OS=Homo sapiens OX=9606 GN=ARHGAP32 PE=1 SV=1	ARHGAP32	ARHGAP32_S904
bFGF_vs_SFM_bothIn_DMSO	A7KAX9	S952	RDATNRsPTQIVK	S	952	1.07201	0.100314	0.193797	0.640034	Rho GTPase-activating protein 32 OS=Homo sapiens OX=9606 GN=ARHGAP32 PE=1 SV=1	ARHGAP32	ARHGAP32_S952
bFGF_vs_SFM_bothIn_DMSO	A7KAX9	SSSDALSASFNGEMLGNR	NA	NA	NA	0.989979	-0.0145303	0.00883832	0.979855	Rho GTPase-activating protein 32 OS=Homo sapiens OX=9606 GN=ARHGAP32 PE=1 SV=1	ARHGAP32	ARHGAP32_SSSDALSASFNGEMLGNR
bFGF_vs_SFM_bothIn_DMSO	A7MBM2	S1175	ARRRSPsFDTSTA	S	1175	1.01455	0.0208458	0.0126244	0.97135	Protein dispatched homolog 2 OS=Homo sapiens OX=9606 GN=DISP2 PE=2 SV=2	DISP2	DISP2_S1175
bFGF_vs_SFM_bothIn_DMSO	A7MBM2	S1243	YKQAGPsPKTRAR	S	1243	1.08139	0.112883	0.202801	0.626901	Protein dispatched homolog 2 OS=Homo sapiens OX=9606 GN=DISP2 PE=2 SV=2	DISP2	DISP2_S1243
bFGF_vs_SFM_bothIn_DMSO	A7MCY6	S349	PAPQCPsPSPPAR	S	349	0.953781	-0.0682706	0.0510038	0.889193	TANK-binding kinase 1-binding protein 1 OS=Homo sapiens OX=9606 GN=TBKBP1 PE=1 SV=1	TBKBP1	TBKBP1_S349
bFGF_vs_SFM_bothIn_DMSO	A7MCY6	S365	PCPPCQsPVPQRR	S	365	1.00091	0.0013102	0.00104003	0.997608	TANK-binding kinase 1-binding protein 1 OS=Homo sapiens OX=9606 GN=TBKBP1 PE=1 SV=1	TBKBP1	TBKBP1_S365
bFGF_vs_SFM_bothIn_DMSO	A7MCY6	S393	ASPSCPsPVPQRR	S	393	0.889506	-0.168924	0.274317	0.531719	TANK-binding kinase 1-binding protein 1 OS=Homo sapiens OX=9606 GN=TBKBP1 PE=1 SV=1	TBKBP1	TBKBP1_S393
bFGF_vs_SFM_bothIn_DMSO	A7MCY6	S504	GPGRPLsPRRAFE	S	504	1.14303	0.192864	0.221477	0.600513	TANK-binding kinase 1-binding protein 1 OS=Homo sapiens OX=9606 GN=TBKBP1 PE=1 SV=1	TBKBP1	TBKBP1_S504
bFGF_vs_SFM_bothIn_DMSO	A7MCY6	S521	RFEKQPsEEDEWA	S	521	1.04609	0.0650058	0.0270485	0.939618	TANK-binding kinase 1-binding protein 1 OS=Homo sapiens OX=9606 GN=TBKBP1 PE=1 SV=1	TBKBP1	TBKBP1_S521
bFGF_vs_SFM_bothIn_DMSO	A7MCY6	S534	VPTSPPsPEVGTI	S	534	1.04609	0.0650058	0.0270485	0.939618	TANK-binding kinase 1-binding protein 1 OS=Homo sapiens OX=9606 GN=TBKBP1 PE=1 SV=1	TBKBP1	TBKBP1_S534
bFGF_vs_SFM_bothIn_DMSO	A7MD48	S210	SRHRGRsPEEGQK	S	210	0.978607	-0.0311988	0.0263922	0.941039	Serine/arginine repetitive matrix protein 4 OS=Homo sapiens OX=9606 GN=SRRM4 PE=1 SV=2	SRRM4	SRRM4_S210
bFGF_vs_SFM_bothIn_DMSO	A7MD48	S273	LFTKTAsPLTTSR	S	273	0.948234	-0.0766853	0.0932367	0.806795	Serine/arginine repetitive matrix protein 4 OS=Homo sapiens OX=9606 GN=SRRM4 PE=1 SV=2	SRRM4	SRRM4_S273
bFGF_vs_SFM_bothIn_DMSO	A7MD48	S311	RGQEKGsPSGGLS	S	311	0.974768	-0.0368694	0.0350687	0.922426	Serine/arginine repetitive matrix protein 4 OS=Homo sapiens OX=9606 GN=SRRM4 PE=1 SV=2	SRRM4	SRRM4_S311
bFGF_vs_SFM_bothIn_DMSO	A7MD48	S350	AMLENLsPTSRGR	S	350	1.08491	0.117574	0.0811019	0.829656	Serine/arginine repetitive matrix protein 4 OS=Homo sapiens OX=9606 GN=SRRM4 PE=1 SV=2	SRRM4	SRRM4_S350
bFGF_vs_SFM_bothIn_DMSO	A7MD48	S500	RKRRRDsPSHLEA	S	500	0.996712	-0.00475165	0.00427528	0.990204	Serine/arginine repetitive matrix protein 4 OS=Homo sapiens OX=9606 GN=SRRM4 PE=1 SV=2	SRRM4	SRRM4_S500
bFGF_vs_SFM_bothIn_DMSO	A7MD48	T564	SRRRSRtRTSSSS	T	564	1.06194	0.0867058	0.0812727	0.82933	Serine/arginine repetitive matrix protein 4 OS=Homo sapiens OX=9606 GN=SRRM4 PE=1 SV=2	SRRM4	SRRM4_T564
bFGF_vs_SFM_bothIn_DMSO	A7XYQ1	S313	ARRKAPsPVATAG	S	313	0.863181	-0.212266	0.181045	0.659105	Sine oculis-binding protein homolog OS=Homo sapiens OX=9606 GN=SOBP PE=1 SV=2	SOBP	SOBP_S313
bFGF_vs_SFM_bothIn_DMSO	A8CG34	GSRPLSSFVQK	NA	NA	NA	1.00645	0.00927155	0.00563277	0.987114	Nuclear envelope pore membrane protein POM 121C OS=Homo sapiens OX=9606 GN=POM121C PE=1 SV=3	POM121C	POM121C_GSRPLSSFVQK
bFGF_vs_SFM_bothIn_DMSO	A8CG34	S370	KRSRSSsMSSLTG	S	370	1.00225	0.0032417	0.00311047	0.992863	Nuclear envelope pore membrane protein POM 121C OS=Homo sapiens OX=9606 GN=POM121C PE=1 SV=3	POM121C	POM121C_S370
bFGF_vs_SFM_bothIn_DMSO	A8CG34	S372	SRSSSMsSLTGAY	S	372	1.00173	0.00248732	0.00120713	0.997224	Nuclear envelope pore membrane protein POM 121C OS=Homo sapiens OX=9606 GN=POM121C PE=1 SV=3	POM121C	POM121C_S372
bFGF_vs_SFM_bothIn_DMSO	A8CG34	S/T/Y	NA	NA	NA	1.00173	0.00248732	0.00120713	0.997224	Nuclear envelope pore membrane protein POM 121C OS=Homo sapiens OX=9606 GN=POM121C PE=1 SV=3	POM121C	POM121C_S/T/Y
bFGF_vs_SFM_bothIn_DMSO	A8CG34	S95	RRTLFAsPPAKST	S	95	0.889679	-0.168644	0.373773	0.422889	Nuclear envelope pore membrane protein POM 121C OS=Homo sapiens OX=9606 GN=POM121C PE=1 SV=3	POM121C	POM121C_S95
bFGF_vs_SFM_bothIn_DMSO	A8K855	S21	KSTPSEsPRTKKF	S	21	1.12834	0.174206	0.132882	0.736407	EF-hand calcium-binding domain-containing protein 7 OS=Homo sapiens OX=9606 GN=EFCAB7 PE=1 SV=1	EFCAB7	EFCAB7_S21
bFGF_vs_SFM_bothIn_DMSO	A8MU93	S54	SEGPSLsPSGKRL	S	54	0.921312	-0.118239	0.273239	0.533042	Uncharacterized protein C17orf100 OS=Homo sapiens OX=9606 GN=C17orf100 PE=4 SV=2	C17orf100	C17orf100_S54
bFGF_vs_SFM_bothIn_DMSO	A8MVW0	S424	TKPRSAsRPAAEP	S	424	0.976991	-0.0335832	0.0156637	0.964576	Protein FAM171A2 OS=Homo sapiens OX=9606 GN=FAM171A2 PE=1 SV=1	FAM171A2	FAM171A2_S424
bFGF_vs_SFM_bothIn_DMSO	A8MVW0	S446	GLKGARsAEGPGG	S	446	1.04148	0.0586394	0.0244314	0.945298	Protein FAM171A2 OS=Homo sapiens OX=9606 GN=FAM171A2 PE=1 SV=1	FAM171A2	FAM171A2_S446
bFGF_vs_SFM_bothIn_DMSO	A8MW92	CSSPLTR	NA	NA	NA	1.0473	0.0666815	0.0549388	0.881173	PHD finger protein 20-like protein 1 OS=Homo sapiens OX=9606 GN=PHF20L1 PE=1 SV=2	PHF20L1	PHF20L1_CSSPLTR
bFGF_vs_SFM_bothIn_DMSO	A8MW92	S313	MLEQAIsPKPQSQ	S	313	0.929355	-0.105699	0.0884288	0.815777	PHD finger protein 20-like protein 1 OS=Homo sapiens OX=9606 GN=PHF20L1 PE=1 SV=2	PHF20L1	PHF20L1_S313
bFGF_vs_SFM_bothIn_DMSO	Q15154	S1283	FKTRKAsAQASLA	S	1283	2.59925	1.3781	4.40782	3.91e-05	Pericentriolar material 1 protein OS=Homo sapiens OX=9606 GN=PCM1 PE=1 SV=5	PCM1	PCM1_S1283
bFGF_vs_SFM_bothIn_DMSO	A8MW92	TSPPQPVNPPRPFK	NA	NA	NA	0.960958	-0.0574544	0.0530305	0.885053	PHD finger protein 20-like protein 1 OS=Homo sapiens OX=9606 GN=PHF20L1 PE=1 SV=2	PHF20L1	PHF20L1_TSPPQPVNPPRPFK
bFGF_vs_SFM_bothIn_DMSO	A8MYZ6	S215	RSPDDSsPSAPAP	S	215	0.997625	-0.00343055	0.00272671	0.993741	Forkhead box protein O6 OS=Homo sapiens OX=9606 GN=FOXO6 PE=1 SV=1	FOXO6	FOXO6_S215
bFGF_vs_SFM_bothIn_DMSO	A8MZ97	S146	SVTRTPsVVESQK	S	146	0.952817	-0.0697286	0.0882816	0.816053	Uncharacterized protein C2orf74 OS=Homo sapiens OX=9606 GN=C2orf74 PE=1 SV=4	C2orf74	C2orf74_S146
bFGF_vs_SFM_bothIn_DMSO	A9UHW6	S221	YYYSEVsD	S	221	1.00582	0.00837448	0.00563277	0.987114	MIF4G domain-containing protein OS=Homo sapiens OX=9606 GN=MIF4GD PE=1 SV=1	MIF4GD	MIF4GD_S221
bFGF_vs_SFM_bothIn_DMSO	Q8IWC1	S524	QKNCPPsPLPLIS	S	524	2.57155	1.36264	6.56864	2.7e-07	MAP7 domain-containing protein 3 OS=Homo sapiens OX=9606 GN=MAP7D3 PE=1 SV=2	MAP7D3	MAP7D3_S524
bFGF_vs_SFM_bothIn_DMSO	B2RBV5	S21	EPGSPLsPAPRAG	S	21	1.1839	0.243548	0.248566	0.564201	Putative MORF4 family-associated protein 1-like protein UPP OS=Homo sapiens OX=9606 PE=1 SV=1	NA	NA_S21
bFGF_vs_SFM_bothIn_DMSO	B2RTY4	ISSSPKFDSR	NA	NA	NA	1.23306	0.302249	0.376581	0.420164	Unconventional myosin-IXa OS=Homo sapiens OX=9606 GN=MYO9A PE=1 SV=2	MYO9A	MYO9A_ISSSPKFDSR
bFGF_vs_SFM_bothIn_DMSO	B2RTY4	S1219	IESNRIsRESSVD	S	1219	0.984605	-0.0223831	0.00827095	0.981136	Unconventional myosin-IXa OS=Homo sapiens OX=9606 GN=MYO9A PE=1 SV=2	MYO9A	MYO9A_S1219
bFGF_vs_SFM_bothIn_DMSO	B2RTY4	S1258	VRERPRsLEDLHQ	S	1258	1.01671	0.0239129	0.0105735	0.975948	Unconventional myosin-IXa OS=Homo sapiens OX=9606 GN=MYO9A PE=1 SV=2	MYO9A	MYO9A_S1258
bFGF_vs_SFM_bothIn_DMSO	B2RTY4	S1299	RSLGGIsPSEDRR	S	1299	0.926217	-0.110579	0.0858175	0.820696	Unconventional myosin-IXa OS=Homo sapiens OX=9606 GN=MYO9A PE=1 SV=2	MYO9A	MYO9A_S1299
bFGF_vs_SFM_bothIn_DMSO	B2RTY4	S1317	VPEGLQsPRGTPD	S	1317	1.11238	0.153651	0.131903	0.73807	Unconventional myosin-IXa OS=Homo sapiens OX=9606 GN=MYO9A PE=1 SV=2	MYO9A	MYO9A_S1317
bFGF_vs_SFM_bothIn_DMSO	B2RTY4	S1364	SPKISSsPKFDSR	S	1364	1.07318	0.10189	0.154297	0.700976	Unconventional myosin-IXa OS=Homo sapiens OX=9606 GN=MYO9A PE=1 SV=2	MYO9A	MYO9A_S1364
bFGF_vs_SFM_bothIn_DMSO	B2RTY4	S1733	KLHKTMsQGEITK	S	1733	0.959157	-0.0601612	0.0601965	0.87057	Unconventional myosin-IXa OS=Homo sapiens OX=9606 GN=MYO9A PE=1 SV=2	MYO9A	MYO9A_S1733
bFGF_vs_SFM_bothIn_DMSO	B2RTY4	S1829	KENKEPsPKAKRK	S	1829	1.00567	0.00815045	0.00660998	0.984895	Unconventional myosin-IXa OS=Homo sapiens OX=9606 GN=MYO9A PE=1 SV=2	MYO9A	MYO9A_S1829
bFGF_vs_SFM_bothIn_DMSO	B2RTY4	S2464	PFYRAAsGNEALG	S	2464	0.919516	-0.121054	0.0549238	0.881203	Unconventional myosin-IXa OS=Homo sapiens OX=9606 GN=MYO9A PE=1 SV=2	MYO9A	MYO9A_S2464
bFGF_vs_SFM_bothIn_DMSO	B2RTY4	S2508	LKNVKNsPQKTKE	S	2508	0.917019	-0.124976	0.15964	0.692404	Unconventional myosin-IXa OS=Homo sapiens OX=9606 GN=MYO9A PE=1 SV=2	MYO9A	MYO9A_S2508
bFGF_vs_SFM_bothIn_DMSO	B7Z6K7	S87	TPMAGVsPKKAHP	S	87	1.09208	0.127085	0.129579	0.742029	Zinc finger protein 814 OS=Homo sapiens OX=9606 GN=ZNF814 PE=1 SV=2	ZNF814	ZNF814_S87
bFGF_vs_SFM_bothIn_DMSO	C9J069	S109	LTPAPAsPPVLPR	S	109	1.05255	0.0738886	0.0495227	0.892231	Apical junction component 1 homolog OS=Homo sapiens OX=9606 GN=AJM1 PE=3 SV=1	AJM1	AJM1_S109
bFGF_vs_SFM_bothIn_DMSO	C9J798	S760	AGTVPTsPGKVPE	S	760	1.027	0.0384377	0.0298265	0.933627	Ras GTPase-activating protein 4B OS=Homo sapiens OX=9606 GN=RASA4B PE=3 SV=2	RASA4B	RASA4B_S760
bFGF_vs_SFM_bothIn_DMSO	C9J7I0	S64	SSSVTVsDPEMEN	S	64	0.982569	-0.0253699	0.0105735	0.975948	UBAP1-MVB12-associated (UMA)-domain containing protein 1 OS=Homo sapiens OX=9606 GN=UMAD1 PE=1 SV=2	UMAD1	UMAD1_S64
bFGF_vs_SFM_bothIn_DMSO	C9JLW8	S21	RTSSPRsPPSSSE	S	21	0.923564	-0.114717	0.196882	0.635503	Mapk-regulated corepressor-interacting protein 1 OS=Homo sapiens OX=9606 GN=MCRIP1 PE=1 SV=1	MCRIP1	MCRIP1_S21
bFGF_vs_SFM_bothIn_DMSO	C9JLW8	T/S	NA	NA	NA	0.923564	-0.114717	0.196882	0.635503	Mapk-regulated corepressor-interacting protein 1 OS=Homo sapiens OX=9606 GN=MCRIP1 PE=1 SV=1	MCRIP1	MCRIP1_T/S
bFGF_vs_SFM_bothIn_DMSO	C9JLW8	S21	RTSSPRsPPSSSE	S	21	1.01704	0.0243724	0.0172147	0.961137	Mapk-regulated corepressor-interacting protein 1 OS=Homo sapiens OX=9606 GN=MCRIP1 PE=1 SV=1	MCRIP1	MCRIP1_S21
bFGF_vs_SFM_bothIn_DMSO	C9JTQ0	S193	RGSNSDsPPGRPA	S	193	0.899476	-0.152843	0.146313	0.713981	Ankyrin repeat domain-containing protein 63 OS=Homo sapiens OX=9606 GN=ANKRD63 PE=3 SV=1	ANKRD63	ANKRD63_S193
bFGF_vs_SFM_bothIn_DMSO	C9JTQ0	S203	RPAPAAsPEHRRP	S	203	0.899476	-0.152843	0.146313	0.713981	Ankyrin repeat domain-containing protein 63 OS=Homo sapiens OX=9606 GN=ANKRD63 PE=3 SV=1	ANKRD63	ANKRD63_S203
bFGF_vs_SFM_bothIn_DMSO	C9JTQ0	S203	RPAPAAsPEHRRP	S	203	0.962265	-0.055494	0.0351975	0.922152	Ankyrin repeat domain-containing protein 63 OS=Homo sapiens OX=9606 GN=ANKRD63 PE=3 SV=1	ANKRD63	ANKRD63_S203
bFGF_vs_SFM_bothIn_DMSO	C9JTQ0	S258	ELGRSMsLALGAV	S	258	1.12544	0.170492	0.0813159	0.829247	Ankyrin repeat domain-containing protein 63 OS=Homo sapiens OX=9606 GN=ANKRD63 PE=3 SV=1	ANKRD63	ANKRD63_S258
bFGF_vs_SFM_bothIn_DMSO	C9JTQ0	S283	LMALPNsPQSSGT	S	283	0.891129	-0.166295	0.185654	0.652148	Ankyrin repeat domain-containing protein 63 OS=Homo sapiens OX=9606 GN=ANKRD63 PE=3 SV=1	ANKRD63	ANKRD63_S283
bFGF_vs_SFM_bothIn_DMSO	contam_sp	LGCGYGCGYGYGSR	NA	NA	NA	1.00039	0.000562	0.000230049	0.99947	NA	NA	NA_LGCGYGCGYGYGSR
bFGF_vs_SFM_bothIn_DMSO	contam_sp	S106	SPATLNsRVATVS	S	106	0.89907	-0.153494	0.234419	0.582883	NA	NA	NA_S106
bFGF_vs_SFM_bothIn_DMSO	contam_sp	S112	SRVATVsLPRSCA	S	112	0.932971	-0.100096	0.181982	0.657685	NA	NA	NA_S112
bFGF_vs_SFM_bothIn_DMSO	contam_sp	S130	LEIVPNsAEERLH	S	130	0.838046	-0.254898	0.423463	0.37717	NA	NA	NA_S130
bFGF_vs_SFM_bothIn_DMSO	contam_sp	S146	REQLSTsEENSKK	S	146	0.881684	-0.181667	0.211145	0.614972	NA	NA	NA_S146
bFGF_vs_SFM_bothIn_DMSO	contam_sp	S158	KTVDMEsTEVFTK	S	158	0.922127	-0.116963	0.0994345	0.795363	NA	NA	NA_S158
bFGF_vs_SFM_bothIn_DMSO	contam_sp	S46	NMAINPsKENLCS	S	46	0.933577	-0.0991591	0.051916	0.887328	NA	NA	NA_S46
bFGF_vs_SFM_bothIn_DMSO	contam_sp	S50	KIEKFQsEEQQQT	S	50	0.88878	-0.170102	0.141522	0.721901	NA	NA	NA_S50
bFGF_vs_SFM_bothIn_DMSO	contam_sp	TVDMESTEVFTK	NA	NA	NA	0.890398	-0.167478	0.119031	0.760271	NA	NA	NA_TVDMESTEVFTK
bFGF_vs_SFM_bothIn_DMSO	E5RHQ5	S1123	ADVEPSsPEPKRR	S	1123	1.13529	0.18306	0.224585	0.596232	Nuclear pore complex-interacting protein family member B11 OS=Homo sapiens OX=9606 GN=NPIPB11 PE=3 SV=1	NPIPB11	NPIPB11_S1123
bFGF_vs_SFM_bothIn_DMSO	E9PIF3	S184	EKERQVsEAEENG	S	184	0.987868	-0.01761	0.00924463	0.978938	Nuclear pore complex-interacting protein family member A2 OS=Homo sapiens OX=9606 GN=NPIPA2 PE=3 SV=1	NPIPA2	NPIPA2_S184
bFGF_vs_SFM_bothIn_DMSO	E9PRG8	S123	KDLEDEs	S	123	1.04014	0.0567744	0.0534944	0.884109	Uncharacterized protein C11orf98 OS=Homo sapiens OX=9606 GN=C11orf98 PE=4 SV=2	C11orf98	C11orf98_S123
bFGF_vs_SFM_bothIn_DMSO	F5GYI3	S198	QSPRSAsPPGPAP	S	198	0.910487	-0.13529	0.14025	0.724019	Ubiquitin-associated protein 1-like OS=Homo sapiens OX=9606 GN=UBAP1L PE=2 SV=1	UBAP1L	UBAP1L_S198
bFGF_vs_SFM_bothIn_DMSO	F5GYI3	S212	HPAAPAsPPRPST	S	212	0.910487	-0.13529	0.14025	0.724019	Ubiquitin-associated protein 1-like OS=Homo sapiens OX=9606 GN=UBAP1L PE=2 SV=1	UBAP1L	UBAP1L_S212
bFGF_vs_SFM_bothIn_DMSO	O00116	S65	KARRAAsAATAAP	S	65	0.964947	-0.0514781	0.0567288	0.877549	Alkyldihydroxyacetonephosphate synthase, peroxisomal OS=Homo sapiens OX=9606 GN=AGPS PE=1 SV=1	AGPS	AGPS_S65
bFGF_vs_SFM_bothIn_DMSO	O00139	S140	GSVSDIsPVQAAK	S	140	0.94472	-0.0820413	0.0710717	0.84904	Kinesin-like protein KIF2A OS=Homo sapiens OX=9606 GN=KIF2A PE=1 SV=3	KIF2A	KIF2A_S140
bFGF_vs_SFM_bothIn_DMSO	O00148	S183	ALVRNRsFSLKNV	S	183	1.03496	0.049575	0.0151292	0.965764	ATP-dependent RNA helicase DDX39A OS=Homo sapiens OX=9606 GN=DDX39A PE=1 SV=2	DDX39A	DDX39A_S183
bFGF_vs_SFM_bothIn_DMSO	O00148	T171	PHVVVGtPGRILA	T	171	0.956677	-0.0638963	0.0492899	0.892709	ATP-dependent RNA helicase DDX39A OS=Homo sapiens OX=9606 GN=DDX39A PE=1 SV=2	DDX39A	DDX39A_T171
bFGF_vs_SFM_bothIn_DMSO	O00151	S130	AMPFTAsPASSTT	S	130	0.987537	-0.0180928	0.0165157	0.962685	PDZ and LIM domain protein 1 OS=Homo sapiens OX=9606 GN=PDLIM1 PE=1 SV=4	PDLIM1	PDLIM1_S130
bFGF_vs_SFM_bothIn_DMSO	O00151	S90	SEHKVWsPLVTEE	S	90	0.977853	-0.0323111	0.0229559	0.948515	PDZ and LIM domain protein 1 OS=Homo sapiens OX=9606 GN=PDLIM1 PE=1 SV=4	PDLIM1	PDLIM1_S90
bFGF_vs_SFM_bothIn_DMSO	O00159	S408	ASKDVEsPSWRST	S	408	0.986229	-0.0200047	0.018981	0.957236	Unconventional myosin-Ic OS=Homo sapiens OX=9606 GN=MYO1C PE=1 SV=4	MYO1C	MYO1C_S408
bFGF_vs_SFM_bothIn_DMSO	O00159	S736	LEVRRQsLATKIQ	S	736	0.970868	-0.0426534	0.0247581	0.944587	Unconventional myosin-Ic OS=Homo sapiens OX=9606 GN=MYO1C PE=1 SV=4	MYO1C	MYO1C_S736
bFGF_vs_SFM_bothIn_DMSO	O00161	S110	GDGGENsPCNVVS	S	110	1.05465	0.076768	0.0968746	0.800065	Synaptosomal-associated protein 23 OS=Homo sapiens OX=9606 GN=SNAP23 PE=1 SV=1	SNAP23	SNAP23_S110
bFGF_vs_SFM_bothIn_DMSO	O00161	S20	HQITDEsLESTRR	S	20	0.964296	-0.0524521	0.0689971	0.853106	Synaptosomal-associated protein 23 OS=Homo sapiens OX=9606 GN=SNAP23 PE=1 SV=1	SNAP23	SNAP23_S20
bFGF_vs_SFM_bothIn_DMSO	O00167	S257	GRSKRSsDPSPAG	S	257	0.974828	-0.0367802	0.0230391	0.948333	Eyes absent homolog 2 OS=Homo sapiens OX=9606 GN=EYA2 PE=1 SV=2	EYA2	EYA2_S257
bFGF_vs_SFM_bothIn_DMSO	O00167	S260	KRSSDPsPAGDNE	S	260	1.05849	0.0820101	0.10732	0.781052	Eyes absent homolog 2 OS=Homo sapiens OX=9606 GN=EYA2 PE=1 SV=2	EYA2	EYA2_S260
bFGF_vs_SFM_bothIn_DMSO	O00178	S12	SRSAMDsPVPASM	S	12	0.965003	-0.0513952	0.0687547	0.853582	GTP-binding protein 1 OS=Homo sapiens OX=9606 GN=GTPBP1 PE=1 SV=3	GTPBP1	GTPBP1_S12
bFGF_vs_SFM_bothIn_DMSO	O00178	S25	FAPEPSsPGAARA	S	25	0.965003	-0.0513952	0.0687547	0.853582	GTP-binding protein 1 OS=Homo sapiens OX=9606 GN=GTPBP1 PE=1 SV=3	GTPBP1	GTPBP1_S25
bFGF_vs_SFM_bothIn_DMSO	O00178	S25	FAPEPSsPGAARA	S	25	0.955276	-0.0660103	0.0753414	0.840734	GTP-binding protein 1 OS=Homo sapiens OX=9606 GN=GTPBP1 PE=1 SV=3	GTPBP1	GTPBP1_S25
bFGF_vs_SFM_bothIn_DMSO	O00178	S44	LHGGFDsDCSEDG	S	44	0.97507	-0.0364228	0.0142739	0.967667	GTP-binding protein 1 OS=Homo sapiens OX=9606 GN=GTPBP1 PE=1 SV=3	GTPBP1	GTPBP1_S44
bFGF_vs_SFM_bothIn_DMSO	O00178	S47	GFDSDCsEDGEAL	S	47	0.97507	-0.0364228	0.0142739	0.967667	GTP-binding protein 1 OS=Homo sapiens OX=9606 GN=GTPBP1 PE=1 SV=3	GTPBP1	GTPBP1_S47
bFGF_vs_SFM_bothIn_DMSO	O00178	S580	LQTTNNsPMNSKP	S	580	1.00712	0.0102379	0.00931014	0.978791	GTP-binding protein 1 OS=Homo sapiens OX=9606 GN=GTPBP1 PE=1 SV=3	GTPBP1	GTPBP1_S580
bFGF_vs_SFM_bothIn_DMSO	O00178	SAMDSPVPASMFAPEPSSPGAAR	NA	NA	NA	0.903852	-0.145842	0.14158	0.721805	GTP-binding protein 1 OS=Homo sapiens OX=9606 GN=GTPBP1 PE=1 SV=3	GTPBP1	GTPBP1_SAMDSPVPASMFAPEPSSPGAAR
bFGF_vs_SFM_bothIn_DMSO	O00192	S203	DSPSYGsLSRGLG	S	203	0.998182	-0.00262473	0.00120713	0.997224	Splicing regulator ARVCF OS=Homo sapiens OX=9606 GN=ARVCF PE=1 SV=1	ARVCF	ARVCF_S203
bFGF_vs_SFM_bothIn_DMSO	O00192	S335	ERGSMGsLDRLVR	S	335	1.05583	0.0783735	0.0963525	0.801028	Splicing regulator ARVCF OS=Homo sapiens OX=9606 GN=ARVCF PE=1 SV=1	ARVCF	ARVCF_S335
bFGF_vs_SFM_bothIn_DMSO	O00192	S345	LVRRSPsVDSARK	S	345	1.04432	0.0625652	0.106419	0.782674	Splicing regulator ARVCF OS=Homo sapiens OX=9606 GN=ARVCF PE=1 SV=1	ARVCF	ARVCF_S345
bFGF_vs_SFM_bothIn_DMSO	O00193	S17	GVKRSAsPDDDLG	S	17	0.968859	-0.0456408	0.0532162	0.884675	Small acidic protein OS=Homo sapiens OX=9606 GN=SMAP PE=1 SV=1	SMAP	SMAP_S17
bFGF_vs_SFM_bothIn_DMSO	O00193	S87	ESQYQQsMDSKLS	S	87	0.964571	-0.0520413	0.055182	0.88068	Small acidic protein OS=Homo sapiens OX=9606 GN=SMAP PE=1 SV=1	SMAP	SMAP_S87
bFGF_vs_SFM_bothIn_DMSO	O00203	S276	GKNFYEsDDDQKE	S	276	0.931003	-0.103143	0.0799987	0.831766	AP-3 complex subunit beta-1 OS=Homo sapiens OX=9606 GN=AP3B1 PE=1 SV=3	AP3B1	AP3B1_S276
bFGF_vs_SFM_bothIn_DMSO	O00203	S671	KAKQENsAKKFYS	S	671	0.972088	-0.0408408	0.0351975	0.922152	AP-3 complex subunit beta-1 OS=Homo sapiens OX=9606 GN=AP3B1 PE=1 SV=3	AP3B1	AP3B1_S671
bFGF_vs_SFM_bothIn_DMSO	O00203	S750	SKAKGKsDSEDGE	S	750	0.971931	-0.0410744	0.0217698	0.951109	AP-3 complex subunit beta-1 OS=Homo sapiens OX=9606 GN=AP3B1 PE=1 SV=3	AP3B1	AP3B1_S750
bFGF_vs_SFM_bothIn_DMSO	O00203	S752	AKGKSDsEDGEKE	S	752	0.971931	-0.0410744	0.0217698	0.951109	AP-3 complex subunit beta-1 OS=Homo sapiens OX=9606 GN=AP3B1 PE=1 SV=3	AP3B1	AP3B1_S752
bFGF_vs_SFM_bothIn_DMSO	O00203	S750	SKAKGKsDSEDGE	S	750	0.938534	-0.0915189	0.0880896	0.816414	AP-3 complex subunit beta-1 OS=Homo sapiens OX=9606 GN=AP3B1 PE=1 SV=3	AP3B1	AP3B1_S750
bFGF_vs_SFM_bothIn_DMSO	O00203	T661	ELAKEWtPAGKAK	T	661	1.2059	0.270105	0.169315	0.67715	AP-3 complex subunit beta-1 OS=Homo sapiens OX=9606 GN=AP3B1 PE=1 SV=3	AP3B1	AP3B1_T661
bFGF_vs_SFM_bothIn_DMSO	O00203	TKQDRTPLTK	NA	NA	NA	1.15297	0.205354	0.566294	0.27146	AP-3 complex subunit beta-1 OS=Homo sapiens OX=9606 GN=AP3B1 PE=1 SV=3	AP3B1	AP3B1_TKQDRTPLTK
bFGF_vs_SFM_bothIn_DMSO	O00213	T709	KRLGAHtP	T	709	1.02341	0.0333894	0.0190211	0.957148	Amyloid beta precursor protein binding family B member 1 OS=Homo sapiens OX=9606 GN=APBB1 PE=1 SV=2	APBB1	APBB1_T709
bFGF_vs_SFM_bothIn_DMSO	O00221	S157	EESQYDsGIESLR	S	157	0.873148	-0.195703	0.248874	0.563802	NF-kappa-B inhibitor epsilon OS=Homo sapiens OX=9606 GN=NFKBIE PE=1 SV=3	NFKBIE	NFKBIE_S157
bFGF_vs_SFM_bothIn_DMSO	O00231	S14	EFQRAQsLLSTDR	S	14	0.97044	-0.0432895	0.0351975	0.922152	26S proteasome non-ATPase regulatory subunit 11 OS=Homo sapiens OX=9606 GN=PSMD11 PE=1 SV=3	PSMD11	PSMD11_S14
bFGF_vs_SFM_bothIn_DMSO	O00255	S492	RGPRREsKPEEPP	S	492	1.13254	0.179557	0.175287	0.667902	Menin OS=Homo sapiens OX=9606 GN=MEN1 PE=1 SV=4	MEN1	MEN1_S492
bFGF_vs_SFM_bothIn_DMSO	O00257	S182	GHKEAPsPTCPDL	S	182	1.15712	0.210539	0.468235	0.340224	E3 SUMO-protein ligase CBX4 OS=Homo sapiens OX=9606 GN=CBX4 PE=1 SV=3	CBX4	CBX4_S182
bFGF_vs_SFM_bothIn_DMSO	O00257	S291	AEGEARsPSHKKR	S	291	0.940504	-0.0884943	0.103726	0.787543	E3 SUMO-protein ligase CBX4 OS=Homo sapiens OX=9606 GN=CBX4 PE=1 SV=3	CBX4	CBX4_S291
bFGF_vs_SFM_bothIn_DMSO	O00264	S181	EEPTVYsDEEEPK	S	181	0.881367	-0.182186	0.526208	0.297709	Membrane-associated progesterone receptor component 1 OS=Homo sapiens OX=9606 GN=PGRMC1 PE=1 SV=3	PGRMC1	PGRMC1_S181
bFGF_vs_SFM_bothIn_DMSO	O00264	S57	PAASGDsDDDEPP	S	57	0.818911	-0.288222	0.277796	0.527478	Membrane-associated progesterone receptor component 1 OS=Homo sapiens OX=9606 GN=PGRMC1 PE=1 SV=3	PGRMC1	PGRMC1_S57
bFGF_vs_SFM_bothIn_DMSO	O00267	S666	GGFAPMsPRISSP	S	666	1.01663	0.0237887	0.0185435	0.958201	Transcription elongation factor SPT5 OS=Homo sapiens OX=9606 GN=SUPT5H PE=1 SV=1	SUPT5H	SUPT5H_S666
bFGF_vs_SFM_bothIn_DMSO	O00267	S671	MSPRISsPMHPSA	S	671	0.940866	-0.0879384	0.0812727	0.82933	Transcription elongation factor SPT5 OS=Homo sapiens OX=9606 GN=SUPT5H PE=1 SV=1	SUPT5H	SUPT5H_S671
bFGF_vs_SFM_bothIn_DMSO	O00267	T784	YGSGSRtPMYGSQ	T	784	0.945799	-0.0803952	0.0577562	0.875475	Transcription elongation factor SPT5 OS=Homo sapiens OX=9606 GN=SUPT5H PE=1 SV=1	SUPT5H	SUPT5H_T784
bFGF_vs_SFM_bothIn_DMSO	O00267	T791	PMYGSQtPLQDGS	T	791	0.945799	-0.0803952	0.0577562	0.875475	Transcription elongation factor SPT5 OS=Homo sapiens OX=9606 GN=SUPT5H PE=1 SV=1	SUPT5H	SUPT5H_T791
bFGF_vs_SFM_bothIn_DMSO	O00267	T791	PMYGSQtPLQDGS	T	791	1.0931	0.128425	0.224542	0.596291	Transcription elongation factor SPT5 OS=Homo sapiens OX=9606 GN=SUPT5H PE=1 SV=1	SUPT5H	SUPT5H_T791
bFGF_vs_SFM_bothIn_DMSO	O00267	TPMYGSQTPMYGSGSRTPMYGSQTPLQDGSR	NA	NA	NA	0.908421	-0.138566	0.116819	0.764154	Transcription elongation factor SPT5 OS=Homo sapiens OX=9606 GN=SUPT5H PE=1 SV=1	SUPT5H	SUPT5H_TPMYGSQTPMYGSGSRTPMYGSQTPLQDGSR
bFGF_vs_SFM_bothIn_DMSO	O00267	Y765	GGMTSTyGRTPMY	Y	765	0.926928	-0.109471	0.0613573	0.868246	Transcription elongation factor SPT5 OS=Homo sapiens OX=9606 GN=SUPT5H PE=1 SV=1	SUPT5H	SUPT5H_Y765
bFGF_vs_SFM_bothIn_DMSO	O00268	S109	QRPGPPsPRRPLV	S	109	1.06692	0.0934574	0.0767132	0.838083	Transcription initiation factor TFIID subunit 4 OS=Homo sapiens OX=9606 GN=TAF4 PE=1 SV=2	TAF4	TAF4_S109
bFGF_vs_SFM_bothIn_DMSO	O00268	S543	SATLQRsPGVQPQ	S	543	0.898166	-0.154946	0.118247	0.761646	Transcription initiation factor TFIID subunit 4 OS=Homo sapiens OX=9606 GN=TAF4 PE=1 SV=2	TAF4	TAF4_S543
bFGF_vs_SFM_bothIn_DMSO	O00268	T1046	GSSGVGtPRQFTR	T	1046	0.922121	-0.116972	0.0631158	0.864737	Transcription initiation factor TFIID subunit 4 OS=Homo sapiens OX=9606 GN=TAF4 PE=1 SV=2	TAF4	TAF4_T1046
bFGF_vs_SFM_bothIn_DMSO	O00273	S315	ISASKAsPPGDLQ	S	315	0.931747	-0.101989	0.2153	0.609116	DNA fragmentation factor subunit alpha OS=Homo sapiens OX=9606 GN=DFFA PE=1 SV=1	DFFA	DFFA_S315
bFGF_vs_SFM_bothIn_DMSO	O00291	GTASPKEFYAK	NA	NA	NA	0.780773	-0.357025	0.234814	0.582352	Huntingtin-interacting protein 1 OS=Homo sapiens OX=9606 GN=HIP1 PE=1 SV=5	HIP1	HIP1_GTASPKEFYAK
bFGF_vs_SFM_bothIn_DMSO	O00294	KGSGEADKDPSGSPASAR	NA	NA	NA	0.997209	-0.00403157	0.00162179	0.996273	Tubby-related protein 1 OS=Homo sapiens OX=9606 GN=TULP1 PE=1 SV=3	TULP1	TULP1_KGSGEADKDPSGSPASAR
bFGF_vs_SFM_bothIn_DMSO	O00294	S171	PRGDLGsPDPPPK	S	171	1.29442	0.372305	0.920431	0.120107	Tubby-related protein 1 OS=Homo sapiens OX=9606 GN=TULP1 PE=1 SV=3	TULP1	TULP1_S171
bFGF_vs_SFM_bothIn_DMSO	O00294	S212	DKDPSGsPASARK	S	212	1.02405	0.0342885	0.0260528	0.941775	Tubby-related protein 1 OS=Homo sapiens OX=9606 GN=TULP1 PE=1 SV=3	TULP1	TULP1_S212
bFGF_vs_SFM_bothIn_DMSO	O00294	S51	RTEAPEsPCPTGS	S	51	0.900753	-0.150797	0.14111	0.722587	Tubby-related protein 1 OS=Homo sapiens OX=9606 GN=TULP1 PE=1 SV=3	TULP1	TULP1_S51
bFGF_vs_SFM_bothIn_DMSO	O00294	S75	RPREEPsPDPAQA	S	75	1.04437	0.0626377	0.0323345	0.928251	Tubby-related protein 1 OS=Homo sapiens OX=9606 GN=TULP1 PE=1 SV=3	TULP1	TULP1_S75
bFGF_vs_SFM_bothIn_DMSO	O00303	S258	IMKTCFsPNRVIG	S	258	1.18337	0.242904	0.0968796	0.800056	Eukaryotic translation initiation factor 3 subunit F OS=Homo sapiens OX=9606 GN=EIF3F PE=1 SV=1	EIF3F	EIF3F_S258
bFGF_vs_SFM_bothIn_DMSO	O00308	S211	PATGEQsPGARSR	S	211	1.06095	0.0853529	0.0596273	0.871711	NEDD4-like E3 ubiquitin-protein ligase WWP2 OS=Homo sapiens OX=9606 GN=WWP2 PE=1 SV=2	WWP2	WWP2_S211
bFGF_vs_SFM_bothIn_DMSO	O00308	S216	QSPGARsRHRQPV	S	216	1.06095	0.0853529	0.0596273	0.871711	NEDD4-like E3 ubiquitin-protein ligase WWP2 OS=Homo sapiens OX=9606 GN=WWP2 PE=1 SV=2	WWP2	WWP2_S216
bFGF_vs_SFM_bothIn_DMSO	O00308	S211	PATGEQsPGARSR	S	211	1.03734	0.0528924	0.0643419	0.862299	NEDD4-like E3 ubiquitin-protein ligase WWP2 OS=Homo sapiens OX=9606 GN=WWP2 PE=1 SV=2	WWP2	WWP2_S211
bFGF_vs_SFM_bothIn_DMSO	O00311	T503	ASCLVQtPPGQYS	T	503	1.05834	0.0818038	0.0561571	0.878705	Cell division cycle 7-related protein kinase OS=Homo sapiens OX=9606 GN=CDC7 PE=1 SV=1	CDC7	CDC7_T503
bFGF_vs_SFM_bothIn_DMSO	O00399	T186	TMKGSStPVKN	T	186	1.05053	0.0711123	0.0985159	0.797047	Dynactin subunit 6 OS=Homo sapiens OX=9606 GN=DCTN6 PE=1 SV=1	DCTN6	DCTN6_T186
bFGF_vs_SFM_bothIn_DMSO	O00400	S2	MsPTISHK	S	2	0.9379	-0.0924939	0.105375	0.784557	Acetyl-coenzyme A transporter 1 OS=Homo sapiens OX=9606 GN=SLC33A1 PE=1 SV=1	SLC33A1	SLC33A1_S2
bFGF_vs_SFM_bothIn_DMSO	P15056	S151	ARSNPKsPQKPIV	S	151	2.55849	1.35529	6.69897	2e-07	Serine/threonine-protein kinase B-raf OS=Homo sapiens OX=9606 GN=BRAF PE=1 SV=4	BRAF	BRAF_S151
bFGF_vs_SFM_bothIn_DMSO	O00411	S43	GPRRSSsASPQEQ	S	43	1.02396	0.0341656	0.0202063	0.954539	DNA-directed RNA polymerase, mitochondrial OS=Homo sapiens OX=9606 GN=POLRMT PE=1 SV=2	POLRMT	POLRMT_S43
bFGF_vs_SFM_bothIn_DMSO	O00411	S45	RRSSSAsPQEQDQ	S	45	1.00914	0.013123	0.00741712	0.983066	DNA-directed RNA polymerase, mitochondrial OS=Homo sapiens OX=9606 GN=POLRMT PE=1 SV=2	POLRMT	POLRMT_S45
bFGF_vs_SFM_bothIn_DMSO	O00418	S18	GVDGGQsPRAGHD	S	18	0.946648	-0.0791002	0.0934496	0.8064	Eukaryotic elongation factor 2 kinase OS=Homo sapiens OX=9606 GN=EEF2K PE=1 SV=2	EEF2K	EEF2K_S18
bFGF_vs_SFM_bothIn_DMSO	O00418	S243	IKYNSNsGFVRDD	S	243	0.958882	-0.060575	0.0569423	0.877117	Eukaryotic elongation factor 2 kinase OS=Homo sapiens OX=9606 GN=EEF2K PE=1 SV=2	EEF2K	EEF2K_S243
bFGF_vs_SFM_bothIn_DMSO	O00418	S438	HRESENsGDSGYP	S	438	0.984055	-0.0231889	0.0136926	0.968964	Eukaryotic elongation factor 2 kinase OS=Homo sapiens OX=9606 GN=EEF2K PE=1 SV=2	EEF2K	EEF2K_S438
bFGF_vs_SFM_bothIn_DMSO	O00418	S441	SENSGDsGYPSEK	S	441	0.87932	-0.18554	0.147606	0.711859	Eukaryotic elongation factor 2 kinase OS=Homo sapiens OX=9606 GN=EEF2K PE=1 SV=2	EEF2K	EEF2K_S441
bFGF_vs_SFM_bothIn_DMSO	O00418	S445	GDSGYPsEKRGEL	S	445	0.87932	-0.18554	0.147606	0.711859	Eukaryotic elongation factor 2 kinase OS=Homo sapiens OX=9606 GN=EEF2K PE=1 SV=2	EEF2K	EEF2K_S445
bFGF_vs_SFM_bothIn_DMSO	O00418	S445	GDSGYPsEKRGEL	S	445	1.02598	0.0370009	0.0158284	0.96421	Eukaryotic elongation factor 2 kinase OS=Homo sapiens OX=9606 GN=EEF2K PE=1 SV=2	EEF2K	EEF2K_S445
bFGF_vs_SFM_bothIn_DMSO	O00418	S462	PREHGHsYSNRKY	S	462	1.12453	0.169316	0.0270485	0.939618	Eukaryotic elongation factor 2 kinase OS=Homo sapiens OX=9606 GN=EEF2K PE=1 SV=2	EEF2K	EEF2K_S462
bFGF_vs_SFM_bothIn_DMSO	O00418	S464	EHGHSYsNRKYES	S	464	1.12453	0.169316	0.0270485	0.939618	Eukaryotic elongation factor 2 kinase OS=Homo sapiens OX=9606 GN=EEF2K PE=1 SV=2	EEF2K	EEF2K_S464
bFGF_vs_SFM_bothIn_DMSO	O00418	S462	PREHGHsYSNRKY	S	462	1.00257	0.00370756	0.00120713	0.997224	Eukaryotic elongation factor 2 kinase OS=Homo sapiens OX=9606 GN=EEF2K PE=1 SV=2	EEF2K	EEF2K_S462
bFGF_vs_SFM_bothIn_DMSO	O00418	S470	SNRKYEsDEDSLG	S	470	0.960398	-0.0582962	0.0841421	0.823869	Eukaryotic elongation factor 2 kinase OS=Homo sapiens OX=9606 GN=EEF2K PE=1 SV=2	EEF2K	EEF2K_S470
bFGF_vs_SFM_bothIn_DMSO	O00418	S474	YESDEDsLGSSGR	S	474	0.960398	-0.0582962	0.0841421	0.823869	Eukaryotic elongation factor 2 kinase OS=Homo sapiens OX=9606 GN=EEF2K PE=1 SV=2	EEF2K	EEF2K_S474
bFGF_vs_SFM_bothIn_DMSO	O00418	S470	SNRKYEsDEDSLG	S	470	0.996067	-0.00568523	0.00557068	0.987255	Eukaryotic elongation factor 2 kinase OS=Homo sapiens OX=9606 GN=EEF2K PE=1 SV=2	EEF2K	EEF2K_S470
bFGF_vs_SFM_bothIn_DMSO	O00418	S491	KWNLLNsSRLHLP	S	491	0.874349	-0.193719	0.0908163	0.811304	Eukaryotic elongation factor 2 kinase OS=Homo sapiens OX=9606 GN=EEF2K PE=1 SV=2	EEF2K	EEF2K_S491
bFGF_vs_SFM_bothIn_DMSO	O00418	S500	LHLPRAsAVALEV	S	500	0.970553	-0.0431204	0.0202063	0.954539	Eukaryotic elongation factor 2 kinase OS=Homo sapiens OX=9606 GN=EEF2K PE=1 SV=2	EEF2K	EEF2K_S500
bFGF_vs_SFM_bothIn_DMSO	O00418	S74	RYSSSGsPANSFH	S	74	0.830526	-0.267902	0.230053	0.588772	Eukaryotic elongation factor 2 kinase OS=Homo sapiens OX=9606 GN=EEF2K PE=1 SV=2	EEF2K	EEF2K_S74
bFGF_vs_SFM_bothIn_DMSO	O00423	RTSSSER	NA	NA	NA	0.89901	-0.153592	0.0376404	0.916979	Echinoderm microtubule-associated protein-like 1 OS=Homo sapiens OX=9606 GN=EML1 PE=1 SV=3	EML1	EML1_RTSSSER
bFGF_vs_SFM_bothIn_DMSO	O00423	S113	PTGSLPsPSGVRK	S	113	1.02793	0.0397463	0.0440094	0.90363	Echinoderm microtubule-associated protein-like 1 OS=Homo sapiens OX=9606 GN=EML1 PE=1 SV=3	EML1	EML1_S113
bFGF_vs_SFM_bothIn_DMSO	O00423	S134	SNIKRTsSSERVS	S	134	0.830524	-0.267906	0.827372	0.148809	Echinoderm microtubule-associated protein-like 1 OS=Homo sapiens OX=9606 GN=EML1 PE=1 SV=3	EML1	EML1_S134
bFGF_vs_SFM_bothIn_DMSO	O00423	S140	SSSERVsPGGRRE	S	140	0.830524	-0.267906	0.827372	0.148809	Echinoderm microtubule-associated protein-like 1 OS=Homo sapiens OX=9606 GN=EML1 PE=1 SV=3	EML1	EML1_S140
bFGF_vs_SFM_bothIn_DMSO	O00423	S135	NIKRTSsSERVSP	S	135	1.02713	0.0386184	0.0439932	0.903664	Echinoderm microtubule-associated protein-like 1 OS=Homo sapiens OX=9606 GN=EML1 PE=1 SV=3	EML1	EML1_S135
bFGF_vs_SFM_bothIn_DMSO	O00423	S140	SSSERVsPGGRRE	S	140	1.02713	0.0386184	0.0439932	0.903664	Echinoderm microtubule-associated protein-like 1 OS=Homo sapiens OX=9606 GN=EML1 PE=1 SV=3	EML1	EML1_S140
bFGF_vs_SFM_bothIn_DMSO	O00423	S140	SSSERVsPGGRRE	S	140	0.978734	-0.031011	0.018955	0.957293	Echinoderm microtubule-associated protein-like 1 OS=Homo sapiens OX=9606 GN=EML1 PE=1 SV=3	EML1	EML1_S140
bFGF_vs_SFM_bothIn_DMSO	O00423	S160	NRNRTGsTSSSSS	S	160	1.07982	0.11079	0.111368	0.773805	Echinoderm microtubule-associated protein-like 1 OS=Homo sapiens OX=9606 GN=EML1 PE=1 SV=3	EML1	EML1_S160
bFGF_vs_SFM_bothIn_DMSO	O00423	S163	RTGSTSsSSSGKK	S	163	1.07982	0.11079	0.111368	0.773805	Echinoderm microtubule-associated protein-like 1 OS=Homo sapiens OX=9606 GN=EML1 PE=1 SV=3	EML1	EML1_S163
bFGF_vs_SFM_bothIn_DMSO	O00423	S160	NRNRTGsTSSSSS	S	160	1.25177	0.323969	1.01223	0.0972225	Echinoderm microtubule-associated protein-like 1 OS=Homo sapiens OX=9606 GN=EML1 PE=1 SV=3	EML1	EML1_S160
bFGF_vs_SFM_bothIn_DMSO	O00425	S180	LGQRGSsRQGSPG	S	180	0.992857	-0.0103427	0.00480735	0.988992	Insulin-like growth factor 2 mRNA-binding protein 3 OS=Homo sapiens OX=9606 GN=IGF2BP3 PE=1 SV=2	IGF2BP3	IGF2BP3_S180
bFGF_vs_SFM_bothIn_DMSO	O00425	S184	GSSRQGsPGSVSK	S	184	0.992857	-0.0103427	0.00480735	0.988992	Insulin-like growth factor 2 mRNA-binding protein 3 OS=Homo sapiens OX=9606 GN=IGF2BP3 PE=1 SV=2	IGF2BP3	IGF2BP3_S184
bFGF_vs_SFM_bothIn_DMSO	O00425	S184	GSSRQGsPGSVSK	S	184	1.03384	0.0480194	0.0364911	0.919409	Insulin-like growth factor 2 mRNA-binding protein 3 OS=Homo sapiens OX=9606 GN=IGF2BP3 PE=1 SV=2	IGF2BP3	IGF2BP3_S184
bFGF_vs_SFM_bothIn_DMSO	O00425	S187	RQGSPGsVSKQKP	S	187	1.03384	0.0480194	0.0364911	0.919409	Insulin-like growth factor 2 mRNA-binding protein 3 OS=Homo sapiens OX=9606 GN=IGF2BP3 PE=1 SV=2	IGF2BP3	IGF2BP3_S187
bFGF_vs_SFM_bothIn_DMSO	O00425	S184	GSSRQGsPGSVSK	S	184	1.03998	0.0565499	0.0743842	0.842589	Insulin-like growth factor 2 mRNA-binding protein 3 OS=Homo sapiens OX=9606 GN=IGF2BP3 PE=1 SV=2	IGF2BP3	IGF2BP3_S184
bFGF_vs_SFM_bothIn_DMSO	O00425	T528	VVPRDQtPDENDQ	T	528	0.973136	-0.0392862	0.0577562	0.875475	Insulin-like growth factor 2 mRNA-binding protein 3 OS=Homo sapiens OX=9606 GN=IGF2BP3 PE=1 SV=2	IGF2BP3	IGF2BP3_T528
bFGF_vs_SFM_bothIn_DMSO	O00429	S529	ELPSAVsRDKSSK	S	529	0.945471	-0.0808948	0.0721178	0.846998	Dynamin-1-like protein OS=Homo sapiens OX=9606 GN=DNM1L PE=1 SV=2	DNM1L	DNM1L_S529
bFGF_vs_SFM_bothIn_DMSO	O00429	S616	IPIMPAsPQKGHA	S	616	0.985811	-0.0206173	0.0181451	0.95908	Dynamin-1-like protein OS=Homo sapiens OX=9606 GN=DNM1L PE=1 SV=2	DNM1L	DNM1L_S616
bFGF_vs_SFM_bothIn_DMSO	O00443	S1553	ADAGSFsPTPGQI	S	1553	1.01182	0.0169509	0.0194921	0.95611	Phosphatidylinositol 4-phosphate 3-kinase C2 domain-containing subunit alpha OS=Homo sapiens OX=9606 GN=PIK3C2A PE=1 SV=2	PIK3C2A	PIK3C2A_S1553
bFGF_vs_SFM_bothIn_DMSO	O00443	S259	VSNLQVsPKSEDI	S	259	1.21517	0.281164	1.15402	0.0701429	Phosphatidylinositol 4-phosphate 3-kinase C2 domain-containing subunit alpha OS=Homo sapiens OX=9606 GN=PIK3C2A PE=1 SV=2	PIK3C2A	PIK3C2A_S259
bFGF_vs_SFM_bothIn_DMSO	O00443	S329	VNGKSLsVATVTR	S	329	1.02935	0.0417396	0.0239386	0.946371	Phosphatidylinositol 4-phosphate 3-kinase C2 domain-containing subunit alpha OS=Homo sapiens OX=9606 GN=PIK3C2A PE=1 SV=2	PIK3C2A	PIK3C2A_S329
bFGF_vs_SFM_bothIn_DMSO	O00443	S338	TVTRSQsLNIRTT	S	338	0.925578	-0.111573	0.0979943	0.798005	Phosphatidylinositol 4-phosphate 3-kinase C2 domain-containing subunit alpha OS=Homo sapiens OX=9606 GN=PIK3C2A PE=1 SV=2	PIK3C2A	PIK3C2A_S338
bFGF_vs_SFM_bothIn_DMSO	O00443	S59	RGFELSsSTRKKA	S	59	1.02078	0.0296702	0.0236945	0.946903	Phosphatidylinositol 4-phosphate 3-kinase C2 domain-containing subunit alpha OS=Homo sapiens OX=9606 GN=PIK3C2A PE=1 SV=2	PIK3C2A	PIK3C2A_S59
bFGF_vs_SFM_bothIn_DMSO	O00444	S378	YLRRAYsSDRSGT	S	378	1.06633	0.0926606	0.115163	0.767073	Serine/threonine-protein kinase PLK4 OS=Homo sapiens OX=9606 GN=PLK4 PE=1 SV=3	PLK4	PLK4_S378
bFGF_vs_SFM_bothIn_DMSO	O00444	S665	LADRPPsPTDNIS	S	665	0.990953	-0.0131118	0.00524024	0.988006	Serine/threonine-protein kinase PLK4 OS=Homo sapiens OX=9606 GN=PLK4 PE=1 SV=3	PLK4	PLK4_S665
bFGF_vs_SFM_bothIn_DMSO	O00459	Y464	REYDQLyEEYTRT	Y	464	0.977851	-0.0323138	0.0181625	0.959042	Phosphatidylinositol 3-kinase regulatory subunit beta OS=Homo sapiens OX=9606 GN=PIK3R2 PE=1 SV=2	PIK3R2	PIK3R2_Y464
bFGF_vs_SFM_bothIn_DMSO	O00461	Y641	HNAEETyGENDEN	Y	641	0.894791	-0.160377	0.16531	0.683423	Golgi integral membrane protein 4 OS=Homo sapiens OX=9606 GN=GOLIM4 PE=1 SV=1	GOLIM4	GOLIM4_Y641
bFGF_vs_SFM_bothIn_DMSO	O00470	MPIDLVIDDREGGSKSDSEDITR	NA	NA	NA	1.10979	0.15029	0.105375	0.784557	Homeobox protein Meis1 OS=Homo sapiens OX=9606 GN=MEIS1 PE=1 SV=1	MEIS1	MEIS1_MPIDLVIDDREGGSKSDSEDITR
bFGF_vs_SFM_bothIn_DMSO	O00470	S196	REGGSKsDSEDIT	S	196	0.918875	-0.12206	0.169315	0.67715	Homeobox protein Meis1 OS=Homo sapiens OX=9606 GN=MEIS1 PE=1 SV=1	MEIS1	MEIS1_S196
bFGF_vs_SFM_bothIn_DMSO	O00470	S222	DHDDTAsTRSGGT	S	222	0.831028	-0.267031	0.208528	0.618689	Homeobox protein Meis1 OS=Homo sapiens OX=9606 GN=MEIS1 PE=1 SV=1	MEIS1	MEIS1_S222
bFGF_vs_SFM_bothIn_DMSO	O00479	T77	KNRDAStLQSQKA	T	77	1.05689	0.0798246	0.0330855	0.926647	High mobility group nucleosome-binding domain-containing protein 4 OS=Homo sapiens OX=9606 GN=HMGN4 PE=1 SV=3	HMGN4	HMGN4_T77
bFGF_vs_SFM_bothIn_DMSO	O00479	S/T	NA	NA	NA	1.05689	0.0798246	0.0330855	0.926647	High mobility group nucleosome-binding domain-containing protein 4 OS=Homo sapiens OX=9606 GN=HMGN4 PE=1 SV=3	HMGN4	HMGN4_S/T
bFGF_vs_SFM_bothIn_DMSO	O00487	T266	EEEDKMtPEQLAI	T	266	0.997014	-0.00431433	0.00120713	0.997224	26S proteasome non-ATPase regulatory subunit 14 OS=Homo sapiens OX=9606 GN=PSMD14 PE=1 SV=1	PSMD14	PSMD14_T266
bFGF_vs_SFM_bothIn_DMSO	O00488	RLAVPTEVSTEVPEMDTST	NA	NA	NA	1.02312	0.0329707	0.0186367	0.957995	Zinc finger protein 593 OS=Homo sapiens OX=9606 GN=ZNF593 PE=1 SV=2	ZNF593	ZNF593_RLAVPTEVSTEVPEMDTST
bFGF_vs_SFM_bothIn_DMSO	O00488	S133	VPEMDTsT	S	133	1.2877	0.364799	0.332351	0.46521	Zinc finger protein 593 OS=Homo sapiens OX=9606 GN=ZNF593 PE=1 SV=2	ZNF593	ZNF593_S133
bFGF_vs_SFM_bothIn_DMSO	O00488	S14	GAHRAHsLARQMK	S	14	1.11467	0.156623	0.181892	0.657822	Zinc finger protein 593 OS=Homo sapiens OX=9606 GN=ZNF593 PE=1 SV=2	ZNF593	ZNF593_S14
bFGF_vs_SFM_bothIn_DMSO	O00499	S298	KGNKSPsPPDGSP	S	298	0.957983	-0.0619284	0.102236	0.790249	Myc box-dependent-interacting protein 1 OS=Homo sapiens OX=9606 GN=BIN1 PE=1 SV=1	BIN1	BIN1_S298
bFGF_vs_SFM_bothIn_DMSO	O00499	S303	PSPPDGsPAATPE	S	303	0.957983	-0.0619284	0.102236	0.790249	Myc box-dependent-interacting protein 1 OS=Homo sapiens OX=9606 GN=BIN1 PE=1 SV=1	BIN1	BIN1_S303
bFGF_vs_SFM_bothIn_DMSO	O00499	S298	KGNKSPsPPDGSP	S	298	1.01561	0.0223479	0.0197127	0.955625	Myc box-dependent-interacting protein 1 OS=Homo sapiens OX=9606 GN=BIN1 PE=1 SV=1	BIN1	BIN1_S298
bFGF_vs_SFM_bothIn_DMSO	O00499	S303	PSPPDGsPAATPE	S	303	0.902321	-0.148287	0.150501	0.70713	Myc box-dependent-interacting protein 1 OS=Homo sapiens OX=9606 GN=BIN1 PE=1 SV=1	BIN1	BIN1_S303
bFGF_vs_SFM_bothIn_DMSO	O00499	S/T	NA	NA	NA	0.902321	-0.148287	0.150501	0.70713	Myc box-dependent-interacting protein 1 OS=Homo sapiens OX=9606 GN=BIN1 PE=1 SV=1	BIN1	BIN1_S/T
bFGF_vs_SFM_bothIn_DMSO	O00499	S331	GATLPKsPSQLRK	S	331	0.952821	-0.0697229	0.0813159	0.829247	Myc box-dependent-interacting protein 1 OS=Homo sapiens OX=9606 GN=BIN1 PE=1 SV=1	BIN1	BIN1_S331
bFGF_vs_SFM_bothIn_DMSO	O00499	SPSPPDGSPAATPEIR	NA	NA	NA	0.967277	-0.0479989	0.0379042	0.916423	Myc box-dependent-interacting protein 1 OS=Homo sapiens OX=9606 GN=BIN1 PE=1 SV=1	BIN1	BIN1_SPSPPDGSPAATPEIR
bFGF_vs_SFM_bothIn_DMSO	O00499	T323	EPAGGAtPGATLP	T	323	0.911357	-0.133912	0.299507	0.501756	Myc box-dependent-interacting protein 1 OS=Homo sapiens OX=9606 GN=BIN1 PE=1 SV=1	BIN1	BIN1_T323
bFGF_vs_SFM_bothIn_DMSO	Q15418	S380	QLFRGFsFVATGL	S	380	2.53484	1.3419	6.27165	5.35e-07	Ribosomal protein S6 kinase alpha-1 OS=Homo sapiens OX=9606 GN=RPS6KA1 PE=1 SV=2	RPS6KA1	RPS6KA1_S380
bFGF_vs_SFM_bothIn_DMSO	O00512	S102	KGKRERsISADSF	S	102	0.891857	-0.165115	0.0975333	0.798853	B-cell CLL/lymphoma 9 protein OS=Homo sapiens OX=9606 GN=BCL9 PE=1 SV=4	BCL9	BCL9_S102
bFGF_vs_SFM_bothIn_DMSO	O00512	S104	KRERSIsADSFDQ	S	104	1.06665	0.0930801	0.0777424	0.836099	B-cell CLL/lymphoma 9 protein OS=Homo sapiens OX=9606 GN=BCL9 PE=1 SV=4	BCL9	BCL9_S104
bFGF_vs_SFM_bothIn_DMSO	O00512	S1044	DSPPARsPNLPSM	S	1044	1.14894	0.200307	0.105735	0.783907	B-cell CLL/lymphoma 9 protein OS=Homo sapiens OX=9606 GN=BCL9 PE=1 SV=4	BCL9	BCL9_S1044
bFGF_vs_SFM_bothIn_DMSO	O00512	S13	KVRSSPsGNTQSS	S	13	1.05839	0.08187	0.115158	0.767082	B-cell CLL/lymphoma 9 protein OS=Homo sapiens OX=9606 GN=BCL9 PE=1 SV=4	BCL9	BCL9_S13
bFGF_vs_SFM_bothIn_DMSO	O00512	S/T	NA	NA	NA	1.05839	0.08187	0.115158	0.767082	B-cell CLL/lymphoma 9 protein OS=Homo sapiens OX=9606 GN=BCL9 PE=1 SV=4	BCL9	BCL9_S/T
bFGF_vs_SFM_bothIn_DMSO	O00512	S19	SGNTQSsPKSKQE	S	19	0.959934	-0.0589934	0.050906	0.889394	B-cell CLL/lymphoma 9 protein OS=Homo sapiens OX=9606 GN=BCL9 PE=1 SV=4	BCL9	BCL9_S19
bFGF_vs_SFM_bothIn_DMSO	O00512	S278	RPLDREsPGVENK	S	278	0.997046	-0.00426761	0.00120713	0.997224	B-cell CLL/lymphoma 9 protein OS=Homo sapiens OX=9606 GN=BCL9 PE=1 SV=4	BCL9	BCL9_S278
bFGF_vs_SFM_bothIn_DMSO	O00512	S291	LIPSVGsPASSTP	S	291	0.985637	-0.0208715	0.0112331	0.974467	B-cell CLL/lymphoma 9 protein OS=Homo sapiens OX=9606 GN=BCL9 PE=1 SV=4	BCL9	BCL9_S291
bFGF_vs_SFM_bothIn_DMSO	O00512	T308	GTGPNStPNNRAV	T	308	0.985637	-0.0208715	0.0112331	0.974467	B-cell CLL/lymphoma 9 protein OS=Homo sapiens OX=9606 GN=BCL9 PE=1 SV=4	BCL9	BCL9_T308
bFGF_vs_SFM_bothIn_DMSO	O00512	S291	LIPSVGsPASSTP	S	291	0.921734	-0.117578	0.308875	0.491049	B-cell CLL/lymphoma 9 protein OS=Homo sapiens OX=9606 GN=BCL9 PE=1 SV=4	BCL9	BCL9_S291
bFGF_vs_SFM_bothIn_DMSO	O00512	S35	RPPTVMsPSGNPQ	S	35	0.96073	-0.0577968	0.0702238	0.8507	B-cell CLL/lymphoma 9 protein OS=Homo sapiens OX=9606 GN=BCL9 PE=1 SV=4	BCL9	BCL9_S35
bFGF_vs_SFM_bothIn_DMSO	O00512	S352	ENPDGLsQEQLEH	S	352	0.981363	-0.0271406	0.015107	0.965813	B-cell CLL/lymphoma 9 protein OS=Homo sapiens OX=9606 GN=BCL9 PE=1 SV=4	BCL9	BCL9_S352
bFGF_vs_SFM_bothIn_DMSO	O00512	S62	ASQSQPsPCDSKS	S	62	1.12778	0.173487	0.179837	0.660941	B-cell CLL/lymphoma 9 protein OS=Homo sapiens OX=9606 GN=BCL9 PE=1 SV=4	BCL9	BCL9_S62
bFGF_vs_SFM_bothIn_DMSO	O00512	S687	PVEGPLsPSRGDF	S	687	1.06931	0.0966814	0.0956515	0.802322	B-cell CLL/lymphoma 9 protein OS=Homo sapiens OX=9606 GN=BCL9 PE=1 SV=4	BCL9	BCL9_S687
bFGF_vs_SFM_bothIn_DMSO	O00512	S913	SPPVLGsAAASPV	S	913	1.0667	0.0931552	0.0767132	0.838083	B-cell CLL/lymphoma 9 protein OS=Homo sapiens OX=9606 GN=BCL9 PE=1 SV=4	BCL9	BCL9_S913
bFGF_vs_SFM_bothIn_DMSO	O00512	S917	LGSAAAsPVHLKS	S	917	1.0667	0.0931552	0.0767132	0.838083	B-cell CLL/lymphoma 9 protein OS=Homo sapiens OX=9606 GN=BCL9 PE=1 SV=4	BCL9	BCL9_S917
bFGF_vs_SFM_bothIn_DMSO	O00512	S917	LGSAAAsPVHLKS	S	917	1.0279	0.0397004	0.0481412	0.895074	B-cell CLL/lymphoma 9 protein OS=Homo sapiens OX=9606 GN=BCL9 PE=1 SV=4	BCL9	BCL9_S917
bFGF_vs_SFM_bothIn_DMSO	O00512	SPSLPAPSPGWTSSPKPPLQSPGIPPNHK	NA	NA	NA	0.846758	-0.239979	0.757047	0.174966	B-cell CLL/lymphoma 9 protein OS=Homo sapiens OX=9606 GN=BCL9 PE=1 SV=4	BCL9	BCL9_SPSLPAPSPGWTSSPKPPLQSPGIPPNHK
bFGF_vs_SFM_bothIn_DMSO	O00512	SSTPSHGQTTATEPTPAQK	NA	NA	NA	0.903514	-0.146381	0.0644596	0.862066	B-cell CLL/lymphoma 9 protein OS=Homo sapiens OX=9606 GN=BCL9 PE=1 SV=4	BCL9	BCL9_SSTPSHGQTTATEPTPAQK
bFGF_vs_SFM_bothIn_DMSO	O00512	T115	DQRDPGtPNDDSD	T	115	0.925631	-0.11149	0.0767132	0.838083	B-cell CLL/lymphoma 9 protein OS=Homo sapiens OX=9606 GN=BCL9 PE=1 SV=4	BCL9	BCL9_T115
bFGF_vs_SFM_bothIn_DMSO	O00512	T315	PNNRAVtPVSQGS	T	315	1.14482	0.195117	0.15172	0.705147	B-cell CLL/lymphoma 9 protein OS=Homo sapiens OX=9606 GN=BCL9 PE=1 SV=4	BCL9	BCL9_T315
bFGF_vs_SFM_bothIn_DMSO	O00512	VRSSPSGNTQSSPK	NA	NA	NA	1.02155	0.0307541	0.0376404	0.916979	B-cell CLL/lymphoma 9 protein OS=Homo sapiens OX=9606 GN=BCL9 PE=1 SV=4	BCL9	BCL9_VRSSPSGNTQSSPK
bFGF_vs_SFM_bothIn_DMSO	O00522	S22	RPKNTAsLNSREY	S	22	0.936387	-0.0948239	0.119331	0.759747	Krev interaction trapped protein 1 OS=Homo sapiens OX=9606 GN=KRIT1 PE=1 SV=2	KRIT1	KRIT1_S22
bFGF_vs_SFM_bothIn_DMSO	O00541	S578	HDEAVRsEKKAKK	S	578	0.966309	-0.0494431	0.0622584	0.866446	Pescadillo homolog OS=Homo sapiens OX=9606 GN=PES1 PE=1 SV=1	PES1	PES1_S578
bFGF_vs_SFM_bothIn_DMSO	O00559	IEGGNGNVATQQNSLEQLEPDYFK	NA	NA	NA	1.1848	0.244646	0.129821	0.741616	Receptor-binding cancer antigen expressed on SiSo cells OS=Homo sapiens OX=9606 GN=EBAG9 PE=1 SV=1	EBAG9	EBAG9_IEGGNGNVATQQNSLEQLEPDYFK
bFGF_vs_SFM_bothIn_DMSO	O00559	S36	GRGRKLsGDQITL	S	36	0.985603	-0.0209217	0.0250431	0.943967	Receptor-binding cancer antigen expressed on SiSo cells OS=Homo sapiens OX=9606 GN=EBAG9 PE=1 SV=1	EBAG9	EBAG9_S36
bFGF_vs_SFM_bothIn_DMSO	O00562	T1223	EREGPGtPPTTLA	T	1223	1.0291	0.041386	0.0456845	0.900151	Membrane-associated phosphatidylinositol transfer protein 1 OS=Homo sapiens OX=9606 GN=PITPNM1 PE=1 SV=4	PITPNM1	PITPNM1_T1223
bFGF_vs_SFM_bothIn_DMSO	O00566	S61	NGRIHGsPLQKLV	S	61	0.988796	-0.0162556	0.00692278	0.984186	U3 small nucleolar ribonucleoprotein protein MPP10 OS=Homo sapiens OX=9606 GN=MPHOSPH10 PE=1 SV=2	MPHOSPH10	MPHOSPH10_S61
bFGF_vs_SFM_bothIn_DMSO	O00567	KSFSKEELMSSDLEETAGSTSIPK	NA	NA	NA	0.900851	-0.15064	0.25825	0.55176	Nucleolar protein 56 OS=Homo sapiens OX=9606 GN=NOP56 PE=1 SV=4	NOP56	NOP56_KSFSKEELMSSDLEETAGSTSIPK
bFGF_vs_SFM_bothIn_DMSO	O00567	S314	LIAHAGsLTNLAK	S	314	0.989615	-0.0150611	0.00559695	0.987195	Nucleolar protein 56 OS=Homo sapiens OX=9606 GN=NOP56 PE=1 SV=4	NOP56	NOP56_S314
bFGF_vs_SFM_bothIn_DMSO	O00567	S519	SKEELMsSDLEET	S	519	1.12005	0.163564	0.10096	0.792574	Nucleolar protein 56 OS=Homo sapiens OX=9606 GN=NOP56 PE=1 SV=4	NOP56	NOP56_S519
bFGF_vs_SFM_bothIn_DMSO	O00567	S520	KEELMSsDLEETA	S	520	1.12005	0.163564	0.10096	0.792574	Nucleolar protein 56 OS=Homo sapiens OX=9606 GN=NOP56 PE=1 SV=4	NOP56	NOP56_S520
bFGF_vs_SFM_bothIn_DMSO	O00567	S520	KEELMSsDLEETA	S	520	0.931462	-0.102432	0.177702	0.664199	Nucleolar protein 56 OS=Homo sapiens OX=9606 GN=NOP56 PE=1 SV=4	NOP56	NOP56_S520
bFGF_vs_SFM_bothIn_DMSO	O00567	S569	SKEEPVsSGPEEA	S	569	0.974807	-0.0368121	0.0551445	0.880756	Nucleolar protein 56 OS=Homo sapiens OX=9606 GN=NOP56 PE=1 SV=4	NOP56	NOP56_S569
bFGF_vs_SFM_bothIn_DMSO	O00567	S570	KEEPVSsGPEEAV	S	570	0.974807	-0.0368121	0.0551445	0.880756	Nucleolar protein 56 OS=Homo sapiens OX=9606 GN=NOP56 PE=1 SV=4	NOP56	NOP56_S570
bFGF_vs_SFM_bothIn_DMSO	O00567	S570	KEEPVSsGPEEAV	S	570	0.89697	-0.156868	0.257504	0.552708	Nucleolar protein 56 OS=Homo sapiens OX=9606 GN=NOP56 PE=1 SV=4	NOP56	NOP56_S570
bFGF_vs_SFM_bothIn_DMSO	O00567	S591	KKFHKAsQED	S	591	1.03682	0.0521673	0.0449574	0.90166	Nucleolar protein 56 OS=Homo sapiens OX=9606 GN=NOP56 PE=1 SV=4	NOP56	NOP56_S591
bFGF_vs_SFM_bothIn_DMSO	O00567	SFSKEELMSSDLEETAGSTSIPKR	NA	NA	NA	1.07077	0.0986517	0.0365708	0.919241	Nucleolar protein 56 OS=Homo sapiens OX=9606 GN=NOP56 PE=1 SV=4	NOP56	NOP56_SFSKEELMSSDLEETAGSTSIPKR
bFGF_vs_SFM_bothIn_DMSO	O00571	DKDAYSSFGSR	NA	NA	NA	1.05934	0.0831651	0.107515	0.780702	ATP-dependent RNA helicase DDX3X OS=Homo sapiens OX=9606 GN=DDX3X PE=1 SV=3	DDX3X	DDX3X_DKDAYSSFGSR
bFGF_vs_SFM_bothIn_DMSO	O00571	S109	DYDGIGsRGDRSG	S	109	0.96591	-0.0500399	0.0351975	0.922152	ATP-dependent RNA helicase DDX3X OS=Homo sapiens OX=9606 GN=DDX3X PE=1 SV=3	DDX3X	DDX3X_S109
bFGF_vs_SFM_bothIn_DMSO	O00571	S594	SKSSRFsGGFGAR	S	594	1.02396	0.034156	0.039602	0.912847	ATP-dependent RNA helicase DDX3X OS=Homo sapiens OX=9606 GN=DDX3X PE=1 SV=3	DDX3X	DDX3X_S594
bFGF_vs_SFM_bothIn_DMSO	O00571	S605	ARDYRQsSGASSS	S	605	1.10408	0.14284	0.199341	0.631915	ATP-dependent RNA helicase DDX3X OS=Homo sapiens OX=9606 GN=DDX3X PE=1 SV=3	DDX3X	DDX3X_S605
bFGF_vs_SFM_bothIn_DMSO	O00571	S614	ASSSSFsSSRASS	S	614	0.93752	-0.093079	0.17566	0.667329	ATP-dependent RNA helicase DDX3X OS=Homo sapiens OX=9606 GN=DDX3X PE=1 SV=3	DDX3X	DDX3X_S614
bFGF_vs_SFM_bothIn_DMSO	O00571	S82	SDSRGKsSFFSDR	S	82	0.920957	-0.118794	0.166571	0.681443	ATP-dependent RNA helicase DDX3X OS=Homo sapiens OX=9606 GN=DDX3X PE=1 SV=3	DDX3X	DDX3X_S82
bFGF_vs_SFM_bothIn_DMSO	O00571	S90	FFSDRGsGSRGRF	S	90	1.00854	0.0122672	0.0106159	0.975852	ATP-dependent RNA helicase DDX3X OS=Homo sapiens OX=9606 GN=DDX3X PE=1 SV=3	DDX3X	DDX3X_S90
bFGF_vs_SFM_bothIn_DMSO	O00571	Y104	DRGRSDyDGIGSR	Y	104	1.0678	0.0946361	0.0498698	0.891518	ATP-dependent RNA helicase DDX3X OS=Homo sapiens OX=9606 GN=DDX3X PE=1 SV=3	DDX3X	DDX3X_Y104
bFGF_vs_SFM_bothIn_DMSO	O00625	S17	VLSREQsEGVGAR	S	17	0.944267	-0.0827325	0.0902082	0.812441	Pirin OS=Homo sapiens OX=9606 GN=PIR PE=1 SV=1	PIR	PIR_S17
bFGF_vs_SFM_bothIn_DMSO	O00629	S60	EDICEDsDIDGDY	S	60	1.07322	0.101943	0.0812313	0.829409	Importin subunit alpha-3 OS=Homo sapiens OX=9606 GN=KPNA4 PE=1 SV=1	KPNA4	KPNA4_S60
bFGF_vs_SFM_bothIn_DMSO	O00712	DQDMSSPTTMK	NA	NA	NA	0.880765	-0.183171	0.105735	0.783907	Nuclear factor 1 B-type OS=Homo sapiens OX=9606 GN=NFIB PE=1 SV=2	NFIB	NFIB_DQDMSSPTTMK
bFGF_vs_SFM_bothIn_DMSO	O00712	KPEKPLFSSASPQDSSPR	NA	NA	NA	0.976284	-0.0346279	0.0389076	0.914308	Nuclear factor 1 B-type OS=Homo sapiens OX=9606 GN=NFIB PE=1 SV=2	NFIB	NFIB_KPEKPLFSSASPQDSSPR
bFGF_vs_SFM_bothIn_DMSO	O00712	S265	LQRSLSsPPSSKR	S	265	1.03254	0.0461955	0.06764	0.855776	Nuclear factor 1 B-type OS=Homo sapiens OX=9606 GN=NFIB PE=1 SV=2	NFIB	NFIB_S265
bFGF_vs_SFM_bothIn_DMSO	O00712	S295	FYPSPSsPAAGSR	S	295	0.98506	-0.0217161	0.0148345	0.966419	Nuclear factor 1 B-type OS=Homo sapiens OX=9606 GN=NFIB PE=1 SV=2	NFIB	NFIB_S295
bFGF_vs_SFM_bothIn_DMSO	O00716	S166	ALRSPDsPKTPKS	S	166	1.11123	0.152153	0.35052	0.446149	Transcription factor E2F3 OS=Homo sapiens OX=9606 GN=E2F3 PE=1 SV=1	E2F3	E2F3_S166
bFGF_vs_SFM_bothIn_DMSO	O00716	S172	SPKTPKsPSEKTR	S	172	1.08155	0.113096	0.138893	0.726284	Transcription factor E2F3 OS=Homo sapiens OX=9606 GN=E2F3 PE=1 SV=1	E2F3	E2F3_S172
bFGF_vs_SFM_bothIn_DMSO	O00767	S198	AVKEKGsTLDLSD	S	198	1.02767	0.0393837	0.018955	0.957293	Stearoyl-CoA desaturase OS=Homo sapiens OX=9606 GN=SCD PE=1 SV=2	SCD	SCD_S198
bFGF_vs_SFM_bothIn_DMSO	O00767	T199	VKEKGStLDLSDL	T	199	0.811272	-0.301742	0.713509	0.193415	Stearoyl-CoA desaturase OS=Homo sapiens OX=9606 GN=SCD PE=1 SV=2	SCD	SCD_T199
bFGF_vs_SFM_bothIn_DMSO	O14490	S169	VNGGKAsPDEAQA	S	169	0.928208	-0.10748	0.0659569	0.859099	Disks large-associated protein 1 OS=Homo sapiens OX=9606 GN=DLGAP1 PE=1 SV=1	DLGAP1	DLGAP1_S169
bFGF_vs_SFM_bothIn_DMSO	O14490	S383	LKATQPsLTELTT	S	383	1.02991	0.0425183	0.0181052	0.959168	Disks large-associated protein 1 OS=Homo sapiens OX=9606 GN=DLGAP1 PE=1 SV=1	DLGAP1	DLGAP1_S383
bFGF_vs_SFM_bothIn_DMSO	O14490	S493	FRMRSHsYVRAIE	S	493	1.25907	0.332363	0.536617	0.290658	Disks large-associated protein 1 OS=Homo sapiens OX=9606 GN=DLGAP1 PE=1 SV=1	DLGAP1	DLGAP1_S493
bFGF_vs_SFM_bothIn_DMSO	O14490	S932	PLIRERsLESSQR	S	932	0.971476	-0.0417492	0.0255116	0.942949	Disks large-associated protein 1 OS=Homo sapiens OX=9606 GN=DLGAP1 PE=1 SV=1	DLGAP1	DLGAP1_S932
bFGF_vs_SFM_bothIn_DMSO	O14497	S1184	GMSRSNsVGIQDA	S	1184	1.02778	0.0395343	0.0338382	0.925043	AT-rich interactive domain-containing protein 1A OS=Homo sapiens OX=9606 GN=ARID1A PE=1 SV=3	ARID1A	ARID1A_S1184
bFGF_vs_SFM_bothIn_DMSO	O14497	S1320	PDSGMYsPSRYPP	S	1320	0.925505	-0.111687	0.224542	0.596291	AT-rich interactive domain-containing protein 1A OS=Homo sapiens OX=9606 GN=ARID1A PE=1 SV=3	ARID1A	ARID1A_S1320
bFGF_vs_SFM_bothIn_DMSO	O14497	S1513	NYANRQsTGSAPQ	S	1513	1.05055	0.0711476	0.056134	0.878751	AT-rich interactive domain-containing protein 1A OS=Homo sapiens OX=9606 GN=ARID1A PE=1 SV=3	ARID1A	ARID1A_S1513
bFGF_vs_SFM_bothIn_DMSO	O14497	S1600	PMENRTsPSKSPF	S	1600	0.969137	-0.0452272	0.0509304	0.889344	AT-rich interactive domain-containing protein 1A OS=Homo sapiens OX=9606 GN=ARID1A PE=1 SV=3	ARID1A	ARID1A_S1600
bFGF_vs_SFM_bothIn_DMSO	O14497	S1604	RTSPSKsPFLHSG	S	1604	0.969137	-0.0452272	0.0509304	0.889344	AT-rich interactive domain-containing protein 1A OS=Homo sapiens OX=9606 GN=ARID1A PE=1 SV=3	ARID1A	ARID1A_S1604
bFGF_vs_SFM_bothIn_DMSO	O14497	S1600	PMENRTsPSKSPF	S	1600	0.939344	-0.0902752	0.0783576	0.834915	AT-rich interactive domain-containing protein 1A OS=Homo sapiens OX=9606 GN=ARID1A PE=1 SV=3	ARID1A	ARID1A_S1600
bFGF_vs_SFM_bothIn_DMSO	O14497	S1751	LDPGRFsKVSSPA	S	1751	0.808877	-0.306008	0.404905	0.393636	AT-rich interactive domain-containing protein 1A OS=Homo sapiens OX=9606 GN=ARID1A PE=1 SV=3	ARID1A	ARID1A_S1751
bFGF_vs_SFM_bothIn_DMSO	O14497	S1755	RFSKVSsPAPMEG	S	1755	0.926977	-0.109395	0.0902082	0.812441	AT-rich interactive domain-containing protein 1A OS=Homo sapiens OX=9606 GN=ARID1A PE=1 SV=3	ARID1A	ARID1A_S1755
bFGF_vs_SFM_bothIn_DMSO	O14497	S1798	GKDKPAsENSEEK	S	1798	0.995177	-0.00697524	0.00563277	0.987114	AT-rich interactive domain-containing protein 1A OS=Homo sapiens OX=9606 GN=ARID1A PE=1 SV=3	ARID1A	ARID1A_S1798
bFGF_vs_SFM_bothIn_DMSO	O14497	S1944	KFPFGIsPAQSHR	S	1944	0.832988	-0.263632	1.26642	0.0541473	AT-rich interactive domain-containing protein 1A OS=Homo sapiens OX=9606 GN=ARID1A PE=1 SV=3	ARID1A	ARID1A_S1944
bFGF_vs_SFM_bothIn_DMSO	O14497	S233	PAYALSsPRGGTP	S	233	0.958456	-0.0612158	0.10473	0.785724	AT-rich interactive domain-containing protein 1A OS=Homo sapiens OX=9606 GN=ARID1A PE=1 SV=3	ARID1A	ARID1A_S233
bFGF_vs_SFM_bothIn_DMSO	O14497	S301	LNQLLTsPSSARG	S	301	0.833658	-0.262473	0.382145	0.414815	AT-rich interactive domain-containing protein 1A OS=Homo sapiens OX=9606 GN=ARID1A PE=1 SV=3	ARID1A	ARID1A_S301
bFGF_vs_SFM_bothIn_DMSO	O14497	S363	SHHAPMsPGSSGG	S	363	0.995277	-0.00682942	0.00489468	0.988793	AT-rich interactive domain-containing protein 1A OS=Homo sapiens OX=9606 GN=ARID1A PE=1 SV=3	ARID1A	ARID1A_S363
bFGF_vs_SFM_bothIn_DMSO	O14497	S382	RTPQPSsPMDQMG	S	382	0.959935	-0.0589914	0.106237	0.783003	AT-rich interactive domain-containing protein 1A OS=Homo sapiens OX=9606 GN=ARID1A PE=1 SV=3	ARID1A	ARID1A_S382
bFGF_vs_SFM_bothIn_DMSO	O14497	S604	PPPQELsQDSFGS	S	604	0.993809	-0.00895943	0.00833425	0.980993	AT-rich interactive domain-containing protein 1A OS=Homo sapiens OX=9606 GN=ARID1A PE=1 SV=3	ARID1A	ARID1A_S604
bFGF_vs_SFM_bothIn_DMSO	O14497	S696	PGIRGPsPSPVGS	S	696	0.9263	-0.110449	0.143152	0.719197	AT-rich interactive domain-containing protein 1A OS=Homo sapiens OX=9606 GN=ARID1A PE=1 SV=3	ARID1A	ARID1A_S696
bFGF_vs_SFM_bothIn_DMSO	O14497	S702	SPSPVGsPASVAQ	S	702	0.9263	-0.110449	0.143152	0.719197	AT-rich interactive domain-containing protein 1A OS=Homo sapiens OX=9606 GN=ARID1A PE=1 SV=3	ARID1A	ARID1A_S702
bFGF_vs_SFM_bothIn_DMSO	O14497	S696	PGIRGPsPSPVGS	S	696	0.984486	-0.022558	0.0181625	0.959042	AT-rich interactive domain-containing protein 1A OS=Homo sapiens OX=9606 GN=ARID1A PE=1 SV=3	ARID1A	ARID1A_S696
bFGF_vs_SFM_bothIn_DMSO	O14497	S764	QMPQYSsPQPGSA	S	764	0.992699	-0.0105722	0.00741712	0.983066	AT-rich interactive domain-containing protein 1A OS=Homo sapiens OX=9606 GN=ARID1A PE=1 SV=3	ARID1A	ARID1A_S764
bFGF_vs_SFM_bothIn_DMSO	O14497	S772	QPGSALsPRQPSG	S	772	0.992699	-0.0105722	0.00741712	0.983066	AT-rich interactive domain-containing protein 1A OS=Homo sapiens OX=9606 GN=ARID1A PE=1 SV=3	ARID1A	ARID1A_S772
bFGF_vs_SFM_bothIn_DMSO	O14497	S772	QPGSALsPRQPSG	S	772	0.945541	-0.0807875	0.128377	0.744087	AT-rich interactive domain-containing protein 1A OS=Homo sapiens OX=9606 GN=ARID1A PE=1 SV=3	ARID1A	ARID1A_S772
bFGF_vs_SFM_bothIn_DMSO	O14497	S79	LQDGAEsNGGGGG	S	79	0.906358	-0.141847	0.148438	0.710496	AT-rich interactive domain-containing protein 1A OS=Homo sapiens OX=9606 GN=ARID1A PE=1 SV=3	ARID1A	ARID1A_S79
bFGF_vs_SFM_bothIn_DMSO	O14497	SSTLTEDGAK	NA	NA	NA	0.925697	-0.111387	0.105735	0.783907	AT-rich interactive domain-containing protein 1A OS=Homo sapiens OX=9606 GN=ARID1A PE=1 SV=3	ARID1A	ARID1A_SSTLTEDGAK
bFGF_vs_SFM_bothIn_DMSO	O14497	T1206	QKRNSMtPNPGYQ	T	1206	0.986555	-0.0195281	0.0166038	0.96249	AT-rich interactive domain-containing protein 1A OS=Homo sapiens OX=9606 GN=ARID1A PE=1 SV=3	ARID1A	ARID1A_T1206
bFGF_vs_SFM_bothIn_DMSO	O14497	T988	NNKADGtPKTESK	T	988	1.10637	0.145829	0.180345	0.660168	AT-rich interactive domain-containing protein 1A OS=Homo sapiens OX=9606 GN=ARID1A PE=1 SV=3	ARID1A	ARID1A_T988
bFGF_vs_SFM_bothIn_DMSO	O14497	TPQPSSPMDQMGK	NA	NA	NA	0.818332	-0.289241	0.515563	0.305096	AT-rich interactive domain-containing protein 1A OS=Homo sapiens OX=9606 GN=ARID1A PE=1 SV=3	ARID1A	ARID1A_TPQPSSPMDQMGK
bFGF_vs_SFM_bothIn_DMSO	O14497	TSPSKSPFLHSGMK	NA	NA	NA	0.999276	-0.00104479	0.000745947	0.998284	AT-rich interactive domain-containing protein 1A OS=Homo sapiens OX=9606 GN=ARID1A PE=1 SV=3	ARID1A	ARID1A_TSPSKSPFLHSGMK
bFGF_vs_SFM_bothIn_DMSO	O14513	LPKPASSGK	NA	NA	NA	0.903971	-0.145651	0.116819	0.764154	Nck-associated protein 5 OS=Homo sapiens OX=9606 GN=NCKAP5 PE=1 SV=2	NCKAP5	NCKAP5_LPKPASSGK
bFGF_vs_SFM_bothIn_DMSO	O14513	RLSIDSSLPSGFASPTNELPPTR	NA	NA	NA	1.12464	0.169462	0.38506	0.412041	Nck-associated protein 5 OS=Homo sapiens OX=9606 GN=NCKAP5 PE=1 SV=2	NCKAP5	NCKAP5_RLSIDSSLPSGFASPTNELPPTR
bFGF_vs_SFM_bothIn_DMSO	O14513	S1156	LKVLMKsPQLLRK	S	1156	0.969979	-0.0439749	0.0351975	0.922152	Nck-associated protein 5 OS=Homo sapiens OX=9606 GN=NCKAP5 PE=1 SV=2	NCKAP5	NCKAP5_S1156
bFGF_vs_SFM_bothIn_DMSO	O14513	S1469	SSEAPLsPTIEEK	S	1469	1.04889	0.0688636	0.0640425	0.862894	Nck-associated protein 5 OS=Homo sapiens OX=9606 GN=NCKAP5 PE=1 SV=2	NCKAP5	NCKAP5_S1469
bFGF_vs_SFM_bothIn_DMSO	O14513	S386	LPSGFAsPTNELP	S	386	0.890585	-0.167175	0.136962	0.729521	Nck-associated protein 5 OS=Homo sapiens OX=9606 GN=NCKAP5 PE=1 SV=2	NCKAP5	NCKAP5_S386
bFGF_vs_SFM_bothIn_DMSO	Q8TF72	S816	RPHRTVsTSSTSG	S	816	2.5348	1.34187	6.56864	2.7e-07	Protein Shroom3 OS=Homo sapiens OX=9606 GN=SHROOM3 PE=1 SV=2	SHROOM3	SHROOM3_S816
bFGF_vs_SFM_bothIn_DMSO	O14513	S630	GKSLCGsPEEEEK	S	630	1.00464	0.0066832	0.00596666	0.986355	Nck-associated protein 5 OS=Homo sapiens OX=9606 GN=NCKAP5 PE=1 SV=2	NCKAP5	NCKAP5_S630
bFGF_vs_SFM_bothIn_DMSO	O14513	S928	AGVKSPsPPPPPG	S	928	1.01567	0.0224362	0.0181247	0.959125	Nck-associated protein 5 OS=Homo sapiens OX=9606 GN=NCKAP5 PE=1 SV=2	NCKAP5	NCKAP5_S928
bFGF_vs_SFM_bothIn_DMSO	O14523	S374	ATLPVGsPSRPLS	S	374	0.938492	-0.0915837	0.0954578	0.80268	Phospholipid transfer protein C2CD2L OS=Homo sapiens OX=9606 GN=C2CD2L PE=1 SV=3	C2CD2L	C2CD2L_S374
bFGF_vs_SFM_bothIn_DMSO	O14523	S464	IDGKLDsPSRSPS	S	464	1.11125	0.152185	0.172463	0.672259	Phospholipid transfer protein C2CD2L OS=Homo sapiens OX=9606 GN=C2CD2L PE=1 SV=3	C2CD2L	C2CD2L_S464
bFGF_vs_SFM_bothIn_DMSO	O14523	S466	GKLDSPsRSPSKV	S	466	0.92334	-0.115066	0.0365708	0.919241	Phospholipid transfer protein C2CD2L OS=Homo sapiens OX=9606 GN=C2CD2L PE=1 SV=3	C2CD2L	C2CD2L_S466
bFGF_vs_SFM_bothIn_DMSO	O14523	S468	LDSPSRsPSKVEV	S	468	0.88528	-0.175794	0.188956	0.647209	Phospholipid transfer protein C2CD2L OS=Homo sapiens OX=9606 GN=C2CD2L PE=1 SV=3	C2CD2L	C2CD2L_S468
bFGF_vs_SFM_bothIn_DMSO	O14523	S/T	NA	NA	NA	0.88528	-0.175794	0.188956	0.647209	Phospholipid transfer protein C2CD2L OS=Homo sapiens OX=9606 GN=C2CD2L PE=1 SV=3	C2CD2L	C2CD2L_S/T
bFGF_vs_SFM_bothIn_DMSO	O14523	S59	AGEPAGsLRELGV	S	59	0.888389	-0.170737	0.172718	0.671865	Phospholipid transfer protein C2CD2L OS=Homo sapiens OX=9606 GN=C2CD2L PE=1 SV=3	C2CD2L	C2CD2L_S59
bFGF_vs_SFM_bothIn_DMSO	O14523	S662	EAGLSQsHDDLSN	S	662	0.885397	-0.175603	0.157153	0.696381	Phospholipid transfer protein C2CD2L OS=Homo sapiens OX=9606 GN=C2CD2L PE=1 SV=3	C2CD2L	C2CD2L_S662
bFGF_vs_SFM_bothIn_DMSO	O14523	T672	LSNATAtPSVRKK	T	672	0.885397	-0.175603	0.157153	0.696381	Phospholipid transfer protein C2CD2L OS=Homo sapiens OX=9606 GN=C2CD2L PE=1 SV=3	C2CD2L	C2CD2L_T672
bFGF_vs_SFM_bothIn_DMSO	O14523	S662	EAGLSQsHDDLSN	S	662	1.03046	0.0432848	0.0263922	0.941039	Phospholipid transfer protein C2CD2L OS=Homo sapiens OX=9606 GN=C2CD2L PE=1 SV=3	C2CD2L	C2CD2L_S662
bFGF_vs_SFM_bothIn_DMSO	O14523	S681	VRKKAGsFSRRLI	S	681	0.909187	-0.137352	0.253607	0.55769	Phospholipid transfer protein C2CD2L OS=Homo sapiens OX=9606 GN=C2CD2L PE=1 SV=3	C2CD2L	C2CD2L_S681
bFGF_vs_SFM_bothIn_DMSO	O14523	S703	KANGNPsPQL	S	703	1.04032	0.0570206	0.0748335	0.841718	Phospholipid transfer protein C2CD2L OS=Homo sapiens OX=9606 GN=C2CD2L PE=1 SV=3	C2CD2L	C2CD2L_S703
bFGF_vs_SFM_bothIn_DMSO	O14523	T417	SPRNLGtPTSSTP	T	417	0.999023	-0.00140994	0.000928724	0.997864	Phospholipid transfer protein C2CD2L OS=Homo sapiens OX=9606 GN=C2CD2L PE=1 SV=3	C2CD2L	C2CD2L_T417
bFGF_vs_SFM_bothIn_DMSO	O14523	T670	DDLSNAtATPSVR	T	670	0.982284	-0.0257886	0.0130193	0.970467	Phospholipid transfer protein C2CD2L OS=Homo sapiens OX=9606 GN=C2CD2L PE=1 SV=3	C2CD2L	C2CD2L_T670
bFGF_vs_SFM_bothIn_DMSO	O14523	S/T	NA	NA	NA	0.982284	-0.0257886	0.0130193	0.970467	Phospholipid transfer protein C2CD2L OS=Homo sapiens OX=9606 GN=C2CD2L PE=1 SV=3	C2CD2L	C2CD2L_S/T
bFGF_vs_SFM_bothIn_DMSO	O14530	S188	SDILNYsGNLMEP	S	188	0.920984	-0.118753	0.148438	0.710496	Thioredoxin domain-containing protein 9 OS=Homo sapiens OX=9606 GN=TXNDC9 PE=1 SV=2	TXNDC9	TXNDC9_S188
bFGF_vs_SFM_bothIn_DMSO	O14544	S311	DDVPPLsPLLPPM	S	311	1.00256	0.00368324	0.00111706	0.997431	Suppressor of cytokine signaling 6 OS=Homo sapiens OX=9606 GN=SOCS6 PE=1 SV=2	SOCS6	SOCS6_S311
bFGF_vs_SFM_bothIn_DMSO	O14545	ALPSLNTGSSSPR	NA	NA	NA	0.992354	-0.0110726	0.0103891	0.976362	TRAF-type zinc finger domain-containing protein 1 OS=Homo sapiens OX=9606 GN=TRAFD1 PE=1 SV=1	TRAFD1	TRAFD1_ALPSLNTGSSSPR
bFGF_vs_SFM_bothIn_DMSO	O14545	S278	SHGGPRsLSDIKG	S	278	0.878867	-0.186283	0.299507	0.501756	TRAF-type zinc finger domain-containing protein 1 OS=Homo sapiens OX=9606 GN=TRAFD1 PE=1 SV=1	TRAFD1	TRAFD1_S278
bFGF_vs_SFM_bothIn_DMSO	O14545	S415	SQPQETsPELPRR	S	415	1.03787	0.053621	0.0563651	0.878284	TRAF-type zinc finger domain-containing protein 1 OS=Homo sapiens OX=9606 GN=TRAFD1 PE=1 SV=1	TRAFD1	TRAFD1_S415
bFGF_vs_SFM_bothIn_DMSO	O14545	S480	PGCQPSsPCVPKL	S	480	1.17132	0.228141	0.32343	0.474865	TRAF-type zinc finger domain-containing protein 1 OS=Homo sapiens OX=9606 GN=TRAFD1 PE=1 SV=1	TRAFD1	TRAFD1_S480
bFGF_vs_SFM_bothIn_DMSO	O14545	S491	KLSNSDsQDIQGR	S	491	1.03964	0.0560903	0.0244314	0.945298	TRAF-type zinc finger domain-containing protein 1 OS=Homo sapiens OX=9606 GN=TRAFD1 PE=1 SV=1	TRAFD1	TRAFD1_S491
bFGF_vs_SFM_bothIn_DMSO	O14545	S543	YGASGRsEGGRNS	S	543	0.929109	-0.106081	0.0640425	0.862894	TRAF-type zinc finger domain-containing protein 1 OS=Homo sapiens OX=9606 GN=TRAFD1 PE=1 SV=1	TRAFD1	TRAFD1_S543
bFGF_vs_SFM_bothIn_DMSO	O14545	T552	GRNSRVtPAAANY	T	552	1.22354	0.291059	0.403556	0.394861	TRAF-type zinc finger domain-containing protein 1 OS=Homo sapiens OX=9606 GN=TRAFD1 PE=1 SV=1	TRAFD1	TRAFD1_T552
bFGF_vs_SFM_bothIn_DMSO	O14559	S570	TPKAPAsPAERRK	S	570	0.9942	-0.00839203	0.00461617	0.989427	Rho GTPase-activating protein 33 OS=Homo sapiens OX=9606 GN=ARHGAP33 PE=1 SV=2	ARHGAP33	ARHGAP33_S570
bFGF_vs_SFM_bothIn_DMSO	O14576	S179	PLATHQsEEDEED	S	179	0.9835	-0.0240031	0.0109967	0.974997	Cytoplasmic dynein 1 intermediate chain 1 OS=Homo sapiens OX=9606 GN=DYNC1I1 PE=1 SV=2	DYNC1I1	DYNC1I1_S179
bFGF_vs_SFM_bothIn_DMSO	O14578	S1432	CRDKMNsPGLQTK	S	1432	1.00274	0.00395225	0.00341564	0.992166	Citron Rho-interacting kinase OS=Homo sapiens OX=9606 GN=CIT PE=1 SV=2	CIT	CIT_S1432
bFGF_vs_SFM_bothIn_DMSO	O14578	S1940	TKRVASsPAPPEG	S	1940	0.985251	-0.0214363	0.00931014	0.978791	Citron Rho-interacting kinase OS=Homo sapiens OX=9606 GN=CIT PE=1 SV=2	CIT	CIT_S1940
bFGF_vs_SFM_bothIn_DMSO	O14578	S1971	ELRRDKsPGRPLE	S	1971	1.07005	0.0976772	0.170083	0.675953	Citron Rho-interacting kinase OS=Homo sapiens OX=9606 GN=CIT PE=1 SV=2	CIT	CIT_S1971
bFGF_vs_SFM_bothIn_DMSO	O14578	S1993	STRRERsPGRLFE	S	1993	1.02776	0.039501	0.0323345	0.928251	Citron Rho-interacting kinase OS=Homo sapiens OX=9606 GN=CIT PE=1 SV=2	CIT	CIT_S1993
bFGF_vs_SFM_bothIn_DMSO	O14578	S2026	KVWDQSsV	S	2026	1.12583	0.170993	0.0841743	0.823807	Citron Rho-interacting kinase OS=Homo sapiens OX=9606 GN=CIT PE=1 SV=2	CIT	CIT_S2026
bFGF_vs_SFM_bothIn_DMSO	O14578	S440	VVSGLDsPAKTSS	S	440	1.03409	0.0483687	0.0564523	0.878108	Citron Rho-interacting kinase OS=Homo sapiens OX=9606 GN=CIT PE=1 SV=2	CIT	CIT_S440
bFGF_vs_SFM_bothIn_DMSO	O14578	S480	RLHRRVsEVEAVL	S	480	0.932135	-0.101389	0.0591235	0.872723	Citron Rho-interacting kinase OS=Homo sapiens OX=9606 GN=CIT PE=1 SV=2	CIT	CIT_S480
bFGF_vs_SFM_bothIn_DMSO	O14578	T1955	HPREPStPHRYRE	T	1955	0.974381	-0.0374418	0.0333182	0.926151	Citron Rho-interacting kinase OS=Homo sapiens OX=9606 GN=CIT PE=1 SV=2	CIT	CIT_T1955
bFGF_vs_SFM_bothIn_DMSO	O14579	LSSPERDVER	NA	NA	NA	0.945385	-0.0810268	0.0698668	0.851399	Coatomer subunit epsilon OS=Homo sapiens OX=9606 GN=COPE PE=1 SV=3	COPE	COPE_LSSPERDVER
bFGF_vs_SFM_bothIn_DMSO	O14579	S13	GPASGGsGEVDEL	S	13	0.893001	-0.163267	0.273239	0.533042	Coatomer subunit epsilon OS=Homo sapiens OX=9606 GN=COPE PE=1 SV=3	COPE	COPE_S13
bFGF_vs_SFM_bothIn_DMSO	O14579	S99	HESRRDsIVAELD	S	99	0.902801	-0.14752	0.146131	0.71428	Coatomer subunit epsilon OS=Homo sapiens OX=9606 GN=COPE PE=1 SV=3	COPE	COPE_S99
bFGF_vs_SFM_bothIn_DMSO	O14613	S141	LETPQPsPQEGGS	S	141	1.00671	0.00964333	0.00558685	0.987218	Cdc42 effector protein 2 OS=Homo sapiens OX=9606 GN=CDC42EP2 PE=1 SV=1	CDC42EP2	CDC42EP2_S141
bFGF_vs_SFM_bothIn_DMSO	O14617	S658	RPKHRPsEADEEE	S	658	1.21851	0.285122	0.572677	0.267499	AP-3 complex subunit delta-1 OS=Homo sapiens OX=9606 GN=AP3D1 PE=1 SV=1	AP3D1	AP3D1_S658
bFGF_vs_SFM_bothIn_DMSO	O14617	S686	PFYIKSsPSPQKR	S	686	0.980758	-0.0280308	0.0147692	0.966564	AP-3 complex subunit delta-1 OS=Homo sapiens OX=9606 GN=AP3D1 PE=1 SV=1	AP3D1	AP3D1_S686
bFGF_vs_SFM_bothIn_DMSO	O14617	S829	NTETSKsPEKDVP	S	829	0.963161	-0.0541505	0.0659569	0.859099	AP-3 complex subunit delta-1 OS=Homo sapiens OX=9606 GN=AP3D1 PE=1 SV=1	AP3D1	AP3D1_S829
bFGF_vs_SFM_bothIn_DMSO	O14617	S9	LKMVKGsIDRMFD	S	9	0.833048	-0.263529	0.229378	0.589687	AP-3 complex subunit delta-1 OS=Homo sapiens OX=9606 GN=AP3D1 PE=1 SV=1	AP3D1	AP3D1_S9
bFGF_vs_SFM_bothIn_DMSO	O14628	S394	YKGFNHsPNPSKH	S	394	1.18128	0.240349	0.404905	0.393636	Zinc finger protein 195 OS=Homo sapiens OX=9606 GN=ZNF195 PE=1 SV=2	ZNF195	ZNF195_S394
bFGF_vs_SFM_bothIn_DMSO	O14639	S352	LRPTRTsSESIYS	S	352	1.01168	0.0167531	0.00874992	0.980054	Actin-binding LIM protein 1 OS=Homo sapiens OX=9606 GN=ABLIM1 PE=1 SV=3	ABLIM1	ABLIM1_S352
bFGF_vs_SFM_bothIn_DMSO	O14639	S367	GSSIPGsPGHTIY	S	367	1.01168	0.0167531	0.00874992	0.980054	Actin-binding LIM protein 1 OS=Homo sapiens OX=9606 GN=ABLIM1 PE=1 SV=3	ABLIM1	ABLIM1_S367
bFGF_vs_SFM_bothIn_DMSO	O14639	S422	DKQERQsLGESPR	S	422	1.0402	0.0568547	0.0534944	0.884109	Actin-binding LIM protein 1 OS=Homo sapiens OX=9606 GN=ABLIM1 PE=1 SV=3	ABLIM1	ABLIM1_S422
bFGF_vs_SFM_bothIn_DMSO	O14639	S426	RQSLGEsPRTLSP	S	426	1.06725	0.0939004	0.10931	0.777481	Actin-binding LIM protein 1 OS=Homo sapiens OX=9606 GN=ABLIM1 PE=1 SV=3	ABLIM1	ABLIM1_S426
bFGF_vs_SFM_bothIn_DMSO	O14639	S431	ESPRTLsPTPSAE	S	431	1.06725	0.0939004	0.10931	0.777481	Actin-binding LIM protein 1 OS=Homo sapiens OX=9606 GN=ABLIM1 PE=1 SV=3	ABLIM1	ABLIM1_S431
bFGF_vs_SFM_bothIn_DMSO	O14639	S426	RQSLGEsPRTLSP	S	426	0.896023	-0.158392	0.148542	0.710326	Actin-binding LIM protein 1 OS=Homo sapiens OX=9606 GN=ABLIM1 PE=1 SV=3	ABLIM1	ABLIM1_S426
bFGF_vs_SFM_bothIn_DMSO	O14639	S431	ESPRTLsPTPSAE	S	431	0.917668	-0.123955	0.153404	0.702418	Actin-binding LIM protein 1 OS=Homo sapiens OX=9606 GN=ABLIM1 PE=1 SV=3	ABLIM1	ABLIM1_S431
bFGF_vs_SFM_bothIn_DMSO	O14639	S435	TLSPTPsAEGYQD	S	435	0.917668	-0.123955	0.153404	0.702418	Actin-binding LIM protein 1 OS=Homo sapiens OX=9606 GN=ABLIM1 PE=1 SV=3	ABLIM1	ABLIM1_S435
bFGF_vs_SFM_bothIn_DMSO	O14639	S431	ESPRTLsPTPSAE	S	431	1.03727	0.0527945	0.0583826	0.874213	Actin-binding LIM protein 1 OS=Homo sapiens OX=9606 GN=ABLIM1 PE=1 SV=3	ABLIM1	ABLIM1_S431
bFGF_vs_SFM_bothIn_DMSO	O14639	S458	SQGSINsPVYSRH	S	458	0.990643	-0.0135625	0.00741712	0.983066	Actin-binding LIM protein 1 OS=Homo sapiens OX=9606 GN=ABLIM1 PE=1 SV=3	ABLIM1	ABLIM1_S458
bFGF_vs_SFM_bothIn_DMSO	O14639	T/S/Y	NA	NA	NA	0.990643	-0.0135625	0.00741712	0.983066	Actin-binding LIM protein 1 OS=Homo sapiens OX=9606 GN=ABLIM1 PE=1 SV=3	ABLIM1	ABLIM1_T/S/Y
bFGF_vs_SFM_bothIn_DMSO	O14639	S458	SQGSINsPVYSRH	S	458	1.0078	0.0112071	0.0102427	0.976691	Actin-binding LIM protein 1 OS=Homo sapiens OX=9606 GN=ABLIM1 PE=1 SV=3	ABLIM1	ABLIM1_S458
bFGF_vs_SFM_bothIn_DMSO	O14639	S540	LAAQSKsSEDIIK	S	540	0.949074	-0.0754074	0.0718939	0.847434	Actin-binding LIM protein 1 OS=Homo sapiens OX=9606 GN=ABLIM1 PE=1 SV=3	ABLIM1	ABLIM1_S540
bFGF_vs_SFM_bothIn_DMSO	O14639	S541	AAQSKSsEDIIKF	S	541	1.13909	0.187877	0.31786	0.480995	Actin-binding LIM protein 1 OS=Homo sapiens OX=9606 GN=ABLIM1 PE=1 SV=3	ABLIM1	ABLIM1_S541
bFGF_vs_SFM_bothIn_DMSO	O14639	S586	PDMKRRsSGREED	S	586	0.924539	-0.113195	0.25825	0.55176	Actin-binding LIM protein 1 OS=Homo sapiens OX=9606 GN=ABLIM1 PE=1 SV=3	ABLIM1	ABLIM1_S586
bFGF_vs_SFM_bothIn_DMSO	O14639	S655	PSSKTAsLPGYGR	S	655	1.00548	0.00788088	0.00552204	0.987366	Actin-binding LIM protein 1 OS=Homo sapiens OX=9606 GN=ABLIM1 PE=1 SV=3	ABLIM1	ABLIM1_S655
bFGF_vs_SFM_bothIn_DMSO	O14639	S706	RMDRGVsMPNMLE	S	706	0.95599	-0.0649326	0.0963525	0.801028	Actin-binding LIM protein 1 OS=Homo sapiens OX=9606 GN=ABLIM1 PE=1 SV=3	ABLIM1	ABLIM1_S706
bFGF_vs_SFM_bothIn_DMSO	O14639	T467	YSRHSYtPTTSRS	T	467	1.16888	0.225125	0.150672	0.706852	Actin-binding LIM protein 1 OS=Homo sapiens OX=9606 GN=ABLIM1 PE=1 SV=3	ABLIM1	ABLIM1_T467
bFGF_vs_SFM_bothIn_DMSO	O14640	ELAAVPPELTGSRQSFQK	NA	NA	NA	1.04343	0.061327	0.089919	0.812982	Segment polarity protein dishevelled homolog DVL-1 OS=Homo sapiens OX=9606 GN=DVL1 PE=1 SV=2	DVL1	DVL1_ELAAVPPELTGSRQSFQK
bFGF_vs_SFM_bothIn_DMSO	O14640	S194	SSSFVDsDEDGST	S	194	0.962508	-0.0551302	0.0210029	0.95279	Segment polarity protein dishevelled homolog DVL-1 OS=Homo sapiens OX=9606 GN=DVL1 PE=1 SV=2	DVL1	DVL1_S194
bFGF_vs_SFM_bothIn_DMSO	O14640	T674	AVPPELtGSRQSF	T	674	1.20404	0.267884	0.422479	0.378026	Segment polarity protein dishevelled homolog DVL-1 OS=Homo sapiens OX=9606 GN=DVL1 PE=1 SV=2	DVL1	DVL1_T674
bFGF_vs_SFM_bothIn_DMSO	O14640	TSSSSLTSSVPGAPQLEEAPLTVK	NA	NA	NA	1.04195	0.0592851	0.0325337	0.927826	Segment polarity protein dishevelled homolog DVL-1 OS=Homo sapiens OX=9606 GN=DVL1 PE=1 SV=2	DVL1	DVL1_TSSSSLTSSVPGAPQLEEAPLTVK
bFGF_vs_SFM_bothIn_DMSO	O14641	DSSEHGAGGHR	NA	NA	NA	0.97035	-0.0434232	0.019325	0.956478	Segment polarity protein dishevelled homolog DVL-2 OS=Homo sapiens OX=9606 GN=DVL2 PE=1 SV=1	DVL2	DVL2_DSSEHGAGGHR
bFGF_vs_SFM_bothIn_DMSO	O14641	N-Term	NA	NA	NA	1.01138	0.0163317	0.00931014	0.978791	Segment polarity protein dishevelled homolog DVL-2 OS=Homo sapiens OX=9606 GN=DVL2 PE=1 SV=1	DVL2	DVL2_N-Term
bFGF_vs_SFM_bothIn_DMSO	O14641	S616	RAPESKsGSGSES	S	616	0.935784	-0.0957527	0.125233	0.749492	Segment polarity protein dishevelled homolog DVL-2 OS=Homo sapiens OX=9606 GN=DVL2 PE=1 SV=1	DVL2	DVL2_S616
bFGF_vs_SFM_bothIn_DMSO	O14641	S	NA	NA	NA	0.935784	-0.0957527	0.125233	0.749492	Segment polarity protein dishevelled homolog DVL-2 OS=Homo sapiens OX=9606 GN=DVL2 PE=1 SV=1	DVL2	DVL2_S
bFGF_vs_SFM_bothIn_DMSO	O14641	S618	PESKSGsGSESEP	S	618	1.11555	0.157749	0.243057	0.571404	Segment polarity protein dishevelled homolog DVL-2 OS=Homo sapiens OX=9606 GN=DVL2 PE=1 SV=1	DVL2	DVL2_S618
bFGF_vs_SFM_bothIn_DMSO	O14646	ASSSGPR	NA	NA	NA	0.915751	-0.126972	0.146131	0.71428	Chromodomain-helicase-DNA-binding protein 1 OS=Homo sapiens OX=9606 GN=CHD1 PE=1 SV=2	CHD1	CHD1_ASSSGPR
bFGF_vs_SFM_bothIn_DMSO	O14646	LKENTNHDDSSRDSYSSDR	NA	NA	NA	1.02245	0.0320337	0.0181451	0.95908	Chromodomain-helicase-DNA-binding protein 1 OS=Homo sapiens OX=9606 GN=CHD1 PE=1 SV=2	CHD1	CHD1_LKENTNHDDSSRDSYSSDR
bFGF_vs_SFM_bothIn_DMSO	O14646	S1161	AELVDKsETDLRR	S	1161	1.01231	0.0176502	0.00665851	0.984785	Chromodomain-helicase-DNA-binding protein 1 OS=Homo sapiens OX=9606 GN=CHD1 PE=1 SV=2	CHD1	CHD1_S1161
bFGF_vs_SFM_bothIn_DMSO	O14646	S1230	LHKSIPsDPEERK	S	1230	0.863138	-0.212337	0.490041	0.323563	Chromodomain-helicase-DNA-binding protein 1 OS=Homo sapiens OX=9606 GN=CHD1 PE=1 SV=2	CHD1	CHD1_S1230
bFGF_vs_SFM_bothIn_DMSO	O14646	S1677	SSSGPRsPLDQRS	S	1677	0.85258	-0.230093	0.260925	0.548372	Chromodomain-helicase-DNA-binding protein 1 OS=Homo sapiens OX=9606 GN=CHD1 PE=1 SV=2	CHD1	CHD1_S1677
bFGF_vs_SFM_bothIn_DMSO	O14646	S	NA	NA	NA	0.85258	-0.230093	0.260925	0.548372	Chromodomain-helicase-DNA-binding protein 1 OS=Homo sapiens OX=9606 GN=CHD1 PE=1 SV=2	CHD1	CHD1_S
bFGF_vs_SFM_bothIn_DMSO	O14646	S1677	SSSGPRsPLDQRS	S	1677	1.11739	0.160135	0.196845	0.635558	Chromodomain-helicase-DNA-binding protein 1 OS=Homo sapiens OX=9606 GN=CHD1 PE=1 SV=2	CHD1	CHD1_S1677
bFGF_vs_SFM_bothIn_DMSO	O14646	S1683	SPLDQRsPYGSRS	S	1683	1.14398	0.194061	0.3585	0.438026	Chromodomain-helicase-DNA-binding protein 1 OS=Homo sapiens OX=9606 GN=CHD1 PE=1 SV=2	CHD1	CHD1_S1683
bFGF_vs_SFM_bothIn_DMSO	O14646	Y1685	LDQRSPyGSRSPF	Y	1685	1.14398	0.194061	0.3585	0.438026	Chromodomain-helicase-DNA-binding protein 1 OS=Homo sapiens OX=9606 GN=CHD1 PE=1 SV=2	CHD1	CHD1_Y1685
bFGF_vs_SFM_bothIn_DMSO	O14646	S215	KKRQIDsSEEDDD	S	215	0.897484	-0.156042	0.235664	0.581214	Chromodomain-helicase-DNA-binding protein 1 OS=Homo sapiens OX=9606 GN=CHD1 PE=1 SV=2	CHD1	CHD1_S215
bFGF_vs_SFM_bothIn_DMSO	O14646	S216	KRQIDSsEEDDDE	S	216	0.897484	-0.156042	0.235664	0.581214	Chromodomain-helicase-DNA-binding protein 1 OS=Homo sapiens OX=9606 GN=CHD1 PE=1 SV=2	CHD1	CHD1_S216
bFGF_vs_SFM_bothIn_DMSO	O14646	S216	KRQIDSsEEDDDE	S	216	1.13698	0.185212	0.11874	0.760782	Chromodomain-helicase-DNA-binding protein 1 OS=Homo sapiens OX=9606 GN=CHD1 PE=1 SV=2	CHD1	CHD1_S216
bFGF_vs_SFM_bothIn_DMSO	O14646	S90	AEFWKSsPSILAV	S	90	0.998549	-0.00209433	0.00133201	0.996938	Chromodomain-helicase-DNA-binding protein 1 OS=Homo sapiens OX=9606 GN=CHD1 PE=1 SV=2	CHD1	CHD1_S90
bFGF_vs_SFM_bothIn_DMSO	O14646	STPEHTWSSR	NA	NA	NA	0.91758	-0.124095	0.0767132	0.838083	Chromodomain-helicase-DNA-binding protein 1 OS=Homo sapiens OX=9606 GN=CHD1 PE=1 SV=2	CHD1	CHD1_STPEHTWSSR
bFGF_vs_SFM_bothIn_DMSO	O14647	S1085	KAQTNDsDSDTES	S	1085	0.971625	-0.0415281	0.0229169	0.9486	Chromodomain-helicase-DNA-binding protein 2 OS=Homo sapiens OX=9606 GN=CHD2 PE=1 SV=2	CHD2	CHD2_S1085
bFGF_vs_SFM_bothIn_DMSO	O14647	S1365	HGIELSsPRHSDN	S	1365	0.904878	-0.144204	0.412525	0.38679	Chromodomain-helicase-DNA-binding protein 2 OS=Homo sapiens OX=9606 GN=CHD2 PE=1 SV=2	CHD2	CHD2_S1365
bFGF_vs_SFM_bothIn_DMSO	O14647	S1373	RHSDNPsEEGEVK	S	1373	0.944868	-0.0818152	0.0679895	0.855087	Chromodomain-helicase-DNA-binding protein 2 OS=Homo sapiens OX=9606 GN=CHD2 PE=1 SV=2	CHD2	CHD2_S1373
bFGF_vs_SFM_bothIn_DMSO	O14647	S156	KWKQEPsEDEQEQ	S	156	1.1335	0.180781	0.240896	0.574255	Chromodomain-helicase-DNA-binding protein 2 OS=Homo sapiens OX=9606 GN=CHD2 PE=1 SV=2	CHD2	CHD2_S156
bFGF_vs_SFM_bothIn_DMSO	O14647	S1789	AVSDPRsPPSQKS	S	1789	0.939484	-0.0900598	0.207125	0.620691	Chromodomain-helicase-DNA-binding protein 2 OS=Homo sapiens OX=9606 GN=CHD2 PE=1 SV=2	CHD2	CHD2_S1789
bFGF_vs_SFM_bothIn_DMSO	O14647	S1807	SPLDHRsPLERSL	S	1807	0.918574	-0.122532	0.115387	0.766679	Chromodomain-helicase-DNA-binding protein 2 OS=Homo sapiens OX=9606 GN=CHD2 PE=1 SV=2	CHD2	CHD2_S1807
bFGF_vs_SFM_bothIn_DMSO	O14662	S41	SPLHSRsIAAELD	S	41	0.907808	-0.139541	0.045689	0.900142	Syntaxin-16 OS=Homo sapiens OX=9606 GN=STX16 PE=1 SV=3	STX16	STX16_S41
bFGF_vs_SFM_bothIn_DMSO	O14668	S158	VVGRSDsVSTRLS	S	158	1.08101	0.112381	0.0749347	0.841522	Transmembrane gamma-carboxyglutamic acid protein 1 OS=Homo sapiens OX=9606 GN=PRRG1 PE=1 SV=1	PRRG1	PRRG1_S158
bFGF_vs_SFM_bothIn_DMSO	O14672	T719	PKPLPGtLKRRRP	T	719	0.963492	-0.0536561	0.0551445	0.880756	Disintegrin and metalloproteinase domain-containing protein 10 OS=Homo sapiens OX=9606 GN=ADAM10 PE=1 SV=1	ADAM10	ADAM10_T719
bFGF_vs_SFM_bothIn_DMSO	O14681	S326	SAEKFPsPHPSPA	S	326	0.841964	-0.24817	0.853361	0.140165	Etoposide-induced protein 2.4 homolog OS=Homo sapiens OX=9606 GN=EI24 PE=1 SV=4	EI24	EI24_S326
bFGF_vs_SFM_bothIn_DMSO	O14681	S330	FPSPHPsPAKLKA	S	330	0.841964	-0.24817	0.853361	0.140165	Etoposide-induced protein 2.4 homolog OS=Homo sapiens OX=9606 GN=EI24 PE=1 SV=4	EI24	EI24_S330
bFGF_vs_SFM_bothIn_DMSO	O14681	S330	FPSPHPsPAKLKA	S	330	1.05788	0.0811729	0.0737915	0.84374	Etoposide-induced protein 2.4 homolog OS=Homo sapiens OX=9606 GN=EI24 PE=1 SV=4	EI24	EI24_S330
bFGF_vs_SFM_bothIn_DMSO	O14681	S46	QRRRRAsSVLAQR	S	46	0.964602	-0.0519948	0.0238793	0.9465	Etoposide-induced protein 2.4 homolog OS=Homo sapiens OX=9606 GN=EI24 PE=1 SV=4	EI24	EI24_S46
bFGF_vs_SFM_bothIn_DMSO	O14681	S47	RRRRASsVLAQRR	S	47	0.960805	-0.0576841	0.0326342	0.927611	Etoposide-induced protein 2.4 homolog OS=Homo sapiens OX=9606 GN=EI24 PE=1 SV=4	EI24	EI24_S47
bFGF_vs_SFM_bothIn_DMSO	O14681	S56	AQRRAQsIERKQE	S	56	1.01653	0.0236575	0.0105735	0.975948	Etoposide-induced protein 2.4 homolog OS=Homo sapiens OX=9606 GN=EI24 PE=1 SV=4	EI24	EI24_S56
bFGF_vs_SFM_bothIn_DMSO	O14683	S14	PLMKKHsQTDLVS	S	14	0.934318	-0.0980147	0.0734449	0.844413	Tumor protein p53-inducible protein 11 OS=Homo sapiens OX=9606 GN=TP53I11 PE=1 SV=2	TP53I11	TP53I11_S14
bFGF_vs_SFM_bothIn_DMSO	O14686	S1180	QTAGQGsPCEEQE	S	1180	1.00668	0.00960834	0.00494841	0.988671	Histone-lysine N-methyltransferase 2D OS=Homo sapiens OX=9606 GN=KMT2D PE=1 SV=2	KMT2D	KMT2D_S1180
bFGF_vs_SFM_bothIn_DMSO	O14686	T1195	RAPVAPtPPTLIK	T	1195	1.00668	0.00960834	0.00494841	0.988671	Histone-lysine N-methyltransferase 2D OS=Homo sapiens OX=9606 GN=KMT2D PE=1 SV=2	KMT2D	KMT2D_T1195
bFGF_vs_SFM_bothIn_DMSO	O14686	S1180	QTAGQGsPCEEQE	S	1180	0.971655	-0.0414839	0.0276205	0.938382	Histone-lysine N-methyltransferase 2D OS=Homo sapiens OX=9606 GN=KMT2D PE=1 SV=2	KMT2D	KMT2D_S1180
bFGF_vs_SFM_bothIn_DMSO	O14686	S1294	KGRRRSsPARSRI	S	1294	0.980017	-0.0291219	0.012573	0.971465	Histone-lysine N-methyltransferase 2D OS=Homo sapiens OX=9606 GN=KMT2D PE=1 SV=2	KMT2D	KMT2D_S1294
bFGF_vs_SFM_bothIn_DMSO	O14686	S1606	LRNLTMsPLHKRR	S	1606	0.990847	-0.0132658	0.00557068	0.987255	Histone-lysine N-methyltransferase 2D OS=Homo sapiens OX=9606 GN=KMT2D PE=1 SV=2	KMT2D	KMT2D_S1606
bFGF_vs_SFM_bothIn_DMSO	O14686	S1671	KLEGPVsPDVEPG	S	1671	0.997929	-0.00299029	0.00171282	0.996064	Histone-lysine N-methyltransferase 2D OS=Homo sapiens OX=9606 GN=KMT2D PE=1 SV=2	KMT2D	KMT2D_S1671
bFGF_vs_SFM_bothIn_DMSO	O14686	S1834	DIADEEsRGLEGK	S	1834	0.89404	-0.161589	0.306354	0.493908	Histone-lysine N-methyltransferase 2D OS=Homo sapiens OX=9606 GN=KMT2D PE=1 SV=2	KMT2D	KMT2D_S1834
bFGF_vs_SFM_bothIn_DMSO	O14686	S1854	DGGVKAsPVPSDP	S	1854	0.887312	-0.172487	0.181892	0.657822	Histone-lysine N-methyltransferase 2D OS=Homo sapiens OX=9606 GN=KMT2D PE=1 SV=2	KMT2D	KMT2D_S1854
bFGF_vs_SFM_bothIn_DMSO	O14686	S1858	KASPVPsDPEKPG	S	1858	0.887312	-0.172487	0.181892	0.657822	Histone-lysine N-methyltransferase 2D OS=Homo sapiens OX=9606 GN=KMT2D PE=1 SV=2	KMT2D	KMT2D_S1858
bFGF_vs_SFM_bothIn_DMSO	O14686	S1858	KASPVPsDPEKPG	S	1858	0.95522	-0.0660956	0.0528884	0.885343	Histone-lysine N-methyltransferase 2D OS=Homo sapiens OX=9606 GN=KMT2D PE=1 SV=2	KMT2D	KMT2D_S1858
bFGF_vs_SFM_bothIn_DMSO	O14686	T1865	DPEKPGtPGEGML	T	1865	0.95522	-0.0660956	0.0528884	0.885343	Histone-lysine N-methyltransferase 2D OS=Homo sapiens OX=9606 GN=KMT2D PE=1 SV=2	KMT2D	KMT2D_T1865
bFGF_vs_SFM_bothIn_DMSO	O14686	S2251	LKPRCPsLDNLAV	S	2251	1.1466	0.197357	0.468235	0.340224	Histone-lysine N-methyltransferase 2D OS=Homo sapiens OX=9606 GN=KMT2D PE=1 SV=2	KMT2D	KMT2D_S2251
bFGF_vs_SFM_bothIn_DMSO	O14686	S2260	NLAVPEsPGVGGG	S	2260	1.1466	0.197357	0.468235	0.340224	Histone-lysine N-methyltransferase 2D OS=Homo sapiens OX=9606 GN=KMT2D PE=1 SV=2	KMT2D	KMT2D_S2260
bFGF_vs_SFM_bothIn_DMSO	O14686	S2251	LKPRCPsLDNLAV	S	2251	1.0425	0.0600503	0.0772183	0.837108	Histone-lysine N-methyltransferase 2D OS=Homo sapiens OX=9606 GN=KMT2D PE=1 SV=2	KMT2D	KMT2D_S2251
bFGF_vs_SFM_bothIn_DMSO	Q14680	T428	NKENVYtPKSAVK	T	428	2.43285	1.28265	7.29585	5.06e-08	Maternal embryonic leucine zipper kinase OS=Homo sapiens OX=9606 GN=MELK PE=1 SV=3	MELK	MELK_T428
bFGF_vs_SFM_bothIn_DMSO	O14686	S2640	QRSGITsPVEKRE	S	2640	1.12966	0.17589	0.211679	0.614216	Histone-lysine N-methyltransferase 2D OS=Homo sapiens OX=9606 GN=KMT2D PE=1 SV=2	KMT2D	KMT2D_S2640
bFGF_vs_SFM_bothIn_DMSO	Q9UJY4	S400	EEKRNPsSSTLPG	S	400	2.32995	1.2203	3.04431	0.000903	ADP-ribosylation factor-binding protein GGA2 OS=Homo sapiens OX=9606 GN=GGA2 PE=1 SV=3	GGA2	GGA2_S400
bFGF_vs_SFM_bothIn_DMSO	O14686	S3130	EGGRHPsPCQFTI	S	3130	1.01896	0.0270992	0.02467	0.944778	Histone-lysine N-methyltransferase 2D OS=Homo sapiens OX=9606 GN=KMT2D PE=1 SV=2	KMT2D	KMT2D_S3130
bFGF_vs_SFM_bothIn_DMSO	O14686	S3199	AHLLTPsPLSGPG	S	3199	1.07447	0.103622	0.0224334	0.949657	Histone-lysine N-methyltransferase 2D OS=Homo sapiens OX=9606 GN=KMT2D PE=1 SV=2	KMT2D	KMT2D_S3199
bFGF_vs_SFM_bothIn_DMSO	O14686	S3620	SAVLALsPSQSPR	S	3620	0.992687	-0.0105886	0.00741712	0.983066	Histone-lysine N-methyltransferase 2D OS=Homo sapiens OX=9606 GN=KMT2D PE=1 SV=2	KMT2D	KMT2D_S3620
bFGF_vs_SFM_bothIn_DMSO	O14686	S3837	QSRVLSsPQLAQQ	S	3837	0.972162	-0.0407307	0.0347343	0.923136	Histone-lysine N-methyltransferase 2D OS=Homo sapiens OX=9606 GN=KMT2D PE=1 SV=2	KMT2D	KMT2D_S3837
bFGF_vs_SFM_bothIn_DMSO	O14686	S4325	RPSQLPsPSSQLP	S	4325	0.854261	-0.227252	0.175511	0.667558	Histone-lysine N-methyltransferase 2D OS=Homo sapiens OX=9606 GN=KMT2D PE=1 SV=2	KMT2D	KMT2D_S4325
bFGF_vs_SFM_bothIn_DMSO	O14686	S4617	LTKNNLsNPPTPP	S	4617	1.18497	0.244852	0.329158	0.468643	Histone-lysine N-methyltransferase 2D OS=Homo sapiens OX=9606 GN=KMT2D PE=1 SV=2	KMT2D	KMT2D_S4617
bFGF_vs_SFM_bothIn_DMSO	O14686	T4621	NLSNPPtPPSSLP	T	4621	1.18497	0.244852	0.329158	0.468643	Histone-lysine N-methyltransferase 2D OS=Homo sapiens OX=9606 GN=KMT2D PE=1 SV=2	KMT2D	KMT2D_T4621
bFGF_vs_SFM_bothIn_DMSO	O14686	S4738	QEDRALsPVIPLI	S	4738	0.946164	-0.0798382	0.015107	0.965813	Histone-lysine N-methyltransferase 2D OS=Homo sapiens OX=9606 GN=KMT2D PE=1 SV=2	KMT2D	KMT2D_S4738
bFGF_vs_SFM_bothIn_DMSO	O14686	S4822	EVLFPEsPARAGT	S	4822	0.839247	-0.252833	0.166571	0.681443	Histone-lysine N-methyltransferase 2D OS=Homo sapiens OX=9606 GN=KMT2D PE=1 SV=2	KMT2D	KMT2D_S4822
bFGF_vs_SFM_bothIn_DMSO	O14686	S4849	KGLEGKsPDTGPD	S	4849	0.916191	-0.12628	0.206147	0.622089	Histone-lysine N-methyltransferase 2D OS=Homo sapiens OX=9606 GN=KMT2D PE=1 SV=2	KMT2D	KMT2D_S4849
bFGF_vs_SFM_bothIn_DMSO	O14686	S4974	PEEGEDsRPPRLK	S	4974	1.00789	0.0113318	0.00594699	0.9864	Histone-lysine N-methyltransferase 2D OS=Homo sapiens OX=9606 GN=KMT2D PE=1 SV=2	KMT2D	KMT2D_S4974
bFGF_vs_SFM_bothIn_DMSO	O14686	SSSFPGR	NA	NA	NA	1.0306	0.0434845	0.056134	0.878751	Histone-lysine N-methyltransferase 2D OS=Homo sapiens OX=9606 GN=KMT2D PE=1 SV=2	KMT2D	KMT2D_SSSFPGR
bFGF_vs_SFM_bothIn_DMSO	O14686	T1195	RAPVAPtPPTLIK	T	1195	0.982603	-0.0253188	0.015107	0.965813	Histone-lysine N-methyltransferase 2D OS=Homo sapiens OX=9606 GN=KMT2D PE=1 SV=2	KMT2D	KMT2D_T1195
bFGF_vs_SFM_bothIn_DMSO	O14686	T1843	LEGKADtPGPEDG	T	1843	1.03082	0.0437889	0.059521	0.871925	Histone-lysine N-methyltransferase 2D OS=Homo sapiens OX=9606 GN=KMT2D PE=1 SV=2	KMT2D	KMT2D_T1843
bFGF_vs_SFM_bothIn_DMSO	O14686	T1865	DPEKPGtPGEGML	T	1865	1.00289	0.0041567	0.00347603	0.992028	Histone-lysine N-methyltransferase 2D OS=Homo sapiens OX=9606 GN=KMT2D PE=1 SV=2	KMT2D	KMT2D_T1865
bFGF_vs_SFM_bothIn_DMSO	O14686	T1911	QHLGCGtPGLEGS	T	1911	1.02178	0.0310912	0.0263922	0.941039	Histone-lysine N-methyltransferase 2D OS=Homo sapiens OX=9606 GN=KMT2D PE=1 SV=2	KMT2D	KMT2D_T1911
bFGF_vs_SFM_bothIn_DMSO	O14686	T2240	PRHQPStPDPFLK	T	2240	1.12297	0.167324	0.436403	0.366098	Histone-lysine N-methyltransferase 2D OS=Homo sapiens OX=9606 GN=KMT2D PE=1 SV=2	KMT2D	KMT2D_T2240
bFGF_vs_SFM_bothIn_DMSO	O14686	T2332	VFKAPLtPRASQV	T	2332	1.41743	0.50328	0.478795	0.332051	Histone-lysine N-methyltransferase 2D OS=Homo sapiens OX=9606 GN=KMT2D PE=1 SV=2	KMT2D	KMT2D_T2332
bFGF_vs_SFM_bothIn_DMSO	O14686	T2780	RPPPPAtPSSMDV	T	2780	1.06248	0.0874382	0.0509906	0.88922	Histone-lysine N-methyltransferase 2D OS=Homo sapiens OX=9606 GN=KMT2D PE=1 SV=2	KMT2D	KMT2D_T2780
bFGF_vs_SFM_bothIn_DMSO	O14686	T380	PPEPGDtPTDEPD	T	380	0.92436	-0.113474	0.0672258	0.856592	Histone-lysine N-methyltransferase 2D OS=Homo sapiens OX=9606 GN=KMT2D PE=1 SV=2	KMT2D	KMT2D_T380
bFGF_vs_SFM_bothIn_DMSO	O14686	T4505	EQKLQGtPSNKED	T	4505	1.03362	0.0477039	0.0239292	0.946392	Histone-lysine N-methyltransferase 2D OS=Homo sapiens OX=9606 GN=KMT2D PE=1 SV=2	KMT2D	KMT2D_T4505
bFGF_vs_SFM_bothIn_DMSO	O14686	T4682	LLAALPtPPHNQT	T	4682	0.988236	-0.0170725	0.0146764	0.966771	Histone-lysine N-methyltransferase 2D OS=Homo sapiens OX=9606 GN=KMT2D PE=1 SV=2	KMT2D	KMT2D_T4682
bFGF_vs_SFM_bothIn_DMSO	O14730	VSISFENYR	NA	NA	NA	0.986902	-0.0190214	0.0143784	0.967434	Serine/threonine-protein kinase RIO3 OS=Homo sapiens OX=9606 GN=RIOK3 PE=1 SV=2	RIOK3	RIOK3_VSISFENYR
bFGF_vs_SFM_bothIn_DMSO	O14733	S61	SPSSESsPQHPTP	S	61	1.24295	0.31377	0.133826	0.734809	Dual specificity mitogen-activated protein kinase kinase 7 OS=Homo sapiens OX=9606 GN=MAP2K7 PE=1 SV=2	MAP2K7	MAP2K7_S61
bFGF_vs_SFM_bothIn_DMSO	O14733	T66	SSPQHPtPPARPR	T	66	1.24295	0.31377	0.133826	0.734809	Dual specificity mitogen-activated protein kinase kinase 7 OS=Homo sapiens OX=9606 GN=MAP2K7 PE=1 SV=2	MAP2K7	MAP2K7_T66
bFGF_vs_SFM_bothIn_DMSO	O14733	S86	TLFTPRsMESIEI	S	86	0.940692	-0.088205	0.0744173	0.842525	Dual specificity mitogen-activated protein kinase kinase 7 OS=Homo sapiens OX=9606 GN=MAP2K7 PE=1 SV=2	MAP2K7	MAP2K7_S86
bFGF_vs_SFM_bothIn_DMSO	O14733	SPSSESSPQHPTPPARPR	NA	NA	NA	0.93529	-0.0965136	0.0387802	0.914576	Dual specificity mitogen-activated protein kinase kinase 7 OS=Homo sapiens OX=9606 GN=MAP2K7 PE=1 SV=2	MAP2K7	MAP2K7_SPSSESSPQHPTPPARPR
bFGF_vs_SFM_bothIn_DMSO	O14737	S119	RRKVMDsDEDDDY	S	119	0.99162	-0.0121402	0.0126535	0.971285	Programmed cell death protein 5 OS=Homo sapiens OX=9606 GN=PDCD5 PE=1 SV=3	PDCD5	PDCD5_S119
bFGF_vs_SFM_bothIn_DMSO	O14745	S269	EIQKENsREALAE	S	269	0.899167	-0.153338	0.143152	0.719197	Na(+)/H(+) exchange regulatory cofactor NHE-RF1 OS=Homo sapiens OX=9606 GN=SLC9A3R1 PE=1 SV=4	SLC9A3R1	SLC9A3R1_S269
bFGF_vs_SFM_bothIn_DMSO	O14745	S280	AEAALEsPRPALV	S	280	0.994901	-0.00737518	0.00347603	0.992028	Na(+)/H(+) exchange regulatory cofactor NHE-RF1 OS=Homo sapiens OX=9606 GN=SLC9A3R1 PE=1 SV=4	SLC9A3R1	SLC9A3R1_S280
bFGF_vs_SFM_bothIn_DMSO	O14745	S290	ALVRSAsSDTSEE	S	290	0.887227	-0.172625	0.271651	0.534994	Na(+)/H(+) exchange regulatory cofactor NHE-RF1 OS=Homo sapiens OX=9606 GN=SLC9A3R1 PE=1 SV=4	SLC9A3R1	SLC9A3R1_S290
bFGF_vs_SFM_bothIn_DMSO	O14757	S280	KRPRVTsGGVSES	S	280	1.11152	0.15253	0.354822	0.441751	Serine/threonine-protein kinase Chk1 OS=Homo sapiens OX=9606 GN=CHEK1 PE=1 SV=2	CHEK1	CHEK1_S280
bFGF_vs_SFM_bothIn_DMSO	O14757	S296	FSKHIQsNLDFSP	S	296	1.02242	0.0319943	0.00959277	0.978154	Serine/threonine-protein kinase Chk1 OS=Homo sapiens OX=9606 GN=CHEK1 PE=1 SV=2	CHEK1	CHEK1_S296
bFGF_vs_SFM_bothIn_DMSO	O14757	S317	NVKYSSsQPEPRT	S	317	1.02021	0.0288667	0.0180662	0.959254	Serine/threonine-protein kinase Chk1 OS=Homo sapiens OX=9606 GN=CHEK1 PE=1 SV=2	CHEK1	CHEK1_S317
bFGF_vs_SFM_bothIn_DMSO	O14757	S331	LSLWDTsPSYIDK	S	331	1.04008	0.0566897	0.0411644	0.909569	Serine/threonine-protein kinase Chk1 OS=Homo sapiens OX=9606 GN=CHEK1 PE=1 SV=2	CHEK1	CHEK1_S331
bFGF_vs_SFM_bothIn_DMSO	O14776	AVDSSSMREDLFK	NA	NA	NA	0.996454	-0.00512424	0.00531317	0.987841	Transcription elongation regulator 1 OS=Homo sapiens OX=9606 GN=TCERG1 PE=1 SV=2	TCERG1	TCERG1_AVDSSSMREDLFK
bFGF_vs_SFM_bothIn_DMSO	O14776	T591	KKLRHPtPTMLSI	T	591	1.03196	0.0453888	0.0389076	0.914308	Transcription elongation regulator 1 OS=Homo sapiens OX=9606 GN=TCERG1 PE=1 SV=2	TCERG1	TCERG1_T591
bFGF_vs_SFM_bothIn_DMSO	O14777	S5	MKRSsVSSGGA	S	5	1.27922	0.355267	0.855813	0.139376	Kinetochore protein NDC80 homolog OS=Homo sapiens OX=9606 GN=NDC80 PE=1 SV=1	NDC80	NDC80_S5
bFGF_vs_SFM_bothIn_DMSO	O14782	S747	RLMRLDsFLERPS	S	747	0.937478	-0.0931432	0.121954	0.755172	Kinesin-like protein KIF3C OS=Homo sapiens OX=9606 GN=KIF3C PE=1 SV=4	KIF3C	KIF3C_S747
bFGF_vs_SFM_bothIn_DMSO	O14782	S8	ASKTKAsEALKVV	S	8	1.03897	0.0551586	0.0518256	0.887512	Kinesin-like protein KIF3C OS=Homo sapiens OX=9606 GN=KIF3C PE=1 SV=4	KIF3C	KIF3C_S8
bFGF_vs_SFM_bothIn_DMSO	O14787	S355	AERPDGsEDAEDD	S	355	0.974752	-0.0368926	0.0181052	0.959168	Transportin-2 OS=Homo sapiens OX=9606 GN=TNPO2 PE=1 SV=3	TNPO2	TNPO2_S355
bFGF_vs_SFM_bothIn_DMSO	O14795	S1251	RGTGNAsPDARAS	S	1251	0.903924	-0.145726	0.526208	0.297709	Protein unc-13 homolog B OS=Homo sapiens OX=9606 GN=UNC13B PE=1 SV=2	UNC13B	UNC13B_S1251
bFGF_vs_SFM_bothIn_DMSO	O14795	S176	TAAAQCsFEDPDS	S	176	0.961579	-0.0565225	0.0353594	0.921808	Protein unc-13 homolog B OS=Homo sapiens OX=9606 GN=UNC13B PE=1 SV=2	UNC13B	UNC13B_S176
bFGF_vs_SFM_bothIn_DMSO	O14795	S254	PERRAIsPTSSSR	S	254	1.02778	0.0395282	0.0365466	0.919292	Protein unc-13 homolog B OS=Homo sapiens OX=9606 GN=UNC13B PE=1 SV=2	UNC13B	UNC13B_S254
bFGF_vs_SFM_bothIn_DMSO	O14795	S367	PEENASsPFTQAR	S	367	0.987228	-0.0185453	0.0147624	0.96658	Protein unc-13 homolog B OS=Homo sapiens OX=9606 GN=UNC13B PE=1 SV=2	UNC13B	UNC13B_S367
bFGF_vs_SFM_bothIn_DMSO	O14796	T104	LKPIKRtSPSLRW	T	104	0.992287	-0.0111707	0.00120713	0.997224	SH2 domain-containing protein 1B OS=Homo sapiens OX=9606 GN=SH2D1B PE=1 SV=2	SH2D1B	SH2D1B_T104
bFGF_vs_SFM_bothIn_DMSO	O14827	S633	FSKTLNsCKVPQI	S	633	0.962803	-0.0546877	0.0263922	0.941039	Ras-specific guanine nucleotide-releasing factor 2 OS=Homo sapiens OX=9606 GN=RASGRF2 PE=1 SV=2	RASGRF2	RASGRF2_S633
bFGF_vs_SFM_bothIn_DMSO	O14827	S718	HLVDGKsPRLCRK	S	718	0.913461	-0.130585	0.0880334	0.81652	Ras-specific guanine nucleotide-releasing factor 2 OS=Homo sapiens OX=9606 GN=RASGRF2 PE=1 SV=2	RASGRF2	RASGRF2_S718
bFGF_vs_SFM_bothIn_DMSO	O14827	S726	RLCRKFsSPPPLA	S	726	0.995731	-0.00617205	0.00557068	0.987255	Ras-specific guanine nucleotide-releasing factor 2 OS=Homo sapiens OX=9606 GN=RASGRF2 PE=1 SV=2	RASGRF2	RASGRF2_S726
bFGF_vs_SFM_bothIn_DMSO	O14827	S852	ELSPCRsPSTPRH	S	852	1.10912	0.149421	0.332351	0.46521	Ras-specific guanine nucleotide-releasing factor 2 OS=Homo sapiens OX=9606 GN=RASGRF2 PE=1 SV=2	RASGRF2	RASGRF2_S852
bFGF_vs_SFM_bothIn_DMSO	O14828	S32	VIQHRPsRQYATL	S	32	0.935589	-0.0960532	0.0711985	0.848792	Secretory carrier-associated membrane protein 3 OS=Homo sapiens OX=9606 GN=SCAMP3 PE=1 SV=3	SCAMP3	SCAMP3_S32
bFGF_vs_SFM_bothIn_DMSO	O14828	S76	QPSRKLsPTEPKN	S	76	1.02052	0.0293057	0.0247189	0.944672	Secretory carrier-associated membrane protein 3 OS=Homo sapiens OX=9606 GN=SCAMP3 PE=1 SV=3	SCAMP3	SCAMP3_S76
bFGF_vs_SFM_bothIn_DMSO	O14828	S85	EPKNYGsYSTQAS	S	85	1.0885	0.122345	0.0549238	0.881203	Secretory carrier-associated membrane protein 3 OS=Homo sapiens OX=9606 GN=SCAMP3 PE=1 SV=3	SCAMP3	SCAMP3_S85
bFGF_vs_SFM_bothIn_DMSO	O14841	T151	GEAGTGtPVKGRT	T	151	1.04472	0.0631108	0.0381324	0.915941	5-oxoprolinase OS=Homo sapiens OX=9606 GN=OPLAH PE=1 SV=3	OPLAH	OPLAH_T151
bFGF_vs_SFM_bothIn_DMSO	O14867	EDSSVASSDRSSVEREVAEHLAK	NA	NA	NA	1.0358	0.0507488	0.0355275	0.921452	Transcription regulator protein BACH1 OS=Homo sapiens OX=9606 GN=BACH1 PE=1 SV=2	BACH1	BACH1_EDSSVASSDRSSVEREVAEHLAK
bFGF_vs_SFM_bothIn_DMSO	O14867	S196	QGNAKAsPPLQDS	S	196	0.92211	-0.116989	0.0698668	0.851399	Transcription regulator protein BACH1 OS=Homo sapiens OX=9606 GN=BACH1 PE=1 SV=2	BACH1	BACH1_S196
bFGF_vs_SFM_bothIn_DMSO	O14867	S388	ASSDRSsVEREVA	S	388	0.996523	-0.00502447	0.00311047	0.992863	Transcription regulator protein BACH1 OS=Homo sapiens OX=9606 GN=BACH1 PE=1 SV=2	BACH1	BACH1_S388
bFGF_vs_SFM_bothIn_DMSO	O14867	S417	PCQMQLsPAVAKD	S	417	1.05011	0.0705409	0.039602	0.912847	Transcription regulator protein BACH1 OS=Homo sapiens OX=9606 GN=BACH1 PE=1 SV=2	BACH1	BACH1_S417
bFGF_vs_SFM_bothIn_DMSO	O14867	S445	GIRISEsPEPGQR	S	445	0.971217	-0.0421339	0.0682467	0.854581	Transcription regulator protein BACH1 OS=Homo sapiens OX=9606 GN=BACH1 PE=1 SV=2	BACH1	BACH1_S445
bFGF_vs_SFM_bothIn_DMSO	O14867	S688	PCARGNsEPGYAR	S	688	1.12003	0.163533	0.227151	0.59272	Transcription regulator protein BACH1 OS=Homo sapiens OX=9606 GN=BACH1 PE=1 SV=2	BACH1	BACH1_S688
bFGF_vs_SFM_bothIn_DMSO	O14867	T181	ENKNVQtPQCKLR	T	181	1.03139	0.0445946	0.0391739	0.913747	Transcription regulator protein BACH1 OS=Homo sapiens OX=9606 GN=BACH1 PE=1 SV=2	BACH1	BACH1_T181
bFGF_vs_SFM_bothIn_DMSO	O14874	S31	LALRARsTSATDT	S	31	0.977259	-0.0331878	0.0347343	0.923136	[3-methyl-2-oxobutanoate dehydrogenase [lipoamide]] kinase, mitochondrial OS=Homo sapiens OX=9606 GN=BCKDK PE=1 SV=2	BCKDK	BCKDK_S31
bFGF_vs_SFM_bothIn_DMSO	O14901	GLLGLEPVPSSPCR	NA	NA	NA	1.00142	0.00204733	0.000924889	0.997873	Krueppel-like factor 11 OS=Homo sapiens OX=9606 GN=KLF11 PE=1 SV=2	KLF11	KLF11_GLLGLEPVPSSPCR
bFGF_vs_SFM_bothIn_DMSO	O14901	S124	STRTPVsPQVTDS	S	124	1.03999	0.0565712	0.0671283	0.856785	Krueppel-like factor 11 OS=Homo sapiens OX=9606 GN=KLF11 PE=1 SV=2	KLF11	KLF11_S124
bFGF_vs_SFM_bothIn_DMSO	O14908	S232	AGGRPGsGPQLGT	S	232	1.00219	0.00316283	0.00259142	0.994051	PDZ domain-containing protein GIPC1 OS=Homo sapiens OX=9606 GN=GIPC1 PE=1 SV=2	GIPC1	GIPC1_S232
bFGF_vs_SFM_bothIn_DMSO	O14908	T242	LGTGRGtLRLRSR	T	242	0.896537	-0.157565	0.14025	0.724019	PDZ domain-containing protein GIPC1 OS=Homo sapiens OX=9606 GN=GIPC1 PE=1 SV=2	GIPC1	GIPC1_T242
bFGF_vs_SFM_bothIn_DMSO	O14920	S672	RGPVSGsPDSMNA	S	672	0.913255	-0.130911	0.491341	0.322596	Inhibitor of nuclear factor kappa-B kinase subunit beta OS=Homo sapiens OX=9606 GN=IKBKB PE=1 SV=1	IKBKB	IKBKB_S672
bFGF_vs_SFM_bothIn_DMSO	P30307	T48	CPDVPRtPVGKFL	T	48	2.31505	1.21104	6.52433	2.99e-07	M-phase inducer phosphatase 3 OS=Homo sapiens OX=9606 GN=CDC25C PE=1 SV=2	CDC25C	CDC25C_T48
bFGF_vs_SFM_bothIn_DMSO	O14924	S850	SQQVPSsPASKHS	S	850	0.860978	-0.215952	0.378662	0.418156	Regulator of G-protein signaling 12 OS=Homo sapiens OX=9606 GN=RGS12 PE=1 SV=1	RGS12	RGS12_S850
bFGF_vs_SFM_bothIn_DMSO	O14929	LISPYKK	NA	NA	NA	0.935809	-0.0957138	0.0767132	0.838083	Histone acetyltransferase type B catalytic subunit OS=Homo sapiens OX=9606 GN=HAT1 PE=1 SV=2	HAT1	HAT1_LISPYKK
bFGF_vs_SFM_bothIn_DMSO	O14929	S361	IKRRLIsPYKKKQ	S	361	0.972294	-0.0405356	0.0276522	0.938313	Histone acetyltransferase type B catalytic subunit OS=Homo sapiens OX=9606 GN=HAT1 PE=1 SV=2	HAT1	HAT1_S361
bFGF_vs_SFM_bothIn_DMSO	O14936	GAVLAAVSSHK	NA	NA	NA	1.00453	0.00652015	0.0036655	0.991595	Peripheral plasma membrane protein CASK OS=Homo sapiens OX=9606 GN=CASK PE=1 SV=3	CASK	CASK_GAVLAAVSSHK
bFGF_vs_SFM_bothIn_DMSO	O14936	S582	SSCERDsPSTSRQ	S	582	1.20379	0.267589	0.682995	0.207494	Peripheral plasma membrane protein CASK OS=Homo sapiens OX=9606 GN=CASK PE=1 SV=3	CASK	CASK_S582
bFGF_vs_SFM_bothIn_DMSO	O14936	S/T	NA	NA	NA	1.20379	0.267589	0.682995	0.207494	Peripheral plasma membrane protein CASK OS=Homo sapiens OX=9606 GN=CASK PE=1 SV=3	CASK	CASK_S/T
bFGF_vs_SFM_bothIn_DMSO	O14936	S582	SSCERDsPSTSRQ	S	582	1.00163	0.00234955	0.00120713	0.997224	Peripheral plasma membrane protein CASK OS=Homo sapiens OX=9606 GN=CASK PE=1 SV=3	CASK	CASK_S582
bFGF_vs_SFM_bothIn_DMSO	O14936	TQSSSCER	NA	NA	NA	1.15831	0.212016	0.339274	0.457853	Peripheral plasma membrane protein CASK OS=Homo sapiens OX=9606 GN=CASK PE=1 SV=3	CASK	CASK_TQSSSCER
bFGF_vs_SFM_bothIn_DMSO	O14964	S310	ASSLYSsPVNSSA	S	310	1.07203	0.10035	0.0835758	0.824944	Hepatocyte growth factor-regulated tyrosine kinase substrate OS=Homo sapiens OX=9606 GN=HGS PE=1 SV=1	HGS	HGS_S310
bFGF_vs_SFM_bothIn_DMSO	O14964	Y237	TELPPEyLTSPLS	Y	237	0.983641	-0.0237959	0.0180903	0.959201	Hepatocyte growth factor-regulated tyrosine kinase substrate OS=Homo sapiens OX=9606 GN=HGS PE=1 SV=1	HGS	HGS_Y237
bFGF_vs_SFM_bothIn_DMSO	O14974	RSTQGVTLTDLQEAEK	NA	NA	NA	0.986525	-0.0195721	0.0187074	0.957839	Protein phosphatase 1 regulatory subunit 12A OS=Homo sapiens OX=9606 GN=PPP1R12A PE=1 SV=1	PPP1R12A	PPP1R12A_RSTQGVTLTDLQEAEK
bFGF_vs_SFM_bothIn_DMSO	O14974	S292	KQNLLHsEKRDKK	S	292	0.954774	-0.066769	0.0455765	0.900375	Protein phosphatase 1 regulatory subunit 12A OS=Homo sapiens OX=9606 GN=PPP1R12A PE=1 SV=1	PPP1R12A	PPP1R12A_S292
bFGF_vs_SFM_bothIn_DMSO	O14974	S422	TTATKIsPKEEER	S	422	1.04628	0.0652736	0.0483049	0.894736	Protein phosphatase 1 regulatory subunit 12A OS=Homo sapiens OX=9606 GN=PPP1R12A PE=1 SV=1	PPP1R12A	PPP1R12A_S422
bFGF_vs_SFM_bothIn_DMSO	O14974	S445	GLRKTGsYGALAE	S	445	1.02933	0.0417004	0.0525018	0.886132	Protein phosphatase 1 regulatory subunit 12A OS=Homo sapiens OX=9606 GN=PPP1R12A PE=1 SV=1	PPP1R12A	PPP1R12A_S445
bFGF_vs_SFM_bothIn_DMSO	O14974	S479	SPRLSSsLDNKEK	S	479	1.00202	0.00290497	0.00120713	0.997224	Protein phosphatase 1 regulatory subunit 12A OS=Homo sapiens OX=9606 GN=PPP1R12A PE=1 SV=1	PPP1R12A	PPP1R12A_S479
bFGF_vs_SFM_bothIn_DMSO	Q8TF72	S1279	PGSRSLsCSERGQ	S	1279	2.27309	1.18466	3.96658	0.000108	Protein Shroom3 OS=Homo sapiens OX=9606 GN=SHROOM3 PE=1 SV=2	SHROOM3	SHROOM3_S1279
bFGF_vs_SFM_bothIn_DMSO	O14974	S871	NEQEQQsDTEEGS	S	871	0.930642	-0.103702	0.119793	0.75894	Protein phosphatase 1 regulatory subunit 12A OS=Homo sapiens OX=9606 GN=PPP1R12A PE=1 SV=1	PPP1R12A	PPP1R12A_S871
bFGF_vs_SFM_bothIn_DMSO	O14974	S903	AGDRYDsLLGRSG	S	903	0.981372	-0.0271276	0.0187074	0.957839	Protein phosphatase 1 regulatory subunit 12A OS=Homo sapiens OX=9606 GN=PPP1R12A PE=1 SV=1	PPP1R12A	PPP1R12A_S903
bFGF_vs_SFM_bothIn_DMSO	O14974	S910	LLGRSGsYSYLEE	S	910	0.99262	-0.0106864	0.00827962	0.981116	Protein phosphatase 1 regulatory subunit 12A OS=Homo sapiens OX=9606 GN=PPP1R12A PE=1 SV=1	PPP1R12A	PPP1R12A_S910
bFGF_vs_SFM_bothIn_DMSO	O14974	S995	ALERRIsEMEEEL	S	995	1.10176	0.139812	0.25493	0.555993	Protein phosphatase 1 regulatory subunit 12A OS=Homo sapiens OX=9606 GN=PPP1R12A PE=1 SV=1	PPP1R12A	PPP1R12A_S995
bFGF_vs_SFM_bothIn_DMSO	O14974	STQGVTLTDLQEAEK	NA	NA	NA	0.83019	-0.268487	0.994501	0.101274	Protein phosphatase 1 regulatory subunit 12A OS=Homo sapiens OX=9606 GN=PPP1R12A PE=1 SV=1	PPP1R12A	PPP1R12A_STQGVTLTDLQEAEK
bFGF_vs_SFM_bothIn_DMSO	O14974	TGSYGALAEITASK	NA	NA	NA	1.02533	0.0360914	0.028769	0.935903	Protein phosphatase 1 regulatory subunit 12A OS=Homo sapiens OX=9606 GN=PPP1R12A PE=1 SV=1	PPP1R12A	PPP1R12A_TGSYGALAEITASK
bFGF_vs_SFM_bothIn_DMSO	O14976	S780	EPTDSDsPPSSSA	S	780	1.1042	0.143004	0.102179	0.790353	Cyclin-G-associated kinase OS=Homo sapiens OX=9606 GN=GAK PE=1 SV=2	GAK	GAK_S780
bFGF_vs_SFM_bothIn_DMSO	O14976	S826	MEDRDEsEVSDEG	S	826	0.90007	-0.15189	0.0659569	0.859099	Cyclin-G-associated kinase OS=Homo sapiens OX=9606 GN=GAK PE=1 SV=2	GAK	GAK_S826
bFGF_vs_SFM_bothIn_DMSO	O14976	S829	RDESEVsDEGGSP	S	829	0.90007	-0.15189	0.0659569	0.859099	Cyclin-G-associated kinase OS=Homo sapiens OX=9606 GN=GAK PE=1 SV=2	GAK	GAK_S829
bFGF_vs_SFM_bothIn_DMSO	O14976	S829	RDESEVsDEGGSP	S	829	0.981616	-0.0267695	0.0129093	0.970713	Cyclin-G-associated kinase OS=Homo sapiens OX=9606 GN=GAK PE=1 SV=2	GAK	GAK_S829
bFGF_vs_SFM_bothIn_DMSO	O14976	T1112	IPKTATtPKGSSS	T	1112	1.1244	0.169156	0.132029	0.737856	Cyclin-G-associated kinase OS=Homo sapiens OX=9606 GN=GAK PE=1 SV=2	GAK	GAK_T1112
bFGF_vs_SFM_bothIn_DMSO	O14978	GTEVLLEEPLPLETARESPSFK	NA	NA	NA	0.906294	-0.14195	0.172742	0.671828	Zinc finger protein 263 OS=Homo sapiens OX=9606 GN=ZNF263 PE=1 SV=2	ZNF263	ZNF263_GTEVLLEEPLPLETARESPSFK
bFGF_vs_SFM_bothIn_DMSO	O14978	S166	PMETERsPGPRLQ	S	166	0.989636	-0.0150307	0.00741712	0.983066	Zinc finger protein 263 OS=Homo sapiens OX=9606 GN=ZNF263 PE=1 SV=2	ZNF263	ZNF263_S166
bFGF_vs_SFM_bothIn_DMSO	O14978	S178	QELLGPsPQRDPQ	S	178	0.963612	-0.0534759	0.0721178	0.846998	Zinc finger protein 263 OS=Homo sapiens OX=9606 GN=ZNF263 PE=1 SV=2	ZNF263	ZNF263_S178
bFGF_vs_SFM_bothIn_DMSO	O14979	QHPPADSSVTMEDMNEYSNIEEFAEGSK	NA	NA	NA	0.992807	-0.0104155	0.00563277	0.987114	Heterogeneous nuclear ribonucleoprotein D-like OS=Homo sapiens OX=9606 GN=HNRNPDL PE=1 SV=3	HNRNPDL	HNRNPDL_QHPPADSSVTMEDMNEYSNIEEFAEGSK
bFGF_vs_SFM_bothIn_DMSO	O14979	S241	VFVGGLsPDTSEE	S	241	0.897071	-0.156706	0.137073	0.729336	Heterogeneous nuclear ribonucleoprotein D-like OS=Homo sapiens OX=9606 GN=HNRNPDL PE=1 SV=3	HNRNPDL	HNRNPDL_S241
bFGF_vs_SFM_bothIn_DMSO	O14980	S1031	FAGEDTsDLFLEE	S	1031	0.914394	-0.129112	0.15866	0.693969	Exportin-1 OS=Homo sapiens OX=9606 GN=XPO1 PE=1 SV=1	XPO1	XPO1_S1031
bFGF_vs_SFM_bothIn_DMSO	O14981	S224	LFAKQRsRDAVET	S	224	1.04252	0.0600819	0.048829	0.893657	TATA-binding protein-associated factor 172 OS=Homo sapiens OX=9606 GN=BTAF1 PE=1 SV=2	BTAF1	BTAF1_S224
bFGF_vs_SFM_bothIn_DMSO	O14981	S91	EPTSESsMEDSPT	S	91	0.970928	-0.042564	0.0270485	0.939618	TATA-binding protein-associated factor 172 OS=Homo sapiens OX=9606 GN=BTAF1 PE=1 SV=2	BTAF1	BTAF1_S91
bFGF_vs_SFM_bothIn_DMSO	O14981	SRDAVETNEKSNDSTDGEPEEK	NA	NA	NA	0.996629	-0.00487186	0.00281549	0.993538	TATA-binding protein-associated factor 172 OS=Homo sapiens OX=9606 GN=BTAF1 PE=1 SV=2	BTAF1	BTAF1_SRDAVETNEKSNDSTDGEPEEK
bFGF_vs_SFM_bothIn_DMSO	O14981	T238	EKSNDStDGEPEE	T	238	0.961011	-0.0573757	0.0481412	0.895074	TATA-binding protein-associated factor 172 OS=Homo sapiens OX=9606 GN=BTAF1 PE=1 SV=2	BTAF1	BTAF1_T238
bFGF_vs_SFM_bothIn_DMSO	O14981	TRQEPTSESSMEDSPTTER	NA	NA	NA	1.18768	0.248142	0.13209	0.737751	TATA-binding protein-associated factor 172 OS=Homo sapiens OX=9606 GN=BTAF1 PE=1 SV=2	BTAF1	BTAF1_TRQEPTSESSMEDSPTTER
bFGF_vs_SFM_bothIn_DMSO	O14994	S484	QQRSPGsPQLSRA	S	484	1.05317	0.0747442	0.067174	0.856694	Synapsin-3 OS=Homo sapiens OX=9606 GN=SYN3 PE=1 SV=2	SYN3	SYN3_S484
bFGF_vs_SFM_bothIn_DMSO	O15013	S379	SFIRTKsLIAQDH	S	379	1.11711	0.159771	0.185881	0.651807	Rho guanine nucleotide exchange factor 10 OS=Homo sapiens OX=9606 GN=ARHGEF10 PE=1 SV=4	ARHGEF10	ARHGEF10_S379
bFGF_vs_SFM_bothIn_DMSO	O15013	S59	EQFDFDsGDEIPE	S	59	0.863378	-0.211936	0.36671	0.429823	Rho guanine nucleotide exchange factor 10 OS=Homo sapiens OX=9606 GN=ARHGEF10 PE=1 SV=4	ARHGEF10	ARHGEF10_S59
bFGF_vs_SFM_bothIn_DMSO	O15014	ASPSSANK	NA	NA	NA	0.988114	-0.0172499	0.00596666	0.986355	Zinc finger protein 609 OS=Homo sapiens OX=9606 GN=ZNF609 PE=1 SV=2	ZNF609	ZNF609_ASPSSANK
bFGF_vs_SFM_bothIn_DMSO	O15014	DSPYYQGFESYYSPSYAQSSPGALNPSSQAGVESQALK	NA	NA	NA	0.934801	-0.0972687	0.148438	0.710496	Zinc finger protein 609 OS=Homo sapiens OX=9606 GN=ZNF609 PE=1 SV=2	ZNF609	ZNF609_DSPYYQGFESYYSPSYAQSSPGALNPSSQAGVESQALK
bFGF_vs_SFM_bothIn_DMSO	O15014	MRPNSNTPVNETATASDSKGTSNSSK	NA	NA	NA	0.985838	-0.0205779	0.00850893	0.980598	Zinc finger protein 609 OS=Homo sapiens OX=9606 GN=ZNF609 PE=1 SV=2	ZNF609	ZNF609_MRPNSNTPVNETATASDSKGTSNSSK
bFGF_vs_SFM_bothIn_DMSO	O15014	NKPLSDMELNSSSEDSK	NA	NA	NA	0.894175	-0.161371	0.227922	0.591667	Zinc finger protein 609 OS=Homo sapiens OX=9606 GN=ZNF609 PE=1 SV=2	ZNF609	ZNF609_NKPLSDMELNSSSEDSK
bFGF_vs_SFM_bothIn_DMSO	O15014	S1013	EQQKRQsLEQQQR	S	1013	0.910403	-0.135423	0.0841421	0.823869	Zinc finger protein 609 OS=Homo sapiens OX=9606 GN=ZNF609 PE=1 SV=2	ZNF609	ZNF609_S1013
bFGF_vs_SFM_bothIn_DMSO	O15014	S1055	TLTKAPsLTDLVK	S	1055	1.04664	0.0657688	0.0951852	0.803184	Zinc finger protein 609 OS=Homo sapiens OX=9606 GN=ZNF609 PE=1 SV=2	ZNF609	ZNF609_S1055
bFGF_vs_SFM_bothIn_DMSO	O15014	S1285	ADKARAsPSVTCK	S	1285	1.05685	0.0797691	0.0721178	0.846998	Zinc finger protein 609 OS=Homo sapiens OX=9606 GN=ZNF609 PE=1 SV=2	ZNF609	ZNF609_S1285
bFGF_vs_SFM_bothIn_DMSO	O15014	S1313	SHYKSKsPTISDK	S	1313	1.00716	0.0102936	0.00836693	0.980919	Zinc finger protein 609 OS=Homo sapiens OX=9606 GN=ZNF609 PE=1 SV=2	ZNF609	ZNF609_S1313
bFGF_vs_SFM_bothIn_DMSO	O15014	S1357	VDRPRTsPSQRLM	S	1357	1.06467	0.090407	0.105735	0.783907	Zinc finger protein 609 OS=Homo sapiens OX=9606 GN=ZNF609 PE=1 SV=2	ZNF609	ZNF609_S1357
bFGF_vs_SFM_bothIn_DMSO	O15014	S163	KKEKENsSSKSKK	S	163	1.01116	0.0160173	0.00931014	0.978791	Zinc finger protein 609 OS=Homo sapiens OX=9606 GN=ZNF609 PE=1 SV=2	ZNF609	ZNF609_S163
bFGF_vs_SFM_bothIn_DMSO	O15014	S358	PPRFCDsPTSDLE	S	358	1.03512	0.0497984	0.0596273	0.871711	Zinc finger protein 609 OS=Homo sapiens OX=9606 GN=ZNF609 PE=1 SV=2	ZNF609	ZNF609_S358
bFGF_vs_SFM_bothIn_DMSO	O15014	S379	KRMRPNsNTPVNE	S	379	1.00533	0.00766306	0.00628054	0.985643	Zinc finger protein 609 OS=Homo sapiens OX=9606 GN=ZNF609 PE=1 SV=2	ZNF609	ZNF609_S379
bFGF_vs_SFM_bothIn_DMSO	O15014	S413	SKGRRGsQNSSEH	S	413	1.11402	0.15577	0.0408963	0.910131	Zinc finger protein 609 OS=Homo sapiens OX=9606 GN=ZNF609 PE=1 SV=2	ZNF609	ZNF609_S413
bFGF_vs_SFM_bothIn_DMSO	O15014	S446	RKNKPLsDMELNS	S	446	0.926944	-0.109446	0.0721178	0.846998	Zinc finger protein 609 OS=Homo sapiens OX=9606 GN=ZNF609 PE=1 SV=2	ZNF609	ZNF609_S446
bFGF_vs_SFM_bothIn_DMSO	O15014	S452	SDMELNsSSEDSK	S	452	0.926944	-0.109446	0.0721178	0.846998	Zinc finger protein 609 OS=Homo sapiens OX=9606 GN=ZNF609 PE=1 SV=2	ZNF609	ZNF609_S452
bFGF_vs_SFM_bothIn_DMSO	O15014	S452	SDMELNsSSEDSK	S	452	0.939725	-0.0896893	0.199105	0.63226	Zinc finger protein 609 OS=Homo sapiens OX=9606 GN=ZNF609 PE=1 SV=2	ZNF609	ZNF609_S452
bFGF_vs_SFM_bothIn_DMSO	O15014	S467	KRVRTNsMGSATG	S	467	1.05701	0.0799952	0.133616	0.735163	Zinc finger protein 609 OS=Homo sapiens OX=9606 GN=ZNF609 PE=1 SV=2	ZNF609	ZNF609_S467
bFGF_vs_SFM_bothIn_DMSO	O15014	S560	SQKGSLsPARSAT	S	560	0.922987	-0.115618	0.151999	0.704695	Zinc finger protein 609 OS=Homo sapiens OX=9606 GN=ZNF609 PE=1 SV=2	ZNF609	ZNF609_S560
bFGF_vs_SFM_bothIn_DMSO	O15014	S576	RLVEPHsPSPSSK	S	576	1.05665	0.0794931	0.102371	0.790004	Zinc finger protein 609 OS=Homo sapiens OX=9606 GN=ZNF609 PE=1 SV=2	ZNF609	ZNF609_S576
bFGF_vs_SFM_bothIn_DMSO	O15014	S578	VEPHSPsPSSKFS	S	578	1.05665	0.0794931	0.102371	0.790004	Zinc finger protein 609 OS=Homo sapiens OX=9606 GN=ZNF609 PE=1 SV=2	ZNF609	ZNF609_S578
bFGF_vs_SFM_bothIn_DMSO	O15014	S576	RLVEPHsPSPSSK	S	576	0.986366	-0.0198052	0.0181247	0.959125	Zinc finger protein 609 OS=Homo sapiens OX=9606 GN=ZNF609 PE=1 SV=2	ZNF609	ZNF609_S576
bFGF_vs_SFM_bothIn_DMSO	O15014	S743	SSKELEsPLTPGK	S	743	0.998127	-0.00270429	0.000928724	0.997864	Zinc finger protein 609 OS=Homo sapiens OX=9606 GN=ZNF609 PE=1 SV=2	ZNF609	ZNF609_S743
bFGF_vs_SFM_bothIn_DMSO	O15014	T746	ELESPLtPGKVCR	T	746	0.998127	-0.00270429	0.000928724	0.997864	Zinc finger protein 609 OS=Homo sapiens OX=9606 GN=ZNF609 PE=1 SV=2	ZNF609	ZNF609_T746
bFGF_vs_SFM_bothIn_DMSO	O15014	S758	RAEEGKsPFRESS	S	758	1.18047	0.239365	1.08298	0.0826082	Zinc finger protein 609 OS=Homo sapiens OX=9606 GN=ZNF609 PE=1 SV=2	ZNF609	ZNF609_S758
bFGF_vs_SFM_bothIn_DMSO	O15014	S804	FTDNAPsPSIGGS	S	804	0.920367	-0.119719	0.108776	0.778437	Zinc finger protein 609 OS=Homo sapiens OX=9606 GN=ZNF609 PE=1 SV=2	ZNF609	ZNF609_S804
bFGF_vs_SFM_bothIn_DMSO	O15014	S842	SSVKTNsPAYSDI	S	842	0.920208	-0.119968	0.17444	0.669207	Zinc finger protein 609 OS=Homo sapiens OX=9606 GN=ZNF609 PE=1 SV=2	ZNF609	ZNF609_S842
bFGF_vs_SFM_bothIn_DMSO	O15014	T746	ELESPLtPGKVCR	T	746	0.957706	-0.0623454	0.0813159	0.829247	Zinc finger protein 609 OS=Homo sapiens OX=9606 GN=ZNF609 PE=1 SV=2	ZNF609	ZNF609_T746
bFGF_vs_SFM_bothIn_DMSO	O15014	T816	SSRLENtTPTQPL	T	816	1.0465	0.0655725	0.0623985	0.866167	Zinc finger protein 609 OS=Homo sapiens OX=9606 GN=ZNF609 PE=1 SV=2	ZNF609	ZNF609_T816
bFGF_vs_SFM_bothIn_DMSO	O15014	T817	SRLENTtPTQPLT	T	817	1.08311	0.115175	0.160326	0.691311	Zinc finger protein 609 OS=Homo sapiens OX=9606 GN=ZNF609 PE=1 SV=2	ZNF609	ZNF609_T817
bFGF_vs_SFM_bothIn_DMSO	O15014	T823	TPTQPLtPLHVVT	T	823	1.08311	0.115175	0.160326	0.691311	Zinc finger protein 609 OS=Homo sapiens OX=9606 GN=ZNF609 PE=1 SV=2	ZNF609	ZNF609_T823
bFGF_vs_SFM_bothIn_DMSO	O15015	S521	CKAARRsADIGAE	S	521	0.905365	-0.143428	0.136844	0.729719	Zinc finger protein 646 OS=Homo sapiens OX=9606 GN=ZNF646 PE=1 SV=2	ZNF646	ZNF646_S521
bFGF_vs_SFM_bothIn_DMSO	O15015	S612	RTETTMsPPRAFA	S	612	1.09737	0.13405	0.187756	0.648999	Zinc finger protein 646 OS=Homo sapiens OX=9606 GN=ZNF646 PE=1 SV=2	ZNF646	ZNF646_S612
bFGF_vs_SFM_bothIn_DMSO	O15015	TETTMSPPR	NA	NA	NA	0.964872	-0.0515902	0.0337367	0.925259	Zinc finger protein 646 OS=Homo sapiens OX=9606 GN=ZNF646 PE=1 SV=2	ZNF646	ZNF646_TETTMSPPR
bFGF_vs_SFM_bothIn_DMSO	O15018	S1005	DDPRRVsISSSKG	S	1005	1.02072	0.0295887	0.0147624	0.96658	PDZ domain-containing protein 2 OS=Homo sapiens OX=9606 GN=PDZD2 PE=1 SV=4	PDZD2	PDZD2_S1005
bFGF_vs_SFM_bothIn_DMSO	O15018	S1097	VRTDTQsPTNTGS	S	1097	0.960969	-0.0574383	0.0252441	0.94353	PDZ domain-containing protein 2 OS=Homo sapiens OX=9606 GN=PDZD2 PE=1 SV=4	PDZD2	PDZD2_S1097
bFGF_vs_SFM_bothIn_DMSO	O15018	S1106	NTGSPSsPQQKSE	S	1106	0.948085	-0.0769113	0.0244314	0.945298	PDZ domain-containing protein 2 OS=Homo sapiens OX=9606 GN=PDZD2 PE=1 SV=4	PDZD2	PDZD2_S1106
bFGF_vs_SFM_bothIn_DMSO	O15018	S/T	NA	NA	NA	0.948085	-0.0769113	0.0244314	0.945298	PDZ domain-containing protein 2 OS=Homo sapiens OX=9606 GN=PDZD2 PE=1 SV=4	PDZD2	PDZD2_S/T
bFGF_vs_SFM_bothIn_DMSO	O15018	S1270	NPSQPAsPRVTKC	S	1270	1.09475	0.130599	0.251655	0.560202	PDZ domain-containing protein 2 OS=Homo sapiens OX=9606 GN=PDZD2 PE=1 SV=4	PDZD2	PDZD2_S1270
bFGF_vs_SFM_bothIn_DMSO	O15018	S1482	PGGQTSsPRRAWA	S	1482	0.981577	-0.0268269	0.015107	0.965813	PDZ domain-containing protein 2 OS=Homo sapiens OX=9606 GN=PDZD2 PE=1 SV=4	PDZD2	PDZD2_S1482
bFGF_vs_SFM_bothIn_DMSO	O15018	S1850	GVTVPHsPPQPKT	S	1850	0.99744	-0.00369832	0.00311047	0.992863	PDZ domain-containing protein 2 OS=Homo sapiens OX=9606 GN=PDZD2 PE=1 SV=4	PDZD2	PDZD2_S1850
bFGF_vs_SFM_bothIn_DMSO	O15018	S1919	HRKPLIsPQTSHK	S	1919	1.00177	0.00255435	0.00110927	0.997449	PDZ domain-containing protein 2 OS=Homo sapiens OX=9606 GN=PDZD2 PE=1 SV=4	PDZD2	PDZD2_S1919
bFGF_vs_SFM_bothIn_DMSO	O15018	S2037	ADSGPVsPAASRN	S	2037	1.06416	0.0897154	0.0957252	0.802185	PDZ domain-containing protein 2 OS=Homo sapiens OX=9606 GN=PDZD2 PE=1 SV=4	PDZD2	PDZD2_S2037
bFGF_vs_SFM_bothIn_DMSO	O15018	S491	SKGNLEsPKQGSN	S	491	1.03009	0.042775	0.0438753	0.903909	PDZ domain-containing protein 2 OS=Homo sapiens OX=9606 GN=PDZD2 PE=1 SV=4	PDZD2	PDZD2_S491
bFGF_vs_SFM_bothIn_DMSO	O15018	S850	LGTPLKsPSLAKK	S	850	1.00166	0.00239258	0.00120713	0.997224	PDZ domain-containing protein 2 OS=Homo sapiens OX=9606 GN=PDZD2 PE=1 SV=4	PDZD2	PDZD2_S850
bFGF_vs_SFM_bothIn_DMSO	O15018	S/T	NA	NA	NA	1.00166	0.00239258	0.00120713	0.997224	PDZ domain-containing protein 2 OS=Homo sapiens OX=9606 GN=PDZD2 PE=1 SV=4	PDZD2	PDZD2_S/T
bFGF_vs_SFM_bothIn_DMSO	O15018	S850	LGTPLKsPSLAKK	S	850	1.01303	0.0186727	0.0202063	0.954539	PDZ domain-containing protein 2 OS=Homo sapiens OX=9606 GN=PDZD2 PE=1 SV=4	PDZD2	PDZD2_S850
bFGF_vs_SFM_bothIn_DMSO	O15018	T1480	PVPGGQtSSPRRA	T	1480	1.08999	0.124321	0.0551445	0.880756	PDZ domain-containing protein 2 OS=Homo sapiens OX=9606 GN=PDZD2 PE=1 SV=4	PDZD2	PDZD2_T1480
bFGF_vs_SFM_bothIn_DMSO	O15020	S1255	IREKADsIERRHK	S	1255	1.04284	0.0605142	0.0767132	0.838083	Spectrin beta chain, non-erythrocytic 2 OS=Homo sapiens OX=9606 GN=SPTBN2 PE=1 SV=3	SPTBN2	SPTBN2_S1255
bFGF_vs_SFM_bothIn_DMSO	O15020	S2171	EGPGPGsGDEANG	S	2171	0.898256	-0.154801	0.178968	0.662265	Spectrin beta chain, non-erythrocytic 2 OS=Homo sapiens OX=9606 GN=SPTBN2 PE=1 SV=3	SPTBN2	SPTBN2_S2171
bFGF_vs_SFM_bothIn_DMSO	O15020	S2359	MTMPPVsPVGAEG	S	2359	1.14488	0.195201	0.607843	0.246693	Spectrin beta chain, non-erythrocytic 2 OS=Homo sapiens OX=9606 GN=SPTBN2 PE=1 SV=3	SPTBN2	SPTBN2_S2359
bFGF_vs_SFM_bothIn_DMSO	O15020	S31	RWDLPDsDWDNDS	S	31	0.941428	-0.0870781	0.0671589	0.856724	Spectrin beta chain, non-erythrocytic 2 OS=Homo sapiens OX=9606 GN=SPTBN2 PE=1 SV=3	SPTBN2	SPTBN2_S31
bFGF_vs_SFM_bothIn_DMSO	O15021	S1779	GLVAPEsPVRKSP	S	1779	1.12898	0.175026	0.140238	0.724038	Microtubule-associated serine/threonine-protein kinase 4 OS=Homo sapiens OX=9606 GN=MAST4 PE=1 SV=4	MAST4	MAST4_S1779
bFGF_vs_SFM_bothIn_DMSO	O15027	FTGSFDDDPDPHRDPYGEEVDRR	NA	NA	NA	0.972391	-0.0403911	0.0318042	0.929385	Protein transport protein Sec16A OS=Homo sapiens OX=9606 GN=SEC16A PE=1 SV=4	SEC16A	SEC16A_FTGSFDDDPDPHRDPYGEEVDRR
bFGF_vs_SFM_bothIn_DMSO	O15027	S1069	PPQQQAsPPQLPK	S	1069	0.951814	-0.0712484	0.129737	0.74176	Protein transport protein Sec16A OS=Homo sapiens OX=9606 GN=SEC16A PE=1 SV=4	SEC16A	SEC16A_S1069
bFGF_vs_SFM_bothIn_DMSO	O15027	S122	QPRAHAsPFSGAL	S	122	1.04954	0.069763	0.0449574	0.90166	Protein transport protein Sec16A OS=Homo sapiens OX=9606 GN=SEC16A PE=1 SV=4	SEC16A	SEC16A_S122
bFGF_vs_SFM_bothIn_DMSO	O15027	S1223	EPERPSsRASHSS	S	1223	1.04601	0.0649018	0.0956515	0.802322	Protein transport protein Sec16A OS=Homo sapiens OX=9606 GN=SEC16A PE=1 SV=4	SEC16A	SEC16A_S1223
bFGF_vs_SFM_bothIn_DMSO	O15027	S1226	RPSSRAsHSSERP	S	1226	0.96505	-0.051324	0.0305757	0.932018	Protein transport protein Sec16A OS=Homo sapiens OX=9606 GN=SEC16A PE=1 SV=4	SEC16A	SEC16A_S1226
bFGF_vs_SFM_bothIn_DMSO	O15027	S	NA	NA	NA	0.96505	-0.051324	0.0305757	0.932018	Protein transport protein Sec16A OS=Homo sapiens OX=9606 GN=SEC16A PE=1 SV=4	SEC16A	SEC16A_S
bFGF_vs_SFM_bothIn_DMSO	O15027	S1305	AYRREHsAFGDRP	S	1305	1.17077	0.227459	0.102236	0.790249	Protein transport protein Sec16A OS=Homo sapiens OX=9606 GN=SEC16A PE=1 SV=4	SEC16A	SEC16A_S1305
bFGF_vs_SFM_bothIn_DMSO	O15027	S1347	EEVDRRsVHSEHS	S	1347	0.93287	-0.100252	0.0981636	0.797694	Protein transport protein Sec16A OS=Homo sapiens OX=9606 GN=SEC16A PE=1 SV=4	SEC16A	SEC16A_S1347
bFGF_vs_SFM_bothIn_DMSO	O15027	S1350	DRRSVHsEHSARS	S	1350	0.93287	-0.100252	0.0981636	0.797694	Protein transport protein Sec16A OS=Homo sapiens OX=9606 GN=SEC16A PE=1 SV=4	SEC16A	SEC16A_S1350
bFGF_vs_SFM_bothIn_DMSO	O15027	S1350	DRRSVHsEHSARS	S	1350	0.882657	-0.180075	0.0419924	0.907836	Protein transport protein Sec16A OS=Homo sapiens OX=9606 GN=SEC16A PE=1 SV=4	SEC16A	SEC16A_S1350
bFGF_vs_SFM_bothIn_DMSO	O15027	S1964	PDGPLAsPARVPM	S	1964	1.25482	0.327476	0.458682	0.347791	Protein transport protein Sec16A OS=Homo sapiens OX=9606 GN=SEC16A PE=1 SV=4	SEC16A	SEC16A_S1964
bFGF_vs_SFM_bothIn_DMSO	O15027	S2022	LLQEARsPDPGIV	S	2022	1.03386	0.0480378	0.0435902	0.904503	Protein transport protein Sec16A OS=Homo sapiens OX=9606 GN=SEC16A PE=1 SV=4	SEC16A	SEC16A_S2022
bFGF_vs_SFM_bothIn_DMSO	O15027	S2083	QPPLSLsPAPETK	S	2083	1.08872	0.122632	0.187072	0.650022	Protein transport protein Sec16A OS=Homo sapiens OX=9606 GN=SEC16A PE=1 SV=4	SEC16A	SEC16A_S2083
bFGF_vs_SFM_bothIn_DMSO	O15027	S2291	SQGGELsRCSSMS	S	2291	1.02387	0.0340371	0.0274303	0.938793	Protein transport protein Sec16A OS=Homo sapiens OX=9606 GN=SEC16A PE=1 SV=4	SEC16A	SEC16A_S2291
bFGF_vs_SFM_bothIn_DMSO	O15027	S29	SVFWASsPYRRRA	S	29	1.03592	0.0509102	0.0631158	0.864737	Protein transport protein Sec16A OS=Homo sapiens OX=9606 GN=SEC16A PE=1 SV=4	SEC16A	SEC16A_S29
bFGF_vs_SFM_bothIn_DMSO	O15027	S314	IVNHWAsPELRQN	S	314	0.94635	-0.0795549	0.0835758	0.824944	Protein transport protein Sec16A OS=Homo sapiens OX=9606 GN=SEC16A PE=1 SV=4	SEC16A	SEC16A_S314
bFGF_vs_SFM_bothIn_DMSO	O15027	S331	NEHRPAsALVNPL	S	331	0.980423	-0.0285241	0.0152926	0.9654	Protein transport protein Sec16A OS=Homo sapiens OX=9606 GN=SEC16A PE=1 SV=4	SEC16A	SEC16A_S331
bFGF_vs_SFM_bothIn_DMSO	O15027	S342	PLARGDsPENRTH	S	342	0.945034	-0.0815626	0.0639233	0.863131	Protein transport protein Sec16A OS=Homo sapiens OX=9606 GN=SEC16A PE=1 SV=4	SEC16A	SEC16A_S342
bFGF_vs_SFM_bothIn_DMSO	O15027	S569	FKQIDSsPVGGET	S	569	1.07013	0.0977803	0.133826	0.734809	Protein transport protein Sec16A OS=Homo sapiens OX=9606 GN=SEC16A PE=1 SV=4	SEC16A	SEC16A_S569
bFGF_vs_SFM_bothIn_DMSO	O15027	T2054	GKFANLtPSRTVP	T	2054	1.16988	0.226366	0.87748	0.132593	Protein transport protein Sec16A OS=Homo sapiens OX=9606 GN=SEC16A PE=1 SV=4	SEC16A	SEC16A_T2054
bFGF_vs_SFM_bothIn_DMSO	O15027	T65	RQALQStPLGSSS	T	65	0.973237	-0.0391363	0.0260092	0.94187	Protein transport protein Sec16A OS=Homo sapiens OX=9606 GN=SEC16A PE=1 SV=4	SEC16A	SEC16A_T65
bFGF_vs_SFM_bothIn_DMSO	O15031	S1570	SQQPEDsQQDLPG	S	1570	1.13665	0.18479	0.254478	0.556572	Plexin-B2 OS=Homo sapiens OX=9606 GN=PLXNB2 PE=1 SV=3	PLXNB2	PLXNB2_S1570
bFGF_vs_SFM_bothIn_DMSO	O15033	S337	DEEDEDsPSECHT	S	337	1.02827	0.0402248	0.0187074	0.957839	Apoptosis-resistant E3 ubiquitin protein ligase 1 OS=Homo sapiens OX=9606 GN=AREL1 PE=1 SV=3	AREL1	AREL1_S337
bFGF_vs_SFM_bothIn_DMSO	O15037	S10	WGARPAsPDRFAV	S	10	1.12337	0.167838	0.153404	0.702418	Protein KHNYN OS=Homo sapiens OX=9606 GN=KHNYN PE=1 SV=3	KHNYN	KHNYN_S10
bFGF_vs_SFM_bothIn_DMSO	O15037	S353	LHNGNAsPPRVPS	S	353	0.889775	-0.168488	0.28296	0.521243	Protein KHNYN OS=Homo sapiens OX=9606 GN=KHNYN PE=1 SV=3	KHNYN	KHNYN_S353
bFGF_vs_SFM_bothIn_DMSO	O15037	S359	SPPRVPsPPPAPE	S	359	0.889775	-0.168488	0.28296	0.521243	Protein KHNYN OS=Homo sapiens OX=9606 GN=KHNYN PE=1 SV=3	KHNYN	KHNYN_S359
bFGF_vs_SFM_bothIn_DMSO	O15040	S408	VASEPRsRSSSLN	S	408	0.993325	-0.00966188	0.00483069	0.988939	Tectonin beta-propeller repeat-containing protein 2 OS=Homo sapiens OX=9606 GN=TECPR2 PE=1 SV=4	TECPR2	TECPR2_S408
bFGF_vs_SFM_bothIn_DMSO	O15042	S181	SNERPPsLLVIET	S	181	0.902127	-0.148597	0.0864394	0.819522	U2 snRNP-associated SURP motif-containing protein OS=Homo sapiens OX=9606 GN=U2SURP PE=1 SV=2	U2SURP	U2SURP_S181
bFGF_vs_SFM_bothIn_DMSO	O15042	S238	EPPQSDsDGQRRS	S	238	1.01394	0.019968	0.022716	0.949039	U2 snRNP-associated SURP motif-containing protein OS=Homo sapiens OX=9606 GN=U2SURP PE=1 SV=2	U2SURP	U2SURP_S238
bFGF_vs_SFM_bothIn_DMSO	O15042	S244	SDGQRRsMDAPSR	S	244	1.14678	0.197587	0.303208	0.497498	U2 snRNP-associated SURP motif-containing protein OS=Homo sapiens OX=9606 GN=U2SURP PE=1 SV=2	U2SURP	U2SURP_S244
bFGF_vs_SFM_bothIn_DMSO	O15042	S49	SRTRPKsPRKHNY	S	49	0.988216	-0.0171021	0.00882788	0.979878	U2 snRNP-associated SURP motif-containing protein OS=Homo sapiens OX=9606 GN=U2SURP PE=1 SV=2	U2SURP	U2SURP_S49
bFGF_vs_SFM_bothIn_DMSO	O15042	S67	RESLCDsPHQNLS	S	67	0.995084	-0.00711009	0.00120713	0.997224	U2 snRNP-associated SURP motif-containing protein OS=Homo sapiens OX=9606 GN=U2SURP PE=1 SV=2	U2SURP	U2SURP_S67
bFGF_vs_SFM_bothIn_DMSO	O15042	S767	WEAVDEsELEAQA	S	767	0.835938	-0.258533	0.258333	0.551654	U2 snRNP-associated SURP motif-containing protein OS=Homo sapiens OX=9606 GN=U2SURP PE=1 SV=2	U2SURP	U2SURP_S767
bFGF_vs_SFM_bothIn_DMSO	O15042	S85	NKLKAFsIGKMST	S	85	1.04726	0.0666198	0.0379777	0.916268	U2 snRNP-associated SURP motif-containing protein OS=Homo sapiens OX=9606 GN=U2SURP PE=1 SV=2	U2SURP	U2SURP_S85
bFGF_vs_SFM_bothIn_DMSO	O15042	S946	SGRRVKsPSPKSE	S	946	1.04537	0.0640091	0.0851263	0.822003	U2 snRNP-associated SURP motif-containing protein OS=Homo sapiens OX=9606 GN=U2SURP PE=1 SV=2	U2SURP	U2SURP_S946
bFGF_vs_SFM_bothIn_DMSO	O15042	S948	RRVKSPsPKSERS	S	948	1.04537	0.0640091	0.0851263	0.822003	U2 snRNP-associated SURP motif-containing protein OS=Homo sapiens OX=9606 GN=U2SURP PE=1 SV=2	U2SURP	U2SURP_S948
bFGF_vs_SFM_bothIn_DMSO	O15042	S965	RSHKESsRSRSSH	S	965	1.00453	0.00652191	0.0050042	0.988544	U2 snRNP-associated SURP motif-containing protein OS=Homo sapiens OX=9606 GN=U2SURP PE=1 SV=2	U2SURP	U2SURP_S965
bFGF_vs_SFM_bothIn_DMSO	O15042	S974	RSSHKDsPRDVSK	S	974	0.894196	-0.161337	0.12934	0.742438	U2 snRNP-associated SURP motif-containing protein OS=Homo sapiens OX=9606 GN=U2SURP PE=1 SV=2	U2SURP	U2SURP_S974
bFGF_vs_SFM_bothIn_DMSO	O15042	S985	SKKAKRsPSGSRT	S	985	1.04733	0.0667214	0.0657358	0.859536	U2 snRNP-associated SURP motif-containing protein OS=Homo sapiens OX=9606 GN=U2SURP PE=1 SV=2	U2SURP	U2SURP_S985
bFGF_vs_SFM_bothIn_DMSO	O15042	SERSERSER	NA	NA	NA	1.21603	0.282183	0.175511	0.667558	U2 snRNP-associated SURP motif-containing protein OS=Homo sapiens OX=9606 GN=U2SURP PE=1 SV=2	U2SURP	U2SURP_SERSERSER
bFGF_vs_SFM_bothIn_DMSO	O15042	T919	KEKDECtPTRKER	T	919	1.08611	0.119174	0.130348	0.740717	U2 snRNP-associated SURP motif-containing protein OS=Homo sapiens OX=9606 GN=U2SURP PE=1 SV=2	U2SURP	U2SURP_T919
bFGF_vs_SFM_bothIn_DMSO	O15047	S459	REEVRTsPRPASP	S	459	0.968148	-0.0467	0.0350905	0.922379	Histone-lysine N-methyltransferase SETD1A OS=Homo sapiens OX=9606 GN=SETD1A PE=1 SV=3	SETD1A	SETD1A_S459
bFGF_vs_SFM_bothIn_DMSO	O15047	S464	TSPRPAsPARSGS	S	464	0.968148	-0.0467	0.0350905	0.922379	Histone-lysine N-methyltransferase SETD1A OS=Homo sapiens OX=9606 GN=SETD1A PE=1 SV=3	SETD1A	SETD1A_S464
bFGF_vs_SFM_bothIn_DMSO	O15047	S464	TSPRPAsPARSGS	S	464	0.97092	-0.0425755	0.0263922	0.941039	Histone-lysine N-methyltransferase SETD1A OS=Homo sapiens OX=9606 GN=SETD1A PE=1 SV=3	SETD1A	SETD1A_S464
bFGF_vs_SFM_bothIn_DMSO	O15047	S470	SPARSGsPAPETT	S	470	0.958028	-0.0618608	0.0263922	0.941039	Histone-lysine N-methyltransferase SETD1A OS=Homo sapiens OX=9606 GN=SETD1A PE=1 SV=3	SETD1A	SETD1A_S470
bFGF_vs_SFM_bothIn_DMSO	O15047	T458	EREEVRtSPRPAS	T	458	0.928557	-0.106938	0.0968746	0.800065	Histone-lysine N-methyltransferase SETD1A OS=Homo sapiens OX=9606 GN=SETD1A PE=1 SV=3	SETD1A	SETD1A_T458
bFGF_vs_SFM_bothIn_DMSO	O15047	S464	TSPRPAsPARSGS	S	464	0.928557	-0.106938	0.0968746	0.800065	Histone-lysine N-methyltransferase SETD1A OS=Homo sapiens OX=9606 GN=SETD1A PE=1 SV=3	SETD1A	SETD1A_S464
bFGF_vs_SFM_bothIn_DMSO	O15047	T916	KRPRPStPAEEDE	T	916	0.790526	-0.339115	0.353772	0.442821	Histone-lysine N-methyltransferase SETD1A OS=Homo sapiens OX=9606 GN=SETD1A PE=1 SV=3	SETD1A	SETD1A_T916
bFGF_vs_SFM_bothIn_DMSO	O15047	TVSFSAIEVVPAPEPPPATPPQAK	NA	NA	NA	1.01986	0.0283748	0.0126244	0.97135	Histone-lysine N-methyltransferase SETD1A OS=Homo sapiens OX=9606 GN=SETD1A PE=1 SV=3	SETD1A	SETD1A_TVSFSAIEVVPAPEPPPATPPQAK
bFGF_vs_SFM_bothIn_DMSO	O15054	AAEPPVVQPVPPAALSGPSGEEGLSPGGKR	NA	NA	NA	0.992923	-0.0102457	0.00931014	0.978791	Lysine-specific demethylase 6B OS=Homo sapiens OX=9606 GN=KDM6B PE=1 SV=4	KDM6B	KDM6B_AAEPPVVQPVPPAALSGPSGEEGLSPGGKR
bFGF_vs_SFM_bothIn_DMSO	O15054	S627	SFRRPEsPRPRVS	S	627	1.00703	0.0101055	0.00594699	0.9864	Lysine-specific demethylase 6B OS=Homo sapiens OX=9606 GN=KDM6B PE=1 SV=4	KDM6B	KDM6B_S627
bFGF_vs_SFM_bothIn_DMSO	O15054	S799	PPPPPPsPASLLK	S	799	1.01926	0.0275171	0.0111639	0.974622	Lysine-specific demethylase 6B OS=Homo sapiens OX=9606 GN=KDM6B PE=1 SV=4	KDM6B	KDM6B_S799
bFGF_vs_SFM_bothIn_DMSO	O15054	T637	RVSFPKtPEVGPG	T	637	1.02647	0.037687	0.0289423	0.93553	Lysine-specific demethylase 6B OS=Homo sapiens OX=9606 GN=KDM6B PE=1 SV=4	KDM6B	KDM6B_T637
bFGF_vs_SFM_bothIn_DMSO	O15055	S977	SAMGRAsPPLFQS	S	977	1.03926	0.0555557	0.0835758	0.824944	Period circadian protein homolog 2 OS=Homo sapiens OX=9606 GN=PER2 PE=1 SV=2	PER2	PER2_S977
bFGF_vs_SFM_bothIn_DMSO	O15061	S1044	SLSRQRsPAPGSP	S	1044	0.993854	-0.00889456	0.00347603	0.992028	Synemin OS=Homo sapiens OX=9606 GN=SYNM PE=1 SV=3	SYNM	SYNM_S1044
bFGF_vs_SFM_bothIn_DMSO	O15061	S1049	RSPAPGsPDEEGG	S	1049	0.993854	-0.00889456	0.00347603	0.992028	Synemin OS=Homo sapiens OX=9606 GN=SYNM PE=1 SV=3	SYNM	SYNM_S1049
bFGF_vs_SFM_bothIn_DMSO	O15061	S1044	SLSRQRsPAPGSP	S	1044	0.885825	-0.174906	0.160326	0.691311	Synemin OS=Homo sapiens OX=9606 GN=SYNM PE=1 SV=3	SYNM	SYNM_S1044
bFGF_vs_SFM_bothIn_DMSO	O15061	S1049	RSPAPGsPDEEGG	S	1049	0.901421	-0.149727	0.155865	0.698449	Synemin OS=Homo sapiens OX=9606 GN=SYNM PE=1 SV=3	SYNM	SYNM_S1049
bFGF_vs_SFM_bothIn_DMSO	O15061	S429	TNVRTFsPTYGLL	S	429	0.923611	-0.114642	0.173937	0.669981	Synemin OS=Homo sapiens OX=9606 GN=SYNM PE=1 SV=3	SYNM	SYNM_S429
bFGF_vs_SFM_bothIn_DMSO	O15061	T598	SPKGLQtPVKDAG	T	598	0.998922	-0.00155545	0.00104003	0.997608	Synemin OS=Homo sapiens OX=9606 GN=SYNM PE=1 SV=3	SYNM	SYNM_T598
bFGF_vs_SFM_bothIn_DMSO	O15062	IDLSPESSDRSFSDPQSSTDR	NA	NA	NA	0.991512	-0.0122972	0.00954537	0.978261	Zinc finger and BTB domain-containing protein 5 OS=Homo sapiens OX=9606 GN=ZBTB5 PE=1 SV=1	ZBTB5	ZBTB5_IDLSPESSDRSFSDPQSSTDR
bFGF_vs_SFM_bothIn_DMSO	O15062	S127	TRTLPMsPPSERV	S	127	0.981836	-0.0264459	0.0318223	0.929347	Zinc finger and BTB domain-containing protein 5 OS=Homo sapiens OX=9606 GN=ZBTB5 PE=1 SV=1	ZBTB5	ZBTB5_S127
bFGF_vs_SFM_bothIn_DMSO	O15062	S196	LHKRKQsAEERAR	S	196	1.2073	0.271781	0.379648	0.417207	Zinc finger and BTB domain-containing protein 5 OS=Homo sapiens OX=9606 GN=ZBTB5 PE=1 SV=1	ZBTB5	ZBTB5_S196
bFGF_vs_SFM_bothIn_DMSO	O15062	S234	SREEFFsPDSLKI	S	234	0.917018	-0.124978	0.240387	0.574928	Zinc finger and BTB domain-containing protein 5 OS=Homo sapiens OX=9606 GN=ZBTB5 PE=1 SV=1	ZBTB5	ZBTB5_S234
bFGF_vs_SFM_bothIn_DMSO	O15062	S298	ATQVETsFDQEAA	S	298	0.983493	-0.0240135	0.0234514	0.947433	Zinc finger and BTB domain-containing protein 5 OS=Homo sapiens OX=9606 GN=ZBTB5 PE=1 SV=1	ZBTB5	ZBTB5_S298
bFGF_vs_SFM_bothIn_DMSO	O15062	S371	AEKIDLsPESSDR	S	371	0.980723	-0.0280826	0.0315265	0.92998	Zinc finger and BTB domain-containing protein 5 OS=Homo sapiens OX=9606 GN=ZBTB5 PE=1 SV=1	ZBTB5	ZBTB5_S371
bFGF_vs_SFM_bothIn_DMSO	O15062	T183	SNLDQRtPFPMRR	T	183	1.02306	0.0328945	0.021656	0.951358	Zinc finger and BTB domain-containing protein 5 OS=Homo sapiens OX=9606 GN=ZBTB5 PE=1 SV=1	ZBTB5	ZBTB5_T183
bFGF_vs_SFM_bothIn_DMSO	O15063	S723	LAPQQQsPKQQQP	S	723	1.01846	0.0263951	0.019325	0.956478	Granule associated Rac and RHOG effector protein 1 OS=Homo sapiens OX=9606 GN=GARRE1 PE=1 SV=2	GARRE1	GARRE1_S723
bFGF_vs_SFM_bothIn_DMSO	O15079	S204	GESAGGsPARSLT	S	204	1.00722	0.0103796	0.00557068	0.987255	Syntaphilin OS=Homo sapiens OX=9606 GN=SNPH PE=1 SV=2	SNPH	SNPH_S204
bFGF_vs_SFM_bothIn_DMSO	O15079	S49	YKGSDSsPTPRRS	S	49	0.943128	-0.084475	0.0820174	0.827909	Syntaphilin OS=Homo sapiens OX=9606 GN=SNPH PE=1 SV=2	SNPH	SNPH_S49
bFGF_vs_SFM_bothIn_DMSO	O15084	S1011	NTSKTVsFEALPI	S	1011	1.05846	0.0819609	0.0551445	0.880756	Serine/threonine-protein phosphatase 6 regulatory ankyrin repeat subunit A OS=Homo sapiens OX=9606 GN=ANKRD28 PE=1 SV=5	ANKRD28	ANKRD28_S1011
bFGF_vs_SFM_bothIn_DMSO	O15085	S1155	DPEQEGsAEEEEL	S	1155	0.945699	-0.0805466	0.0513873	0.888408	Rho guanine nucleotide exchange factor 11 OS=Homo sapiens OX=9606 GN=ARHGEF11 PE=1 SV=1	ARHGEF11	ARHGEF11_S1155
bFGF_vs_SFM_bothIn_DMSO	O15085	S1295	PPRTRNsGIWESP	S	1295	0.911864	-0.133109	0.168525	0.678382	Rho guanine nucleotide exchange factor 11 OS=Homo sapiens OX=9606 GN=ARHGEF11 PE=1 SV=1	ARHGEF11	ARHGEF11_S1295
bFGF_vs_SFM_bothIn_DMSO	O15085	S1480	WTDGSLsPPAKEP	S	1480	0.968299	-0.0464756	0.0794432	0.832831	Rho guanine nucleotide exchange factor 11 OS=Homo sapiens OX=9606 GN=ARHGEF11 PE=1 SV=1	ARHGEF11	ARHGEF11_S1480
bFGF_vs_SFM_bothIn_DMSO	O15085	S150	ITSVIPsPPPPPP	S	150	1.11145	0.152444	0.075618	0.840199	Rho guanine nucleotide exchange factor 11 OS=Homo sapiens OX=9606 GN=ARHGEF11 PE=1 SV=1	ARHGEF11	ARHGEF11_S150
bFGF_vs_SFM_bothIn_DMSO	O15085	S251	SDPGLDsPRTSPV	S	251	0.962029	-0.0558478	0.0721376	0.846959	Rho guanine nucleotide exchange factor 11 OS=Homo sapiens OX=9606 GN=ARHGEF11 PE=1 SV=1	ARHGEF11	ARHGEF11_S251
bFGF_vs_SFM_bothIn_DMSO	O15085	S255	LDSPRTsPVIMAR	S	255	0.962029	-0.0558478	0.0721376	0.846959	Rho guanine nucleotide exchange factor 11 OS=Homo sapiens OX=9606 GN=ARHGEF11 PE=1 SV=1	ARHGEF11	ARHGEF11_S255
bFGF_vs_SFM_bothIn_DMSO	O15085	S614	RLGRSEsLKGREE	S	614	1.06088	0.0852618	0.0773338	0.836886	Rho guanine nucleotide exchange factor 11 OS=Homo sapiens OX=9606 GN=ARHGEF11 PE=1 SV=1	ARHGEF11	ARHGEF11_S614
bFGF_vs_SFM_bothIn_DMSO	O15085	SRSDVDMDAAAEATR	NA	NA	NA	1.04052	0.0572997	0.0698668	0.851399	Rho guanine nucleotide exchange factor 11 OS=Homo sapiens OX=9606 GN=ARHGEF11 PE=1 SV=1	ARHGEF11	ARHGEF11_SRSDVDMDAAAEATR
bFGF_vs_SFM_bothIn_DMSO	O15085	T668	RSLENPtPPFTPK	T	668	0.988148	-0.0172005	0.0105139	0.976082	Rho guanine nucleotide exchange factor 11 OS=Homo sapiens OX=9606 GN=ARHGEF11 PE=1 SV=1	ARHGEF11	ARHGEF11_T668
bFGF_vs_SFM_bothIn_DMSO	O15085	T672	NPTPPFtPKMGRR	T	672	0.988148	-0.0172005	0.0105139	0.976082	Rho guanine nucleotide exchange factor 11 OS=Homo sapiens OX=9606 GN=ARHGEF11 PE=1 SV=1	ARHGEF11	ARHGEF11_T672
bFGF_vs_SFM_bothIn_DMSO	O15085	T668	RSLENPtPPFTPK	T	668	1.01959	0.0279941	0.0282581	0.937005	Rho guanine nucleotide exchange factor 11 OS=Homo sapiens OX=9606 GN=ARHGEF11 PE=1 SV=1	ARHGEF11	ARHGEF11_T668
bFGF_vs_SFM_bothIn_DMSO	O15090	S676	ERRGSGsDQESQS	S	676	1.10437	0.14322	0.0915396	0.809954	Zinc finger protein 536 OS=Homo sapiens OX=9606 GN=ZNF536 PE=1 SV=3	ZNF536	ZNF536_S676
bFGF_vs_SFM_bothIn_DMSO	O15116	T129	SIPRADtLDEY	T	129	0.988625	-0.0165046	0.0181625	0.959042	U6 snRNA-associated Sm-like protein LSm1 OS=Homo sapiens OX=9606 GN=LSM1 PE=1 SV=1	LSM1	LSM1_T129
bFGF_vs_SFM_bothIn_DMSO	O15126	NVPPGLDEYNPFSDSRTPPPGGVK	NA	NA	NA	0.99605	-0.00571051	0.00558685	0.987218	Secretory carrier-associated membrane protein 1 OS=Homo sapiens OX=9606 GN=SCAMP1 PE=1 SV=2	SCAMP1	SCAMP1_NVPPGLDEYNPFSDSRTPPPGGVK
bFGF_vs_SFM_bothIn_DMSO	O15126	S112	REMQNLsQHGRKN	S	112	0.928029	-0.107758	0.011419	0.974049	Secretory carrier-associated membrane protein 1 OS=Homo sapiens OX=9606 GN=SCAMP1 PE=1 SV=2	SCAMP1	SCAMP1_S112
bFGF_vs_SFM_bothIn_DMSO	O15126	TVQTAAANAASTAASSAAQNAFK	NA	NA	NA	0.952668	-0.0699545	0.0323345	0.928251	Secretory carrier-associated membrane protein 1 OS=Homo sapiens OX=9606 GN=SCAMP1 PE=1 SV=2	SCAMP1	SCAMP1_TVQTAAANAASTAASSAAQNAFK
bFGF_vs_SFM_bothIn_DMSO	O15127	S319	TFHRAAsSAAQGA	S	319	0.76056	-0.394866	0.910256	0.122954	Secretory carrier-associated membrane protein 2 OS=Homo sapiens OX=9606 GN=SCAMP2 PE=1 SV=2	SCAMP2	SCAMP2_S319
bFGF_vs_SFM_bothIn_DMSO	O15155	S50	TAIKSLsIEIGHE	S	50	1.09749	0.134203	0.411725	0.387503	BET1 homolog OS=Homo sapiens OX=9606 GN=BET1 PE=1 SV=1	BET1	BET1_S50
bFGF_vs_SFM_bothIn_DMSO	O15164	S1025	SEDNKFsDDSDDD	S	1025	1.45483	0.540846	0.653102	0.222279	Transcription intermediary factor 1-alpha OS=Homo sapiens OX=9606 GN=TRIM24 PE=1 SV=3	TRIM24	TRIM24_S1025
bFGF_vs_SFM_bothIn_DMSO	O15164	S1028	NKFSDDsDDDFVQ	S	1028	1.45483	0.540846	0.653102	0.222279	Transcription intermediary factor 1-alpha OS=Homo sapiens OX=9606 GN=TRIM24 PE=1 SV=3	TRIM24	TRIM24_S1028
bFGF_vs_SFM_bothIn_DMSO	O15164	S1042	RKKRLKsIEERQL	S	1042	1.12989	0.176178	0.256721	0.553705	Transcription intermediary factor 1-alpha OS=Homo sapiens OX=9606 GN=TRIM24 PE=1 SV=3	TRIM24	TRIM24_S1042
bFGF_vs_SFM_bothIn_DMSO	O15164	S41	SRQGPDsERGGEA	S	41	1.26556	0.339773	0.175287	0.667902	Transcription intermediary factor 1-alpha OS=Homo sapiens OX=9606 GN=TRIM24 PE=1 SV=3	TRIM24	TRIM24_S41
bFGF_vs_SFM_bothIn_DMSO	O15164	S654	GQPRPPsNRTVQS	S	654	1.05396	0.0758159	0.0979943	0.798005	Transcription intermediary factor 1-alpha OS=Homo sapiens OX=9606 GN=TRIM24 PE=1 SV=3	TRIM24	TRIM24_S654
bFGF_vs_SFM_bothIn_DMSO	O15164	S687	PPIRSPsASSVGS	S	687	1.0395	0.0558832	0.0689971	0.853106	Transcription intermediary factor 1-alpha OS=Homo sapiens OX=9606 GN=TRIM24 PE=1 SV=3	TRIM24	TRIM24_S687
bFGF_vs_SFM_bothIn_DMSO	O15164	S690	RSPSASsVGSRGS	S	690	0.998605	-0.00201418	0.000745947	0.998284	Transcription intermediary factor 1-alpha OS=Homo sapiens OX=9606 GN=TRIM24 PE=1 SV=3	TRIM24	TRIM24_S690
bFGF_vs_SFM_bothIn_DMSO	O15164	S	NA	NA	NA	0.998605	-0.00201418	0.000745947	0.998284	Transcription intermediary factor 1-alpha OS=Homo sapiens OX=9606 GN=TRIM24 PE=1 SV=3	TRIM24	TRIM24_S
bFGF_vs_SFM_bothIn_DMSO	O15164	S744	VIVKQEsDEESRP	S	744	1.11185	0.152956	0.193797	0.640034	Transcription intermediary factor 1-alpha OS=Homo sapiens OX=9606 GN=TRIM24 PE=1 SV=3	TRIM24	TRIM24_S744
bFGF_vs_SFM_bothIn_DMSO	O15164	S811	LDPSQKsPLHVGE	S	811	0.97345	-0.0388215	0.0483235	0.894698	Transcription intermediary factor 1-alpha OS=Homo sapiens OX=9606 GN=TRIM24 PE=1 SV=3	TRIM24	TRIM24_S811
bFGF_vs_SFM_bothIn_DMSO	O15169	GVGIKGETSTATPR	NA	NA	NA	0.985007	-0.0217936	0.0144819	0.967204	Axin-1 OS=Homo sapiens OX=9606 GN=AXIN1 PE=1 SV=2	AXIN1	AXIN1_GVGIKGETSTATPR
bFGF_vs_SFM_bothIn_DMSO	O15169	S217	TRTGSEsPKVCSD	S	217	1.02271	0.0323947	0.0229559	0.948515	Axin-1 OS=Homo sapiens OX=9606 GN=AXIN1 PE=1 SV=2	AXIN1	AXIN1_S217
bFGF_vs_SFM_bothIn_DMSO	O15169	S486	RTPGRQsPGPGHR	S	486	1.1301	0.176446	0.248874	0.563802	Axin-1 OS=Homo sapiens OX=9606 GN=AXIN1 PE=1 SV=2	AXIN1	AXIN1_S486
bFGF_vs_SFM_bothIn_DMSO	O15169	S77	EPEGSAsPTPPYL	S	77	1.02566	0.036558	0.0279214	0.937732	Axin-1 OS=Homo sapiens OX=9606 GN=AXIN1 PE=1 SV=2	AXIN1	AXIN1_S77
bFGF_vs_SFM_bothIn_DMSO	O15169	T60	GETSTAtPRRSDL	T	60	1.02921	0.0415395	0.0223295	0.949884	Axin-1 OS=Homo sapiens OX=9606 GN=AXIN1 PE=1 SV=2	AXIN1	AXIN1_T60
bFGF_vs_SFM_bothIn_DMSO	O15173	S104	MKKRDFsLEQLRQ	S	104	0.897967	-0.155266	0.129136	0.742786	Membrane-associated progesterone receptor component 2 OS=Homo sapiens OX=9606 GN=PGRMC2 PE=1 SV=1	PGRMC2	PGRMC2_S104
bFGF_vs_SFM_bothIn_DMSO	O15173	S90	AGAGEEsPATSLP	S	90	0.974694	-0.0369788	0.0422671	0.907262	Membrane-associated progesterone receptor component 2 OS=Homo sapiens OX=9606 GN=PGRMC2 PE=1 SV=1	PGRMC2	PGRMC2_S90
bFGF_vs_SFM_bothIn_DMSO	O15173	T211	EEPSEYtDEEDTK	T	211	0.916162	-0.126326	0.145065	0.716037	Membrane-associated progesterone receptor component 2 OS=Homo sapiens OX=9606 GN=PGRMC2 PE=1 SV=1	PGRMC2	PGRMC2_T211
bFGF_vs_SFM_bothIn_DMSO	O15209	ESTDFSSSSQEAFAASAVGSGER	NA	NA	NA	0.984671	-0.022287	0.00870608	0.980153	Zinc finger and BTB domain-containing protein 22 OS=Homo sapiens OX=9606 GN=ZBTB22 PE=1 SV=1	ZBTB22	ZBTB22_ESTDFSSSSQEAFAASAVGSGER
bFGF_vs_SFM_bothIn_DMSO	Q15418	S732	RVRKLPsTTL	S	732	2.25734	1.17462	3.68613	0.000206	Ribosomal protein S6 kinase alpha-1 OS=Homo sapiens OX=9606 GN=RPS6KA1 PE=1 SV=2	RPS6KA1	RPS6KA1_S732
bFGF_vs_SFM_bothIn_DMSO	O15209	S599	PGVGGGsGDEASA	S	599	0.870484	-0.20011	0.235664	0.581214	Zinc finger and BTB domain-containing protein 22 OS=Homo sapiens OX=9606 GN=ZBTB22 PE=1 SV=1	ZBTB22	ZBTB22_S599
bFGF_vs_SFM_bothIn_DMSO	O15209	S616	SSRRVWsPPRVHK	S	616	1.03006	0.0427316	0.0263922	0.941039	Zinc finger and BTB domain-containing protein 22 OS=Homo sapiens OX=9606 GN=ZBTB22 PE=1 SV=1	ZBTB22	ZBTB22_S616
bFGF_vs_SFM_bothIn_DMSO	O15211	T752	GPSASGtPPSEGG	T	752	1.005	0.00720262	0.00551232	0.987388	Ral guanine nucleotide dissociation stimulator-like 2 OS=Homo sapiens OX=9606 GN=RGL2 PE=1 SV=1	RGL2	RGL2_T752
bFGF_vs_SFM_bothIn_DMSO	O15213	S41	PTTAGAsPGPPRN	S	41	0.974567	-0.0371666	0.021263	0.952219	WD repeat-containing protein 46 OS=Homo sapiens OX=9606 GN=WDR46 PE=1 SV=3	WDR46	WDR46_S41
bFGF_vs_SFM_bothIn_DMSO	O15213	T36	EEETVPtTAGASP	T	36	0.93234	-0.101071	0.0463067	0.898863	WD repeat-containing protein 46 OS=Homo sapiens OX=9606 GN=WDR46 PE=1 SV=3	WDR46	WDR46_T36
bFGF_vs_SFM_bothIn_DMSO	O15226	S618	NYARSEsHTDLTF	S	618	1.06625	0.092549	0.0985159	0.797047	NF-kappa-B-repressing factor OS=Homo sapiens OX=9606 GN=NKRF PE=1 SV=2	NKRF	NKRF_S618
bFGF_vs_SFM_bothIn_DMSO	O15226	S91	EQTHFAsMPRDIY	S	91	0.919715	-0.120742	0.0985159	0.797047	NF-kappa-B-repressing factor OS=Homo sapiens OX=9606 GN=NKRF PE=1 SV=2	NKRF	NKRF_S91
bFGF_vs_SFM_bothIn_DMSO	O15226	SSQCHTGSSPR	NA	NA	NA	0.907374	-0.140231	0.0270485	0.939618	NF-kappa-B-repressing factor OS=Homo sapiens OX=9606 GN=NKRF PE=1 SV=2	NKRF	NKRF_SSQCHTGSSPR
bFGF_vs_SFM_bothIn_DMSO	O15231	GGQGDPAVPAQQPADPSTPERQSSPSGSEQLVR	NA	NA	NA	0.843178	-0.246091	0.104318	0.786471	Zinc finger protein 185 OS=Homo sapiens OX=9606 GN=ZNF185 PE=1 SV=3	ZNF185	ZNF185_GGQGDPAVPAQQPADPSTPERQSSPSGSEQLVR
bFGF_vs_SFM_bothIn_DMSO	O15231	S453	TPERQSsPSGSEQ	S	453	1.06263	0.0876367	0.191945	0.642769	Zinc finger protein 185 OS=Homo sapiens OX=9606 GN=ZNF185 PE=1 SV=3	ZNF185	ZNF185_S453
bFGF_vs_SFM_bothIn_DMSO	O15231	S465	QLVRREsCGSSVL	S	465	1.01626	0.0232692	0.0165673	0.962571	Zinc finger protein 185 OS=Homo sapiens OX=9606 GN=ZNF185 PE=1 SV=3	ZNF185	ZNF185_S465
bFGF_vs_SFM_bothIn_DMSO	O15231	S519	TPEQQNsPSGSEQ	S	519	1.07667	0.10658	0.0627044	0.865557	Zinc finger protein 185 OS=Homo sapiens OX=9606 GN=ZNF185 PE=1 SV=3	ZNF185	ZNF185_S519
bFGF_vs_SFM_bothIn_DMSO	O15231	S531	QFVRREsCTSRVR	S	531	0.936213	-0.0950911	0.0522807	0.886583	Zinc finger protein 185 OS=Homo sapiens OX=9606 GN=ZNF185 PE=1 SV=3	ZNF185	ZNF185_S531
bFGF_vs_SFM_bothIn_DMSO	O15231	T447	QPADPStPERQSS	T	447	0.842546	-0.247172	0.28555	0.518144	Zinc finger protein 185 OS=Homo sapiens OX=9606 GN=ZNF185 PE=1 SV=3	ZNF185	ZNF185_T447
bFGF_vs_SFM_bothIn_DMSO	O15231	S	NA	NA	NA	0.842546	-0.247172	0.28555	0.518144	Zinc finger protein 185 OS=Homo sapiens OX=9606 GN=ZNF185 PE=1 SV=3	ZNF185	ZNF185_S
bFGF_vs_SFM_bothIn_DMSO	O15231	T447	QPADPStPERQSS	T	447	0.752775	-0.409709	0.0864455	0.819511	Zinc finger protein 185 OS=Homo sapiens OX=9606 GN=ZNF185 PE=1 SV=3	ZNF185	ZNF185_T447
bFGF_vs_SFM_bothIn_DMSO	O15234	S125	ANDAVNsSTKEEK	S	125	0.877449	-0.188613	0.190282	0.645236	Protein CASC3 OS=Homo sapiens OX=9606 GN=CASC3 PE=1 SV=2	CASC3	CASC3_S125
bFGF_vs_SFM_bothIn_DMSO	Q92995	S40	TIRVPRsGDRVYK	S	40	2.25196	1.17118	4.26761	5.4e-05	Ubiquitin carboxyl-terminal hydrolase 13 OS=Homo sapiens OX=9606 GN=USP13 PE=1 SV=2	USP13	USP13_S40
bFGF_vs_SFM_bothIn_DMSO	O15234	S265	RKPRYGsPPQRDP	S	265	0.998282	-0.00248128	0.00162806	0.996258	Protein CASC3 OS=Homo sapiens OX=9606 GN=CASC3 PE=1 SV=2	CASC3	CASC3_S265
bFGF_vs_SFM_bothIn_DMSO	O15234	S45	SAGGGGsGSLPSQ	S	45	0.86988	-0.201111	0.104103	0.786859	Protein CASC3 OS=Homo sapiens OX=9606 GN=CASC3 PE=1 SV=2	CASC3	CASC3_S45
bFGF_vs_SFM_bothIn_DMSO	O15234	S66	HLRRVEsGGAKSA	S	66	1.23149	0.300402	0.240786	0.574399	Protein CASC3 OS=Homo sapiens OX=9606 GN=CASC3 PE=1 SV=2	CASC3	CASC3_S66
bFGF_vs_SFM_bothIn_DMSO	O15258	S95	PSLMEDsDDGPSL	S	95	0.983723	-0.0236767	0.0267339	0.940299	Protein RER1 OS=Homo sapiens OX=9606 GN=RER1 PE=1 SV=1	RER1	RER1_S95
bFGF_vs_SFM_bothIn_DMSO	O15265	IPPVPSTTSPISTR	NA	NA	NA	1.07297	0.101616	0.0456367	0.90025	Ataxin-7 OS=Homo sapiens OX=9606 GN=ATXN7 PE=1 SV=1	ATXN7	ATXN7_IPPVPSTTSPISTR
bFGF_vs_SFM_bothIn_DMSO	O15269	S204	GLQASRsDIKLFK	S	204	1.20796	0.272572	0.153965	0.701513	Serine palmitoyltransferase 1 OS=Homo sapiens OX=9606 GN=SPTLC1 PE=1 SV=1	SPTLC1	SPTLC1_S204
bFGF_vs_SFM_bothIn_DMSO	O15297	RSLSQPLPPRPSPAALPGGEVSGK	NA	NA	NA	1.03341	0.0474166	0.0244107	0.945343	Protein phosphatase 1D OS=Homo sapiens OX=9606 GN=PPM1D PE=1 SV=1	PPM1D	PPM1D_RSLSQPLPPRPSPAALPGGEVSGK
bFGF_vs_SFM_bothIn_DMSO	Q7RTP6	RKTSQSEEEEAPR	NA	NA	NA	2.23482	1.16016	5.08991	8.13e-06	[F-actin]-monooxygenase MICAL3 OS=Homo sapiens OX=9606 GN=MICAL3 PE=1 SV=2	MICAL3	MICAL3_RKTSQSEEEEAPR
bFGF_vs_SFM_bothIn_DMSO	O15318	T133	KDAGKGtPLTNTE	T	133	0.989065	-0.0158634	0.0181451	0.95908	DNA-directed RNA polymerase III subunit RPC7 OS=Homo sapiens OX=9606 GN=POLR3G PE=1 SV=2	POLR3G	POLR3G_T133
bFGF_vs_SFM_bothIn_DMSO	O15344	S92	FQKASVsGPNSPS	S	92	0.987912	-0.0175452	0.0181625	0.959042	E3 ubiquitin-protein ligase Midline-1 OS=Homo sapiens OX=9606 GN=MID1 PE=1 SV=1	MID1	MID1_S92
bFGF_vs_SFM_bothIn_DMSO	O15344	S96	SVSGPNsPSETRR	S	96	0.987912	-0.0175452	0.0181625	0.959042	E3 ubiquitin-protein ligase Midline-1 OS=Homo sapiens OX=9606 GN=MID1 PE=1 SV=1	MID1	MID1_S96
bFGF_vs_SFM_bothIn_DMSO	O15344	S96	SVSGPNsPSETRR	S	96	0.890331	-0.167587	0.193797	0.640034	E3 ubiquitin-protein ligase Midline-1 OS=Homo sapiens OX=9606 GN=MID1 PE=1 SV=1	MID1	MID1_S96
bFGF_vs_SFM_bothIn_DMSO	O15344	T518	SSKKSHtPERFTS	T	518	1.13291	0.180028	0.0999559	0.794409	E3 ubiquitin-protein ligase Midline-1 OS=Homo sapiens OX=9606 GN=MID1 PE=1 SV=1	MID1	MID1_T518
bFGF_vs_SFM_bothIn_DMSO	O15355	S183	TGEEPGsQGLNGE	S	183	1.06627	0.0925668	0.0755941	0.840245	Protein phosphatase 1G OS=Homo sapiens OX=9606 GN=PPM1G PE=1 SV=1	PPM1G	PPM1G_S183
bFGF_vs_SFM_bothIn_DMSO	O15355	S201	STRETPsQENGPT	S	201	0.997556	-0.00353021	0.00133201	0.996938	Protein phosphatase 1G OS=Homo sapiens OX=9606 GN=PPM1G PE=1 SV=1	PPM1G	PPM1G_S201
bFGF_vs_SFM_bothIn_DMSO	O15355	S527	KLEEVLsTEGAEE	S	527	0.938262	-0.0919366	0.155341	0.699293	Protein phosphatase 1G OS=Homo sapiens OX=9606 GN=PPM1G PE=1 SV=1	PPM1G	PPM1G_S527
bFGF_vs_SFM_bothIn_DMSO	O15357	S132	PDDRDAsDGEDEK	S	132	1.01059	0.0151943	0.00931014	0.978791	Phosphatidylinositol 3,4,5-trisphosphate 5-phosphatase 2 OS=Homo sapiens OX=9606 GN=INPPL1 PE=1 SV=2	INPPL1	INPPL1_S132
bFGF_vs_SFM_bothIn_DMSO	Q9HCM7	S487	YAPKLDsPYFRHS	S	487	2.23432	1.15983	4.24795	5.65e-05	Fibrosin-1-like protein OS=Homo sapiens OX=9606 GN=FBRSL1 PE=1 SV=4	FBRSL1	FBRSL1_S487
bFGF_vs_SFM_bothIn_DMSO	O15370	T181	EVRLVEtPGRELW	T	181	1.27666	0.352369	0.682995	0.207494	Transcription factor SOX-12 OS=Homo sapiens OX=9606 GN=SOX12 PE=2 SV=2	SOX12	SOX12_T181
bFGF_vs_SFM_bothIn_DMSO	O15371	S305	PQDEGNsFNSPRN	S	305	0.900149	-0.151764	0.090632	0.811648	Eukaryotic translation initiation factor 3 subunit D OS=Homo sapiens OX=9606 GN=EIF3D PE=1 SV=1	EIF3D	EIF3D_S305
bFGF_vs_SFM_bothIn_DMSO	O15371	S528	LPDGTFsSDEDEE	S	528	0.766745	-0.383182	0.175511	0.667558	Eukaryotic translation initiation factor 3 subunit D OS=Homo sapiens OX=9606 GN=EIF3D PE=1 SV=1	EIF3D	EIF3D_S528
bFGF_vs_SFM_bothIn_DMSO	O15371	S529	PDGTFSsDEDEEE	S	529	0.766745	-0.383182	0.175511	0.667558	Eukaryotic translation initiation factor 3 subunit D OS=Homo sapiens OX=9606 GN=EIF3D PE=1 SV=1	EIF3D	EIF3D_S529
bFGF_vs_SFM_bothIn_DMSO	O15372	S17	TATSSSsTAGAAG	S	17	0.848204	-0.237517	0.105629	0.784099	Eukaryotic translation initiation factor 3 subunit H OS=Homo sapiens OX=9606 GN=EIF3H PE=1 SV=1	EIF3H	EIF3H_S17
bFGF_vs_SFM_bothIn_DMSO	O15372	S183	CKEKDFsPEALKK	S	183	0.99436	-0.00816024	0.00741712	0.983066	Eukaryotic translation initiation factor 3 subunit H OS=Homo sapiens OX=9606 GN=EIF3H PE=1 SV=1	EIF3H	EIF3H_S183
bFGF_vs_SFM_bothIn_DMSO	O15379	S424	HDNDKEsDVEI	S	424	0.853601	-0.228365	0.427831	0.373395	Histone deacetylase 3 OS=Homo sapiens OX=9606 GN=HDAC3 PE=1 SV=2	HDAC3	HDAC3_S424
bFGF_vs_SFM_bothIn_DMSO	O15379	S74	DFLQRVsPTNMQG	S	74	1.0379	0.0536622	0.0456367	0.90025	Histone deacetylase 3 OS=Homo sapiens OX=9606 GN=HDAC3 PE=1 SV=2	HDAC3	HDAC3_S74
bFGF_vs_SFM_bothIn_DMSO	O15381	S134	RKGNPDsVSNTPE	S	134	0.895489	-0.159252	0.289403	0.513567	Nuclear valosin-containing protein-like OS=Homo sapiens OX=9606 GN=NVL PE=1 SV=1	NVL	NVL_S134
bFGF_vs_SFM_bothIn_DMSO	O15381	T138	PDSVSNtPEMEQR	T	138	0.895489	-0.159252	0.289403	0.513567	Nuclear valosin-containing protein-like OS=Homo sapiens OX=9606 GN=NVL PE=1 SV=1	NVL	NVL_T138
bFGF_vs_SFM_bothIn_DMSO	O15381	T150	RETTSStPRISSK	T	150	1.09311	0.128435	0.133384	0.735557	Nuclear valosin-containing protein-like OS=Homo sapiens OX=9606 GN=NVL PE=1 SV=1	NVL	NVL_T150
bFGF_vs_SFM_bothIn_DMSO	O15400	S129	RASSRVsGSFPED	S	129	0.978963	-0.0306736	0.0187074	0.957839	Syntaxin-7 OS=Homo sapiens OX=9606 GN=STX7 PE=1 SV=4	STX7	STX7_S129
bFGF_vs_SFM_bothIn_DMSO	O15400	S	NA	NA	NA	0.978963	-0.0306736	0.0187074	0.957839	Syntaxin-7 OS=Homo sapiens OX=9606 GN=STX7 PE=1 SV=4	STX7	STX7_S
bFGF_vs_SFM_bothIn_DMSO	O15400	S129	RASSRVsGSFPED	S	129	0.977568	-0.0327317	0.030905	0.931312	Syntaxin-7 OS=Homo sapiens OX=9606 GN=STX7 PE=1 SV=4	STX7	STX7_S129
bFGF_vs_SFM_bothIn_DMSO	O15400	S45	LGTPQDsPELRQQ	S	45	1.0388	0.0549247	0.0313946	0.930262	Syntaxin-7 OS=Homo sapiens OX=9606 GN=STX7 PE=1 SV=4	STX7	STX7_S45
bFGF_vs_SFM_bothIn_DMSO	O15400	T79	FGSLPTtPSEQRQ	T	79	0.952135	-0.0707627	0.0710717	0.84904	Syntaxin-7 OS=Homo sapiens OX=9606 GN=STX7 PE=1 SV=4	STX7	STX7_T79
bFGF_vs_SFM_bothIn_DMSO	O15409	S591	SQKITGsPTLVKN	S	591	1.01496	0.0214237	0.0119108	0.972947	Forkhead box protein P2 OS=Homo sapiens OX=9606 GN=FOXP2 PE=1 SV=2	FOXP2	FOXP2_S591
bFGF_vs_SFM_bothIn_DMSO	O15409	S75	QTSGLKsPKSSDK	S	75	1.06335	0.0886209	0.189801	0.64595	Forkhead box protein P2 OS=Homo sapiens OX=9606 GN=FOXP2 PE=1 SV=2	FOXP2	FOXP2_S75
bFGF_vs_SFM_bothIn_DMSO	O15417	LDHEGVTSPK	NA	NA	NA	1.0599	0.0839341	0.0973118	0.79926	Trinucleotide repeat-containing gene 18 protein OS=Homo sapiens OX=9606 GN=TNRC18 PE=1 SV=3	TNRC18	TNRC18_LDHEGVTSPK
bFGF_vs_SFM_bothIn_DMSO	O15417	RTETLLPGPRPCPSPLPPPPAPPK	NA	NA	NA	1.01705	0.0243839	0.00931014	0.978791	Trinucleotide repeat-containing gene 18 protein OS=Homo sapiens OX=9606 GN=TNRC18 PE=1 SV=3	TNRC18	TNRC18_RTETLLPGPRPCPSPLPPPPAPPK
bFGF_vs_SFM_bothIn_DMSO	O15417	S1127	PERLALsPEDKPI	S	1127	1.02202	0.0314222	0.0245145	0.945117	Trinucleotide repeat-containing gene 18 protein OS=Homo sapiens OX=9606 GN=TNRC18 PE=1 SV=3	TNRC18	TNRC18_S1127
bFGF_vs_SFM_bothIn_DMSO	O15417	S1540	HAPSALsPPRKRG	S	1540	0.893426	-0.16258	0.0999559	0.794409	Trinucleotide repeat-containing gene 18 protein OS=Homo sapiens OX=9606 GN=TNRC18 PE=1 SV=3	TNRC18	TNRC18_S1540
bFGF_vs_SFM_bothIn_DMSO	O15417	S1957	RGPDPSsPDKAKL	S	1957	1.02156	0.0307676	0.0299818	0.933293	Trinucleotide repeat-containing gene 18 protein OS=Homo sapiens OX=9606 GN=TNRC18 PE=1 SV=3	TNRC18	TNRC18_S1957
bFGF_vs_SFM_bothIn_DMSO	O15417	S1989	EAGPEAsDDDLWT	S	1989	1.09047	0.124954	0.0668861	0.857263	Trinucleotide repeat-containing gene 18 protein OS=Homo sapiens OX=9606 GN=TNRC18 PE=1 SV=3	TNRC18	TNRC18_S1989
bFGF_vs_SFM_bothIn_DMSO	O15417	S2033	AKGGPLsPRKDAG	S	2033	0.949057	-0.0754329	0.074393	0.842572	Trinucleotide repeat-containing gene 18 protein OS=Homo sapiens OX=9606 GN=TNRC18 PE=1 SV=3	TNRC18	TNRC18_S2033
bFGF_vs_SFM_bothIn_DMSO	O15417	S263	RLAERLsPFLAES	S	263	1.01698	0.0242935	0.0160835	0.963644	Trinucleotide repeat-containing gene 18 protein OS=Homo sapiens OX=9606 GN=TNRC18 PE=1 SV=3	TNRC18	TNRC18_S263
bFGF_vs_SFM_bothIn_DMSO	O15417	S416	LQAPPGsPRPLDR	S	416	1.03109	0.0441718	0.0280874	0.937373	Trinucleotide repeat-containing gene 18 protein OS=Homo sapiens OX=9606 GN=TNRC18 PE=1 SV=3	TNRC18	TNRC18_S416
bFGF_vs_SFM_bothIn_DMSO	O15417	S453	VRATRAsPDPRAY	S	453	1.07562	0.105175	0.119117	0.760122	Trinucleotide repeat-containing gene 18 protein OS=Homo sapiens OX=9606 GN=TNRC18 PE=1 SV=3	TNRC18	TNRC18_S453
bFGF_vs_SFM_bothIn_DMSO	O15417	S640	QARLPHsGGPAAG	S	640	0.993071	-0.0100305	0.00735247	0.983213	Trinucleotide repeat-containing gene 18 protein OS=Homo sapiens OX=9606 GN=TNRC18 PE=1 SV=3	TNRC18	TNRC18_S640
bFGF_vs_SFM_bothIn_DMSO	O15417	S991	TYGKAVsPPPSPR	S	991	0.921323	-0.118221	0.250843	0.561251	Trinucleotide repeat-containing gene 18 protein OS=Homo sapiens OX=9606 GN=TNRC18 PE=1 SV=3	TNRC18	TNRC18_S991
bFGF_vs_SFM_bothIn_DMSO	O15417	S995	AVSPPPsPRASPV	S	995	0.921323	-0.118221	0.250843	0.561251	Trinucleotide repeat-containing gene 18 protein OS=Homo sapiens OX=9606 GN=TNRC18 PE=1 SV=3	TNRC18	TNRC18_S995
bFGF_vs_SFM_bothIn_DMSO	O15417	S999	PPSPRAsPVAALK	S	999	0.921323	-0.118221	0.250843	0.561251	Trinucleotide repeat-containing gene 18 protein OS=Homo sapiens OX=9606 GN=TNRC18 PE=1 SV=3	TNRC18	TNRC18_S999
bFGF_vs_SFM_bothIn_DMSO	O15417	S991	TYGKAVsPPPSPR	S	991	0.860608	-0.216572	1.02482	0.0944451	Trinucleotide repeat-containing gene 18 protein OS=Homo sapiens OX=9606 GN=TNRC18 PE=1 SV=3	TNRC18	TNRC18_S991
bFGF_vs_SFM_bothIn_DMSO	O15439	S404	RNRQLPsDGKKMV	S	404	1.12831	0.174168	0.567549	0.270677	ATP-binding cassette sub-family C member 4 OS=Homo sapiens OX=9606 GN=ABCC4 PE=1 SV=3	ABCC4	ABCC4_S404
bFGF_vs_SFM_bothIn_DMSO	Q15418	S363	SRTPKDsPGIPPS	S	363	2.23288	1.1589	6.56864	2.7e-07	Ribosomal protein S6 kinase alpha-1 OS=Homo sapiens OX=9606 GN=RPS6KA1 PE=1 SV=2	RPS6KA1	RPS6KA1_S363
bFGF_vs_SFM_bothIn_DMSO	Q15418	S369	SPGIPPsAGAHQL	S	369	2.23288	1.1589	6.56864	2.7e-07	Ribosomal protein S6 kinase alpha-1 OS=Homo sapiens OX=9606 GN=RPS6KA1 PE=1 SV=2	RPS6KA1	RPS6KA1_S369
bFGF_vs_SFM_bothIn_DMSO	O15439	S655	LRNRTFsESSVWS	S	655	1.11402	0.155778	0.320625	0.477941	ATP-binding cassette sub-family C member 4 OS=Homo sapiens OX=9606 GN=ABCC4 PE=1 SV=3	ABCC4	ABCC4_S655
bFGF_vs_SFM_bothIn_DMSO	O15439	S676	KDGALEsQDTENV	S	676	0.896571	-0.157511	0.132461	0.737121	ATP-binding cassette sub-family C member 4 OS=Homo sapiens OX=9606 GN=ABCC4 PE=1 SV=3	ABCC4	ABCC4_S676
bFGF_vs_SFM_bothIn_DMSO	O15439	T646	QPPVPGtPTLRNR	T	646	0.989506	-0.0152197	0.01377	0.968791	ATP-binding cassette sub-family C member 4 OS=Homo sapiens OX=9606 GN=ABCC4 PE=1 SV=3	ABCC4	ABCC4_T646
bFGF_vs_SFM_bothIn_DMSO	O15446	S128	QQSLSGsPLQPIP	S	128	1.27258	0.347761	0.36671	0.429823	DNA-directed RNA polymerase I subunit RPA34 OS=Homo sapiens OX=9606 GN=POLR1G PE=1 SV=1	POLR1G	POLR1G_S128
bFGF_vs_SFM_bothIn_DMSO	O15446	S136	LQPIPAsPPPQIP	S	136	1.27258	0.347761	0.36671	0.429823	DNA-directed RNA polymerase I subunit RPA34 OS=Homo sapiens OX=9606 GN=POLR1G PE=1 SV=1	POLR1G	POLR1G_S136
bFGF_vs_SFM_bothIn_DMSO	O15446	S128	QQSLSGsPLQPIP	S	128	0.829019	-0.270523	0.391113	0.406337	DNA-directed RNA polymerase I subunit RPA34 OS=Homo sapiens OX=9606 GN=POLR1G PE=1 SV=1	POLR1G	POLR1G_S128
bFGF_vs_SFM_bothIn_DMSO	O15446	S172	APNLLTsGKKKKE	S	172	1.07384	0.102783	0.122493	0.754236	DNA-directed RNA polymerase I subunit RPA34 OS=Homo sapiens OX=9606 GN=POLR1G PE=1 SV=1	POLR1G	POLR1G_S172
bFGF_vs_SFM_bothIn_DMSO	O15446	S27	KPPASEsPRFSLE	S	27	0.985563	-0.0209802	0.0280874	0.937373	DNA-directed RNA polymerase I subunit RPA34 OS=Homo sapiens OX=9606 GN=POLR1G PE=1 SV=1	POLR1G	POLR1G_S27
bFGF_vs_SFM_bothIn_DMSO	O15446	S285	LEDTVLsPTKKRK	S	285	0.989655	-0.015002	0.0120921	0.972541	DNA-directed RNA polymerase I subunit RPA34 OS=Homo sapiens OX=9606 GN=POLR1G PE=1 SV=1	POLR1G	POLR1G_S285
bFGF_vs_SFM_bothIn_DMSO	O15446	S459	ARATPGsTKKRKK	S	459	1.0569	0.079845	0.0734455	0.844412	DNA-directed RNA polymerase I subunit RPA34 OS=Homo sapiens OX=9606 GN=POLR1G PE=1 SV=1	POLR1G	POLR1G_S459
bFGF_vs_SFM_bothIn_DMSO	O15446	S490	PPLNSEsGEEAPT	S	490	0.945195	-0.0813154	0.0882816	0.816053	DNA-directed RNA polymerase I subunit RPA34 OS=Homo sapiens OX=9606 GN=POLR1G PE=1 SV=1	POLR1G	POLR1G_S490
bFGF_vs_SFM_bothIn_DMSO	O15479	NASSSQASTSTK	NA	NA	NA	0.831516	-0.266184	1.1155	0.0766485	Melanoma-associated antigen B2 OS=Homo sapiens OX=9606 GN=MAGEB2 PE=1 SV=3	MAGEB2	MAGEB2_NASSSQASTSTK
bFGF_vs_SFM_bothIn_DMSO	O15479	S105	ASTSTKsPSEDPL	S	105	1.01196	0.017156	0.015107	0.965813	Melanoma-associated antigen B2 OS=Homo sapiens OX=9606 GN=MAGEB2 PE=1 SV=3	MAGEB2	MAGEB2_S105
bFGF_vs_SFM_bothIn_DMSO	O15479	S77	AAAAGVsSTKSKK	S	77	1.01838	0.0262784	0.0181247	0.959125	Melanoma-associated antigen B2 OS=Homo sapiens OX=9606 GN=MAGEB2 PE=1 SV=3	MAGEB2	MAGEB2_S77
bFGF_vs_SFM_bothIn_DMSO	O15504	S106	NPFASLsPDEQKD	S	106	0.917485	-0.124244	0.0952728	0.803022	Nucleoporin NUP42 OS=Homo sapiens OX=9606 GN=NUP42 PE=1 SV=1	NUP42	NUP42_S106
bFGF_vs_SFM_bothIn_DMSO	O15504	S313	AASSFGsPGFSGL	S	313	1.05563	0.0781016	0.0497986	0.891664	Nucleoporin NUP42 OS=Homo sapiens OX=9606 GN=NUP42 PE=1 SV=1	NUP42	NUP42_S313
bFGF_vs_SFM_bothIn_DMSO	O15504	S62	NVIQPSsFSKSTP	S	62	1.05082	0.0715186	0.034518	0.923596	Nucleoporin NUP42 OS=Homo sapiens OX=9606 GN=NUP42 PE=1 SV=1	NUP42	NUP42_S62
bFGF_vs_SFM_bothIn_DMSO	O15516	S427	LERFDHsPTPSAS	S	427	1.01667	0.0238526	0.0183969	0.958524	Circadian locomoter output cycles protein kaput OS=Homo sapiens OX=9606 GN=CLOCK PE=1 SV=1	CLOCK	CLOCK_S427
bFGF_vs_SFM_bothIn_DMSO	O15525	S124	ARTVARsPVAPAR	S	124	1.24215	0.312836	0.510547	0.308641	Transcription factor MafG OS=Homo sapiens OX=9606 GN=MAFG PE=1 SV=1	MAFG	MAFG_S124
bFGF_vs_SFM_bothIn_DMSO	O15530	S241	KQARANsFVGTAQ	S	241	0.986609	-0.0194489	0.0148345	0.966419	3-phosphoinositide-dependent protein kinase 1 OS=Homo sapiens OX=9606 GN=PDPK1 PE=1 SV=1	PDPK1	PDPK1_S241
bFGF_vs_SFM_bothIn_DMSO	O15530	T37	TQTESStPPGIPG	T	37	0.976725	-0.0339763	0.026869	0.940007	3-phosphoinositide-dependent protein kinase 1 OS=Homo sapiens OX=9606 GN=PDPK1 PE=1 SV=1	PDPK1	PDPK1_T37
bFGF_vs_SFM_bothIn_DMSO	O15534	S815	SSSTAPsALGERG	S	815	0.826761	-0.274458	0.730587	0.185957	Period circadian protein homolog 1 OS=Homo sapiens OX=9606 GN=PER1 PE=1 SV=2	PER1	PER1_S815
bFGF_vs_SFM_bothIn_DMSO	O15541	AAYGDLSSEEEEENEPESLGVVYK	NA	NA	NA	0.92749	-0.108596	0.0841743	0.823807	E3 ubiquitin-protein ligase RNF113A OS=Homo sapiens OX=9606 GN=RNF113A PE=1 SV=1	RNF113A	RNF113A_AAYGDLSSEEEEENEPESLGVVYK
bFGF_vs_SFM_bothIn_DMSO	O15541	S253	ENYEVGsDDEEIP	S	253	0.846387	-0.240611	0.58508	0.259968	E3 ubiquitin-protein ligase RNF113A OS=Homo sapiens OX=9606 GN=RNF113A PE=1 SV=1	RNF113A	RNF113A_S253
bFGF_vs_SFM_bothIn_DMSO	O15541	S329	TGEGGAsDLPEDP	S	329	0.92963	-0.105272	0.212866	0.612539	E3 ubiquitin-protein ligase RNF113A OS=Homo sapiens OX=9606 GN=RNF113A PE=1 SV=1	RNF113A	RNF113A_S329
bFGF_vs_SFM_bothIn_DMSO	O15541	S84	AAYGDLsSEEEEE	S	84	0.924147	-0.113806	0.12493	0.750016	E3 ubiquitin-protein ligase RNF113A OS=Homo sapiens OX=9606 GN=RNF113A PE=1 SV=1	RNF113A	RNF113A_S84
bFGF_vs_SFM_bothIn_DMSO	O15541	S85	AYGDLSsEEEEEN	S	85	0.924147	-0.113806	0.12493	0.750016	E3 ubiquitin-protein ligase RNF113A OS=Homo sapiens OX=9606 GN=RNF113A PE=1 SV=1	RNF113A	RNF113A_S85
bFGF_vs_SFM_bothIn_DMSO	O15550	S1061	SHHKDHsDSESTS	S	1061	0.895662	-0.158974	0.0736174	0.844078	Lysine-specific demethylase 6A OS=Homo sapiens OX=9606 GN=KDM6A PE=1 SV=2	KDM6A	KDM6A_S1061
bFGF_vs_SFM_bothIn_DMSO	O15550	S829	ISTATPsPKSTEQ	S	829	0.963567	-0.0535433	0.0594491	0.872069	Lysine-specific demethylase 6A OS=Homo sapiens OX=9606 GN=KDM6A PE=1 SV=2	KDM6A	KDM6A_S829
bFGF_vs_SFM_bothIn_DMSO	O15550	S/T	NA	NA	NA	0.963567	-0.0535433	0.0594491	0.872069	Lysine-specific demethylase 6A OS=Homo sapiens OX=9606 GN=KDM6A PE=1 SV=2	KDM6A	KDM6A_S/T
bFGF_vs_SFM_bothIn_DMSO	O15550	S829	ISTATPsPKSTEQ	S	829	0.955947	-0.0649968	0.0356702	0.921149	Lysine-specific demethylase 6A OS=Homo sapiens OX=9606 GN=KDM6A PE=1 SV=2	KDM6A	KDM6A_S829
bFGF_vs_SFM_bothIn_DMSO	O43143	S15	LGEDYPsGKKRAG	S	15	1.06459	0.0902975	0.0939123	0.805541	ATP-dependent RNA helicase DHX15 OS=Homo sapiens OX=9606 GN=DHX15 PE=1 SV=2	DHX15	DHX15_S15
bFGF_vs_SFM_bothIn_DMSO	O43143	S793	LQSKEYsQY	S	793	1.21138	0.276648	0.85291	0.14031	ATP-dependent RNA helicase DHX15 OS=Homo sapiens OX=9606 GN=DHX15 PE=1 SV=2	DHX15	DHX15_S793
bFGF_vs_SFM_bothIn_DMSO	O43148	S24	AKASVNsETESSF	S	24	1.13434	0.181853	0.168581	0.678296	mRNA cap guanine-N7 methyltransferase OS=Homo sapiens OX=9606 GN=RNMT PE=1 SV=1	RNMT	RNMT_S24
bFGF_vs_SFM_bothIn_DMSO	O43148	T123	SSTGDGtQNKRKI	T	123	0.960626	-0.0579531	0.0221667	0.95024	mRNA cap guanine-N7 methyltransferase OS=Homo sapiens OX=9606 GN=RNMT PE=1 SV=1	RNMT	RNMT_T123
bFGF_vs_SFM_bothIn_DMSO	O43148	T77	SSCGKDtPSKKRK	T	77	1.03853	0.0545403	0.0351975	0.922152	mRNA cap guanine-N7 methyltransferase OS=Homo sapiens OX=9606 GN=RNMT PE=1 SV=1	RNMT	RNMT_T77
bFGF_vs_SFM_bothIn_DMSO	O43149	GDREEEVERPVSSPGDPEQK	NA	NA	NA	0.993502	-0.00940515	0.00634909	0.985487	Zinc finger ZZ-type and EF-hand domain-containing protein 1 OS=Homo sapiens OX=9606 GN=ZZEF1 PE=1 SV=6	ZZEF1	ZZEF1_GDREEEVERPVSSPGDPEQK
bFGF_vs_SFM_bothIn_DMSO	O43149	S1475	HFQASVsPTEAAP	S	1475	1.29167	0.369235	0.525339	0.298306	Zinc finger ZZ-type and EF-hand domain-containing protein 1 OS=Homo sapiens OX=9606 GN=ZZEF1 PE=1 SV=6	ZZEF1	ZZEF1_S1475
bFGF_vs_SFM_bothIn_DMSO	O43149	S/T	NA	NA	NA	1.29167	0.369235	0.525339	0.298306	Zinc finger ZZ-type and EF-hand domain-containing protein 1 OS=Homo sapiens OX=9606 GN=ZZEF1 PE=1 SV=6	ZZEF1	ZZEF1_S/T
bFGF_vs_SFM_bothIn_DMSO	O43149	S1518	TAEEPLsPSTPTR	S	1518	1.03396	0.0481778	0.0323345	0.928251	Zinc finger ZZ-type and EF-hand domain-containing protein 1 OS=Homo sapiens OX=9606 GN=ZZEF1 PE=1 SV=6	ZZEF1	ZZEF1_S1518
bFGF_vs_SFM_bothIn_DMSO	O43149	S1540	RLLSFRsMEEARL	S	1540	0.896075	-0.158308	0.0439705	0.903711	Zinc finger ZZ-type and EF-hand domain-containing protein 1 OS=Homo sapiens OX=9606 GN=ZZEF1 PE=1 SV=6	ZZEF1	ZZEF1_S1540
bFGF_vs_SFM_bothIn_DMSO	O43151	S498	VEAPSSsPAPAPS	S	498	0.991391	-0.0124733	0.00980717	0.977671	Methylcytosine dioxygenase TET3 OS=Homo sapiens OX=9606 GN=TET3 PE=1 SV=4	TET3	TET3_S498
bFGF_vs_SFM_bothIn_DMSO	O43151	S504	SPAPAPsPVLQRE	S	504	0.991391	-0.0124733	0.00980717	0.977671	Methylcytosine dioxygenase TET3 OS=Homo sapiens OX=9606 GN=TET3 PE=1 SV=4	TET3	TET3_S504
bFGF_vs_SFM_bothIn_DMSO	O43151	S504	SPAPAPsPVLQRE	S	504	0.986326	-0.019864	0.0229559	0.948515	Methylcytosine dioxygenase TET3 OS=Homo sapiens OX=9606 GN=TET3 PE=1 SV=4	TET3	TET3_S504
bFGF_vs_SFM_bothIn_DMSO	O43151	T1183	QKEKLStPEKIKQ	T	1183	0.97834	-0.0315916	0.0227388	0.948989	Methylcytosine dioxygenase TET3 OS=Homo sapiens OX=9606 GN=TET3 PE=1 SV=4	TET3	TET3_T1183
bFGF_vs_SFM_bothIn_DMSO	O43151	T808	PLKYLDtPTKSLL	T	808	0.950108	-0.0738364	0.0743093	0.842734	Methylcytosine dioxygenase TET3 OS=Homo sapiens OX=9606 GN=TET3 PE=1 SV=4	TET3	TET3_T808
bFGF_vs_SFM_bothIn_DMSO	O43151	T816	TKSLLDtPAKRAQ	T	816	1.0821	0.113831	0.106778	0.782027	Methylcytosine dioxygenase TET3 OS=Homo sapiens OX=9606 GN=TET3 PE=1 SV=4	TET3	TET3_T816
bFGF_vs_SFM_bothIn_DMSO	O43156	S459	SDDLNAsPKTSAT	S	459	1.10328	0.141799	0.194715	0.638682	TELO2-interacting protein 1 homolog OS=Homo sapiens OX=9606 GN=TTI1 PE=1 SV=3	TTI1	TTI1_S459
bFGF_vs_SFM_bothIn_DMSO	O43156	S828	VADGNVsDFDNEE	S	828	1.04016	0.0568001	0.0352315	0.92208	TELO2-interacting protein 1 homolog OS=Homo sapiens OX=9606 GN=TTI1 PE=1 SV=3	TTI1	TTI1_S828
bFGF_vs_SFM_bothIn_DMSO	O43159	S126	ALVGSDsAEDEKR	S	126	1.00017	0.000245	0.000359592	0.999172	Ribosomal RNA-processing protein 8 OS=Homo sapiens OX=9606 GN=RRP8 PE=1 SV=2	RRP8	RRP8_S126
bFGF_vs_SFM_bothIn_DMSO	O43159	S176	QSPGSTsPKPPHT	S	176	1.00557	0.00802004	0.00595687	0.986377	Ribosomal RNA-processing protein 8 OS=Homo sapiens OX=9606 GN=RRP8 PE=1 SV=2	RRP8	RRP8_S176
bFGF_vs_SFM_bothIn_DMSO	O43159	S223	TEKTEVsPVPRTD	S	223	0.933576	-0.0991604	0.154638	0.700426	Ribosomal RNA-processing protein 8 OS=Homo sapiens OX=9606 GN=RRP8 PE=1 SV=2	RRP8	RRP8_S223
bFGF_vs_SFM_bothIn_DMSO	O43159	S230	PVPRTDsHEARAG	S	230	1.05941	0.0832558	0.0418955	0.908039	Ribosomal RNA-processing protein 8 OS=Homo sapiens OX=9606 GN=RRP8 PE=1 SV=2	RRP8	RRP8_S230
bFGF_vs_SFM_bothIn_DMSO	O43164	S253	EFVHQNsQEIQRS	S	253	0.911282	-0.134031	0.0601965	0.87057	E3 ubiquitin-protein ligase Praja-2 OS=Homo sapiens OX=9606 GN=PJA2 PE=1 SV=4	PJA2	PJA2_S253
bFGF_vs_SFM_bothIn_DMSO	O43164	S274	KQQNNTsQERQTE	S	274	0.974923	-0.0366403	0.015107	0.965813	E3 ubiquitin-protein ligase Praja-2 OS=Homo sapiens OX=9606 GN=PJA2 PE=1 SV=4	PJA2	PJA2_S274
bFGF_vs_SFM_bothIn_DMSO	O43164	S309	EKNHGSsPEQVVR	S	309	1.01046	0.0150126	0.00810972	0.9815	E3 ubiquitin-protein ligase Praja-2 OS=Homo sapiens OX=9606 GN=PJA2 PE=1 SV=4	PJA2	PJA2_S309
bFGF_vs_SFM_bothIn_DMSO	O43164	S323	KVRKLIsSSQVDQ	S	323	1.15089	0.202753	0.487467	0.325486	E3 ubiquitin-protein ligase Praja-2 OS=Homo sapiens OX=9606 GN=PJA2 PE=1 SV=4	PJA2	PJA2_S323
bFGF_vs_SFM_bothIn_DMSO	O43166	FLMPEAYPSSPRK	NA	NA	NA	1.13041	0.176847	0.113407	0.770181	Signal-induced proliferation-associated 1-like protein 1 OS=Homo sapiens OX=9606 GN=SIPA1L1 PE=1 SV=4	SIPA1L1	SIPA1L1_FLMPEAYPSSPRK
bFGF_vs_SFM_bothIn_DMSO	O43166	S1087	VPSQVQsPMTSRL	S	1087	0.886313	-0.174112	0.0990563	0.796056	Signal-induced proliferation-associated 1-like protein 1 OS=Homo sapiens OX=9606 GN=SIPA1L1 PE=1 SV=4	SIPA1L1	SIPA1L1_S1087
bFGF_vs_SFM_bothIn_DMSO	O43166	S1170	GTYRQKsMPEGFG	S	1170	0.999717	-0.000409	0.000359592	0.999172	Signal-induced proliferation-associated 1-like protein 1 OS=Homo sapiens OX=9606 GN=SIPA1L1 PE=1 SV=4	SIPA1L1	SIPA1L1_S1170
bFGF_vs_SFM_bothIn_DMSO	O43166	S1181	FGVSRRsPASIDR	S	1181	0.986508	-0.0195974	0.0145302	0.967097	Signal-induced proliferation-associated 1-like protein 1 OS=Homo sapiens OX=9606 GN=SIPA1L1 PE=1 SV=4	SIPA1L1	SIPA1L1_S1181
bFGF_vs_SFM_bothIn_DMSO	O43166	S1255	LPAFREsPSGRLM	S	1255	0.975972	-0.0350878	0.0421645	0.907477	Signal-induced proliferation-associated 1-like protein 1 OS=Homo sapiens OX=9606 GN=SIPA1L1 PE=1 SV=4	SIPA1L1	SIPA1L1_S1255
bFGF_vs_SFM_bothIn_DMSO	O43166	S1270	DPVVHLsPNKQGH	S	1270	1.01667	0.0238503	0.0134637	0.969474	Signal-induced proliferation-associated 1-like protein 1 OS=Homo sapiens OX=9606 GN=SIPA1L1 PE=1 SV=4	SIPA1L1	SIPA1L1_S1270
bFGF_vs_SFM_bothIn_DMSO	O43166	S1366	APLWHSsSEVISM	S	1366	0.97958	-0.0297645	0.0224334	0.949657	Signal-induced proliferation-associated 1-like protein 1 OS=Homo sapiens OX=9606 GN=SIPA1L1 PE=1 SV=4	SIPA1L1	SIPA1L1_S1366
bFGF_vs_SFM_bothIn_DMSO	O43166	S1433	SSRHSAsPVVFTS	S	1433	0.890002	-0.168119	0.255671	0.555046	Signal-induced proliferation-associated 1-like protein 1 OS=Homo sapiens OX=9606 GN=SIPA1L1 PE=1 SV=4	SIPA1L1	SIPA1L1_S1433
bFGF_vs_SFM_bothIn_DMSO	O43166	S1508	TRKRHQsDGNEIA	S	1508	1.00084	0.00120963	0.000734984	0.998309	Signal-induced proliferation-associated 1-like protein 1 OS=Homo sapiens OX=9606 GN=SIPA1L1 PE=1 SV=4	SIPA1L1	SIPA1L1_S1508
bFGF_vs_SFM_bothIn_DMSO	O43166	S1528	TRDLRAsPKPTSK	S	1528	1.03778	0.0534971	0.0596273	0.871711	Signal-induced proliferation-associated 1-like protein 1 OS=Homo sapiens OX=9606 GN=SIPA1L1 PE=1 SV=4	SIPA1L1	SIPA1L1_S1528
bFGF_vs_SFM_bothIn_DMSO	Q86SQ0	S415	LRERKSsISSISG	S	415	2.22522	1.15395	4.37161	4.25e-05	Pleckstrin homology-like domain family B member 2 OS=Homo sapiens OX=9606 GN=PHLDB2 PE=1 SV=2	PHLDB2	PHLDB2_S415
bFGF_vs_SFM_bothIn_DMSO	O43166	S1565	KFHALSsPQSPFP	S	1565	1.11827	0.161274	0.561553	0.27444	Signal-induced proliferation-associated 1-like protein 1 OS=Homo sapiens OX=9606 GN=SIPA1L1 PE=1 SV=4	SIPA1L1	SIPA1L1_S1565
bFGF_vs_SFM_bothIn_DMSO	O43166	S1585	ALHRTLsDESIYN	S	1585	0.972352	-0.0404495	0.0577562	0.875475	Signal-induced proliferation-associated 1-like protein 1 OS=Homo sapiens OX=9606 GN=SIPA1L1 PE=1 SV=4	SIPA1L1	SIPA1L1_S1585
bFGF_vs_SFM_bothIn_DMSO	O43166	S162	PEAYPSsPRKALR	S	162	1.10906	0.149338	0.131617	0.738555	Signal-induced proliferation-associated 1-like protein 1 OS=Homo sapiens OX=9606 GN=SIPA1L1 PE=1 SV=4	SIPA1L1	SIPA1L1_S162
bFGF_vs_SFM_bothIn_DMSO	O43166	S1734	SSSKDSsPTLASK	S	1734	0.942933	-0.0847734	0.0958477	0.801959	Signal-induced proliferation-associated 1-like protein 1 OS=Homo sapiens OX=9606 GN=SIPA1L1 PE=1 SV=4	SIPA1L1	SIPA1L1_S1734
bFGF_vs_SFM_bothIn_DMSO	O43166	S208	LHREYGsTSSIDK	S	208	1.0154	0.0220501	0.0109967	0.974997	Signal-induced proliferation-associated 1-like protein 1 OS=Homo sapiens OX=9606 GN=SIPA1L1 PE=1 SV=4	SIPA1L1	SIPA1L1_S208
bFGF_vs_SFM_bothIn_DMSO	O43166	S288	LKRRSKsETGDSS	S	288	1.08932	0.123434	0.422999	0.377573	Signal-induced proliferation-associated 1-like protein 1 OS=Homo sapiens OX=9606 GN=SIPA1L1 PE=1 SV=4	SIPA1L1	SIPA1L1_S288
bFGF_vs_SFM_bothIn_DMSO	O43169	GQEVETSVTYYR	NA	NA	NA	0.973639	-0.0385408	0.0305833	0.932002	Cytochrome b5 type B OS=Homo sapiens OX=9606 GN=CYB5B PE=1 SV=3	CYB5B	CYB5B_GQEVETSVTYYR
bFGF_vs_SFM_bothIn_DMSO	O43175	T78	VVGRAGtGVDNVD	T	78	0.995232	-0.00689481	0.00596666	0.986355	D-3-phosphoglycerate dehydrogenase OS=Homo sapiens OX=9606 GN=PHGDH PE=1 SV=4	PHGDH	PHGDH_T78
bFGF_vs_SFM_bothIn_DMSO	O43236	LTRESGTDFPIPAVPPGTDPETEK	NA	NA	NA	0.967769	-0.0472651	0.0722311	0.846777	Septin-4 OS=Homo sapiens OX=9606 GN=SEPTIN4 PE=1 SV=1	SEPTIN4	SEPTIN4_LTRESGTDFPIPAVPPGTDPETEK
bFGF_vs_SFM_bothIn_DMSO	O43236	NKLTRESGTDFPIPAVPPGTDPETEK	NA	NA	NA	0.988496	-0.0166928	0.00563277	0.987114	Septin-4 OS=Homo sapiens OX=9606 GN=SEPTIN4 PE=1 SV=1	SEPTIN4	SEPTIN4_NKLTRESGTDFPIPAVPPGTDPETEK
bFGF_vs_SFM_bothIn_DMSO	O43236	S117	KLDPYDsSEDDKE	S	117	0.93116	-0.102899	0.148438	0.710496	Septin-4 OS=Homo sapiens OX=9606 GN=SEPTIN4 PE=1 SV=1	SEPTIN4	SEPTIN4_S117
bFGF_vs_SFM_bothIn_DMSO	O43236	S325	QFPDCDsDEDEDF	S	325	1.0401	0.056718	0.022716	0.949039	Septin-4 OS=Homo sapiens OX=9606 GN=SEPTIN4 PE=1 SV=1	SEPTIN4	SEPTIN4_S325
bFGF_vs_SFM_bothIn_DMSO	O43237	S194	EEGCQGsPQRRGP	S	194	0.999391	-0.000879	0.000745947	0.998284	Cytoplasmic dynein 1 light intermediate chain 2 OS=Homo sapiens OX=9606 GN=DYNC1LI2 PE=1 SV=1	DYNC1LI2	DYNC1LI2_S194
bFGF_vs_SFM_bothIn_DMSO	O43237	S383	PTRASEsPARGPS	S	383	0.989571	-0.0151247	0.00643507	0.985292	Cytoplasmic dynein 1 light intermediate chain 2 OS=Homo sapiens OX=9606 GN=DYNC1LI2 PE=1 SV=1	DYNC1LI2	DYNC1LI2_S383
bFGF_vs_SFM_bothIn_DMSO	O43237	S391	ARGPSGsPRTQGR	S	391	0.989571	-0.0151247	0.00643507	0.985292	Cytoplasmic dynein 1 light intermediate chain 2 OS=Homo sapiens OX=9606 GN=DYNC1LI2 PE=1 SV=1	DYNC1LI2	DYNC1LI2_S391
bFGF_vs_SFM_bothIn_DMSO	O43237	S383	PTRASEsPARGPS	S	383	0.881824	-0.181438	0.15328	0.702619	Cytoplasmic dynein 1 light intermediate chain 2 OS=Homo sapiens OX=9606 GN=DYNC1LI2 PE=1 SV=1	DYNC1LI2	DYNC1LI2_S383
bFGF_vs_SFM_bothIn_DMSO	O43237	S407	ASVPSSsPGTSVK	S	407	0.875258	-0.19222	0.564566	0.272542	Cytoplasmic dynein 1 light intermediate chain 2 OS=Homo sapiens OX=9606 GN=DYNC1LI2 PE=1 SV=1	DYNC1LI2	DYNC1LI2_S407
bFGF_vs_SFM_bothIn_DMSO	O43237	S446	KTGSPGsPGAGGV	S	446	1.14106	0.190371	0.391924	0.40558	Cytoplasmic dynein 1 light intermediate chain 2 OS=Homo sapiens OX=9606 GN=DYNC1LI2 PE=1 SV=1	DYNC1LI2	DYNC1LI2_S446
bFGF_vs_SFM_bothIn_DMSO	O43237	T376	LAKQPAtPTRASE	T	376	1.0562	0.0788879	0.104318	0.786471	Cytoplasmic dynein 1 light intermediate chain 2 OS=Homo sapiens OX=9606 GN=DYNC1LI2 PE=1 SV=1	DYNC1LI2	DYNC1LI2_T376
bFGF_vs_SFM_bothIn_DMSO	O43242	S430	QKLQLDsPEDAEF	S	430	0.962807	-0.0546816	0.0283238	0.936863	26S proteasome non-ATPase regulatory subunit 3 OS=Homo sapiens OX=9606 GN=PSMD3 PE=1 SV=2	PSMD3	PSMD3_S430
bFGF_vs_SFM_bothIn_DMSO	O43242	S507	YNKDLEsAEERRE	S	507	1.14189	0.191425	0.27572	0.530005	26S proteasome non-ATPase regulatory subunit 3 OS=Homo sapiens OX=9606 GN=PSMD3 PE=1 SV=2	PSMD3	PSMD3_S507
bFGF_vs_SFM_bothIn_DMSO	O43242	S6	MKQEGsARRRGA	S	6	0.876384	-0.190366	0.0777642	0.836057	26S proteasome non-ATPase regulatory subunit 3 OS=Homo sapiens OX=9606 GN=PSMD3 PE=1 SV=2	PSMD3	PSMD3_S6
bFGF_vs_SFM_bothIn_DMSO	O43290	MSSSDTPLGTVALLQEK	NA	NA	NA	1.02264	0.0323045	0.0158345	0.964196	U4/U6.U5 tri-snRNP-associated protein 1 OS=Homo sapiens OX=9606 GN=SART1 PE=1 SV=1	SART1	SART1_MSSSDTPLGTVALLQEK
bFGF_vs_SFM_bothIn_DMSO	O43290	S321	PYAEDEsVDDLAQ	S	321	0.971165	-0.0422124	0.0210029	0.95279	U4/U6.U5 tri-snRNP-associated protein 1 OS=Homo sapiens OX=9606 GN=SART1 PE=1 SV=1	SART1	SART1_S321
bFGF_vs_SFM_bothIn_DMSO	O43290	S448	RGRRRVsEVEEEK	S	448	1.04967	0.0699387	0.0521024	0.886947	U4/U6.U5 tri-snRNP-associated protein 1 OS=Homo sapiens OX=9606 GN=SART1 PE=1 SV=1	SART1	SART1_S448
bFGF_vs_SFM_bothIn_DMSO	O43290	S48	SGGSGGsGGERRK	S	48	0.979115	-0.0304491	0.0290604	0.935276	U4/U6.U5 tri-snRNP-associated protein 1 OS=Homo sapiens OX=9606 GN=SART1 PE=1 SV=1	SART1	SART1_S48
bFGF_vs_SFM_bothIn_DMSO	O43290	S598	ANGGSEsDGEENI	S	598	0.942321	-0.0857102	0.13209	0.737751	U4/U6.U5 tri-snRNP-associated protein 1 OS=Homo sapiens OX=9606 GN=SART1 PE=1 SV=1	SART1	SART1_S598
bFGF_vs_SFM_bothIn_DMSO	O43290	S84	THGRERsQAEPSE	S	84	0.917401	-0.124376	0.0660537	0.858907	U4/U6.U5 tri-snRNP-associated protein 1 OS=Homo sapiens OX=9606 GN=SART1 PE=1 SV=1	SART1	SART1_S84
bFGF_vs_SFM_bothIn_DMSO	O43290	S89	RSQAEPsERRVKR	S	89	0.953659	-0.0684544	0.0323345	0.928251	U4/U6.U5 tri-snRNP-associated protein 1 OS=Homo sapiens OX=9606 GN=SART1 PE=1 SV=1	SART1	SART1_S89
bFGF_vs_SFM_bothIn_DMSO	O43290	T430	LPLGDQtQDGDFG	T	430	0.971684	-0.0414416	0.0333423	0.9261	U4/U6.U5 tri-snRNP-associated protein 1 OS=Homo sapiens OX=9606 GN=SART1 PE=1 SV=1	SART1	SART1_T430
bFGF_vs_SFM_bothIn_DMSO	O43293	S312	TIKSHSsLPPNNS	S	312	1.05347	0.0751425	0.0689971	0.853106	Death-associated protein kinase 3 OS=Homo sapiens OX=9606 GN=DAPK3 PE=1 SV=1	DAPK3	DAPK3_S312
bFGF_vs_SFM_bothIn_DMSO	O14974	S507	IPRRLAsTSDIEE	S	507	2.21159	1.14509	5.266	5.42e-06	Protein phosphatase 1 regulatory subunit 12A OS=Homo sapiens OX=9606 GN=PPP1R12A PE=1 SV=1	PPP1R12A	PPP1R12A_S507
bFGF_vs_SFM_bothIn_DMSO	O43295	S908	TRGRIEsPEKRRM	S	908	1.05013	0.0705639	0.0541848	0.882704	SLIT-ROBO Rho GTPase-activating protein 3 OS=Homo sapiens OX=9606 GN=SRGAP3 PE=1 SV=3	SRGAP3	SRGAP3_S908
bFGF_vs_SFM_bothIn_DMSO	O43296	S177	IGQEQVsPGDRVR	S	177	1.05315	0.0747088	0.0963525	0.801028	Zinc finger protein 264 OS=Homo sapiens OX=9606 GN=ZNF264 PE=1 SV=1	ZNF264	ZNF264_S177
bFGF_vs_SFM_bothIn_DMSO	O43301	S23	PTSAYSsPARSLG	S	23	0.96008	-0.0587741	0.0721178	0.846998	Heat shock 70 kDa protein 12A OS=Homo sapiens OX=9606 GN=HSPA12A PE=1 SV=2	HSPA12A	HSPA12A_S23
bFGF_vs_SFM_bothIn_DMSO	O43303	S366	SYAKLPsPEPSMS	S	366	0.887816	-0.171667	0.244293	0.56978	Centriolar coiled-coil protein of 110 kDa OS=Homo sapiens OX=9606 GN=CCP110 PE=1 SV=3	CCP110	CCP110_S366
bFGF_vs_SFM_bothIn_DMSO	O43303	S372	SPEPSMsPKMHRR	S	372	0.887816	-0.171667	0.244293	0.56978	Centriolar coiled-coil protein of 110 kDa OS=Homo sapiens OX=9606 GN=CCP110 PE=1 SV=3	CCP110	CCP110_S372
bFGF_vs_SFM_bothIn_DMSO	O43303	S372	SPEPSMsPKMHRR	S	372	1.00628	0.00903596	0.00777242	0.982263	Centriolar coiled-coil protein of 110 kDa OS=Homo sapiens OX=9606 GN=CCP110 PE=1 SV=3	CCP110	CCP110_S372
bFGF_vs_SFM_bothIn_DMSO	O43306	S54	RDAEPPsPTPAGP	S	54	1.00884	0.0127012	0.00557068	0.987255	Adenylate cyclase type 6 OS=Homo sapiens OX=9606 GN=ADCY6 PE=1 SV=2	ADCY6	ADCY6_S54
bFGF_vs_SFM_bothIn_DMSO	O43306	S576	QRTRANsMEGLMP	S	576	0.980379	-0.0285885	0.015107	0.965813	Adenylate cyclase type 6 OS=Homo sapiens OX=9606 GN=ADCY6 PE=1 SV=2	ADCY6	ADCY6_S576
bFGF_vs_SFM_bothIn_DMSO	O43312	T258	YSWSYQtPPSSPS	T	258	0.971017	-0.0424313	0.0181247	0.959125	Protein MTSS 1 OS=Homo sapiens OX=9606 GN=MTSS1 PE=1 SV=2	MTSS1	MTSS1_T258
bFGF_vs_SFM_bothIn_DMSO	O43312	S262	YQTPPSsPSTTMS	S	262	0.971017	-0.0424313	0.0181247	0.959125	Protein MTSS 1 OS=Homo sapiens OX=9606 GN=MTSS1 PE=1 SV=2	MTSS1	MTSS1_S262
bFGF_vs_SFM_bothIn_DMSO	O43314	KTAEISSTALRSSPIMR	NA	NA	NA	1.08479	0.117415	0.0843372	0.823499	Inositol hexakisphosphate and diphosphoinositol-pentakisphosphate kinase 2 OS=Homo sapiens OX=9606 GN=PPIP5K2 PE=1 SV=3	PPIP5K2	PPIP5K2_KTAEISSTALRSSPIMR
bFGF_vs_SFM_bothIn_DMSO	O43314	S1006	GRRRRRsGEQITS	S	1006	1.02309	0.0329349	0.0244314	0.945298	Inositol hexakisphosphate and diphosphoinositol-pentakisphosphate kinase 2 OS=Homo sapiens OX=9606 GN=PPIP5K2 PE=1 SV=3	PPIP5K2	PPIP5K2_S1006
bFGF_vs_SFM_bothIn_DMSO	O43314	S1016	ITSSPVsPKSLAF	S	1016	1.02309	0.0329349	0.0244314	0.945298	Inositol hexakisphosphate and diphosphoinositol-pentakisphosphate kinase 2 OS=Homo sapiens OX=9606 GN=PPIP5K2 PE=1 SV=3	PPIP5K2	PPIP5K2_S1016
bFGF_vs_SFM_bothIn_DMSO	O43314	S1006	GRRRRRsGEQITS	S	1006	1.00948	0.0136172	0.0126244	0.97135	Inositol hexakisphosphate and diphosphoinositol-pentakisphosphate kinase 2 OS=Homo sapiens OX=9606 GN=PPIP5K2 PE=1 SV=3	PPIP5K2	PPIP5K2_S1006
bFGF_vs_SFM_bothIn_DMSO	O43314	S1108	SAVKRFsISFARH	S	1108	0.870831	-0.199535	0.0860534	0.820251	Inositol hexakisphosphate and diphosphoinositol-pentakisphosphate kinase 2 OS=Homo sapiens OX=9606 GN=PPIP5K2 PE=1 SV=3	PPIP5K2	PPIP5K2_S1108
bFGF_vs_SFM_bothIn_DMSO	O43314	S1166	KTAEISsTALRSS	S	1166	1.10583	0.145129	0.0812727	0.82933	Inositol hexakisphosphate and diphosphoinositol-pentakisphosphate kinase 2 OS=Homo sapiens OX=9606 GN=PPIP5K2 PE=1 SV=3	PPIP5K2	PPIP5K2_S1166
bFGF_vs_SFM_bothIn_DMSO	O43314	S223	SRSSVYsPESNVR	S	223	1.05391	0.0757517	0.0640425	0.862894	Inositol hexakisphosphate and diphosphoinositol-pentakisphosphate kinase 2 OS=Homo sapiens OX=9606 GN=PPIP5K2 PE=1 SV=3	PPIP5K2	PPIP5K2_S223
bFGF_vs_SFM_bothIn_DMSO	O43314	S38	DEEEDDsPPERQI	S	38	0.87276	-0.196343	0.0631158	0.864737	Inositol hexakisphosphate and diphosphoinositol-pentakisphosphate kinase 2 OS=Homo sapiens OX=9606 GN=PPIP5K2 PE=1 SV=3	PPIP5K2	PPIP5K2_S38
bFGF_vs_SFM_bothIn_DMSO	O43314	S812	YSRGVLsPERHVR	S	812	0.982803	-0.0250253	0.0181052	0.959168	Inositol hexakisphosphate and diphosphoinositol-pentakisphosphate kinase 2 OS=Homo sapiens OX=9606 GN=PPIP5K2 PE=1 SV=3	PPIP5K2	PPIP5K2_S812
bFGF_vs_SFM_bothIn_DMSO	O43314	T1185	VSLNTYtPAKILP	T	1185	1.05231	0.0735534	0.0541848	0.882704	Inositol hexakisphosphate and diphosphoinositol-pentakisphosphate kinase 2 OS=Homo sapiens OX=9606 GN=PPIP5K2 PE=1 SV=3	PPIP5K2	PPIP5K2_T1185
bFGF_vs_SFM_bothIn_DMSO	O43314	T1192	PAKILPtPPATLK	T	1192	1.13218	0.179101	0.123843	0.751895	Inositol hexakisphosphate and diphosphoinositol-pentakisphosphate kinase 2 OS=Homo sapiens OX=9606 GN=PPIP5K2 PE=1 SV=3	PPIP5K2	PPIP5K2_T1192
bFGF_vs_SFM_bothIn_DMSO	O43314	TAEISSTALRSSPIMR	NA	NA	NA	1.05383	0.0756441	0.0422671	0.907262	Inositol hexakisphosphate and diphosphoinositol-pentakisphosphate kinase 2 OS=Homo sapiens OX=9606 GN=PPIP5K2 PE=1 SV=3	PPIP5K2	PPIP5K2_TAEISSTALRSSPIMR
bFGF_vs_SFM_bothIn_DMSO	O43318	GSSVESLPPTSEGKR	NA	NA	NA	1.03103	0.0440883	0.0202063	0.954539	Mitogen-activated protein kinase kinase kinase 7 OS=Homo sapiens OX=9606 GN=MAP3K7 PE=1 SV=1	MAP3K7	MAP3K7_GSSVESLPPTSEGKR
bFGF_vs_SFM_bothIn_DMSO	O43318	S361	NQAKQQsESGRLS	S	361	0.955424	-0.0657868	0.015107	0.965813	Mitogen-activated protein kinase kinase kinase 7 OS=Homo sapiens OX=9606 GN=MAP3K7 PE=1 SV=1	MAP3K7	MAP3K7_S361
bFGF_vs_SFM_bothIn_DMSO	O43318	S367	SESGRLsLGASRG	S	367	1.06108	0.0855386	0.0860534	0.820251	Mitogen-activated protein kinase kinase kinase 7 OS=Homo sapiens OX=9606 GN=MAP3K7 PE=1 SV=1	MAP3K7	MAP3K7_S367
bFGF_vs_SFM_bothIn_DMSO	O43318	S375	GASRGSsVESLPP	S	375	0.9703	-0.0434969	0.0181052	0.959168	Mitogen-activated protein kinase kinase kinase 7 OS=Homo sapiens OX=9606 GN=MAP3K7 PE=1 SV=1	MAP3K7	MAP3K7_S375
bFGF_vs_SFM_bothIn_DMSO	O43318	S389	SEGKRMsADMSEI	S	389	0.997541	-0.00355145	0.00311047	0.992863	Mitogen-activated protein kinase kinase kinase 7 OS=Homo sapiens OX=9606 GN=MAP3K7 PE=1 SV=1	MAP3K7	MAP3K7_S389
bFGF_vs_SFM_bothIn_DMSO	O43318	S439	GQPRRRsIQDLTV	S	439	1.00683	0.00982077	0.00690647	0.984223	Mitogen-activated protein kinase kinase kinase 7 OS=Homo sapiens OX=9606 GN=MAP3K7 PE=1 SV=1	MAP3K7	MAP3K7_S439
bFGF_vs_SFM_bothIn_DMSO	O43318	S/T	NA	NA	NA	1.00683	0.00982077	0.00690647	0.984223	Mitogen-activated protein kinase kinase kinase 7 OS=Homo sapiens OX=9606 GN=MAP3K7 PE=1 SV=1	MAP3K7	MAP3K7_S/T
bFGF_vs_SFM_bothIn_DMSO	O43318	S439	GQPRRRsIQDLTV	S	439	0.978914	-0.0307464	0.00931014	0.978791	Mitogen-activated protein kinase kinase kinase 7 OS=Homo sapiens OX=9606 GN=MAP3K7 PE=1 SV=1	MAP3K7	MAP3K7_S439
bFGF_vs_SFM_bothIn_DMSO	O43318	S455	EPGQVSsRSSSPS	S	455	0.978914	-0.0307464	0.00931014	0.978791	Mitogen-activated protein kinase kinase kinase 7 OS=Homo sapiens OX=9606 GN=MAP3K7 PE=1 SV=1	MAP3K7	MAP3K7_S455
bFGF_vs_SFM_bothIn_DMSO	O43318	S439	GQPRRRsIQDLTV	S	439	0.990882	-0.0132155	0.0135753	0.969225	Mitogen-activated protein kinase kinase kinase 7 OS=Homo sapiens OX=9606 GN=MAP3K7 PE=1 SV=1	MAP3K7	MAP3K7_S439
bFGF_vs_SFM_bothIn_DMSO	O43318	S461	SRSSSPsVRMITT	S	461	1.00036	0.000514	0.000732064	0.998316	Mitogen-activated protein kinase kinase kinase 7 OS=Homo sapiens OX=9606 GN=MAP3K7 PE=1 SV=1	MAP3K7	MAP3K7_S461
bFGF_vs_SFM_bothIn_DMSO	O43347	GTGSHPWTMAPPPGSTPSR	NA	NA	NA	0.947336	-0.0780524	0.0510038	0.889193	RNA-binding protein Musashi homolog 1 OS=Homo sapiens OX=9606 GN=MSI1 PE=1 SV=1	MSI1	MSI1_GTGSHPWTMAPPPGSTPSR
bFGF_vs_SFM_bothIn_DMSO	O43347	S191	QPKEVMsPTGSAR	S	191	0.916935	-0.125109	0.0934496	0.8064	RNA-binding protein Musashi homolog 1 OS=Homo sapiens OX=9606 GN=MSI1 PE=1 SV=1	MSI1	MSI1_S191
bFGF_vs_SFM_bothIn_DMSO	O43347	S195	VMSPTGsARGRSR	S	195	0.916935	-0.125109	0.0934496	0.8064	RNA-binding protein Musashi homolog 1 OS=Homo sapiens OX=9606 GN=MSI1 PE=1 SV=1	MSI1	MSI1_S195
bFGF_vs_SFM_bothIn_DMSO	O43347	S191	QPKEVMsPTGSAR	S	191	0.974112	-0.0378408	0.0435902	0.904503	RNA-binding protein Musashi homolog 1 OS=Homo sapiens OX=9606 GN=MSI1 PE=1 SV=1	MSI1	MSI1_S191
bFGF_vs_SFM_bothIn_DMSO	O43365	S148	KSPLLNsPTVAKQ	S	148	1.03947	0.0558456	0.0286845	0.936085	Homeobox protein Hox-A3 OS=Homo sapiens OX=9606 GN=HOXA3 PE=1 SV=1	HOXA3	HOXA3_S148
bFGF_vs_SFM_bothIn_DMSO	O43365	S184	SCAGDKsPPGQAS	S	184	0.994355	-0.00816675	0.00531317	0.987841	Homeobox protein Hox-A3 OS=Homo sapiens OX=9606 GN=HOXA3 PE=1 SV=1	HOXA3	HOXA3_S184
bFGF_vs_SFM_bothIn_DMSO	O43365	S263	TSSGGQsPSRSPV	S	263	0.875201	-0.192314	0.188491	0.647902	Homeobox protein Hox-A3 OS=Homo sapiens OX=9606 GN=HOXA3 PE=1 SV=1	HOXA3	HOXA3_S263
bFGF_vs_SFM_bothIn_DMSO	O43379	S1144	AGTGYAsPDRTHV	S	1144	0.998733	-0.00182902	0.00120713	0.997224	WD repeat-containing protein 62 OS=Homo sapiens OX=9606 GN=WDR62 PE=1 SV=4	WDR62	WDR62_S1144
bFGF_vs_SFM_bothIn_DMSO	O43379	S1228	RISRSIsLGDSEG	S	1228	1.00547	0.00787546	0.00113382	0.997393	WD repeat-containing protein 62 OS=Homo sapiens OX=9606 GN=WDR62 PE=1 SV=4	WDR62	WDR62_S1228
bFGF_vs_SFM_bothIn_DMSO	O43379	S32	PARRGQsSPPPAP	S	32	0.992135	-0.0113915	0.00563277	0.987114	WD repeat-containing protein 62 OS=Homo sapiens OX=9606 GN=WDR62 PE=1 SV=4	WDR62	WDR62_S32
bFGF_vs_SFM_bothIn_DMSO	O43379	S33	ARRGQSsPPPAPP	S	33	1.15583	0.208932	0.234956	0.582162	WD repeat-containing protein 62 OS=Homo sapiens OX=9606 GN=WDR62 PE=1 SV=4	WDR62	WDR62_S33
bFGF_vs_SFM_bothIn_DMSO	Q8N5C8	S645	RKARRIsVTSKVQ	S	645	2.20504	1.1408	3.27003	0.000537	TGF-beta-activated kinase 1 and MAP3K7-binding protein 3 OS=Homo sapiens OX=9606 GN=TAB3 PE=1 SV=3	TAB3	TAB3_S645
bFGF_vs_SFM_bothIn_DMSO	O43390	S113	QREKQGsKVQEST	S	113	1.25397	0.326507	0.722927	0.189266	Heterogeneous nuclear ribonucleoprotein R OS=Homo sapiens OX=9606 GN=HNRNPR PE=1 SV=1	HNRNPR	HNRNPR_S113
bFGF_vs_SFM_bothIn_DMSO	O43395	FEEVEEEPEVIPGPPSESPGMLTK	NA	NA	NA	0.898659	-0.154154	0.0783422	0.834945	U4/U6 small nuclear ribonucleoprotein Prp3 OS=Homo sapiens OX=9606 GN=PRPF3 PE=1 SV=2	PRPF3	PRPF3_FEEVEEEPEVIPGPPSESPGMLTK
bFGF_vs_SFM_bothIn_DMSO	O43395	S133	PGPPSEsPGMLTK	S	133	0.786544	-0.346401	0.503617	0.313605	U4/U6 small nuclear ribonucleoprotein Prp3 OS=Homo sapiens OX=9606 GN=PRPF3 PE=1 SV=2	PRPF3	PRPF3_S133
bFGF_vs_SFM_bothIn_DMSO	O43395	S619	GDDDEEsDEEAVK	S	619	0.97147	-0.0417588	0.0351379	0.922279	U4/U6 small nuclear ribonucleoprotein Prp3 OS=Homo sapiens OX=9606 GN=PRPF3 PE=1 SV=2	PRPF3	PRPF3_S619
bFGF_vs_SFM_bothIn_DMSO	O43395	T167	SFISPPtPQPKTP	T	167	1.17897	0.237533	0.56925	0.269619	U4/U6 small nuclear ribonucleoprotein Prp3 OS=Homo sapiens OX=9606 GN=PRPF3 PE=1 SV=2	PRPF3	PRPF3_T167
bFGF_vs_SFM_bothIn_DMSO	P78536	T735	PFPAPQtPGRLQP	T	735	2.17685	1.12224	8.15989	6.92e-09	Disintegrin and metalloproteinase domain-containing protein 17 OS=Homo sapiens OX=9606 GN=ADAM17 PE=1 SV=1	ADAM17	ADAM17_T735
bFGF_vs_SFM_bothIn_DMSO	O43396	S113	LENDPGsNEDTDI	S	113	1.01307	0.0187281	0.0181247	0.959125	Thioredoxin-like protein 1 OS=Homo sapiens OX=9606 GN=TXNL1 PE=1 SV=3	TXNL1	TXNL1_S113
bFGF_vs_SFM_bothIn_DMSO	O43399	S166	NSATFKsFEDRVG	S	166	1.03316	0.0470659	0.0305757	0.932018	Tumor protein D54 OS=Homo sapiens OX=9606 GN=TPD52L2 PE=1 SV=2	TPD52L2	TPD52L2_S166
bFGF_vs_SFM_bothIn_DMSO	O43399	S21	KGLLSDsMTDVPV	S	21	0.930973	-0.103189	0.133826	0.734809	Tumor protein D54 OS=Homo sapiens OX=9606 GN=TPD52L2 PE=1 SV=2	TPD52L2	TPD52L2_S21
bFGF_vs_SFM_bothIn_DMSO	O43402	S103	ERVKDAsPNQVAE	S	103	0.998297	-0.00245967	0.00220578	0.994934	ER membrane protein complex subunit 8 OS=Homo sapiens OX=9606 GN=EMC8 PE=1 SV=1	EMC8	EMC8_S103
bFGF_vs_SFM_bothIn_DMSO	O43426	S1345	QLSVQTsPVPTPD	S	1345	0.946231	-0.0797361	0.0799987	0.831766	Synaptojanin-1 OS=Homo sapiens OX=9606 GN=SYNJ1 PE=1 SV=2	SYNJ1	SYNJ1_S1345
bFGF_vs_SFM_bothIn_DMSO	O43426	S1392	QENMRSsPNPFIT	S	1392	0.929744	-0.105094	0.224542	0.596291	Synaptojanin-1 OS=Homo sapiens OX=9606 GN=SYNJ1 PE=1 SV=2	SYNJ1	SYNJ1_S1392
bFGF_vs_SFM_bothIn_DMSO	O43426	T1220	ASAGRLtPESQSK	T	1220	1.08128	0.112741	0.139566	0.725161	Synaptojanin-1 OS=Homo sapiens OX=9606 GN=SYNJ1 PE=1 SV=2	SYNJ1	SYNJ1_T1220
bFGF_vs_SFM_bothIn_DMSO	O43432	ASETDALRSSASSLNR	NA	NA	NA	1.00632	0.00909213	0.00558685	0.987218	Eukaryotic translation initiation factor 4 gamma 3 OS=Homo sapiens OX=9606 GN=EIF4G3 PE=1 SV=2	EIF4G3	EIF4G3_ASETDALRSSASSLNR
bFGF_vs_SFM_bothIn_DMSO	O43432	S1112	PPAPSGsTPSTPV	S	1112	1.06547	0.0914914	0.0839548	0.824224	Eukaryotic translation initiation factor 4 gamma 3 OS=Homo sapiens OX=9606 GN=EIF4G3 PE=1 SV=2	EIF4G3	EIF4G3_S1112
bFGF_vs_SFM_bothIn_DMSO	O43432	S1156	TFMRGGsSKDLLD	S	1156	1.05992	0.0839489	0.101982	0.790712	Eukaryotic translation initiation factor 4 gamma 3 OS=Homo sapiens OX=9606 GN=EIF4G3 PE=1 SV=2	EIF4G3	EIF4G3_S1156
bFGF_vs_SFM_bothIn_DMSO	O43432	S1409	DFIESDsPCSSEA	S	1409	1.08945	0.1236	0.184446	0.653964	Eukaryotic translation initiation factor 4 gamma 3 OS=Homo sapiens OX=9606 GN=EIF4G3 PE=1 SV=2	EIF4G3	EIF4G3_S1409
bFGF_vs_SFM_bothIn_DMSO	O43432	S1582	REAEEEsEDN	S	1582	0.986152	-0.0201187	0.0186367	0.957995	Eukaryotic translation initiation factor 4 gamma 3 OS=Homo sapiens OX=9606 GN=EIF4G3 PE=1 SV=2	EIF4G3	EIF4G3_S1582
bFGF_vs_SFM_bothIn_DMSO	O43432	S232	PVLKSPsPVLRLV	S	232	1.03655	0.0517937	0.0522807	0.886583	Eukaryotic translation initiation factor 4 gamma 3 OS=Homo sapiens OX=9606 GN=EIF4G3 PE=1 SV=2	EIF4G3	EIF4G3_S232
bFGF_vs_SFM_bothIn_DMSO	O43432	S495	NLNSRRsPVPAQI	S	495	0.994762	-0.00757725	0.00594699	0.9864	Eukaryotic translation initiation factor 4 gamma 3 OS=Homo sapiens OX=9606 GN=EIF4G3 PE=1 SV=2	EIF4G3	EIF4G3_S495
bFGF_vs_SFM_bothIn_DMSO	O43432	TLTSRGSMGR	NA	NA	NA	1.39361	0.478832	0.660935	0.218306	Eukaryotic translation initiation factor 4 gamma 3 OS=Homo sapiens OX=9606 GN=EIF4G3 PE=1 SV=2	EIF4G3	EIF4G3_TLTSRGSMGR
bFGF_vs_SFM_bothIn_DMSO	O43439	S237	GNGKRPsPERREE	S	237	0.984527	-0.0224967	0.0203554	0.954211	Protein CBFA2T2 OS=Homo sapiens OX=9606 GN=CBFA2T2 PE=1 SV=1	CBFA2T2	CBFA2T2_S237
bFGF_vs_SFM_bothIn_DMSO	O43439	S264	KRVCTIsPAPRHS	S	264	1.08223	0.114007	0.148542	0.710326	Protein CBFA2T2 OS=Homo sapiens OX=9606 GN=CBFA2T2 PE=1 SV=1	CBFA2T2	CBFA2T2_S264
bFGF_vs_SFM_bothIn_DMSO	O43439	S33	VPAMPGsPVEVKI	S	33	0.973633	-0.0385504	0.0364467	0.919503	Protein CBFA2T2 OS=Homo sapiens OX=9606 GN=CBFA2T2 PE=1 SV=1	CBFA2T2	CBFA2T2_S33
bFGF_vs_SFM_bothIn_DMSO	O43439	S409	LVSRQHsPGSADS	S	409	0.970268	-0.0435451	0.0270485	0.939618	Protein CBFA2T2 OS=Homo sapiens OX=9606 GN=CBFA2T2 PE=1 SV=1	CBFA2T2	CBFA2T2_S409
bFGF_vs_SFM_bothIn_DMSO	O43439	S577	ADCSVPsPALDKT	S	577	1.09027	0.124691	0.0655365	0.859931	Protein CBFA2T2 OS=Homo sapiens OX=9606 GN=CBFA2T2 PE=1 SV=1	CBFA2T2	CBFA2T2_S577
bFGF_vs_SFM_bothIn_DMSO	O43463	S391	LAGLPGsPKKRVR	S	391	1.0241	0.0343532	0.0269076	0.939923	Histone-lysine N-methyltransferase SUV39H1 OS=Homo sapiens OX=9606 GN=SUV39H1 PE=1 SV=1	SUV39H1	SUV39H1_S391
bFGF_vs_SFM_bothIn_DMSO	O43464	S350	RGEKKNsSSGISG	S	350	0.992626	-0.0106772	0.00558685	0.987218	Serine protease HTRA2, mitochondrial OS=Homo sapiens OX=9606 GN=HTRA2 PE=1 SV=2	HTRA2	HTRA2_S350
bFGF_vs_SFM_bothIn_DMSO	O43482	S225	EVTPDQsKPEN	S	225	0.98567	-0.0208239	0.0187228	0.957805	Protein Mis18-beta OS=Homo sapiens OX=9606 GN=OIP5 PE=1 SV=2	OIP5	OIP5_S225
bFGF_vs_SFM_bothIn_DMSO	O43482	T14	HRSRCAtPPRGDF	T	14	0.99316	-0.00990132	0.00741712	0.983066	Protein Mis18-beta OS=Homo sapiens OX=9606 GN=OIP5 PE=1 SV=2	OIP5	OIP5_T14
bFGF_vs_SFM_bothIn_DMSO	O43491	EVAENQQNQSSDPEEEKGSQPPPAAESQSSLRR	NA	NA	NA	0.925263	-0.112065	0.157791	0.695358	Band 4.1-like protein 2 OS=Homo sapiens OX=9606 GN=EPB41L2 PE=1 SV=1	EPB41L2	EPB41L2_EVAENQQNQSSDPEEEKGSQPPPAAESQSSLRR
bFGF_vs_SFM_bothIn_DMSO	O43491	GSQPPPAAESQSSLRR	NA	NA	NA	0.968709	-0.0458642	0.0165673	0.962571	Band 4.1-like protein 2 OS=Homo sapiens OX=9606 GN=EPB41L2 PE=1 SV=1	EPB41L2	EPB41L2_GSQPPPAAESQSSLRR
bFGF_vs_SFM_bothIn_DMSO	O43491	S15	SEVKKDsSQLGTD	S	15	1.04763	0.0671226	0.0557555	0.879518	Band 4.1-like protein 2 OS=Homo sapiens OX=9606 GN=EPB41L2 PE=1 SV=1	EPB41L2	EPB41L2_S15
bFGF_vs_SFM_bothIn_DMSO	O43491	S170	QPTELVsKEREEK	S	170	1.00816	0.0117289	0.00735247	0.983213	Band 4.1-like protein 2 OS=Homo sapiens OX=9606 GN=EPB41L2 PE=1 SV=1	EPB41L2	EPB41L2_S170
bFGF_vs_SFM_bothIn_DMSO	O43491	S208	LKAEKAsQKVTKK	S	208	0.90874	-0.138061	0.225719	0.594676	Band 4.1-like protein 2 OS=Homo sapiens OX=9606 GN=EPB41L2 PE=1 SV=1	EPB41L2	EPB41L2_S208
bFGF_vs_SFM_bothIn_DMSO	O43491	S386	KTHRGLsPAQADS	S	386	0.934597	-0.0975839	0.107187	0.781292	Band 4.1-like protein 2 OS=Homo sapiens OX=9606 GN=EPB41L2 PE=1 SV=1	EPB41L2	EPB41L2_S386
bFGF_vs_SFM_bothIn_DMSO	O43491	S39	NQQNQSsDPEEEK	S	39	0.783418	-0.352146	0.25825	0.55176	Band 4.1-like protein 2 OS=Homo sapiens OX=9606 GN=EPB41L2 PE=1 SV=1	EPB41L2	EPB41L2_S39
bFGF_vs_SFM_bothIn_DMSO	O43491	S47	PEEEKGsQPPPAA	S	47	0.970882	-0.0426328	0.0210029	0.95279	Band 4.1-like protein 2 OS=Homo sapiens OX=9606 GN=EPB41L2 PE=1 SV=1	EPB41L2	EPB41L2_S47
bFGF_vs_SFM_bothIn_DMSO	O43491	S499	TFYRLVsPEQPPK	S	499	1.12546	0.170521	0.129579	0.742029	Band 4.1-like protein 2 OS=Homo sapiens OX=9606 GN=EPB41L2 PE=1 SV=1	EPB41L2	EPB41L2_S499
bFGF_vs_SFM_bothIn_DMSO	O43491	S529	AQTRQAsTLIDRP	S	529	1.01264	0.0181169	0.0135753	0.969225	Band 4.1-like protein 2 OS=Homo sapiens OX=9606 GN=EPB41L2 PE=1 SV=1	EPB41L2	EPB41L2_S529
bFGF_vs_SFM_bothIn_DMSO	O43491	S544	HFERTSsKRVSRS	S	544	1.08308	0.115143	0.0481412	0.895074	Band 4.1-like protein 2 OS=Homo sapiens OX=9606 GN=EPB41L2 PE=1 SV=1	EPB41L2	EPB41L2_S544
bFGF_vs_SFM_bothIn_DMSO	O43491	S548	TSSKRVsRSLDGA	S	548	1.08308	0.115143	0.0481412	0.895074	Band 4.1-like protein 2 OS=Homo sapiens OX=9606 GN=EPB41L2 PE=1 SV=1	EPB41L2	EPB41L2_S548
bFGF_vs_SFM_bothIn_DMSO	O43491	S550	SKRVSRsLDGAPI	S	550	1.00339	0.00488222	0.00531317	0.987841	Band 4.1-like protein 2 OS=Homo sapiens OX=9606 GN=EPB41L2 PE=1 SV=1	EPB41L2	EPB41L2_S550
bFGF_vs_SFM_bothIn_DMSO	O43491	S598	GRREVRsPTKAPH	S	598	1.01357	0.0194508	0.0105735	0.975948	Band 4.1-like protein 2 OS=Homo sapiens OX=9606 GN=EPB41L2 PE=1 SV=1	EPB41L2	EPB41L2_S598
bFGF_vs_SFM_bothIn_DMSO	O43491	S715	MNGKEIsPGSGPG	S	715	1.07883	0.109473	0.0951852	0.803184	Band 4.1-like protein 2 OS=Homo sapiens OX=9606 GN=EPB41L2 PE=1 SV=1	EPB41L2	EPB41L2_S715
bFGF_vs_SFM_bothIn_DMSO	O43491	S718	KEISPGsGPGEIR	S	718	0.933811	-0.0987971	0.132098	0.737738	Band 4.1-like protein 2 OS=Homo sapiens OX=9606 GN=EPB41L2 PE=1 SV=1	EPB41L2	EPB41L2_S718
bFGF_vs_SFM_bothIn_DMSO	O43491	S87	WLKKQKsYTLVVA	S	87	1.03093	0.0439459	0.0456845	0.900151	Band 4.1-like protein 2 OS=Homo sapiens OX=9606 GN=EPB41L2 PE=1 SV=1	EPB41L2	EPB41L2_S87
bFGF_vs_SFM_bothIn_DMSO	O43491	VSRSLDGAPIGVMDQSLMK	NA	NA	NA	0.996587	-0.00493198	0.00311047	0.992863	Band 4.1-like protein 2 OS=Homo sapiens OX=9606 GN=EPB41L2 PE=1 SV=1	EPB41L2	EPB41L2_VSRSLDGAPIGVMDQSLMK
bFGF_vs_SFM_bothIn_DMSO	O43502	S20	LVSFPLsPAVRVK	S	20	1.81933	0.86341	1.10855	0.0778844	DNA repair protein RAD51 homolog 3 OS=Homo sapiens OX=9606 GN=RAD51C PE=1 SV=1	RAD51C	RAD51C_S20
bFGF_vs_SFM_bothIn_DMSO	O43524	S253	PRRRAVsMDNSNK	S	253	1.14643	0.197148	0.187766	0.648984	Forkhead box protein O3 OS=Homo sapiens OX=9606 GN=FOXO3 PE=1 SV=1	FOXO3	FOXO3_S253
bFGF_vs_SFM_bothIn_DMSO	O43524	S280	LQTAPEsADDSPS	S	280	0.957865	-0.0621054	0.0799987	0.831766	Forkhead box protein O3 OS=Homo sapiens OX=9606 GN=FOXO3 PE=1 SV=1	FOXO3	FOXO3_S280
bFGF_vs_SFM_bothIn_DMSO	O43524	S284	PESADDsPSQLSK	S	284	0.957865	-0.0621054	0.0799987	0.831766	Forkhead box protein O3 OS=Homo sapiens OX=9606 GN=FOXO3 PE=1 SV=1	FOXO3	FOXO3_S284
bFGF_vs_SFM_bothIn_DMSO	O43524	S284	PESADDsPSQLSK	S	284	0.93645	-0.0947267	0.148438	0.710496	Forkhead box protein O3 OS=Homo sapiens OX=9606 GN=FOXO3 PE=1 SV=1	FOXO3	FOXO3_S284
bFGF_vs_SFM_bothIn_DMSO	O43524	S294	LSKWPGsPTSRSS	S	294	1.05495	0.0771786	0.0860534	0.820251	Forkhead box protein O3 OS=Homo sapiens OX=9606 GN=FOXO3 PE=1 SV=1	FOXO3	FOXO3_S294
bFGF_vs_SFM_bothIn_DMSO	O43524	S299	GSPTSRsSDELDA	S	299	1.00402	0.00578548	0.00311047	0.992863	Forkhead box protein O3 OS=Homo sapiens OX=9606 GN=FOXO3 PE=1 SV=1	FOXO3	FOXO3_S299
bFGF_vs_SFM_bothIn_DMSO	O43524	S311	AWTDFRsRTNSNA	S	311	0.993049	-0.0100635	0.00557068	0.987255	Forkhead box protein O3 OS=Homo sapiens OX=9606 GN=FOXO3 PE=1 SV=1	FOXO3	FOXO3_S311
bFGF_vs_SFM_bothIn_DMSO	O43524	S413	LMQRSSsFPYTTK	S	413	1.05674	0.0796167	0.087623	0.817292	Forkhead box protein O3 OS=Homo sapiens OX=9606 GN=FOXO3 PE=1 SV=1	FOXO3	FOXO3_S413
bFGF_vs_SFM_bothIn_DMSO	O43524	S425	KGSGLGsPTSSFN	S	425	0.981055	-0.0275939	0.0165967	0.962506	Forkhead box protein O3 OS=Homo sapiens OX=9606 GN=FOXO3 PE=1 SV=1	FOXO3	FOXO3_S425
bFGF_vs_SFM_bothIn_DMSO	O43524	S553	SRALSNsVSNMGL	S	553	0.904825	-0.144289	0.188491	0.647902	Forkhead box protein O3 OS=Homo sapiens OX=9606 GN=FOXO3 PE=1 SV=1	FOXO3	FOXO3_S553
bFGF_vs_SFM_bothIn_DMSO	O43524	S90	GSGTLGsGLLLED	S	90	0.963971	-0.0529383	0.0325337	0.927826	Forkhead box protein O3 OS=Homo sapiens OX=9606 GN=FOXO3 PE=1 SV=1	FOXO3	FOXO3_S90
bFGF_vs_SFM_bothIn_DMSO	O43567	T380	DYNIANtV	T	380	0.907692	-0.139725	0.235933	0.580854	E3 ubiquitin-protein ligase RNF13 OS=Homo sapiens OX=9606 GN=RNF13 PE=1 SV=1	RNF13	RNF13_T380
bFGF_vs_SFM_bothIn_DMSO	O43572	S187	SLAEPVsPSKKHE	S	187	1.10794	0.147886	0.228164	0.591338	A-kinase anchor protein 10, mitochondrial OS=Homo sapiens OX=9606 GN=AKAP10 PE=1 SV=2	AKAP10	AKAP10_S187
bFGF_vs_SFM_bothIn_DMSO	O43572	S281	SRNSPAsPLKELS	S	281	1.07879	0.109419	0.105735	0.783907	A-kinase anchor protein 10, mitochondrial OS=Homo sapiens OX=9606 GN=AKAP10 PE=1 SV=2	AKAP10	AKAP10_S281
bFGF_vs_SFM_bothIn_DMSO	O43572	S7	MRGAGPsPRQSPR	S	7	1.05421	0.0761679	0.0510038	0.889193	A-kinase anchor protein 10, mitochondrial OS=Homo sapiens OX=9606 GN=AKAP10 PE=1 SV=2	AKAP10	AKAP10_S7
bFGF_vs_SFM_bothIn_DMSO	O43572	S11	GPSPRQsPRTLRP	S	11	1.05421	0.0761679	0.0510038	0.889193	A-kinase anchor protein 10, mitochondrial OS=Homo sapiens OX=9606 GN=AKAP10 PE=1 SV=2	AKAP10	AKAP10_S11
bFGF_vs_SFM_bothIn_DMSO	O43583	S20	KGDPRNsAKLDAD	S	20	0.987602	-0.0179987	0.00735247	0.983213	Density-regulated protein OS=Homo sapiens OX=9606 GN=DENR PE=1 SV=2	DENR	DENR_S20
bFGF_vs_SFM_bothIn_DMSO	O43583	S73	KLTVENsPKQEAG	S	73	0.983992	-0.0232812	0.012123	0.972472	Density-regulated protein OS=Homo sapiens OX=9606 GN=DENR PE=1 SV=2	DENR	DENR_S73
bFGF_vs_SFM_bothIn_DMSO	O43583	T86	ISEGQGtAGEEEE	T	86	0.983992	-0.0232812	0.012123	0.972472	Density-regulated protein OS=Homo sapiens OX=9606 GN=DENR PE=1 SV=2	DENR	DENR_T86
bFGF_vs_SFM_bothIn_DMSO	O43583	S73	KLTVENsPKQEAG	S	73	0.961485	-0.0566641	0.0615527	0.867855	Density-regulated protein OS=Homo sapiens OX=9606 GN=DENR PE=1 SV=2	DENR	DENR_S73
bFGF_vs_SFM_bothIn_DMSO	O43583	T86	ISEGQGtAGEEEE	T	86	1.00389	0.00559934	0.00259142	0.994051	Density-regulated protein OS=Homo sapiens OX=9606 GN=DENR PE=1 SV=2	DENR	DENR_T86
bFGF_vs_SFM_bothIn_DMSO	O43598	S128	QSGRVLsAMIRGA	S	128	0.979548	-0.0298125	0.0222438	0.950071	2'-deoxynucleoside 5'-phosphate N-hydrolase 1 OS=Homo sapiens OX=9606 GN=DNPH1 PE=1 SV=1	DNPH1	DNPH1_S128
bFGF_vs_SFM_bothIn_DMSO	O43598	S169	PGQVAAsPDPTT	S	169	0.95229	-0.0705272	0.121345	0.756233	2'-deoxynucleoside 5'-phosphate N-hydrolase 1 OS=Homo sapiens OX=9606 GN=DNPH1 PE=1 SV=1	DNPH1	DNPH1_S169
bFGF_vs_SFM_bothIn_DMSO	O43602	QSPISTPTSPGSLRK	NA	NA	NA	1.01421	0.0203587	0.0187074	0.957839	Neuronal migration protein doublecortin OS=Homo sapiens OX=9606 GN=DCX PE=1 SV=4	DCX	DCX_QSPISTPTSPGSLRK
bFGF_vs_SFM_bothIn_DMSO	O43602	S339	PISTPTsPGSLRK	S	339	1.01654	0.0236691	0.0126535	0.971285	Neuronal migration protein doublecortin OS=Homo sapiens OX=9606 GN=DCX PE=1 SV=4	DCX	DCX_S339
bFGF_vs_SFM_bothIn_DMSO	O43615	S180	AAFRALsQGVESV	S	180	1.0211	0.0301249	0.00952447	0.978308	Mitochondrial import inner membrane translocase subunit TIM44 OS=Homo sapiens OX=9606 GN=TIMM44 PE=1 SV=2	TIMM44	TIMM44_S180
bFGF_vs_SFM_bothIn_DMSO	O43633	T112	VTKAMGtMNRQLK	T	112	0.896922	-0.156945	0.539041	0.289041	Charged multivesicular body protein 2a OS=Homo sapiens OX=9606 GN=CHMP2A PE=1 SV=1	CHMP2A	CHMP2A_T112
bFGF_vs_SFM_bothIn_DMSO	O43639	S90	TSARDAsPTPSTD	S	90	1.04344	0.0613471	0.0775777	0.836416	Cytoplasmic protein NCK2 OS=Homo sapiens OX=9606 GN=NCK2 PE=1 SV=2	NCK2	NCK2_S90
bFGF_vs_SFM_bothIn_DMSO	O43663	KQTETEMLYGSAPRTPSK	NA	NA	NA	0.976559	-0.0342209	0.0289423	0.93553	Protein regulator of cytokinesis 1 OS=Homo sapiens OX=9606 GN=PRC1 PE=1 SV=2	PRC1	PRC1_KQTETEMLYGSAPRTPSK
bFGF_vs_SFM_bothIn_DMSO	O43663	S265	AVATIMsGSKAKV	S	265	1.14655	0.197303	0.2231	0.598274	Protein regulator of cytokinesis 1 OS=Homo sapiens OX=9606 GN=PRC1 PE=1 SV=2	PRC1	PRC1_S265
bFGF_vs_SFM_bothIn_DMSO	O43663	T470	YGSAPRtPSKRRG	T	470	0.989922	-0.0146139	0.0135513	0.969279	Protein regulator of cytokinesis 1 OS=Homo sapiens OX=9606 GN=PRC1 PE=1 SV=2	PRC1	PRC1_T470
bFGF_vs_SFM_bothIn_DMSO	O43663	T481	RGLAPNtPGKARK	T	481	0.98375	-0.0236357	0.0243187	0.945543	Protein regulator of cytokinesis 1 OS=Homo sapiens OX=9606 GN=PRC1 PE=1 SV=2	PRC1	PRC1_T481
bFGF_vs_SFM_bothIn_DMSO	O43683	S459	PSKVQPsPTVHTK	S	459	1.07316	0.101869	0.117853	0.762337	Mitotic checkpoint serine/threonine-protein kinase BUB1 OS=Homo sapiens OX=9606 GN=BUB1 PE=1 SV=1	BUB1	BUB1_S459
bFGF_vs_SFM_bothIn_DMSO	O43683	S593	NKTLAPsPKSPGD	S	593	0.957888	-0.062071	0.0673861	0.856276	Mitotic checkpoint serine/threonine-protein kinase BUB1 OS=Homo sapiens OX=9606 GN=BUB1 PE=1 SV=1	BUB1	BUB1_S593
bFGF_vs_SFM_bothIn_DMSO	O43683	S655	SRDGKFsPIQEKS	S	655	1.07698	0.106985	0.144746	0.716562	Mitotic checkpoint serine/threonine-protein kinase BUB1 OS=Homo sapiens OX=9606 GN=BUB1 PE=1 SV=1	BUB1	BUB1_S655
bFGF_vs_SFM_bothIn_DMSO	O43683	S661	SPIQEKsPKQALS	S	661	1.07698	0.106985	0.144746	0.716562	Mitotic checkpoint serine/threonine-protein kinase BUB1 OS=Homo sapiens OX=9606 GN=BUB1 PE=1 SV=1	BUB1	BUB1_S661
bFGF_vs_SFM_bothIn_DMSO	O43683	S655	SRDGKFsPIQEKS	S	655	1.10051	0.138171	0.329048	0.468762	Mitotic checkpoint serine/threonine-protein kinase BUB1 OS=Homo sapiens OX=9606 GN=BUB1 PE=1 SV=1	BUB1	BUB1_S655
bFGF_vs_SFM_bothIn_DMSO	O43683	S661	SPIQEKsPKQALS	S	661	1.04067	0.0575088	0.0702238	0.8507	Mitotic checkpoint serine/threonine-protein kinase BUB1 OS=Homo sapiens OX=9606 GN=BUB1 PE=1 SV=1	BUB1	BUB1_S661
bFGF_vs_SFM_bothIn_DMSO	O43684	S211	VEYLDPsPEVQKK	S	211	0.946731	-0.0789729	0.0813159	0.829247	Mitotic checkpoint protein BUB3 OS=Homo sapiens OX=9606 GN=BUB3 PE=1 SV=1	BUB3	BUB3_S211
bFGF_vs_SFM_bothIn_DMSO	O43684	S325	AETKPKsPCT	S	325	1.01754	0.0250794	0.0175442	0.960408	Mitotic checkpoint protein BUB3 OS=Homo sapiens OX=9606 GN=BUB3 PE=1 SV=1	BUB3	BUB3_S325
bFGF_vs_SFM_bothIn_DMSO	O43684	T2	MtGSNEFK	T	2	0.883418	-0.178832	0.216648	0.607228	Mitotic checkpoint protein BUB3 OS=Homo sapiens OX=9606 GN=BUB3 PE=1 SV=1	BUB3	BUB3_T2
bFGF_vs_SFM_bothIn_DMSO	O43719	ESSPEKEAEEGCPEK	NA	NA	NA	0.905759	-0.142801	0.105735	0.783907	HIV Tat-specific factor 1 OS=Homo sapiens OX=9606 GN=HTATSF1 PE=1 SV=1	HTATSF1	HTATSF1_ESSPEKEAEEGCPEK
bFGF_vs_SFM_bothIn_DMSO	O43719	RGFEGSCSQKESEEGNPVR	NA	NA	NA	0.98154	-0.026881	0.0181664	0.959033	HIV Tat-specific factor 1 OS=Homo sapiens OX=9606 GN=HTATSF1 PE=1 SV=1	HTATSF1	HTATSF1_RGFEGSCSQKESEEGNPVR
bFGF_vs_SFM_bothIn_DMSO	O43719	S387	GLRRSDsVSASER	S	387	1.06094	0.0853457	0.0717231	0.847768	HIV Tat-specific factor 1 OS=Homo sapiens OX=9606 GN=HTATSF1 PE=1 SV=1	HTATSF1	HTATSF1_S387
bFGF_vs_SFM_bothIn_DMSO	O43719	S	NA	NA	NA	1.06094	0.0853457	0.0717231	0.847768	HIV Tat-specific factor 1 OS=Homo sapiens OX=9606 GN=HTATSF1 PE=1 SV=1	HTATSF1	HTATSF1_S
bFGF_vs_SFM_bothIn_DMSO	Q6ZRI6	T364	KLEPPLtPRCPLD	T	364	2.17127	1.11854	6.32148	4.77e-07	Uncharacterized protein C15orf39 OS=Homo sapiens OX=9606 GN=C15orf39 PE=1 SV=3	C15orf39	C15orf39_T364
bFGF_vs_SFM_bothIn_DMSO	O43719	S391	SDSVSAsERAGPS	S	391	0.875218	-0.192286	0.404905	0.393636	HIV Tat-specific factor 1 OS=Homo sapiens OX=9606 GN=HTATSF1 PE=1 SV=1	HTATSF1	HTATSF1_S391
bFGF_vs_SFM_bothIn_DMSO	O43719	S	NA	NA	NA	0.875218	-0.192286	0.404905	0.393636	HIV Tat-specific factor 1 OS=Homo sapiens OX=9606 GN=HTATSF1 PE=1 SV=1	HTATSF1	HTATSF1_S
bFGF_vs_SFM_bothIn_DMSO	O43719	S445	EFEEGAsENNAKE	S	445	1.02162	0.0308622	0.018706	0.957842	HIV Tat-specific factor 1 OS=Homo sapiens OX=9606 GN=HTATSF1 PE=1 SV=1	HTATSF1	HTATSF1_S445
bFGF_vs_SFM_bothIn_DMSO	O43719	S453	NNAKESsPEKEAE	S	453	0.979449	-0.0299574	0.015107	0.965813	HIV Tat-specific factor 1 OS=Homo sapiens OX=9606 GN=HTATSF1 PE=1 SV=1	HTATSF1	HTATSF1_S453
bFGF_vs_SFM_bothIn_DMSO	O43719	S481	GFEGSCsQKESEE	S	481	0.989312	-0.0155022	0.00883832	0.979855	HIV Tat-specific factor 1 OS=Homo sapiens OX=9606 GN=HTATSF1 PE=1 SV=1	HTATSF1	HTATSF1_S481
bFGF_vs_SFM_bothIn_DMSO	O43719	S494	GNPVRGsEEDSPK	S	494	0.873664	-0.194849	0.197687	0.634326	HIV Tat-specific factor 1 OS=Homo sapiens OX=9606 GN=HTATSF1 PE=1 SV=1	HTATSF1	HTATSF1_S494
bFGF_vs_SFM_bothIn_DMSO	O43719	S498	RGSEEDsPKKESK	S	498	0.873664	-0.194849	0.197687	0.634326	HIV Tat-specific factor 1 OS=Homo sapiens OX=9606 GN=HTATSF1 PE=1 SV=1	HTATSF1	HTATSF1_S498
bFGF_vs_SFM_bothIn_DMSO	O43719	S494	GNPVRGsEEDSPK	S	494	0.921659	-0.117695	0.0951905	0.803174	HIV Tat-specific factor 1 OS=Homo sapiens OX=9606 GN=HTATSF1 PE=1 SV=1	HTATSF1	HTATSF1_S494
bFGF_vs_SFM_bothIn_DMSO	O43719	S498	RGSEEDsPKKESK	S	498	0.928593	-0.106882	0.0521024	0.886947	HIV Tat-specific factor 1 OS=Homo sapiens OX=9606 GN=HTATSF1 PE=1 SV=1	HTATSF1	HTATSF1_S498
bFGF_vs_SFM_bothIn_DMSO	O43719	S616	VLDEEGsEREFDE	S	616	0.914085	-0.1296	0.0767132	0.838083	HIV Tat-specific factor 1 OS=Homo sapiens OX=9606 GN=HTATSF1 PE=1 SV=1	HTATSF1	HTATSF1_S616
bFGF_vs_SFM_bothIn_DMSO	O43719	S624	REFDEDsDEKEEE	S	624	0.832577	-0.264345	0.131903	0.73807	HIV Tat-specific factor 1 OS=Homo sapiens OX=9606 GN=HTATSF1 PE=1 SV=1	HTATSF1	HTATSF1_S624
bFGF_vs_SFM_bothIn_DMSO	O43719	S642	KVFDDEsDEKEDE	S	642	0.830936	-0.267191	0.299507	0.501756	HIV Tat-specific factor 1 OS=Homo sapiens OX=9606 GN=HTATSF1 PE=1 SV=1	HTATSF1	HTATSF1_S642
bFGF_vs_SFM_bothIn_DMSO	O43719	S676	EKLFEEsDDKEDE	S	676	0.832784	-0.263985	0.134514	0.733645	HIV Tat-specific factor 1 OS=Homo sapiens OX=9606 GN=HTATSF1 PE=1 SV=1	HTATSF1	HTATSF1_S676
bFGF_vs_SFM_bothIn_DMSO	O43719	S702	LFEDDDsNEKLFD	S	702	0.831933	-0.265461	0.232571	0.585368	HIV Tat-specific factor 1 OS=Homo sapiens OX=9606 GN=HTATSF1 PE=1 SV=1	HTATSF1	HTATSF1_S702
bFGF_vs_SFM_bothIn_DMSO	O43719	S713	FDEEEDsSEKLFD	S	713	0.924936	-0.112575	0.105993	0.783441	HIV Tat-specific factor 1 OS=Homo sapiens OX=9606 GN=HTATSF1 PE=1 SV=1	HTATSF1	HTATSF1_S713
bFGF_vs_SFM_bothIn_DMSO	O43741	DLSSSPPGPYGQEMYAFR	NA	NA	NA	0.986666	-0.0193659	0.0252445	0.94353	5'-AMP-activated protein kinase subunit beta-2 OS=Homo sapiens OX=9606 GN=PRKAB2 PE=1 SV=1	PRKAB2	PRKAB2_DLSSSPPGPYGQEMYAFR
bFGF_vs_SFM_bothIn_DMSO	O43741	S39	HKIMVGsTDDPSV	S	39	0.932375	-0.101017	0.194515	0.638977	5'-AMP-activated protein kinase subunit beta-2 OS=Homo sapiens OX=9606 GN=PRKAB2 PE=1 SV=1	PRKAB2	PRKAB2_S39
bFGF_vs_SFM_bothIn_DMSO	O43765	S301	LRSQIRsRTPSAS	S	301	1.28579	0.362657	0.525267	0.298355	Small glutamine-rich tetratricopeptide repeat-containing protein alpha OS=Homo sapiens OX=9606 GN=SGTA PE=1 SV=1	SGTA	SGTA_S301
bFGF_vs_SFM_bothIn_DMSO	O43765	S/T	NA	NA	NA	1.28579	0.362657	0.525267	0.298355	Small glutamine-rich tetratricopeptide repeat-containing protein alpha OS=Homo sapiens OX=9606 GN=SGTA PE=1 SV=1	SGTA	SGTA_S/T
bFGF_vs_SFM_bothIn_DMSO	O43765	S301	LRSQIRsRTPSAS	S	301	1.1715	0.228356	0.13209	0.737751	Small glutamine-rich tetratricopeptide repeat-containing protein alpha OS=Homo sapiens OX=9606 GN=SGTA PE=1 SV=1	SGTA	SGTA_S301
bFGF_vs_SFM_bothIn_DMSO	O43765	S305	IRSRTPsASNDDQ	S	305	1.1715	0.228356	0.13209	0.737751	Small glutamine-rich tetratricopeptide repeat-containing protein alpha OS=Homo sapiens OX=9606 GN=SGTA PE=1 SV=1	SGTA	SGTA_S305
bFGF_vs_SFM_bothIn_DMSO	O43765	S301	LRSQIRsRTPSAS	S	301	1.02016	0.0287894	0.0134147	0.969584	Small glutamine-rich tetratricopeptide repeat-containing protein alpha OS=Homo sapiens OX=9606 GN=SGTA PE=1 SV=1	SGTA	SGTA_S301
bFGF_vs_SFM_bothIn_DMSO	Q9NUL3	S440	TTLGYLsPKDMNQ	S	440	2.16586	1.11494	5.20482	6.24e-06	Double-stranded RNA-binding protein Staufen homolog 2 OS=Homo sapiens OX=9606 GN=STAU2 PE=1 SV=2	STAU2	STAU2_S440
bFGF_vs_SFM_bothIn_DMSO	O43765	S77	MPQDLRsPARTPP	S	77	0.946651	-0.079095	0.100361	0.793668	Small glutamine-rich tetratricopeptide repeat-containing protein alpha OS=Homo sapiens OX=9606 GN=SGTA PE=1 SV=1	SGTA	SGTA_S77
bFGF_vs_SFM_bothIn_DMSO	O43765	T81	LRSPARtPPSEED	T	81	0.946651	-0.079095	0.100361	0.793668	Small glutamine-rich tetratricopeptide repeat-containing protein alpha OS=Homo sapiens OX=9606 GN=SGTA PE=1 SV=1	SGTA	SGTA_T81
bFGF_vs_SFM_bothIn_DMSO	O43765	S77	MPQDLRsPARTPP	S	77	0.960891	-0.0575552	0.0892374	0.814259	Small glutamine-rich tetratricopeptide repeat-containing protein alpha OS=Homo sapiens OX=9606 GN=SGTA PE=1 SV=1	SGTA	SGTA_S77
bFGF_vs_SFM_bothIn_DMSO	O43765	T81	LRSPARtPPSEED	T	81	0.979109	-0.0304593	0.0351975	0.922152	Small glutamine-rich tetratricopeptide repeat-containing protein alpha OS=Homo sapiens OX=9606 GN=SGTA PE=1 SV=1	SGTA	SGTA_T81
bFGF_vs_SFM_bothIn_DMSO	O43768	S108	DLPQRKsSLVTSK	S	108	0.981089	-0.0275448	0.0192157	0.956719	Alpha-endosulfine OS=Homo sapiens OX=9606 GN=ENSA PE=1 SV=1	ENSA	ENSA_S108
bFGF_vs_SFM_bothIn_DMSO	O43768	S109	LPQRKSsLVTSKL	S	109	1.01792	0.0256179	0.0177948	0.959854	Alpha-endosulfine OS=Homo sapiens OX=9606 GN=ENSA PE=1 SV=1	ENSA	ENSA_S109
bFGF_vs_SFM_bothIn_DMSO	O43776	S79	EQMKSEsREKKEA	S	79	0.919007	-0.121852	0.0963525	0.801028	Asparagine--tRNA ligase, cytoplasmic OS=Homo sapiens OX=9606 GN=NARS1 PE=1 SV=1	NARS1	NARS1_S79
bFGF_vs_SFM_bothIn_DMSO	O43776	S88	KKEAEDsLRREKN	S	88	0.975872	-0.0352365	0.020058	0.954865	Asparagine--tRNA ligase, cytoplasmic OS=Homo sapiens OX=9606 GN=NARS1 PE=1 SV=1	NARS1	NARS1_S88
bFGF_vs_SFM_bothIn_DMSO	O43781	Y369	YQKLYTyIQSRFY	Y	369	0.999562	-0.000632	0.000734984	0.998309	Dual specificity tyrosine-phosphorylation-regulated kinase 3 OS=Homo sapiens OX=9606 GN=DYRK3 PE=1 SV=3	DYRK3	DYRK3_Y369
bFGF_vs_SFM_bothIn_DMSO	O43791	S6	MSRVPsPPPPAE	S	6	0.906475	-0.141662	0.0979943	0.798005	Speckle-type POZ protein OS=Homo sapiens OX=9606 GN=SPOP PE=1 SV=1	SPOP	SPOP_S6
bFGF_vs_SFM_bothIn_DMSO	O43815	S227	KSELTDsASVLDN	S	227	0.933611	-0.0991071	0.0510038	0.889193	Striatin OS=Homo sapiens OX=9606 GN=STRN PE=1 SV=4	STRN	STRN_S227
bFGF_vs_SFM_bothIn_DMSO	O43815	S245	SAAADFsDEDEDD	S	245	0.877765	-0.188094	0.251851	0.55995	Striatin OS=Homo sapiens OX=9606 GN=STRN PE=1 SV=4	STRN	STRN_S245
bFGF_vs_SFM_bothIn_DMSO	O43815	S376	LQPSVGsPSRPSS	S	376	0.965378	-0.0508338	0.0397841	0.912464	Striatin OS=Homo sapiens OX=9606 GN=STRN PE=1 SV=4	STRN	STRN_S376
bFGF_vs_SFM_bothIn_DMSO	O43815	T265	SVIDTStIVRKKA	T	265	1.01561	0.0223508	0.0134147	0.969584	Striatin OS=Homo sapiens OX=9606 GN=STRN PE=1 SV=4	STRN	STRN_T265
bFGF_vs_SFM_bothIn_DMSO	O43818	S53	EEISSDsESESLA	S	53	1.00117	0.0016935	0.000956748	0.997799	U3 small nucleolar RNA-interacting protein 2 OS=Homo sapiens OX=9606 GN=RRP9 PE=1 SV=1	RRP9	RRP9_S53
bFGF_vs_SFM_bothIn_DMSO	O43822	S136	ELSRALsEGEEIT	S	136	1.04982	0.0701486	0.061125	0.86871	Cilia- and flagella-associated protein 410 OS=Homo sapiens OX=9606 GN=CFAP410 PE=1 SV=1	CFAP410	CFAP410_S136
bFGF_vs_SFM_bothIn_DMSO	O43822	S177	GRDPLDsEEEATS	S	177	1.00159	0.00229363	0.000745947	0.998284	Cilia- and flagella-associated protein 410 OS=Homo sapiens OX=9606 GN=CFAP410 PE=1 SV=1	CFAP410	CFAP410_S177
bFGF_vs_SFM_bothIn_DMSO	O43823	S112	EGGRGGsGGGGEG	S	112	0.902189	-0.148498	0.251332	0.56062	A-kinase anchor protein 8 OS=Homo sapiens OX=9606 GN=AKAP8 PE=1 SV=1	AKAP8	AKAP8_S112
bFGF_vs_SFM_bothIn_DMSO	O43823	S328	DSEGDFsENDDAA	S	328	0.939494	-0.0900441	0.162593	0.687713	A-kinase anchor protein 8 OS=Homo sapiens OX=9606 GN=AKAP8 PE=1 SV=1	AKAP8	AKAP8_S328
bFGF_vs_SFM_bothIn_DMSO	O43823	S685	EQTDAEsKDAVPT	S	685	0.999775	-0.000324	0.000359592	0.999172	A-kinase anchor protein 8 OS=Homo sapiens OX=9606 GN=AKAP8 PE=1 SV=1	AKAP8	AKAP8_S685
bFGF_vs_SFM_bothIn_DMSO	O43824	S43	AAVGRRsPGNLEG	S	43	0.869201	-0.202238	0.199616	0.631515	Putative GTP-binding protein 6 OS=Homo sapiens OX=9606 GN=GTPBP6 PE=1 SV=4	GTPBP6	GTPBP6_S43
bFGF_vs_SFM_bothIn_DMSO	O43829	S132	QKRDVSsPDENNG	S	132	1.0036	0.0051811	0.0050583	0.98842	Zinc finger and BTB domain-containing protein 14 OS=Homo sapiens OX=9606 GN=ZBTB14 PE=1 SV=2	ZBTB14	ZBTB14_S132
bFGF_vs_SFM_bothIn_DMSO	O43829	T235	KDLGSQtPQALTF	T	235	0.784351	-0.350428	0.653817	0.221913	Zinc finger and BTB domain-containing protein 14 OS=Homo sapiens OX=9606 GN=ZBTB14 PE=1 SV=2	ZBTB14	ZBTB14_T235
bFGF_vs_SFM_bothIn_DMSO	O43847	S86	RLGADEsEEEGRR	S	86	1.03513	0.0498123	0.0577562	0.875475	Nardilysin OS=Homo sapiens OX=9606 GN=NRDC PE=1 SV=3	NRDC	NRDC_S86
bFGF_vs_SFM_bothIn_DMSO	O43847	S94	EEGRRGsLSNAGD	S	94	1.02708	0.0385448	0.0422671	0.907262	Nardilysin OS=Homo sapiens OX=9606 GN=NRDC PE=1 SV=3	NRDC	NRDC_S94
bFGF_vs_SFM_bothIn_DMSO	O43852	S44	VHNDAQsFDYDHD	S	44	0.958721	-0.0608172	0.0195106	0.956069	Calumenin OS=Homo sapiens OX=9606 GN=CALU PE=1 SV=2	CALU	CALU_S44
bFGF_vs_SFM_bothIn_DMSO	O43852	Y47	DAQSFDyDHDAFL	Y	47	0.958721	-0.0608172	0.0195106	0.956069	Calumenin OS=Homo sapiens OX=9606 GN=CALU PE=1 SV=2	CALU	CALU_Y47
bFGF_vs_SFM_bothIn_DMSO	O43852	S44	VHNDAQsFDYDHD	S	44	0.808705	-0.306314	0.187141	0.649918	Calumenin OS=Homo sapiens OX=9606 GN=CALU PE=1 SV=2	CALU	CALU_S44
bFGF_vs_SFM_bothIn_DMSO	O43852	T65	KTFDQLtPEESKE	T	65	0.8779	-0.187872	0.0455765	0.900375	Calumenin OS=Homo sapiens OX=9606 GN=CALU PE=1 SV=2	CALU	CALU_T65
bFGF_vs_SFM_bothIn_DMSO	O43896	S1033	HHPRRNsLDGGGR	S	1033	1.08585	0.118831	0.214892	0.609689	Kinesin-like protein KIF1C OS=Homo sapiens OX=9606 GN=KIF1C PE=1 SV=3	KIF1C	KIF1C_S1033
bFGF_vs_SFM_bothIn_DMSO	O43896	S1092	RMRRQRsAPDLKE	S	1092	1.01526	0.0218459	0.0202063	0.954539	Kinesin-like protein KIF1C OS=Homo sapiens OX=9606 GN=KIF1C PE=1 SV=3	KIF1C	KIF1C_S1092
bFGF_vs_SFM_bothIn_DMSO	O43896	S676	LYADSDsGDDSDK	S	676	1.05052	0.071098	0.0642025	0.862576	Kinesin-like protein KIF1C OS=Homo sapiens OX=9606 GN=KIF1C PE=1 SV=3	KIF1C	KIF1C_S676
bFGF_vs_SFM_bothIn_DMSO	O43896	S915	PSARPPsPPLSSW	S	915	1.00103	0.00148697	0.00111706	0.997431	Kinesin-like protein KIF1C OS=Homo sapiens OX=9606 GN=KIF1C PE=1 SV=3	KIF1C	KIF1C_S915
bFGF_vs_SFM_bothIn_DMSO	O43896	T1083	RYPPYTtPPRMRR	T	1083	0.98972	-0.0149071	0.0181247	0.959125	Kinesin-like protein KIF1C OS=Homo sapiens OX=9606 GN=KIF1C PE=1 SV=3	KIF1C	KIF1C_T1083
bFGF_vs_SFM_bothIn_DMSO	O43933	S1181	PVLRTAsQEGCQE	S	1181	1.04849	0.0683099	0.0572102	0.876577	Peroxisomal ATPase PEX1 OS=Homo sapiens OX=9606 GN=PEX1 PE=1 SV=1	PEX1	PEX1_S1181
bFGF_vs_SFM_bothIn_DMSO	O43933	S1209	IKGRYRsQSGEDE	S	1209	1.13129	0.177965	0.177786	0.66407	Peroxisomal ATPase PEX1 OS=Homo sapiens OX=9606 GN=PEX1 PE=1 SV=1	PEX1	PEX1_S1209
bFGF_vs_SFM_bothIn_DMSO	O43933	S1211	GRYRSQsGEDESM	S	1211	0.90767	-0.139761	0.0951852	0.803184	Peroxisomal ATPase PEX1 OS=Homo sapiens OX=9606 GN=PEX1 PE=1 SV=1	PEX1	PEX1_S1211
bFGF_vs_SFM_bothIn_DMSO	O60216	S454	PSRLQEsVMEASR	S	454	1.02833	0.0403	0.0356702	0.921149	Double-strand-break repair protein rad21 homolog OS=Homo sapiens OX=9606 GN=RAD21 PE=1 SV=2	RAD21	RAD21_S454
bFGF_vs_SFM_bothIn_DMSO	O60216	S545	EEDEDAsGGDQDQ	S	545	0.873449	-0.195205	0.129795	0.74166	Double-strand-break repair protein rad21 homolog OS=Homo sapiens OX=9606 GN=RAD21 PE=1 SV=2	RAD21	RAD21_S545
bFGF_vs_SFM_bothIn_DMSO	O60220	S96	VFSESLsD	S	96	0.977148	-0.0333517	0.0181625	0.959042	Mitochondrial import inner membrane translocase subunit Tim8 A OS=Homo sapiens OX=9606 GN=TIMM8A PE=1 SV=1	TIMM8A	TIMM8A_S96
bFGF_vs_SFM_bothIn_DMSO	O60231	S103	YRLLEDsEESSEE	S	103	0.958389	-0.0613167	0.0991937	0.795804	Pre-mRNA-splicing factor ATP-dependent RNA helicase DHX16 OS=Homo sapiens OX=9606 GN=DHX16 PE=1 SV=2	DHX16	DHX16_S103
bFGF_vs_SFM_bothIn_DMSO	O60231	S106	LEDSEEsSEETVS	S	106	0.958389	-0.0613167	0.0991937	0.795804	Pre-mRNA-splicing factor ATP-dependent RNA helicase DHX16 OS=Homo sapiens OX=9606 GN=DHX16 PE=1 SV=2	DHX16	DHX16_S106
bFGF_vs_SFM_bothIn_DMSO	O60231	S103	YRLLEDsEESSEE	S	103	1.07867	0.109255	0.0880334	0.81652	Pre-mRNA-splicing factor ATP-dependent RNA helicase DHX16 OS=Homo sapiens OX=9606 GN=DHX16 PE=1 SV=2	DHX16	DHX16_S103
bFGF_vs_SFM_bothIn_DMSO	O60231	S117	VSRAGSsLQKKRK	S	117	1.028	0.0398406	0.037619	0.917025	Pre-mRNA-splicing factor ATP-dependent RNA helicase DHX16 OS=Homo sapiens OX=9606 GN=DHX16 PE=1 SV=2	DHX16	DHX16_S117
bFGF_vs_SFM_bothIn_DMSO	O60231	S160	QTEKPEsEDEWER	S	160	1.01884	0.0269325	0.0197953	0.955443	Pre-mRNA-splicing factor ATP-dependent RNA helicase DHX16 OS=Homo sapiens OX=9606 GN=DHX16 PE=1 SV=2	DHX16	DHX16_S160
bFGF_vs_SFM_bothIn_DMSO	O60231	S348	GARDAAsQEPKYQ	S	348	1.0804	0.111572	0.0274837	0.938677	Pre-mRNA-splicing factor ATP-dependent RNA helicase DHX16 OS=Homo sapiens OX=9606 GN=DHX16 PE=1 SV=2	DHX16	DHX16_S348
bFGF_vs_SFM_bothIn_DMSO	O60237	T646	RQTRRStQGVTLT	T	646	0.922302	-0.116689	0.0835758	0.824944	Protein phosphatase 1 regulatory subunit 12B OS=Homo sapiens OX=9606 GN=PPP1R12B PE=1 SV=2	PPP1R12B	PPP1R12B_T646
bFGF_vs_SFM_bothIn_DMSO	O60238	NGGLEHVPSSSSIHNGDMEK	NA	NA	NA	0.858734	-0.219716	0.101517	0.791558	BCL2/adenovirus E1B 19 kDa protein-interacting protein 3-like OS=Homo sapiens OX=9606 GN=BNIP3L PE=1 SV=1	BNIP3L	BNIP3L_NGGLEHVPSSSSIHNGDMEK
bFGF_vs_SFM_bothIn_DMSO	O60238	S166	HPKRSVsLSMRKS	S	166	1.09339	0.128804	0.159767	0.692202	BCL2/adenovirus E1B 19 kDa protein-interacting protein 3-like OS=Homo sapiens OX=9606 GN=BNIP3L PE=1 SV=1	BNIP3L	BNIP3L_S166
bFGF_vs_SFM_bothIn_DMSO	O60238	S168	KRSVSLsMRKSGA	S	168	0.983539	-0.0239455	0.0260092	0.94187	BCL2/adenovirus E1B 19 kDa protein-interacting protein 3-like OS=Homo sapiens OX=9606 GN=BNIP3L PE=1 SV=1	BNIP3L	BNIP3L_S168
bFGF_vs_SFM_bothIn_DMSO	O60239	S421	KSQSSTsPEGQAL	S	421	0.943248	-0.0842907	0.0194921	0.95611	SH3 domain-binding protein 5 OS=Homo sapiens OX=9606 GN=SH3BP5 PE=1 SV=2	SH3BP5	SH3BP5_S421
bFGF_vs_SFM_bothIn_DMSO	O60244	S1112	AGNWPGsPQVSGP	S	1112	0.970565	-0.0431026	0.0554245	0.880188	Mediator of RNA polymerase II transcription subunit 14 OS=Homo sapiens OX=9606 GN=MED14 PE=1 SV=2	MED14	MED14_S1112
bFGF_vs_SFM_bothIn_DMSO	O60244	S1119	PQVSGPsPAARMP	S	1119	0.970565	-0.0431026	0.0554245	0.880188	Mediator of RNA polymerase II transcription subunit 14 OS=Homo sapiens OX=9606 GN=MED14 PE=1 SV=2	MED14	MED14_S1119
bFGF_vs_SFM_bothIn_DMSO	O60244	S1112	AGNWPGsPQVSGP	S	1112	0.983357	-0.0242126	0.0239292	0.946392	Mediator of RNA polymerase II transcription subunit 14 OS=Homo sapiens OX=9606 GN=MED14 PE=1 SV=2	MED14	MED14_S1112
bFGF_vs_SFM_bothIn_DMSO	O60244	S617	NAKRKLsDDPCPV	S	617	1.0391	0.0553381	0.0368889	0.918568	Mediator of RNA polymerase II transcription subunit 14 OS=Homo sapiens OX=9606 GN=MED14 PE=1 SV=2	MED14	MED14_S617
bFGF_vs_SFM_bothIn_DMSO	O60256	S189	AVIVAKsPASAKR	S	189	1.04432	0.0625607	0.0815449	0.82881	Phosphoribosyl pyrophosphate synthase-associated protein 2 OS=Homo sapiens OX=9606 GN=PRPSAP2 PE=1 SV=1	PRPSAP2	PRPSAP2_S189
bFGF_vs_SFM_bothIn_DMSO	O60256	S198	SAKRAQsFAERLR	S	198	1.02985	0.0424316	0.0580643	0.874854	Phosphoribosyl pyrophosphate synthase-associated protein 2 OS=Homo sapiens OX=9606 GN=PRPSAP2 PE=1 SV=1	PRPSAP2	PRPSAP2_S198
bFGF_vs_SFM_bothIn_DMSO	O60256	S227	LVDGRHsPPMVRS	S	227	0.967507	-0.0476556	0.0569423	0.877117	Phosphoribosyl pyrophosphate synthase-associated protein 2 OS=Homo sapiens OX=9606 GN=PRPSAP2 PE=1 SV=1	PRPSAP2	PRPSAP2_S227
bFGF_vs_SFM_bothIn_DMSO	O60264	S116	AQKTPTsPLKMKP	S	116	1.00731	0.0105029	0.00704757	0.983903	SWI/SNF-related matrix-associated actin-dependent regulator of chromatin subfamily A member 5 OS=Homo sapiens OX=9606 GN=SMARCA5 PE=1 SV=1	SMARCA5	SMARCA5_S116
bFGF_vs_SFM_bothIn_DMSO	O60264	S137	EKQNLLsVGDYRH	S	137	1.00094	0.00136115	0.000745947	0.998284	SWI/SNF-related matrix-associated actin-dependent regulator of chromatin subfamily A member 5 OS=Homo sapiens OX=9606 GN=SMARCA5 PE=1 SV=1	SMARCA5	SMARCA5_S137
bFGF_vs_SFM_bothIn_DMSO	O60264	S66	EIFDDAsPGKQKE	S	66	0.86237	-0.213621	0.198829	0.632661	SWI/SNF-related matrix-associated actin-dependent regulator of chromatin subfamily A member 5 OS=Homo sapiens OX=9606 GN=SMARCA5 PE=1 SV=1	SMARCA5	SMARCA5_S66
bFGF_vs_SFM_bothIn_DMSO	O60264	S755	REALRVsEPKAPK	S	755	1.02542	0.0362131	0.0251758	0.943679	SWI/SNF-related matrix-associated actin-dependent regulator of chromatin subfamily A member 5 OS=Homo sapiens OX=9606 GN=SMARCA5 PE=1 SV=1	SMARCA5	SMARCA5_S755
bFGF_vs_SFM_bothIn_DMSO	O60266	SSSPALIETK	NA	NA	NA	0.927328	-0.108849	0.0627044	0.865557	Adenylate cyclase type 3 OS=Homo sapiens OX=9606 GN=ADCY3 PE=1 SV=3	ADCY3	ADCY3_SSSPALIETK
bFGF_vs_SFM_bothIn_DMSO	O60268	S323	CERTKRsPTTRGD	S	323	0.98321	-0.024428	0.00636349	0.985454	Uncharacterized protein KIAA0513 OS=Homo sapiens OX=9606 GN=KIAA0513 PE=1 SV=1	KIAA0513	KIAA0513_S323
bFGF_vs_SFM_bothIn_DMSO	O60271	GSSTPTK	NA	NA	NA	0.9212	-0.118413	0.0880334	0.81652	C-Jun-amino-terminal kinase-interacting protein 4 OS=Homo sapiens OX=9606 GN=SPAG9 PE=1 SV=4	SPAG9	SPAG9_GSSTPTK
bFGF_vs_SFM_bothIn_DMSO	O60271	RSSTLSQLPGDK	NA	NA	NA	0.927825	-0.108075	0.0772183	0.837108	C-Jun-amino-terminal kinase-interacting protein 4 OS=Homo sapiens OX=9606 GN=SPAG9 PE=1 SV=4	SPAG9	SPAG9_RSSTLSQLPGDK
bFGF_vs_SFM_bothIn_DMSO	O60271	S1188	PGNRPGsVIRVYG	S	1188	1.23722	0.3071	1.05493	0.0881193	C-Jun-amino-terminal kinase-interacting protein 4 OS=Homo sapiens OX=9606 GN=SPAG9 PE=1 SV=4	SPAG9	SPAG9_S1188
bFGF_vs_SFM_bothIn_DMSO	O60271	S238	WKFQELsQPRSHT	S	238	0.940453	-0.0885728	0.0668861	0.857263	C-Jun-amino-terminal kinase-interacting protein 4 OS=Homo sapiens OX=9606 GN=SPAG9 PE=1 SV=4	SPAG9	SPAG9_S238
bFGF_vs_SFM_bothIn_DMSO	O60271	S251	SLKVSNsPEPQKA	S	251	1.01757	0.0251311	0.0165673	0.962571	C-Jun-amino-terminal kinase-interacting protein 4 OS=Homo sapiens OX=9606 GN=SPAG9 PE=1 SV=4	SPAG9	SPAG9_S251
bFGF_vs_SFM_bothIn_DMSO	O60271	S311	TDAPNKsEISKHI	S	311	0.976939	-0.0336599	0.0393425	0.913393	C-Jun-amino-terminal kinase-interacting protein 4 OS=Homo sapiens OX=9606 GN=SPAG9 PE=1 SV=4	SPAG9	SPAG9_S311
bFGF_vs_SFM_bothIn_DMSO	O60271	S332	RNVSTGsAENEEK	S	332	0.782615	-0.353625	0.86374	0.136855	C-Jun-amino-terminal kinase-interacting protein 4 OS=Homo sapiens OX=9606 GN=SPAG9 PE=1 SV=4	SPAG9	SPAG9_S332
bFGF_vs_SFM_bothIn_DMSO	O60271	S364	SGYKGSsTPTKGI	S	364	1.02367	0.0337544	0.0376404	0.916979	C-Jun-amino-terminal kinase-interacting protein 4 OS=Homo sapiens OX=9606 GN=SPAG9 PE=1 SV=4	SPAG9	SPAG9_S364
bFGF_vs_SFM_bothIn_DMSO	Q9UHI6	S500	ASSRNNsVSGLSV	S	500	2.16397	1.11368	5.70115	1.99e-06	Probable ATP-dependent RNA helicase DDX20 OS=Homo sapiens OX=9606 GN=DDX20 PE=1 SV=2	DDX20	DDX20_S500
bFGF_vs_SFM_bothIn_DMSO	P23443	T444	FIGSPRtPVSPVK	T	444	2.16085	1.1116	6.00524	9.88e-07	Ribosomal protein S6 kinase beta-1 OS=Homo sapiens OX=9606 GN=RPS6KB1 PE=1 SV=2	RPS6KB1	RPS6KB1_T444
bFGF_vs_SFM_bothIn_DMSO	O60271	S730	SKQRSAsQSSLDK	S	730	0.961274	-0.056981	0.0465368	0.898386	C-Jun-amino-terminal kinase-interacting protein 4 OS=Homo sapiens OX=9606 GN=SPAG9 PE=1 SV=4	SPAG9	SPAG9_S730
bFGF_vs_SFM_bothIn_DMSO	O60271	S813	PAGEDLsESGQVD	S	813	0.980201	-0.0288509	0.0202063	0.954539	C-Jun-amino-terminal kinase-interacting protein 4 OS=Homo sapiens OX=9606 GN=SPAG9 PE=1 SV=4	SPAG9	SPAG9_S813
bFGF_vs_SFM_bothIn_DMSO	O60271	SASQSSLDKLDQELKEQQK	NA	NA	NA	1.04369	0.0616939	0.056134	0.878751	C-Jun-amino-terminal kinase-interacting protein 4 OS=Homo sapiens OX=9606 GN=SPAG9 PE=1 SV=4	SPAG9	SPAG9_SASQSSLDKLDQELKEQQK
bFGF_vs_SFM_bothIn_DMSO	O60271	T1264	QEPGSQtPLKSML	T	1264	1.02372	0.0338216	0.0351975	0.922152	C-Jun-amino-terminal kinase-interacting protein 4 OS=Homo sapiens OX=9606 GN=SPAG9 PE=1 SV=4	SPAG9	SPAG9_T1264
bFGF_vs_SFM_bothIn_DMSO	O60271	T226	AQKGGEtPGSEQW	T	226	1.09753	0.134267	0.457439	0.348787	C-Jun-amino-terminal kinase-interacting protein 4 OS=Homo sapiens OX=9606 GN=SPAG9 PE=1 SV=4	SPAG9	SPAG9_T226
bFGF_vs_SFM_bothIn_DMSO	O60271	T292	ATIPTDtPLKEEN	T	292	0.982106	-0.0260489	0.0176751	0.960119	C-Jun-amino-terminal kinase-interacting protein 4 OS=Homo sapiens OX=9606 GN=SPAG9 PE=1 SV=4	SPAG9	SPAG9_T292
bFGF_vs_SFM_bothIn_DMSO	O60271	T586	APTSHVtPSVKKR	T	586	0.999538	-0.000667	0.000734984	0.998309	C-Jun-amino-terminal kinase-interacting protein 4 OS=Homo sapiens OX=9606 GN=SPAG9 PE=1 SV=4	SPAG9	SPAG9_T586
bFGF_vs_SFM_bothIn_DMSO	O60271	T595	VKKRSStLSQLPG	T	595	0.858513	-0.220088	0.145406	0.715475	C-Jun-amino-terminal kinase-interacting protein 4 OS=Homo sapiens OX=9606 GN=SPAG9 PE=1 SV=4	SPAG9	SPAG9_T595
bFGF_vs_SFM_bothIn_DMSO	O60281	S1483	NFNTSVsQEGSEI	S	1483	0.840487	-0.250702	0.391423	0.406048	Zinc finger protein 292 OS=Homo sapiens OX=9606 GN=ZNF292 PE=1 SV=3	ZNF292	ZNF292_S1483
bFGF_vs_SFM_bothIn_DMSO	O60291	S106	YKDDADsPTEDGD	S	106	1.09445	0.130204	0.324586	0.473603	E3 ubiquitin-protein ligase MGRN1 OS=Homo sapiens OX=9606 GN=MGRN1 PE=1 SV=2	MGRN1	MGRN1_S106
bFGF_vs_SFM_bothIn_DMSO	O60291	S506	EVDESSsPQQGTR	S	506	0.935645	-0.0959662	0.0698668	0.851399	E3 ubiquitin-protein ligase MGRN1 OS=Homo sapiens OX=9606 GN=MGRN1 PE=1 SV=2	MGRN1	MGRN1_S506
bFGF_vs_SFM_bothIn_DMSO	O60291	S524	NVLQDSsPEHCGR	S	524	1.04555	0.0642624	0.0743842	0.842589	E3 ubiquitin-protein ligase MGRN1 OS=Homo sapiens OX=9606 GN=MGRN1 PE=1 SV=2	MGRN1	MGRN1_S524
bFGF_vs_SFM_bothIn_DMSO	O60292	GPPTPRTTPTMSEEPPLDLTGK	NA	NA	NA	1.01736	0.0248373	0.0144916	0.967182	Signal-induced proliferation-associated 1-like protein 3 OS=Homo sapiens OX=9606 GN=SIPA1L3 PE=1 SV=3	SIPA1L3	SIPA1L3_GPPTPRTTPTMSEEPPLDLTGK
bFGF_vs_SFM_bothIn_DMSO	O60292	LYSSGSSTPTGLAGGSRDPPRQPSDMGSR	NA	NA	NA	0.898729	-0.154043	0.0920435	0.809015	Signal-induced proliferation-associated 1-like protein 3 OS=Homo sapiens OX=9606 GN=SIPA1L3 PE=1 SV=3	SIPA1L3	SIPA1L3_LYSSGSSTPTGLAGGSRDPPRQPSDMGSR
bFGF_vs_SFM_bothIn_DMSO	O60292	S100	REHSNPsPSQDTD	S	100	1.07342	0.102211	0.0721732	0.84689	Signal-induced proliferation-associated 1-like protein 3 OS=Homo sapiens OX=9606 GN=SIPA1L3 PE=1 SV=3	SIPA1L3	SIPA1L3_S100
bFGF_vs_SFM_bothIn_DMSO	O60292	S1135	HSKRPVsFPETPY	S	1135	0.986421	-0.0197252	0.0129881	0.970537	Signal-induced proliferation-associated 1-like protein 3 OS=Homo sapiens OX=9606 GN=SIPA1L3 PE=1 SV=3	SIPA1L3	SIPA1L3_S1135
bFGF_vs_SFM_bothIn_DMSO	O60292	S1158	PPYRQPsGSFSTP	S	1158	1.02702	0.0384663	0.0266412	0.9405	Signal-induced proliferation-associated 1-like protein 3 OS=Homo sapiens OX=9606 GN=SIPA1L3 PE=1 SV=3	SIPA1L3	SIPA1L3_S1158
bFGF_vs_SFM_bothIn_DMSO	O60292	S1254	DAAGKDsPNRHSK	S	1254	1.03413	0.0484161	0.0551445	0.880756	Signal-induced proliferation-associated 1-like protein 3 OS=Homo sapiens OX=9606 GN=SIPA1L3 PE=1 SV=3	SIPA1L3	SIPA1L3_S1254
bFGF_vs_SFM_bothIn_DMSO	O60292	S1364	DRRREVsPAPAVA	S	1364	0.996468	-0.00510444	0.00471768	0.989196	Signal-induced proliferation-associated 1-like protein 3 OS=Homo sapiens OX=9606 GN=SIPA1L3 PE=1 SV=3	SIPA1L3	SIPA1L3_S1364
bFGF_vs_SFM_bothIn_DMSO	O60292	S142	KAFHRLsRRRSKD	S	142	0.940436	-0.0885977	0.0240135	0.946208	Signal-induced proliferation-associated 1-like protein 3 OS=Homo sapiens OX=9606 GN=SIPA1L3 PE=1 SV=3	SIPA1L3	SIPA1L3_S142
bFGF_vs_SFM_bothIn_DMSO	O60292	S1440	PFQLSAsVPKSFF	S	1440	1.03756	0.0531897	0.0441568	0.903323	Signal-induced proliferation-associated 1-like protein 3 OS=Homo sapiens OX=9606 GN=SIPA1L3 PE=1 SV=3	SIPA1L3	SIPA1L3_S1440
bFGF_vs_SFM_bothIn_DMSO	O60292	S146	RLSRRRsKDVEFQ	S	146	1.01128	0.0161832	0.0152926	0.9654	Signal-induced proliferation-associated 1-like protein 3 OS=Homo sapiens OX=9606 GN=SIPA1L3 PE=1 SV=3	SIPA1L3	SIPA1L3_S146
bFGF_vs_SFM_bothIn_DMSO	O60292	S1501	SLRDLRsPRKNYK	S	1501	1.13126	0.177935	0.309577	0.490257	Signal-induced proliferation-associated 1-like protein 3 OS=Homo sapiens OX=9606 GN=SIPA1L3 PE=1 SV=3	SIPA1L3	SIPA1L3_S1501
bFGF_vs_SFM_bothIn_DMSO	O60292	S1534	ERDTGQsPQKGLQ	S	1534	1.04037	0.057102	0.0521024	0.886947	Signal-induced proliferation-associated 1-like protein 3 OS=Homo sapiens OX=9606 GN=SIPA1L3 PE=1 SV=3	SIPA1L3	SIPA1L3_S1534
bFGF_vs_SFM_bothIn_DMSO	O60292	S1544	GLQRTLsDESLCS	S	1544	0.982347	-0.025695	0.0157177	0.964456	Signal-induced proliferation-associated 1-like protein 3 OS=Homo sapiens OX=9606 GN=SIPA1L3 PE=1 SV=3	SIPA1L3	SIPA1L3_S1544
bFGF_vs_SFM_bothIn_DMSO	O60292	S1547	RTLSDEsLCSGRR	S	1547	0.982347	-0.025695	0.0157177	0.964456	Signal-induced proliferation-associated 1-like protein 3 OS=Homo sapiens OX=9606 GN=SIPA1L3 PE=1 SV=3	SIPA1L3	SIPA1L3_S1547
bFGF_vs_SFM_bothIn_DMSO	O60292	S1544	GLQRTLsDESLCS	S	1544	1.04519	0.0637627	0.0510038	0.889193	Signal-induced proliferation-associated 1-like protein 3 OS=Homo sapiens OX=9606 GN=SIPA1L3 PE=1 SV=3	SIPA1L3	SIPA1L3_S1544
bFGF_vs_SFM_bothIn_DMSO	O60292	S158	QDGWPRsPGRAFL	S	158	1.02975	0.0422925	0.0333182	0.926151	Signal-induced proliferation-associated 1-like protein 3 OS=Homo sapiens OX=9606 GN=SIPA1L3 PE=1 SV=3	SIPA1L3	SIPA1L3_S158
bFGF_vs_SFM_bothIn_DMSO	O60292	S172	LRHRSSsEITLSE	S	172	0.953352	-0.0689187	0.0721178	0.846998	Signal-induced proliferation-associated 1-like protein 3 OS=Homo sapiens OX=9606 GN=SIPA1L3 PE=1 SV=3	SIPA1L3	SIPA1L3_S172
bFGF_vs_SFM_bothIn_DMSO	O60292	S317	EGEAGRsPGEADE	S	317	1.02769	0.039402	0.0135753	0.969225	Signal-induced proliferation-associated 1-like protein 3 OS=Homo sapiens OX=9606 GN=SIPA1L3 PE=1 SV=3	SIPA1L3	SIPA1L3_S317
bFGF_vs_SFM_bothIn_DMSO	O60292	T1387	YSSGSStPTGLAG	T	1387	0.888879	-0.169941	0.184977	0.653165	Signal-induced proliferation-associated 1-like protein 3 OS=Homo sapiens OX=9606 GN=SIPA1L3 PE=1 SV=3	SIPA1L3	SIPA1L3_T1387
bFGF_vs_SFM_bothIn_DMSO	O60292	T1699	LERGPPtPRTTPT	T	1699	0.974098	-0.0378612	0.0376688	0.916919	Signal-induced proliferation-associated 1-like protein 3 OS=Homo sapiens OX=9606 GN=SIPA1L3 PE=1 SV=3	SIPA1L3	SIPA1L3_T1699
bFGF_vs_SFM_bothIn_DMSO	O60292	T/S	NA	NA	NA	0.974098	-0.0378612	0.0376688	0.916919	Signal-induced proliferation-associated 1-like protein 3 OS=Homo sapiens OX=9606 GN=SIPA1L3 PE=1 SV=3	SIPA1L3	SIPA1L3_T/S
bFGF_vs_SFM_bothIn_DMSO	O60292	T1703	PPTPRTtPTMSEE	T	1703	1.06716	0.0937747	0.0851263	0.822003	Signal-induced proliferation-associated 1-like protein 3 OS=Homo sapiens OX=9606 GN=SIPA1L3 PE=1 SV=3	SIPA1L3	SIPA1L3_T1703
bFGF_vs_SFM_bothIn_DMSO	O60293	S1303	ISDNSFsSDEEQS	S	1303	0.975763	-0.0353966	0.0351975	0.922152	Zinc finger C3H1 domain-containing protein OS=Homo sapiens OX=9606 GN=ZFC3H1 PE=1 SV=3	ZFC3H1	ZFC3H1_S1303
bFGF_vs_SFM_bothIn_DMSO	O60293	S206	SKSFGRsPSRKQN	S	206	1.01879	0.0268551	0.0270485	0.939618	Zinc finger C3H1 domain-containing protein OS=Homo sapiens OX=9606 GN=ZFC3H1 PE=1 SV=3	ZFC3H1	ZFC3H1_S206
bFGF_vs_SFM_bothIn_DMSO	O60293	S352	NLTRRIsTSDILS	S	352	1.20798	0.272598	0.867777	0.135588	Zinc finger C3H1 domain-containing protein OS=Homo sapiens OX=9606 GN=ZFC3H1 PE=1 SV=3	ZFC3H1	ZFC3H1_S352
bFGF_vs_SFM_bothIn_DMSO	O60293	S651	EETSSNsDPPSPP	S	651	0.977799	-0.0323903	0.0305757	0.932018	Zinc finger C3H1 domain-containing protein OS=Homo sapiens OX=9606 GN=ZFC3H1 PE=1 SV=3	ZFC3H1	ZFC3H1_S651
bFGF_vs_SFM_bothIn_DMSO	O60293	S655	SNSDPPsPPVLNN	S	655	0.977799	-0.0323903	0.0305757	0.932018	Zinc finger C3H1 domain-containing protein OS=Homo sapiens OX=9606 GN=ZFC3H1 PE=1 SV=3	ZFC3H1	ZFC3H1_S655
bFGF_vs_SFM_bothIn_DMSO	O60293	S655	SNSDPPsPPVLNN	S	655	0.926707	-0.109815	0.175287	0.667902	Zinc finger C3H1 domain-containing protein OS=Homo sapiens OX=9606 GN=ZFC3H1 PE=1 SV=3	ZFC3H1	ZFC3H1_S655
bFGF_vs_SFM_bothIn_DMSO	O60293	S805	LKTSSSsPANSDV	S	805	0.969629	-0.0444957	0.0435744	0.904536	Zinc finger C3H1 domain-containing protein OS=Homo sapiens OX=9606 GN=ZFC3H1 PE=1 SV=3	ZFC3H1	ZFC3H1_S805
bFGF_vs_SFM_bothIn_DMSO	O60293	S809	SSSPANsDVEIDG	S	809	0.969629	-0.0444957	0.0435744	0.904536	Zinc finger C3H1 domain-containing protein OS=Homo sapiens OX=9606 GN=ZFC3H1 PE=1 SV=3	ZFC3H1	ZFC3H1_S809
bFGF_vs_SFM_bothIn_DMSO	O60293	S805	LKTSSSsPANSDV	S	805	1.02327	0.0331896	0.0365708	0.919241	Zinc finger C3H1 domain-containing protein OS=Homo sapiens OX=9606 GN=ZFC3H1 PE=1 SV=3	ZFC3H1	ZFC3H1_S805
bFGF_vs_SFM_bothIn_DMSO	O60293	S948	KMMRLDsSPVSSP	S	948	1.05507	0.0773385	0.0909398	0.811074	Zinc finger C3H1 domain-containing protein OS=Homo sapiens OX=9606 GN=ZFC3H1 PE=1 SV=3	ZFC3H1	ZFC3H1_S948
bFGF_vs_SFM_bothIn_DMSO	O60293	S952	LDSSPVsSPRKHS	S	952	1.05507	0.0773385	0.0909398	0.811074	Zinc finger C3H1 domain-containing protein OS=Homo sapiens OX=9606 GN=ZFC3H1 PE=1 SV=3	ZFC3H1	ZFC3H1_S952
bFGF_vs_SFM_bothIn_DMSO	O60293	S949	MMRLDSsPVSSPR	S	949	0.988922	-0.0160707	0.0140402	0.968188	Zinc finger C3H1 domain-containing protein OS=Homo sapiens OX=9606 GN=ZFC3H1 PE=1 SV=3	ZFC3H1	ZFC3H1_S949
bFGF_vs_SFM_bothIn_DMSO	O60293	S952	LDSSPVsSPRKHS	S	952	0.954365	-0.0673874	0.0753414	0.840734	Zinc finger C3H1 domain-containing protein OS=Homo sapiens OX=9606 GN=ZFC3H1 PE=1 SV=3	ZFC3H1	ZFC3H1_S952
bFGF_vs_SFM_bothIn_DMSO	O60293	S	NA	NA	NA	0.954365	-0.0673874	0.0753414	0.840734	Zinc finger C3H1 domain-containing protein OS=Homo sapiens OX=9606 GN=ZFC3H1 PE=1 SV=3	ZFC3H1	ZFC3H1_S
bFGF_vs_SFM_bothIn_DMSO	O60293	SKSSDPDLRR	NA	NA	NA	1.06134	0.085887	0.102236	0.790249	Zinc finger C3H1 domain-containing protein OS=Homo sapiens OX=9606 GN=ZFC3H1 PE=1 SV=3	ZFC3H1	ZFC3H1_SKSSDPDLRR
bFGF_vs_SFM_bothIn_DMSO	O60293	T766	ENDPLRtPEALPE	T	766	0.917251	-0.124612	0.20329	0.626196	Zinc finger C3H1 domain-containing protein OS=Homo sapiens OX=9606 GN=ZFC3H1 PE=1 SV=3	ZFC3H1	ZFC3H1_T766
bFGF_vs_SFM_bothIn_DMSO	O60299	T648	AAGGAStPTPQHG	T	648	0.913943	-0.129824	0.128645	0.743627	Leucine zipper putative tumor suppressor 3 OS=Homo sapiens OX=9606 GN=LZTS3 PE=2 SV=1	LZTS3	LZTS3_T648
bFGF_vs_SFM_bothIn_DMSO	O60303	EDTWSSRTPSR	NA	NA	NA	1.16317	0.218056	0.264784	0.543521	Katanin-interacting protein OS=Homo sapiens OX=9606 GN=KATNIP PE=1 SV=4	KATNIP	KATNIP_EDTWSSRTPSR
bFGF_vs_SFM_bothIn_DMSO	O60303	S453	HLGRVVsPTKEQV	S	453	0.996949	-0.00440782	0.00316633	0.992736	Katanin-interacting protein OS=Homo sapiens OX=9606 GN=KATNIP PE=1 SV=4	KATNIP	KATNIP_S453
bFGF_vs_SFM_bothIn_DMSO	O60303	T455	GRVVSPtKEQVSD	T	455	0.996949	-0.00440782	0.00316633	0.992736	Katanin-interacting protein OS=Homo sapiens OX=9606 GN=KATNIP PE=1 SV=4	KATNIP	KATNIP_T455
bFGF_vs_SFM_bothIn_DMSO	Q6Y7W6	S26	SGGSITsPPLSPA	S	26	2.15928	1.11055	7.70115	1.99e-08	GRB10-interacting GYF protein 2 OS=Homo sapiens OX=9606 GN=GIGYF2 PE=1 SV=1	GIGYF2	GIGYF2_S26
bFGF_vs_SFM_bothIn_DMSO	O60303	S718	PSAPATsPPVKCP	S	718	0.933399	-0.0994344	0.119319	0.759768	Katanin-interacting protein OS=Homo sapiens OX=9606 GN=KATNIP PE=1 SV=4	KATNIP	KATNIP_S718
bFGF_vs_SFM_bothIn_DMSO	O60303	S758	PSWLQPsPTGKDR	S	758	0.987059	-0.0187912	0.00881975	0.979897	Katanin-interacting protein OS=Homo sapiens OX=9606 GN=KATNIP PE=1 SV=4	KATNIP	KATNIP_S758
bFGF_vs_SFM_bothIn_DMSO	O60303	S852	NRERPAsGRRGSR	S	852	1.04067	0.0575114	0.0148345	0.966419	Katanin-interacting protein OS=Homo sapiens OX=9606 GN=KATNIP PE=1 SV=4	KATNIP	KATNIP_S852
bFGF_vs_SFM_bothIn_DMSO	O60303	T1164	AMRRPStADGEGD	T	1164	0.905009	-0.143996	0.166571	0.681443	Katanin-interacting protein OS=Homo sapiens OX=9606 GN=KATNIP PE=1 SV=4	KATNIP	KATNIP_T1164
bFGF_vs_SFM_bothIn_DMSO	O60307	FAFSSEDEGVGPGPAGPK	NA	NA	NA	1.01247	0.0178748	0.00954537	0.978261	Microtubule-associated serine/threonine-protein kinase 3 OS=Homo sapiens OX=9606 GN=MAST3 PE=1 SV=2	MAST3	MAST3_FAFSSEDEGVGPGPAGPK
bFGF_vs_SFM_bothIn_DMSO	O60307	S1203	PPPRSPsPLPGHP	S	1203	0.890546	-0.167237	0.114606	0.768058	Microtubule-associated serine/threonine-protein kinase 3 OS=Homo sapiens OX=9606 GN=MAST3 PE=1 SV=2	MAST3	MAST3_S1203
bFGF_vs_SFM_bothIn_DMSO	O60307	S1223	RLRRGQsADKLGT	S	1223	0.946707	-0.0790106	0.148438	0.710496	Microtubule-associated serine/threonine-protein kinase 3 OS=Homo sapiens OX=9606 GN=MAST3 PE=1 SV=2	MAST3	MAST3_S1223
bFGF_vs_SFM_bothIn_DMSO	Q6Y7W6	S30	ITSPPLsPALPKY	S	30	2.15928	1.11055	7.70115	1.99e-08	GRB10-interacting GYF protein 2 OS=Homo sapiens OX=9606 GN=GIGYF2 PE=1 SV=1	GIGYF2	GIGYF2_S30
bFGF_vs_SFM_bothIn_DMSO	O60307	S348	QPPAPEsPESRAL	S	348	0.841094	-0.249661	0.198494	0.633148	Microtubule-associated serine/threonine-protein kinase 3 OS=Homo sapiens OX=9606 GN=MAST3 PE=1 SV=2	MAST3	MAST3_S348
bFGF_vs_SFM_bothIn_DMSO	O60307	S728	FAERSFsEDREEG	S	728	1.00067	0.000961	0.000734984	0.998309	Microtubule-associated serine/threonine-protein kinase 3 OS=Homo sapiens OX=9606 GN=MAST3 PE=1 SV=2	MAST3	MAST3_S728
bFGF_vs_SFM_bothIn_DMSO	O60307	S782	SLLNTIsLDTMPK	S	782	0.942949	-0.0847486	0.0333423	0.9261	Microtubule-associated serine/threonine-protein kinase 3 OS=Homo sapiens OX=9606 GN=MAST3 PE=1 SV=2	MAST3	MAST3_S782
bFGF_vs_SFM_bothIn_DMSO	O60307	S847	ARLRSNsIGARHS	S	847	1.24485	0.315977	0.490002	0.323592	Microtubule-associated serine/threonine-protein kinase 3 OS=Homo sapiens OX=9606 GN=MAST3 PE=1 SV=2	MAST3	MAST3_S847
bFGF_vs_SFM_bothIn_DMSO	O60307	S881	EKSRASsSGGSGG	S	881	1.0119	0.0170674	0.00552204	0.987366	Microtubule-associated serine/threonine-protein kinase 3 OS=Homo sapiens OX=9606 GN=MAST3 PE=1 SV=2	MAST3	MAST3_S881
bFGF_vs_SFM_bothIn_DMSO	O60318	S300	KEDQDRsPRRHGH	S	300	1.04511	0.0636606	0.0710717	0.84904	Germinal-center associated nuclear protein OS=Homo sapiens OX=9606 GN=MCM3AP PE=1 SV=2	MCM3AP	MCM3AP_S300
bFGF_vs_SFM_bothIn_DMSO	O60318	S430	DSLGGLsPSEVTA	S	430	1.04006	0.0566624	0.0382088	0.91578	Germinal-center associated nuclear protein OS=Homo sapiens OX=9606 GN=MCM3AP PE=1 SV=2	MCM3AP	MCM3AP_S430
bFGF_vs_SFM_bothIn_DMSO	O60318	S527	PGDGEVsPSTEDA	S	527	0.974334	-0.0375116	0.033801	0.925122	Germinal-center associated nuclear protein OS=Homo sapiens OX=9606 GN=MCM3AP PE=1 SV=2	MCM3AP	MCM3AP_S527
bFGF_vs_SFM_bothIn_DMSO	O60318	S538	DAPFQHsPLGKAA	S	538	0.974334	-0.0375116	0.033801	0.925122	Germinal-center associated nuclear protein OS=Homo sapiens OX=9606 GN=MCM3AP PE=1 SV=2	MCM3AP	MCM3AP_S538
bFGF_vs_SFM_bothIn_DMSO	O60318	S538	DAPFQHsPLGKAA	S	538	1.09075	0.125319	0.105993	0.783441	Germinal-center associated nuclear protein OS=Homo sapiens OX=9606 GN=MCM3AP PE=1 SV=2	MCM3AP	MCM3AP_S538
bFGF_vs_SFM_bothIn_DMSO	O60318	S557	SLLNKSsPVKKPS	S	557	0.918589	-0.122509	0.217693	0.605768	Germinal-center associated nuclear protein OS=Homo sapiens OX=9606 GN=MCM3AP PE=1 SV=2	MCM3AP	MCM3AP_S557
bFGF_vs_SFM_bothIn_DMSO	O60318	T412	EDSLRGtPARQSN	T	412	0.740856	-0.432734	0.55383	0.279364	Germinal-center associated nuclear protein OS=Homo sapiens OX=9606 GN=MCM3AP PE=1 SV=2	MCM3AP	MCM3AP_T412
bFGF_vs_SFM_bothIn_DMSO	O60333	S1057	MTRSGLsLEELRI	S	1057	0.969785	-0.0442628	0.0396226	0.912804	Kinesin-like protein KIF1B OS=Homo sapiens OX=9606 GN=KIF1B PE=1 SV=5	KIF1B	KIF1B_S1057
bFGF_vs_SFM_bothIn_DMSO	O60333	S1416	SRDAKIsPPRSLR	S	1416	1.03746	0.0530515	0.0485571	0.894217	Kinesin-like protein KIF1B OS=Homo sapiens OX=9606 GN=KIF1B PE=1 SV=5	KIF1B	KIF1B_S1416
bFGF_vs_SFM_bothIn_DMSO	O60333	S1432	GSGYSKsPDSNRV	S	1432	1.00541	0.00778	0.00557068	0.987255	Kinesin-like protein KIF1B OS=Homo sapiens OX=9606 GN=KIF1B PE=1 SV=5	KIF1B	KIF1B_S1432
bFGF_vs_SFM_bothIn_DMSO	O60333	S1454	KMSDTGsPGMQRR	S	1454	1.00114	0.00164134	0.00130425	0.997001	Kinesin-like protein KIF1B OS=Homo sapiens OX=9606 GN=KIF1B PE=1 SV=5	KIF1B	KIF1B_S1454
bFGF_vs_SFM_bothIn_DMSO	O60333	S1487	WRPRGDsLILEHQ	S	1487	0.792365	-0.335762	0.0959182	0.801829	Kinesin-like protein KIF1B OS=Homo sapiens OX=9606 GN=KIF1B PE=1 SV=5	KIF1B	KIF1B_S1487
bFGF_vs_SFM_bothIn_DMSO	O60333	S1645	VDSRSNsLDQKTP	S	1645	1.10991	0.150447	0.26185	0.547205	Kinesin-like protein KIF1B OS=Homo sapiens OX=9606 GN=KIF1B PE=1 SV=5	KIF1B	KIF1B_S1645
bFGF_vs_SFM_bothIn_DMSO	O60333	S1655	KTPEANsRASSPC	S	1655	0.998315	-0.00243262	0.000924889	0.997873	Kinesin-like protein KIF1B OS=Homo sapiens OX=9606 GN=KIF1B PE=1 SV=5	KIF1B	KIF1B_S1655
bFGF_vs_SFM_bothIn_DMSO	O60333	S5	MSGAsVKVAVR	S	5	0.927513	-0.10856	0.112434	0.771908	Kinesin-like protein KIF1B OS=Homo sapiens OX=9606 GN=KIF1B PE=1 SV=5	KIF1B	KIF1B_S5
bFGF_vs_SFM_bothIn_DMSO	O60333	S527	GTLGVFsPKKTPH	S	527	1.03412	0.0484079	0.0270485	0.939618	Kinesin-like protein KIF1B OS=Homo sapiens OX=9606 GN=KIF1B PE=1 SV=5	KIF1B	KIF1B_S527
bFGF_vs_SFM_bothIn_DMSO	O60333	T1075	QSSEVItPPEEIS	T	1075	0.955296	-0.0659804	0.0956515	0.802322	Kinesin-like protein KIF1B OS=Homo sapiens OX=9606 GN=KIF1B PE=1 SV=5	KIF1B	KIF1B_T1075
bFGF_vs_SFM_bothIn_DMSO	O60333	T1650	NSLDQKtPEANSR	T	1650	1.02872	0.0408564	0.016166	0.963461	Kinesin-like protein KIF1B OS=Homo sapiens OX=9606 GN=KIF1B PE=1 SV=5	KIF1B	KIF1B_T1650
bFGF_vs_SFM_bothIn_DMSO	O60333	S1655	KTPEANsRASSPC	S	1655	1.02872	0.0408564	0.016166	0.963461	Kinesin-like protein KIF1B OS=Homo sapiens OX=9606 GN=KIF1B PE=1 SV=5	KIF1B	KIF1B_S1655
bFGF_vs_SFM_bothIn_DMSO	O60333	T647	RAEREKtPSAETP	T	647	0.984696	-0.0222496	0.0186504	0.957965	Kinesin-like protein KIF1B OS=Homo sapiens OX=9606 GN=KIF1B PE=1 SV=5	KIF1B	KIF1B_T647
bFGF_vs_SFM_bothIn_DMSO	O60336	S1198	GLQKAQsVHSLVP	S	1198	1.11841	0.161453	0.11874	0.760782	Mitogen-activated protein kinase-binding protein 1 OS=Homo sapiens OX=9606 GN=MAPKBP1 PE=1 SV=4	MAPKBP1	MAPKBP1_S1198
bFGF_vs_SFM_bothIn_DMSO	O60336	S761	KQQGPSsPQRASG	S	761	1.02682	0.0381841	0.0248871	0.944306	Mitogen-activated protein kinase-binding protein 1 OS=Homo sapiens OX=9606 GN=MAPKBP1 PE=1 SV=4	MAPKBP1	MAPKBP1_S761
bFGF_vs_SFM_bothIn_DMSO	O60341	S131	ESLANLsEDEYYS	S	131	0.912944	-0.131402	0.146092	0.714344	Lysine-specific histone demethylase 1A OS=Homo sapiens OX=9606 GN=KDM1A PE=1 SV=2	KDM1A	KDM1A_S131
bFGF_vs_SFM_bothIn_DMSO	O60341	S137	SEDEYYsEEERNA	S	137	0.912944	-0.131402	0.146092	0.714344	Lysine-specific histone demethylase 1A OS=Homo sapiens OX=9606 GN=KDM1A PE=1 SV=2	KDM1A	KDM1A_S137
bFGF_vs_SFM_bothIn_DMSO	O60341	S131	ESLANLsEDEYYS	S	131	0.954005	-0.0679315	0.0753414	0.840734	Lysine-specific histone demethylase 1A OS=Homo sapiens OX=9606 GN=KDM1A PE=1 SV=2	KDM1A	KDM1A_S131
bFGF_vs_SFM_bothIn_DMSO	O60341	S166	PEEENEsEPEEPS	S	166	0.887036	-0.172936	0.157153	0.696381	Lysine-specific histone demethylase 1A OS=Homo sapiens OX=9606 GN=KDM1A PE=1 SV=2	KDM1A	KDM1A_S166
bFGF_vs_SFM_bothIn_DMSO	O60341	S69	KEPPRAsPPGGLA	S	69	0.905448	-0.143296	0.185881	0.651807	Lysine-specific histone demethylase 1A OS=Homo sapiens OX=9606 GN=KDM1A PE=1 SV=2	KDM1A	KDM1A_S69
bFGF_vs_SFM_bothIn_DMSO	O60341	S849	GVPAQQsPSM	S	849	0.990668	-0.0135269	0.0127609	0.971044	Lysine-specific histone demethylase 1A OS=Homo sapiens OX=9606 GN=KDM1A PE=1 SV=2	KDM1A	KDM1A_S849
bFGF_vs_SFM_bothIn_DMSO	O60341	T104	ETGIAEtPEGRRT	T	104	1.05183	0.0729081	0.0522807	0.886583	Lysine-specific histone demethylase 1A OS=Homo sapiens OX=9606 GN=KDM1A PE=1 SV=2	KDM1A	KDM1A_T104
bFGF_vs_SFM_bothIn_DMSO	O60341	T841	TLPRQAtPGVPAQ	T	841	0.938345	-0.0918095	0.165794	0.682662	Lysine-specific histone demethylase 1A OS=Homo sapiens OX=9606 GN=KDM1A PE=1 SV=2	KDM1A	KDM1A_T841
bFGF_vs_SFM_bothIn_DMSO	O60343	S106	GASGGTsPSATQP	S	106	1.01772	0.025343	0.0141766	0.967884	TBC1 domain family member 4 OS=Homo sapiens OX=9606 GN=TBC1D4 PE=1 SV=2	TBC1D4	TBC1D4_S106
bFGF_vs_SFM_bothIn_DMSO	O60343	S1207	KLERANsQLKRQN	S	1207	1.11046	0.15116	0.391392	0.406077	TBC1 domain family member 4 OS=Homo sapiens OX=9606 GN=TBC1D4 PE=1 SV=2	TBC1D4	TBC1D4_S1207
bFGF_vs_SFM_bothIn_DMSO	O60343	S314	EQQEFRsRCSSVT	S	314	0.978737	-0.0310062	0.0181247	0.959125	TBC1 domain family member 4 OS=Homo sapiens OX=9606 GN=TBC1D4 PE=1 SV=2	TBC1D4	TBC1D4_S314
bFGF_vs_SFM_bothIn_DMSO	Q92609	S558	TGSPPSsATKKDS	S	558	2.13057	1.09124	5.21896	6.04e-06	TBC1 domain family member 5 OS=Homo sapiens OX=9606 GN=TBC1D5 PE=1 SV=1	TBC1D5	TBC1D5_S558
bFGF_vs_SFM_bothIn_DMSO	O60343	S341	PRRRHAsAPSHVQ	S	341	1.00091	0.00130697	0.000745947	0.998284	TBC1 domain family member 4 OS=Homo sapiens OX=9606 GN=TBC1D4 PE=1 SV=2	TBC1D4	TBC1D4_S341
bFGF_vs_SFM_bothIn_DMSO	O60343	S370	FEINLIsPDTKSV	S	370	0.795961	-0.32923	1.24103	0.0574074	TBC1 domain family member 4 OS=Homo sapiens OX=9606 GN=TBC1D4 PE=1 SV=2	TBC1D4	TBC1D4_S370
bFGF_vs_SFM_bothIn_DMSO	O60343	S570	KRSLTSsLENIFS	S	570	1.18242	0.241739	0.169315	0.67715	TBC1 domain family member 4 OS=Homo sapiens OX=9606 GN=TBC1D4 PE=1 SV=2	TBC1D4	TBC1D4_S570
bFGF_vs_SFM_bothIn_DMSO	Q92609	T/S	NA	NA	NA	2.13057	1.09124	5.21896	6.04e-06	TBC1 domain family member 5 OS=Homo sapiens OX=9606 GN=TBC1D5 PE=1 SV=1	TBC1D5	TBC1D5_T/S
bFGF_vs_SFM_bothIn_DMSO	O60343	S666	RAQGVRsPLLRQS	S	666	1.01976	0.0282271	0.0240135	0.946208	TBC1 domain family member 4 OS=Homo sapiens OX=9606 GN=TBC1D4 PE=1 SV=2	TBC1D4	TBC1D4_S666
bFGF_vs_SFM_bothIn_DMSO	O60343	S754	RTSSTCsNESLSV	S	754	0.853802	-0.228027	0.177579	0.664386	TBC1 domain family member 4 OS=Homo sapiens OX=9606 GN=TBC1D4 PE=1 SV=2	TBC1D4	TBC1D4_S754
bFGF_vs_SFM_bothIn_DMSO	O60343	S782	IFLRVAsPMNKSP	S	782	1.08891	0.122884	0.14158	0.721805	TBC1 domain family member 4 OS=Homo sapiens OX=9606 GN=TBC1D4 PE=1 SV=2	TBC1D4	TBC1D4_S782
bFGF_vs_SFM_bothIn_DMSO	O60343	T642	FRRRAHtFSHPPS	T	642	1.15991	0.214013	0.234956	0.582162	TBC1 domain family member 4 OS=Homo sapiens OX=9606 GN=TBC1D4 PE=1 SV=2	TBC1D4	TBC1D4_T642
bFGF_vs_SFM_bothIn_DMSO	O60346	S118	AGGGANsLLLRRG	S	118	0.792929	-0.334737	0.301302	0.499687	PH domain leucine-rich repeat-containing protein phosphatase 1 OS=Homo sapiens OX=9606 GN=PHLPP1 PE=1 SV=3	PHLPP1	PHLPP1_S118
bFGF_vs_SFM_bothIn_DMSO	O60346	S313	GGPGGWsRRASPA	S	313	0.940429	-0.0886084	0.0432986	0.90511	PH domain leucine-rich repeat-containing protein phosphatase 1 OS=Homo sapiens OX=9606 GN=PHLPP1 PE=1 SV=3	PHLPP1	PHLPP1_S313
bFGF_vs_SFM_bothIn_DMSO	O60346	S317	GWSRRAsPAPSDS	S	317	0.99814	-0.00268547	0.000906358	0.997915	PH domain leucine-rich repeat-containing protein phosphatase 1 OS=Homo sapiens OX=9606 GN=PHLPP1 PE=1 SV=3	PHLPP1	PHLPP1_S317
bFGF_vs_SFM_bothIn_DMSO	O60346	S	NA	NA	NA	0.99814	-0.00268547	0.000906358	0.997915	PH domain leucine-rich repeat-containing protein phosphatase 1 OS=Homo sapiens OX=9606 GN=PHLPP1 PE=1 SV=3	PHLPP1	PHLPP1_S
bFGF_vs_SFM_bothIn_DMSO	O60346	S336	VGGPVSsPRAPRP	S	336	0.931192	-0.10285	0.244705	0.569239	PH domain leucine-rich repeat-containing protein phosphatase 1 OS=Homo sapiens OX=9606 GN=PHLPP1 PE=1 SV=3	PHLPP1	PHLPP1_S336
bFGF_vs_SFM_bothIn_DMSO	O60346	S345	APRPVVsDTESFS	S	345	0.909893	-0.136231	0.0947073	0.804068	PH domain leucine-rich repeat-containing protein phosphatase 1 OS=Homo sapiens OX=9606 GN=PHLPP1 PE=1 SV=3	PHLPP1	PHLPP1_S345
bFGF_vs_SFM_bothIn_DMSO	O60346	S412	LPQTASsPQPQQK	S	412	0.97522	-0.0361999	0.0353594	0.921808	PH domain leucine-rich repeat-containing protein phosphatase 1 OS=Homo sapiens OX=9606 GN=PHLPP1 PE=1 SV=3	PHLPP1	PHLPP1_S412
bFGF_vs_SFM_bothIn_DMSO	O60346	S425	APRAIDsPGGAVR	S	425	1.00691	0.00992991	0.00656502	0.984997	PH domain leucine-rich repeat-containing protein phosphatase 1 OS=Homo sapiens OX=9606 GN=PHLPP1 PE=1 SV=3	PHLPP1	PHLPP1_S425
bFGF_vs_SFM_bothIn_DMSO	O60346	T451	PGGLQStPGRSGV	T	451	1.06307	0.0882383	0.0455765	0.900375	PH domain leucine-rich repeat-containing protein phosphatase 1 OS=Homo sapiens OX=9606 GN=PHLPP1 PE=1 SV=3	PHLPP1	PHLPP1_T451
bFGF_vs_SFM_bothIn_DMSO	O60353	S620	DCGEPAsPAASIS	S	620	1.00934	0.0134174	0.0103643	0.976418	Frizzled-6 OS=Homo sapiens OX=9606 GN=FZD6 PE=1 SV=2	FZD6	FZD6_S620
bFGF_vs_SFM_bothIn_DMSO	O60353	T607	KADGAStPRLREQ	T	607	1.04243	0.059951	0.0721178	0.846998	Frizzled-6 OS=Homo sapiens OX=9606 GN=FZD6 PE=1 SV=2	FZD6	FZD6_T607
bFGF_vs_SFM_bothIn_DMSO	O60488	S447	SGGAPLsPQTHRF	S	447	1.03725	0.0527668	0.0487621	0.893795	Long-chain-fatty-acid--CoA ligase 4 OS=Homo sapiens OX=9606 GN=ACSL4 PE=1 SV=2	ACSL4	ACSL4_S447
bFGF_vs_SFM_bothIn_DMSO	O60488	S57	TSDKPGsPYRSVT	S	57	1.01576	0.0225633	0.018706	0.957842	Long-chain-fatty-acid--CoA ligase 4 OS=Homo sapiens OX=9606 GN=ACSL4 PE=1 SV=2	ACSL4	ACSL4_S57
bFGF_vs_SFM_bothIn_DMSO	O60499	S132	KPAAQKsPSDLLD	S	132	0.903582	-0.146272	0.274721	0.531226	Syntaxin-10 OS=Homo sapiens OX=9606 GN=STX10 PE=1 SV=1	STX10	STX10_S132
bFGF_vs_SFM_bothIn_DMSO	O60499	S134	AAQKSPsDLLDAS	S	134	0.953547	-0.0686248	0.0596273	0.871711	Syntaxin-10 OS=Homo sapiens OX=9606 GN=STX10 PE=1 SV=1	STX10	STX10_S134
bFGF_vs_SFM_bothIn_DMSO	O60502	S364	KLENEGsDEDIET	S	364	0.998507	-0.00215526	0.000745947	0.998284	Protein O-GlcNAcase OS=Homo sapiens OX=9606 GN=OGA PE=1 SV=2	OGA	OGA_S364
bFGF_vs_SFM_bothIn_DMSO	O60503	GQGTASSGNVSDLAQTVK	NA	NA	NA	0.909536	-0.136797	0.0449574	0.90166	Adenylate cyclase type 9 OS=Homo sapiens OX=9606 GN=ADCY9 PE=1 SV=4	ADCY9	ADCY9_GQGTASSGNVSDLAQTVK
bFGF_vs_SFM_bothIn_DMSO	O60503	HATSSPK	NA	NA	NA	0.917458	-0.124286	0.125569	0.748913	Adenylate cyclase type 9 OS=Homo sapiens OX=9606 GN=ADCY9 PE=1 SV=4	ADCY9	ADCY9_HATSSPK
bFGF_vs_SFM_bothIn_DMSO	O60503	S1307	AKDAHLsPKRPWK	S	1307	0.990895	-0.0131952	0.00557068	0.987255	Adenylate cyclase type 9 OS=Homo sapiens OX=9606 GN=ADCY9 PE=1 SV=4	ADCY9	ADCY9_S1307
bFGF_vs_SFM_bothIn_DMSO	O60503	VIPQHQLSISPDIR	NA	NA	NA	0.942847	-0.0849042	0.0743842	0.842589	Adenylate cyclase type 9 OS=Homo sapiens OX=9606 GN=ADCY9 PE=1 SV=4	ADCY9	ADCY9_VIPQHQLSISPDIR
bFGF_vs_SFM_bothIn_DMSO	O60504	S339	GSARSLsPHKMAD	S	339	0.918698	-0.122338	0.0973357	0.799216	Vinexin OS=Homo sapiens OX=9606 GN=SORBS3 PE=1 SV=2	SORBS3	SORBS3_S339
bFGF_vs_SFM_bothIn_DMSO	O60504	S366	SSTRDPsASNGGG	S	366	1.14921	0.200643	0.2698	0.53728	Vinexin OS=Homo sapiens OX=9606 GN=SORBS3 PE=1 SV=2	SORBS3	SORBS3_S366
bFGF_vs_SFM_bothIn_DMSO	O60504	S373	ASNGGGsPARREE	S	373	1.0052	0.00748452	0.00494841	0.988671	Vinexin OS=Homo sapiens OX=9606 GN=SORBS3 PE=1 SV=2	SORBS3	SORBS3_S373
bFGF_vs_SFM_bothIn_DMSO	O60504	S530	GPQLPTsPRLTAA	S	530	1.10791	0.147843	0.170083	0.675953	Vinexin OS=Homo sapiens OX=9606 GN=SORBS3 PE=1 SV=2	SORBS3	SORBS3_S530
bFGF_vs_SFM_bothIn_DMSO	O60504	S545	SARHPSsPSALRS	S	545	1.00625	0.00898515	0.00418647	0.990407	Vinexin OS=Homo sapiens OX=9606 GN=SORBS3 PE=1 SV=2	SORBS3	SORBS3_S545
bFGF_vs_SFM_bothIn_DMSO	O60506	S509	ARGAAPsRGRGAA	S	509	1.00109	0.00157145	0.000734984	0.998309	Heterogeneous nuclear ribonucleoprotein Q OS=Homo sapiens OX=9606 GN=SYNCRIP PE=1 SV=2	SYNCRIP	SYNCRIP_S509
bFGF_vs_SFM_bothIn_DMSO	O60506	S587	NNQNWGsQPIAQQ	S	587	1.0326	0.0462825	0.0299474	0.933367	Heterogeneous nuclear ribonucleoprotein Q OS=Homo sapiens OX=9606 GN=SYNCRIP PE=1 SV=2	SYNCRIP	SYNCRIP_S587
bFGF_vs_SFM_bothIn_DMSO	O60508	S43	LMHLTKsPSSKPS	S	43	0.920333	-0.119773	0.136962	0.729521	Pre-mRNA-processing factor 17 OS=Homo sapiens OX=9606 GN=CDC40 PE=1 SV=1	CDC40	CDC40_S43
bFGF_vs_SFM_bothIn_DMSO	O60516	T32	GTLYATtPGGTRI	T	32	0.941003	-0.0877287	0.0857013	0.820916	Eukaryotic translation initiation factor 4E-binding protein 3 OS=Homo sapiens OX=9606 GN=EIF4EBP3 PE=1 SV=1	EIF4EBP3	EIF4EBP3_T32
bFGF_vs_SFM_bothIn_DMSO	O60524	S417	RNPYLLsEEEDDD	S	417	0.914231	-0.129369	0.174339	0.669362	Ribosome quality control complex subunit NEMF OS=Homo sapiens OX=9606 GN=NEMF PE=1 SV=4	NEMF	NEMF_S417
bFGF_vs_SFM_bothIn_DMSO	O60524	S798	SIQKLAsKEESSN	S	798	0.955554	-0.0655909	0.0567788	0.877448	Ribosome quality control complex subunit NEMF OS=Homo sapiens OX=9606 GN=NEMF PE=1 SV=4	NEMF	NEMF_S798
bFGF_vs_SFM_bothIn_DMSO	O60547	S14	CPSARGsGDGEMG	S	14	0.961204	-0.0570852	0.0435902	0.904503	GDP-mannose 4,6 dehydratase OS=Homo sapiens OX=9606 GN=GMDS PE=1 SV=1	GMDS	GMDS_S14
bFGF_vs_SFM_bothIn_DMSO	O60551	S38	TEHAKGsPGGYLG	S	38	0.884127	-0.177674	0.450665	0.35427	Glycylpeptide N-tetradecanoyltransferase 2 OS=Homo sapiens OX=9606 GN=NMT2 PE=1 SV=1	NMT2	NMT2_S38
bFGF_vs_SFM_bothIn_DMSO	O60551	SDSASDSQEIK	NA	NA	NA	0.917222	-0.124657	0.175511	0.667558	Glycylpeptide N-tetradecanoyltransferase 2 OS=Homo sapiens OX=9606 GN=NMT2 PE=1 SV=1	NMT2	NMT2_SDSASDSQEIK
bFGF_vs_SFM_bothIn_DMSO	O60566	S543	SEKKNKsPPADPP	S	543	1.0701	0.0977422	0.187072	0.650022	Mitotic checkpoint serine/threonine-protein kinase BUB1 beta OS=Homo sapiens OX=9606 GN=BUB1B PE=1 SV=3	BUB1B	BUB1B_S543
bFGF_vs_SFM_bothIn_DMSO	O60566	S670	LSIKKLsPIIEDS	S	670	1.07175	0.0999743	0.114291	0.768615	Mitotic checkpoint serine/threonine-protein kinase BUB1 beta OS=Homo sapiens OX=9606 GN=BUB1B PE=1 SV=3	BUB1B	BUB1B_S670
bFGF_vs_SFM_bothIn_DMSO	O60573	DKNQSSSK	NA	NA	NA	1.01111	0.015935	0.0093515	0.978698	Eukaryotic translation initiation factor 4E type 2 OS=Homo sapiens OX=9606 GN=EIF4E2 PE=1 SV=1	EIF4E2	EIF4E2_DKNQSSSK
bFGF_vs_SFM_bothIn_DMSO	O60573	S13	ALKDDDsGDHDQN	S	13	0.936197	-0.0951163	0.0743842	0.842589	Eukaryotic translation initiation factor 4E type 2 OS=Homo sapiens OX=9606 GN=EIF4E2 PE=1 SV=1	EIF4E2	EIF4E2_S13
bFGF_vs_SFM_bothIn_DMSO	O60573	T68	FWYSRRtPGRPTS	T	68	0.916806	-0.125312	0.145296	0.715656	Eukaryotic translation initiation factor 4E type 2 OS=Homo sapiens OX=9606 GN=EIF4E2 PE=1 SV=1	EIF4E2	EIF4E2_T68
bFGF_vs_SFM_bothIn_DMSO	O60583	QGQSQAASSSSVTSPIKMK	NA	NA	NA	0.953325	-0.0689596	0.0495227	0.892231	Cyclin-T2 OS=Homo sapiens OX=9606 GN=CCNT2 PE=1 SV=2	CCNT2	CCNT2_QGQSQAASSSSVTSPIKMK
bFGF_vs_SFM_bothIn_DMSO	O60583	S480	SSSSVTsPIKMKI	S	480	1.14089	0.190154	0.132029	0.737856	Cyclin-T2 OS=Homo sapiens OX=9606 GN=CCNT2 PE=1 SV=2	CCNT2	CCNT2_S480
bFGF_vs_SFM_bothIn_DMSO	O60583	S537	SSERHSsSDEGSG	S	537	1.06261	0.0876147	0.0449574	0.90166	Cyclin-T2 OS=Homo sapiens OX=9606 GN=CCNT2 PE=1 SV=2	CCNT2	CCNT2_S537
bFGF_vs_SFM_bothIn_DMSO	O60583	S549	GKSKHSsPHISRD	S	549	1.10694	0.146578	0.263913	0.544611	Cyclin-T2 OS=Homo sapiens OX=9606 GN=CCNT2 PE=1 SV=2	CCNT2	CCNT2_S549
bFGF_vs_SFM_bothIn_DMSO	O60583	S601	PPTVLRsPVGLSS	S	601	0.985968	-0.020387	0.0197964	0.95544	Cyclin-T2 OS=Homo sapiens OX=9606 GN=CCNT2 PE=1 SV=2	CCNT2	CCNT2_S601
bFGF_vs_SFM_bothIn_DMSO	O60610	S22	DKKKGRsPDELPS	S	22	1.05867	0.0822518	0.0571481	0.876702	Protein diaphanous homolog 1 OS=Homo sapiens OX=9606 GN=DIAPH1 PE=1 SV=2	DIAPH1	DIAPH1_S22
bFGF_vs_SFM_bothIn_DMSO	O60658	S386	SMARIHsMTIEAP	S	386	0.982093	-0.0260689	0.0202063	0.954539	High affinity cAMP-specific and IBMX-insensitive 3',5'-cyclic phosphodiesterase 8A OS=Homo sapiens OX=9606 GN=PDE8A PE=1 SV=2	PDE8A	PDE8A_S386
bFGF_vs_SFM_bothIn_DMSO	O60658	S457	DGLRRLsGNEYVL	S	457	1.03255	0.0462138	0.0377648	0.916717	High affinity cAMP-specific and IBMX-insensitive 3',5'-cyclic phosphodiesterase 8A OS=Homo sapiens OX=9606 GN=PDE8A PE=1 SV=2	PDE8A	PDE8A_S457
bFGF_vs_SFM_bothIn_DMSO	O60664	IATSLDGFDVASVQQQR	NA	NA	NA	0.920878	-0.118918	0.0435902	0.904503	Perilipin-3 OS=Homo sapiens OX=9606 GN=PLIN3 PE=1 SV=3	PLIN3	PLIN3_IATSLDGFDVASVQQQR
bFGF_vs_SFM_bothIn_DMSO	O60664	S130	LVSSKVsGAQEMV	S	130	1.00556	0.00799262	0.00594699	0.9864	Perilipin-3 OS=Homo sapiens OX=9606 GN=PLIN3 PE=1 SV=3	PLIN3	PLIN3_S130
bFGF_vs_SFM_bothIn_DMSO	O60664	S241	YFVRLGsLSERLR	S	241	0.949683	-0.0744823	0.0748335	0.841718	Perilipin-3 OS=Homo sapiens OX=9606 GN=PLIN3 PE=1 SV=3	PLIN3	PLIN3_S241
bFGF_vs_SFM_bothIn_DMSO	O60667	S305	SQRPRGsPRPRSQ	S	305	0.971319	-0.0419835	0.0333423	0.9261	Fas apoptotic inhibitory molecule 3 OS=Homo sapiens OX=9606 GN=FCMR PE=1 SV=1	FCMR	FCMR_S305
bFGF_vs_SFM_bothIn_DMSO	O60673	S1967	QNPRPGsPLRSGQ	S	1967	1.06465	0.090376	0.0941657	0.805071	DNA polymerase zeta catalytic subunit OS=Homo sapiens OX=9606 GN=REV3L PE=1 SV=2	REV3L	REV3L_S1967
bFGF_vs_SFM_bothIn_DMSO	O60673	S1983	NKGSSNsPKMVED	S	1983	1.02324	0.033138	0.0230671	0.948272	DNA polymerase zeta catalytic subunit OS=Homo sapiens OX=9606 GN=REV3L PE=1 SV=2	REV3L	REV3L_S1983
bFGF_vs_SFM_bothIn_DMSO	O60673	S2220	PEAPGLsPLSTEP	S	2220	1.02729	0.0388493	0.0210534	0.952679	DNA polymerase zeta catalytic subunit OS=Homo sapiens OX=9606 GN=REV3L PE=1 SV=2	REV3L	REV3L_S2220
bFGF_vs_SFM_bothIn_DMSO	O60673	T1041	YPIYPLtPKKSHR	T	1041	0.931784	-0.101932	0.0445079	0.902593	DNA polymerase zeta catalytic subunit OS=Homo sapiens OX=9606 GN=REV3L PE=1 SV=2	REV3L	REV3L_T1041
bFGF_vs_SFM_bothIn_DMSO	O60675	S25	ENAPVLsDDELVS	S	25	0.993412	-0.0095358	0.00494841	0.988671	Transcription factor MafK OS=Homo sapiens OX=9606 GN=MAFK PE=1 SV=1	MAFK	MAFK_S25
bFGF_vs_SFM_bothIn_DMSO	O60678	GAVENEEDLPELSDSGDEAAWEDEDDADLPHGK	NA	NA	NA	0.736109	-0.442008	0.230383	0.588324	Protein arginine N-methyltransferase 3 OS=Homo sapiens OX=9606 GN=PRMT3 PE=1 SV=4	PRMT3	PRMT3_GAVENEEDLPELSDSGDEAAWEDEDDADLPHGK
bFGF_vs_SFM_bothIn_DMSO	O60678	S25	EDLPELsDSGDEA	S	25	0.852394	-0.230407	0.14734	0.712295	Protein arginine N-methyltransferase 3 OS=Homo sapiens OX=9606 GN=PRMT3 PE=1 SV=4	PRMT3	PRMT3_S25
bFGF_vs_SFM_bothIn_DMSO	O60678	S27	LPELSDsGDEAAW	S	27	0.852394	-0.230407	0.14734	0.712295	Protein arginine N-methyltransferase 3 OS=Homo sapiens OX=9606 GN=PRMT3 PE=1 SV=4	PRMT3	PRMT3_S27
bFGF_vs_SFM_bothIn_DMSO	O60683	S261	LSHRRAsLEERAV	S	261	0.936685	-0.0943636	0.0803872	0.831023	Peroxisome biogenesis factor 10 OS=Homo sapiens OX=9606 GN=PEX10 PE=1 SV=1	PEX10	PEX10_S261
bFGF_vs_SFM_bothIn_DMSO	O60701	S476	RIPYAPsGEIPKF	S	476	0.900737	-0.150822	0.157511	0.695807	UDP-glucose 6-dehydrogenase OS=Homo sapiens OX=9606 GN=UGDH PE=1 SV=1	UGDH	UGDH_S476
bFGF_vs_SFM_bothIn_DMSO	O60701	T91	VFISVNtPTKTYG	T	91	0.898105	-0.155043	0.150501	0.70713	UDP-glucose 6-dehydrogenase OS=Homo sapiens OX=9606 GN=UGDH PE=1 SV=1	UGDH	UGDH_T91
bFGF_vs_SFM_bothIn_DMSO	O60716	S230	GSDNYGsLSRVTR	S	230	0.968156	-0.0466886	0.0551445	0.880756	Catenin delta-1 OS=Homo sapiens OX=9606 GN=CTNND1 PE=1 SV=1	CTNND1	CTNND1_S230
bFGF_vs_SFM_bothIn_DMSO	O60716	S252	EGYRAPsRQDVYG	S	252	0.875995	-0.191005	0.193797	0.640034	Catenin delta-1 OS=Homo sapiens OX=9606 GN=CTNND1 PE=1 SV=1	CTNND1	CTNND1_S252
bFGF_vs_SFM_bothIn_DMSO	O60716	S349	ERGSLAsLDSLRK	S	349	1.11313	0.154623	0.397161	0.400718	Catenin delta-1 OS=Homo sapiens OX=9606 GN=CTNND1 PE=1 SV=1	CTNND1	CTNND1_S349
bFGF_vs_SFM_bothIn_DMSO	O60716	S47	LERVRVsPQDANP	S	47	1.04636	0.0653823	0.113345	0.770292	Catenin delta-1 OS=Homo sapiens OX=9606 GN=CTNND1 PE=1 SV=1	CTNND1	CTNND1_S47
bFGF_vs_SFM_bothIn_DMSO	O60716	S861	NASRSQsSHSYDD	S	861	0.898901	-0.153766	0.102236	0.790249	Catenin delta-1 OS=Homo sapiens OX=9606 GN=CTNND1 PE=1 SV=1	CTNND1	CTNND1_S861
bFGF_vs_SFM_bothIn_DMSO	O60716	S920	NRTLDRsGDLGDM	S	920	1.05206	0.0732167	0.0510038	0.889193	Catenin delta-1 OS=Homo sapiens OX=9606 GN=CTNND1 PE=1 SV=1	CTNND1	CTNND1_S920
bFGF_vs_SFM_bothIn_DMSO	O60716	T177	SNNYIQtLGRDFR	T	177	0.894005	-0.161644	0.202801	0.626901	Catenin delta-1 OS=Homo sapiens OX=9606 GN=CTNND1 PE=1 SV=1	CTNND1	CTNND1_T177
bFGF_vs_SFM_bothIn_DMSO	O60716	T201	GQAGTAtLPRNFH	T	201	0.896071	-0.158315	0.356942	0.4396	Catenin delta-1 OS=Homo sapiens OX=9606 GN=CTNND1 PE=1 SV=1	CTNND1	CTNND1_T201
bFGF_vs_SFM_bothIn_DMSO	O60716	T308	YGTARRtGTPSDP	T	308	1.1882	0.248777	0.154297	0.700976	Catenin delta-1 OS=Homo sapiens OX=9606 GN=CTNND1 PE=1 SV=1	CTNND1	CTNND1_T308
bFGF_vs_SFM_bothIn_DMSO	O60716	T310	TARRTGtPSDPRR	T	310	0.94753	-0.0777567	0.0659569	0.859099	Catenin delta-1 OS=Homo sapiens OX=9606 GN=CTNND1 PE=1 SV=1	CTNND1	CTNND1_T310
bFGF_vs_SFM_bothIn_DMSO	O60716	T59	PLMANGtLTRRHQ	T	59	0.919732	-0.120714	0.216991	0.606749	Catenin delta-1 OS=Homo sapiens OX=9606 GN=CTNND1 PE=1 SV=1	CTNND1	CTNND1_T59
bFGF_vs_SFM_bothIn_DMSO	O60716	T906	LDNNYStPNERGD	T	906	1.02725	0.0387841	0.0376404	0.916979	Catenin delta-1 OS=Homo sapiens OX=9606 GN=CTNND1 PE=1 SV=1	CTNND1	CTNND1_T906
bFGF_vs_SFM_bothIn_DMSO	O60716	T916	RGDHNRtLDRSGD	T	916	0.931904	-0.101747	0.0815449	0.82881	Catenin delta-1 OS=Homo sapiens OX=9606 GN=CTNND1 PE=1 SV=1	CTNND1	CTNND1_T916
bFGF_vs_SFM_bothIn_DMSO	O60716	VGGSSVDLHR	NA	NA	NA	1.01261	0.0180791	0.0145302	0.967097	Catenin delta-1 OS=Homo sapiens OX=9606 GN=CTNND1 PE=1 SV=1	CTNND1	CTNND1_VGGSSVDLHR
bFGF_vs_SFM_bothIn_DMSO	O60732	S1063	REVPNSsPPRYEF	S	1063	0.915338	-0.127623	0.181045	0.659105	Melanoma-associated antigen C1 OS=Homo sapiens OX=9606 GN=MAGEC1 PE=1 SV=3	MAGEC1	MAGEC1_S1063
bFGF_vs_SFM_bothIn_DMSO	O60732	S63	RSEGEDsSDPLQR	S	63	1.14002	0.189054	0.569276	0.269603	Melanoma-associated antigen C1 OS=Homo sapiens OX=9606 GN=MAGEC1 PE=1 SV=3	MAGEC1	MAGEC1_S63
bFGF_vs_SFM_bothIn_DMSO	O60732	S78	EGKDSQsPLQIPQ	S	78	0.98789	-0.0175778	0.00741712	0.983066	Melanoma-associated antigen C1 OS=Homo sapiens OX=9606 GN=MAGEC1 PE=1 SV=3	MAGEC1	MAGEC1_S78
bFGF_vs_SFM_bothIn_DMSO	O60732	S/T	NA	NA	NA	0.98789	-0.0175778	0.00741712	0.983066	Melanoma-associated antigen C1 OS=Homo sapiens OX=9606 GN=MAGEC1 PE=1 SV=3	MAGEC1	MAGEC1_S/T
bFGF_vs_SFM_bothIn_DMSO	O60732	S86	LQIPQSsPEGDDT	S	86	0.943715	-0.083577	0.08129	0.829297	Melanoma-associated antigen C1 OS=Homo sapiens OX=9606 GN=MAGEC1 PE=1 SV=3	MAGEC1	MAGEC1_S86
bFGF_vs_SFM_bothIn_DMSO	O60749	S119	IESKSMsAPVIFD	S	119	0.986082	-0.0202204	0.011247	0.974435	Sorting nexin-2 OS=Homo sapiens OX=9606 GN=SNX2 PE=1 SV=2	SNX2	SNX2_S119
bFGF_vs_SFM_bothIn_DMSO	O60749	S226	KVGKEDsSSTEFV	S	226	0.919399	-0.121236	0.227922	0.591667	Sorting nexin-2 OS=Homo sapiens OX=9606 GN=SNX2 PE=1 SV=2	SNX2	SNX2_S226
bFGF_vs_SFM_bothIn_DMSO	O60749	S277	VNTQALsGAGILR	S	277	0.81738	-0.290922	0.221369	0.600663	Sorting nexin-2 OS=Homo sapiens OX=9606 GN=SNX2 PE=1 SV=2	SNX2	SNX2_S277
bFGF_vs_SFM_bothIn_DMSO	O60749	S365	ALSRALsQLAEVE	S	365	0.812786	-0.299052	0.215912	0.608258	Sorting nexin-2 OS=Homo sapiens OX=9606 GN=SNX2 PE=1 SV=2	SNX2	SNX2_S365
bFGF_vs_SFM_bothIn_DMSO	O60749	VGKEDSSSTEFVEKR	NA	NA	NA	0.939034	-0.0907514	0.0612461	0.868468	Sorting nexin-2 OS=Homo sapiens OX=9606 GN=SNX2 PE=1 SV=2	SNX2	SNX2_VGKEDSSSTEFVEKR
bFGF_vs_SFM_bothIn_DMSO	O60762	S21	RELEVRsPRQNKY	S	21	1.01102	0.0158122	0.0164528	0.962825	Dolichol-phosphate mannosyltransferase subunit 1 OS=Homo sapiens OX=9606 GN=DPM1 PE=1 SV=1	DPM1	DPM1_S21
bFGF_vs_SFM_bothIn_DMSO	O60784	S355	VRAGLQsLEASGR	S	355	0.986511	-0.0195937	0.0198124	0.955405	Target of Myb1 membrane trafficking protein OS=Homo sapiens OX=9606 GN=TOM1 PE=1 SV=2	TOM1	TOM1_S355
bFGF_vs_SFM_bothIn_DMSO	O60784	S376	ALTRGSsLADQRK	S	376	0.939844	-0.0895067	0.0973118	0.79926	Target of Myb1 membrane trafficking protein OS=Homo sapiens OX=9606 GN=TOM1 PE=1 SV=2	TOM1	TOM1_S376
bFGF_vs_SFM_bothIn_DMSO	O60784	S462	RLPNLSsPSAEGP	S	462	0.978491	-0.0313698	0.0323345	0.928251	Target of Myb1 membrane trafficking protein OS=Homo sapiens OX=9606 GN=TOM1 PE=1 SV=2	TOM1	TOM1_S462
bFGF_vs_SFM_bothIn_DMSO	O60814	S7	MPEPAKsAPAPKK	S	7	1.06487	0.0906838	0.0973118	0.79926	Histone H2B type 1-K OS=Homo sapiens OX=9606 GN=H2BC12 PE=1 SV=3	H2BC12	H2BC12_S7
bFGF_vs_SFM_bothIn_DMSO	O60825	NYSVGSRPLKPLSPLRAQDMQEGAD	NA	NA	NA	1.06734	0.0940177	0.0326342	0.927611	6-phosphofructo-2-kinase/fructose-2,6-bisphosphatase 2 OS=Homo sapiens OX=9606 GN=PFKFB2 PE=1 SV=2	PFKFB2	PFKFB2_NYSVGSRPLKPLSPLRAQDMQEGAD
bFGF_vs_SFM_bothIn_DMSO	O60825	S466	VRMRRNsFTPLSS	S	466	1.18807	0.248626	1.23719	0.0579182	6-phosphofructo-2-kinase/fructose-2,6-bisphosphatase 2 OS=Homo sapiens OX=9606 GN=PFKFB2 PE=1 SV=2	PFKFB2	PFKFB2_S466
bFGF_vs_SFM_bothIn_DMSO	O60825	S493	RPLKPLsPLRAQD	S	493	0.927365	-0.108791	0.190575	0.644801	6-phosphofructo-2-kinase/fructose-2,6-bisphosphatase 2 OS=Homo sapiens OX=9606 GN=PFKFB2 PE=1 SV=2	PFKFB2	PFKFB2_S493
bFGF_vs_SFM_bothIn_DMSO	O60825	Y14	EQNNNSyETKTPN	Y	14	1.10292	0.141324	0.2698	0.53728	6-phosphofructo-2-kinase/fructose-2,6-bisphosphatase 2 OS=Homo sapiens OX=9606 GN=PFKFB2 PE=1 SV=2	PFKFB2	PFKFB2_Y14
bFGF_vs_SFM_bothIn_DMSO	O60826	T253	RLQKQLtEHLRQS	T	253	0.975559	-0.0356994	0.018981	0.957236	Coiled-coil domain-containing protein 22 OS=Homo sapiens OX=9606 GN=CCDC22 PE=1 SV=1	CCDC22	CCDC22_T253
bFGF_vs_SFM_bothIn_DMSO	O60828	LRSSNADAEEKLDR	NA	NA	NA	1.03542	0.0502173	0.0435902	0.904503	Polyglutamine-binding protein 1 OS=Homo sapiens OX=9606 GN=PQBP1 PE=1 SV=1	PQBP1	PQBP1_LRSSNADAEEKLDR
bFGF_vs_SFM_bothIn_DMSO	O60828	S247	QQRPYPsPGAVLR	S	247	1.08375	0.116031	0.146092	0.714344	Polyglutamine-binding protein 1 OS=Homo sapiens OX=9606 GN=PQBP1 PE=1 SV=1	PQBP1	PQBP1_S247
bFGF_vs_SFM_bothIn_DMSO	O60828	S95	AKKLRSsNADAEE	S	95	1.09715	0.133766	0.102236	0.790249	Polyglutamine-binding protein 1 OS=Homo sapiens OX=9606 GN=PQBP1 PE=1 SV=1	PQBP1	PQBP1_S95
bFGF_vs_SFM_bothIn_DMSO	O60832	RESESESDETPPAAPQLIK	NA	NA	NA	1.05024	0.0707144	0.0530305	0.885053	H/ACA ribonucleoprotein complex subunit DKC1 OS=Homo sapiens OX=9606 GN=DKC1 PE=1 SV=3	DKC1	DKC1_RESESESDETPPAAPQLIK
bFGF_vs_SFM_bothIn_DMSO	O60832	S451	AKRKREsESESDE	S	451	0.936028	-0.0953758	0.139456	0.725344	H/ACA ribonucleoprotein complex subunit DKC1 OS=Homo sapiens OX=9606 GN=DKC1 PE=1 SV=3	DKC1	DKC1_S451
bFGF_vs_SFM_bothIn_DMSO	O60832	S453	RKRESEsESDETP	S	453	0.936028	-0.0953758	0.139456	0.725344	H/ACA ribonucleoprotein complex subunit DKC1 OS=Homo sapiens OX=9606 GN=DKC1 PE=1 SV=3	DKC1	DKC1_S453
bFGF_vs_SFM_bothIn_DMSO	O60832	S451	AKRKREsESESDE	S	451	0.954914	-0.0665571	0.0465368	0.898386	H/ACA ribonucleoprotein complex subunit DKC1 OS=Homo sapiens OX=9606 GN=DKC1 PE=1 SV=3	DKC1	DKC1_S451
bFGF_vs_SFM_bothIn_DMSO	O60832	S453	RKRESEsESDETP	S	453	0.967646	-0.0474495	0.0508426	0.889523	H/ACA ribonucleoprotein complex subunit DKC1 OS=Homo sapiens OX=9606 GN=DKC1 PE=1 SV=3	DKC1	DKC1_S453
bFGF_vs_SFM_bothIn_DMSO	O60832	S485	AKAGLEsGAEPGD	S	485	1.11562	0.15785	0.133857	0.734756	H/ACA ribonucleoprotein complex subunit DKC1 OS=Homo sapiens OX=9606 GN=DKC1 PE=1 SV=3	DKC1	DKC1_S485
bFGF_vs_SFM_bothIn_DMSO	O60832	S/T	NA	NA	NA	1.11562	0.15785	0.133857	0.734756	H/ACA ribonucleoprotein complex subunit DKC1 OS=Homo sapiens OX=9606 GN=DKC1 PE=1 SV=3	DKC1	DKC1_S/T
bFGF_vs_SFM_bothIn_DMSO	O60832	S485	AKAGLEsGAEPGD	S	485	0.953474	-0.0687347	0.0953795	0.802824	H/ACA ribonucleoprotein complex subunit DKC1 OS=Homo sapiens OX=9606 GN=DKC1 PE=1 SV=3	DKC1	DKC1_S485
bFGF_vs_SFM_bothIn_DMSO	O60832	S494	EPGDGDsDTTKKK	S	494	0.953474	-0.0687347	0.0953795	0.802824	H/ACA ribonucleoprotein complex subunit DKC1 OS=Homo sapiens OX=9606 GN=DKC1 PE=1 SV=3	DKC1	DKC1_S494
bFGF_vs_SFM_bothIn_DMSO	O60832	S485	AKAGLEsGAEPGD	S	485	0.919236	-0.121492	0.318092	0.480737	H/ACA ribonucleoprotein complex subunit DKC1 OS=Homo sapiens OX=9606 GN=DKC1 PE=1 SV=3	DKC1	DKC1_S485
bFGF_vs_SFM_bothIn_DMSO	O60832	S494	EPGDGDsDTTKKK	S	494	0.926979	-0.109392	0.138927	0.726229	H/ACA ribonucleoprotein complex subunit DKC1 OS=Homo sapiens OX=9606 GN=DKC1 PE=1 SV=3	DKC1	DKC1_S494
bFGF_vs_SFM_bothIn_DMSO	O60832	S513	KEVELVsE	S	513	0.965073	-0.05129	0.0577562	0.875475	H/ACA ribonucleoprotein complex subunit DKC1 OS=Homo sapiens OX=9606 GN=DKC1 PE=1 SV=3	DKC1	DKC1_S513
bFGF_vs_SFM_bothIn_DMSO	O60841	S107	QKGKKQsFDDNDS	S	107	0.933946	-0.0985889	0.148827	0.70986	Eukaryotic translation initiation factor 5B OS=Homo sapiens OX=9606 GN=EIF5B PE=1 SV=4	EIF5B	EIF5B_S107
bFGF_vs_SFM_bothIn_DMSO	O60841	S121	ELEDKDsKSKKTA	S	121	0.933946	-0.0985889	0.148827	0.70986	Eukaryotic translation initiation factor 5B OS=Homo sapiens OX=9606 GN=EIF5B PE=1 SV=4	EIF5B	EIF5B_S121
bFGF_vs_SFM_bothIn_DMSO	O60841	S113	SFDDNDsEELEDK	S	113	0.980647	-0.0281943	0.0270485	0.939618	Eukaryotic translation initiation factor 5B OS=Homo sapiens OX=9606 GN=EIF5B PE=1 SV=4	EIF5B	EIF5B_S113
bFGF_vs_SFM_bothIn_DMSO	O60841	S1168	EPIPGEsPKMFGR	S	1168	0.960202	-0.0585896	0.0797228	0.832295	Eukaryotic translation initiation factor 5B OS=Homo sapiens OX=9606 GN=EIF5B PE=1 SV=4	EIF5B	EIF5B_S1168
bFGF_vs_SFM_bothIn_DMSO	O60841	S135	PKVEMYsGSDDDD	S	135	1.12934	0.175484	0.276267	0.529338	Eukaryotic translation initiation factor 5B OS=Homo sapiens OX=9606 GN=EIF5B PE=1 SV=4	EIF5B	EIF5B_S135
bFGF_vs_SFM_bothIn_DMSO	O60841	S137	VEMYSGsDDDDDF	S	137	1.12934	0.175484	0.276267	0.529338	Eukaryotic translation initiation factor 5B OS=Homo sapiens OX=9606 GN=EIF5B PE=1 SV=4	EIF5B	EIF5B_S137
bFGF_vs_SFM_bothIn_DMSO	O60841	S135	PKVEMYsGSDDDD	S	135	0.872324	-0.197064	0.252165	0.559544	Eukaryotic translation initiation factor 5B OS=Homo sapiens OX=9606 GN=EIF5B PE=1 SV=4	EIF5B	EIF5B_S135
bFGF_vs_SFM_bothIn_DMSO	O60841	S137	VEMYSGsDDDDDF	S	137	0.952747	-0.0698344	0.0490452	0.893212	Eukaryotic translation initiation factor 5B OS=Homo sapiens OX=9606 GN=EIF5B PE=1 SV=4	EIF5B	EIF5B_S137
bFGF_vs_SFM_bothIn_DMSO	O60841	S164	NKKWDGsEEDEDN	S	164	0.93266	-0.100578	0.200178	0.630699	Eukaryotic translation initiation factor 5B OS=Homo sapiens OX=9606 GN=EIF5B PE=1 SV=4	EIF5B	EIF5B_S164
bFGF_vs_SFM_bothIn_DMSO	O60841	S186	INSSGEsGDESDE	S	186	0.880397	-0.183774	0.3729	0.423741	Eukaryotic translation initiation factor 5B OS=Homo sapiens OX=9606 GN=EIF5B PE=1 SV=4	EIF5B	EIF5B_S186
bFGF_vs_SFM_bothIn_DMSO	O60841	S214	PGPNIEsGNEDDD	S	214	0.966304	-0.049451	0.0650309	0.860933	Eukaryotic translation initiation factor 5B OS=Homo sapiens OX=9606 GN=EIF5B PE=1 SV=4	EIF5B	EIF5B_S214
bFGF_vs_SFM_bothIn_DMSO	O60841	S595	SDSEYDsDDDRTK	S	595	1.03207	0.0455357	0.0181247	0.959125	Eukaryotic translation initiation factor 5B OS=Homo sapiens OX=9606 GN=EIF5B PE=1 SV=4	EIF5B	EIF5B_S595
bFGF_vs_SFM_bothIn_DMSO	O60841	T301	SEEKAEtPTAAED	T	301	1.07924	0.110019	0.150399	0.707296	Eukaryotic translation initiation factor 5B OS=Homo sapiens OX=9606 GN=EIF5B PE=1 SV=4	EIF5B	EIF5B_T301
bFGF_vs_SFM_bothIn_DMSO	O60869	S53	GQNKQHsITKNTA	S	53	1.05528	0.0776314	0.0239386	0.946371	Endothelial differentiation-related factor 1 OS=Homo sapiens OX=9606 GN=EDF1 PE=1 SV=1	EDF1	EDF1_S53
bFGF_vs_SFM_bothIn_DMSO	O60885	EAPSPLMIHSPQMSQFQSLTHQSPPQQNVQPK	NA	NA	NA	0.746938	-0.42094	0.259179	0.55058	Bromodomain-containing protein 4 OS=Homo sapiens OX=9606 GN=BRD4 PE=1 SV=2	BRD4	BRD4_EAPSPLMIHSPQMSQFQSLTHQSPPQQNVQPK
bFGF_vs_SFM_bothIn_DMSO	O60885	MPDEPEEPVVAVSSPAVPPPTK	NA	NA	NA	0.97775	-0.0324623	0.0315313	0.92997	Bromodomain-containing protein 4 OS=Homo sapiens OX=9606 GN=BRD4 PE=1 SV=2	BRD4	BRD4_MPDEPEEPVVAVSSPAVPPPTK
bFGF_vs_SFM_bothIn_DMSO	O60885	S1070	SPLMIHsPQMSQF	S	1070	0.924928	-0.112587	0.102236	0.790249	Bromodomain-containing protein 4 OS=Homo sapiens OX=9606 GN=BRD4 PE=1 SV=2	BRD4	BRD4_S1070
bFGF_vs_SFM_bothIn_DMSO	O60885	S1083	QSLTHQsPPQQNV	S	1083	0.924928	-0.112587	0.102236	0.790249	Bromodomain-containing protein 4 OS=Homo sapiens OX=9606 GN=BRD4 PE=1 SV=2	BRD4	BRD4_S1083
bFGF_vs_SFM_bothIn_DMSO	O60885	S1117	KEEKIHsPIIRSE	S	1117	1.03792	0.0536926	0.0410654	0.909776	Bromodomain-containing protein 4 OS=Homo sapiens OX=9606 GN=BRD4 PE=1 SV=2	BRD4	BRD4_S1117
bFGF_vs_SFM_bothIn_DMSO	O60885	S1126	IRSEPFsPSLRPE	S	1126	1.03819	0.0540663	0.089919	0.812982	Bromodomain-containing protein 4 OS=Homo sapiens OX=9606 GN=BRD4 PE=1 SV=2	BRD4	BRD4_S1126
bFGF_vs_SFM_bothIn_DMSO	O60885	S470	PVVAVSsPAVPPP	S	470	0.879986	-0.184448	0.478795	0.332051	Bromodomain-containing protein 4 OS=Homo sapiens OX=9606 GN=BRD4 PE=1 SV=2	BRD4	BRD4_S470
bFGF_vs_SFM_bothIn_DMSO	O60885	S601	PPPTYEsEEEDKC	S	601	0.88921	-0.169404	0.0973118	0.79926	Bromodomain-containing protein 4 OS=Homo sapiens OX=9606 GN=BRD4 PE=1 SV=2	BRD4	BRD4_S601
bFGF_vs_SFM_bothIn_DMSO	O60885	T1186	QKQEPKtPVAPKK	T	1186	1.21488	0.280814	1.29733	0.0504273	Bromodomain-containing protein 4 OS=Homo sapiens OX=9606 GN=BRD4 PE=1 SV=2	BRD4	BRD4_T1186
bFGF_vs_SFM_bothIn_DMSO	O60885	T1212	VQKHPTtPSSTAK	T	1212	0.960082	-0.0587703	0.0350687	0.922426	Bromodomain-containing protein 4 OS=Homo sapiens OX=9606 GN=BRD4 PE=1 SV=2	BRD4	BRD4_T1212
bFGF_vs_SFM_bothIn_DMSO	O60885	T296	RKADTTtPTTIDP	T	296	1.03479	0.049332	0.0446123	0.902376	Bromodomain-containing protein 4 OS=Homo sapiens OX=9606 GN=BRD4 PE=1 SV=2	BRD4	BRD4_T296
bFGF_vs_SFM_bothIn_DMSO	O60885	T942	QKVQPPtPLLPSV	T	942	1.33073	0.412218	1.10855	0.0778844	Bromodomain-containing protein 4 OS=Homo sapiens OX=9606 GN=BRD4 PE=1 SV=2	BRD4	BRD4_T942
bFGF_vs_SFM_bothIn_DMSO	O60902	S110	RSREPGsPRLTEV	S	110	1.10837	0.148438	0.200178	0.630699	Short stature homeobox protein 2 OS=Homo sapiens OX=9606 GN=SHOX2 PE=1 SV=4	SHOX2	SHOX2_S110
bFGF_vs_SFM_bothIn_DMSO	O60907	EGGSHFINTSSPRGEAK	NA	NA	NA	1.15247	0.204727	0.200479	0.630262	F-box-like/WD repeat-containing protein TBL1X OS=Homo sapiens OX=9606 GN=TBL1X PE=1 SV=3	TBL1X	TBL1X_EGGSHFINTSSPRGEAK
bFGF_vs_SFM_bothIn_DMSO	O60907	T43	GSHFINtSSPRGE	T	43	0.959097	-0.0602514	0.0477181	0.895946	F-box-like/WD repeat-containing protein TBL1X OS=Homo sapiens OX=9606 GN=TBL1X PE=1 SV=3	TBL1X	TBL1X_T43
bFGF_vs_SFM_bothIn_DMSO	O60927	T109	LGPTPTtPPQPPD	T	109	0.944568	-0.0822734	0.106055	0.78333	E3 ubiquitin-protein ligase PPP1R11 OS=Homo sapiens OX=9606 GN=PPP1R11 PE=1 SV=1	PPP1R11	PPP1R11_T109
bFGF_vs_SFM_bothIn_DMSO	O60930	S76	FVRKSAsPEVSEG	S	76	0.8013	-0.319585	0.100784	0.792895	Ribonuclease H1 OS=Homo sapiens OX=9606 GN=RNASEH1 PE=1 SV=2	RNASEH1	RNASEH1_S76
bFGF_vs_SFM_bothIn_DMSO	O60934	S343	TPGPSLsQGVSVD	S	343	1.10685	0.146461	0.230728	0.587858	Nibrin OS=Homo sapiens OX=9606 GN=NBN PE=1 SV=1	NBN	NBN_S343
bFGF_vs_SFM_bothIn_DMSO	O60934	S397	QKFRMLsQDAPTV	S	397	0.980495	-0.0284182	0.0224061	0.949716	Nibrin OS=Homo sapiens OX=9606 GN=NBN PE=1 SV=1	NBN	NBN_S397
bFGF_vs_SFM_bothIn_DMSO	O60934	S432	IPNYQLsPTKLPS	S	432	1.00813	0.0116779	0.00833425	0.980993	Nibrin OS=Homo sapiens OX=9606 GN=NBN PE=1 SV=1	NBN	NBN_S432
bFGF_vs_SFM_bothIn_DMSO	O60934	S535	KSIVKNsASKSHA	S	535	1.10167	0.139694	0.168211	0.678873	Nibrin OS=Homo sapiens OX=9606 GN=NBN PE=1 SV=1	NBN	NBN_S535
bFGF_vs_SFM_bothIn_DMSO	O60934	S615	PESSKIsQENEIG	S	615	0.952195	-0.0706711	0.0627044	0.865557	Nibrin OS=Homo sapiens OX=9606 GN=NBN PE=1 SV=1	NBN	NBN_S615
bFGF_vs_SFM_bothIn_DMSO	Q6ZSZ5	T1345	PSPLPAtPLSAKE	T	1345	2.12916	1.09028	7.70115	1.99e-08	Rho guanine nucleotide exchange factor 18 OS=Homo sapiens OX=9606 GN=ARHGEF18 PE=1 SV=4	ARHGEF18	ARHGEF18_T1345
bFGF_vs_SFM_bothIn_DMSO	O60934	T602	DIETNDtFSDEAV	T	602	0.911264	-0.134059	0.188491	0.647902	Nibrin OS=Homo sapiens OX=9606 GN=NBN PE=1 SV=1	NBN	NBN_T602
bFGF_vs_SFM_bothIn_DMSO	O60941	S394	CARVLDsPSRLDE	S	394	1.0362	0.0513037	0.0698668	0.851399	Dystrobrevin beta OS=Homo sapiens OX=9606 GN=DTNB PE=1 SV=1	DTNB	DTNB_S394
bFGF_vs_SFM_bothIn_DMSO	O75037	ATETSPLTRR	NA	NA	NA	1.22788	0.29617	0.199299	0.631976	Kinesin-like protein KIF21B OS=Homo sapiens OX=9606 GN=KIF21B PE=1 SV=2	KIF21B	KIF21B_ATETSPLTRR
bFGF_vs_SFM_bothIn_DMSO	O75037	S1149	AQMKAVsAECLGP	S	1149	1.0553	0.0776575	0.103711	0.787569	Kinesin-like protein KIF21B OS=Homo sapiens OX=9606 GN=KIF21B PE=1 SV=2	KIF21B	KIF21B_S1149
bFGF_vs_SFM_bothIn_DMSO	O75037	S1167	TKNITKsLASLVE	S	1167	0.9875	-0.0181471	0.0109967	0.974997	Kinesin-like protein KIF21B OS=Homo sapiens OX=9606 GN=KIF21B PE=1 SV=2	KIF21B	KIF21B_S1167
bFGF_vs_SFM_bothIn_DMSO	O75037	S1215	SRATETsPLTRRK	S	1215	1.0605	0.0847418	0.0963525	0.801028	Kinesin-like protein KIF21B OS=Homo sapiens OX=9606 GN=KIF21B PE=1 SV=2	KIF21B	KIF21B_S1215
bFGF_vs_SFM_bothIn_DMSO	O75037	S1241	GFTPPSsPPTRPR	S	1241	0.970598	-0.0430545	0.0328512	0.927147	Kinesin-like protein KIF21B OS=Homo sapiens OX=9606 GN=KIF21B PE=1 SV=2	KIF21B	KIF21B_S1241
bFGF_vs_SFM_bothIn_DMSO	O75037	S1285	VLRGIIsPVGGAK	S	1285	1.03599	0.0510122	0.0270485	0.939618	Kinesin-like protein KIF21B OS=Homo sapiens OX=9606 GN=KIF21B PE=1 SV=2	KIF21B	KIF21B_S1285
bFGF_vs_SFM_bothIn_DMSO	O75037	T1237	STDVGFtPPSSPP	T	1237	1.05215	0.0733389	0.166608	0.681384	Kinesin-like protein KIF21B OS=Homo sapiens OX=9606 GN=KIF21B PE=1 SV=2	KIF21B	KIF21B_T1237
bFGF_vs_SFM_bothIn_DMSO	O75037	S1241	GFTPPSsPPTRPR	S	1241	1.05215	0.0733389	0.166608	0.681384	Kinesin-like protein KIF21B OS=Homo sapiens OX=9606 GN=KIF21B PE=1 SV=2	KIF21B	KIF21B_S1241
bFGF_vs_SFM_bothIn_DMSO	O75044	N-Term	NA	NA	NA	1.18905	0.249808	0.561892	0.274226	SLIT-ROBO Rho GTPase-activating protein 2 OS=Homo sapiens OX=9606 GN=SRGAP2 PE=1 SV=3	SRGAP2	SRGAP2_N-Term
bFGF_vs_SFM_bothIn_DMSO	O75044	S1013	AFQRSAsTAGDIA	S	1013	0.91547	-0.127415	0.160736	0.69066	SLIT-ROBO Rho GTPase-activating protein 2 OS=Homo sapiens OX=9606 GN=SRGAP2 PE=1 SV=3	SRGAP2	SRGAP2_S1013
bFGF_vs_SFM_bothIn_DMSO	O75044	S1061	GVNSSTsPQSTDK	S	1061	0.84356	-0.245438	0.365698	0.430826	SLIT-ROBO Rho GTPase-activating protein 2 OS=Homo sapiens OX=9606 GN=SRGAP2 PE=1 SV=3	SRGAP2	SRGAP2_S1061
bFGF_vs_SFM_bothIn_DMSO	O75044	S206	DRQTPRsPDSTAN	S	206	1.04919	0.0692694	0.119117	0.760122	SLIT-ROBO Rho GTPase-activating protein 2 OS=Homo sapiens OX=9606 GN=SRGAP2 PE=1 SV=3	SRGAP2	SRGAP2_S206
bFGF_vs_SFM_bothIn_DMSO	O75044	S427	SVKSTVsETFMSK	S	427	0.928313	-0.107317	0.173318	0.670937	SLIT-ROBO Rho GTPase-activating protein 2 OS=Homo sapiens OX=9606 GN=SRGAP2 PE=1 SV=3	SRGAP2	SRGAP2_S427
bFGF_vs_SFM_bothIn_DMSO	O75044	S796	GVVERSsPKSEIE	S	796	0.998153	-0.00266649	0.00120713	0.997224	SLIT-ROBO Rho GTPase-activating protein 2 OS=Homo sapiens OX=9606 GN=SRGAP2 PE=1 SV=3	SRGAP2	SRGAP2_S796
bFGF_vs_SFM_bothIn_DMSO	O75044	S909	SISRHSsLKNRLD	S	909	1.08318	0.115273	0.089919	0.812982	SLIT-ROBO Rho GTPase-activating protein 2 OS=Homo sapiens OX=9606 GN=SRGAP2 PE=1 SV=3	SRGAP2	SRGAP2_S909
bFGF_vs_SFM_bothIn_DMSO	O75044	S916	LKNRLDsPQIRKT	S	916	1.05214	0.0733233	0.0655967	0.859812	SLIT-ROBO Rho GTPase-activating protein 2 OS=Homo sapiens OX=9606 GN=SRGAP2 PE=1 SV=3	SRGAP2	SRGAP2_S916
bFGF_vs_SFM_bothIn_DMSO	O75044	S990	PVVAPTsEPSSPL	S	990	0.964154	-0.0526652	0.0698668	0.851399	SLIT-ROBO Rho GTPase-activating protein 2 OS=Homo sapiens OX=9606 GN=SRGAP2 PE=1 SV=3	SRGAP2	SRGAP2_S990
bFGF_vs_SFM_bothIn_DMSO	O75044	S994	PTSEPSsPLHTQL	S	994	0.964154	-0.0526652	0.0698668	0.851399	SLIT-ROBO Rho GTPase-activating protein 2 OS=Homo sapiens OX=9606 GN=SRGAP2 PE=1 SV=3	SRGAP2	SRGAP2_S994
bFGF_vs_SFM_bothIn_DMSO	O75051	S1630	SFRYTGsPDSLRS	S	1630	0.998863	-0.00164194	0.00104003	0.997608	Plexin-A2 OS=Homo sapiens OX=9606 GN=PLXNA2 PE=1 SV=4	PLXNA2	PLXNA2_S1630
bFGF_vs_SFM_bothIn_DMSO	O75052	VSHPQEPMLTASPR	NA	NA	NA	0.976747	-0.0339434	0.0144197	0.967343	Carboxyl-terminal PDZ ligand of neuronal nitric oxide synthase protein OS=Homo sapiens OX=9606 GN=NOS1AP PE=1 SV=3	NOS1AP	NOS1AP_VSHPQEPMLTASPR
bFGF_vs_SFM_bothIn_DMSO	O75061	RSATSTSASPTLR	NA	NA	NA	1.13378	0.181137	0.113345	0.770292	Putative tyrosine-protein phosphatase auxilin OS=Homo sapiens OX=9606 GN=DNAJC6 PE=1 SV=3	DNAJC6	DNAJC6_RSATSTSASPTLR
bFGF_vs_SFM_bothIn_DMSO	O75061	S11	ENKGASsPDMEPS	S	11	0.988415	-0.0168117	0.00931014	0.978791	Putative tyrosine-protein phosphatase auxilin OS=Homo sapiens OX=9606 GN=DNAJC6 PE=1 SV=3	DNAJC6	DNAJC6_S11
bFGF_vs_SFM_bothIn_DMSO	O75061	S566	PRRSATsTSASPT	S	566	1.12016	0.163699	0.199045	0.632347	Putative tyrosine-protein phosphatase auxilin OS=Homo sapiens OX=9606 GN=DNAJC6 PE=1 SV=3	DNAJC6	DNAJC6_S566
bFGF_vs_SFM_bothIn_DMSO	O75061	S570	ATSTSAsPTLRVG	S	570	1.12016	0.163699	0.199045	0.632347	Putative tyrosine-protein phosphatase auxilin OS=Homo sapiens OX=9606 GN=DNAJC6 PE=1 SV=3	DNAJC6	DNAJC6_S570
bFGF_vs_SFM_bothIn_DMSO	O75061	S570	ATSTSAsPTLRVG	S	570	0.900242	-0.151615	0.183202	0.655841	Putative tyrosine-protein phosphatase auxilin OS=Homo sapiens OX=9606 GN=DNAJC6 PE=1 SV=3	DNAJC6	DNAJC6_S570
bFGF_vs_SFM_bothIn_DMSO	O75064	S736	SRSAPSsPAPRRT	S	736	1.16141	0.21588	0.758388	0.174426	DENN domain-containing protein 4B OS=Homo sapiens OX=9606 GN=DENND4B PE=1 SV=4	DENND4B	DENND4B_S736
bFGF_vs_SFM_bothIn_DMSO	O75064	S953	SLRDPAsPPGRLV	S	953	1.04794	0.0675601	0.0692959	0.852519	DENN domain-containing protein 4B OS=Homo sapiens OX=9606 GN=DENND4B PE=1 SV=4	DENND4B	DENND4B_S953
bFGF_vs_SFM_bothIn_DMSO	O75064	S963	RLVKSGsLGSARG	S	963	0.964443	-0.0522318	0.0529358	0.885246	DENN domain-containing protein 4B OS=Homo sapiens OX=9606 GN=DENND4B PE=1 SV=4	DENND4B	DENND4B_S963
bFGF_vs_SFM_bothIn_DMSO	O75064	T1052	RQDEAGtPRRGLG	T	1052	0.99802	-0.00285993	0.00120713	0.997224	DENN domain-containing protein 4B OS=Homo sapiens OX=9606 GN=DENND4B PE=1 SV=4	DENND4B	DENND4B_T1052
bFGF_vs_SFM_bothIn_DMSO	O75064	T942	PLQRQTtWAGRSL	T	942	1.31618	0.396358	0.713835	0.19327	DENN domain-containing protein 4B OS=Homo sapiens OX=9606 GN=DENND4B PE=1 SV=4	DENND4B	DENND4B_T942
bFGF_vs_SFM_bothIn_DMSO	O75069	S438	IRNKFGsADNIAH	S	438	0.998391	-0.00232268	0.00120713	0.997224	Transmembrane and coiled-coil domains protein 2 OS=Homo sapiens OX=9606 GN=TMCC2 PE=1 SV=3	TMCC2	TMCC2_S438
bFGF_vs_SFM_bothIn_DMSO	O75069	S462	EAARALsGSATLV	S	462	0.935499	-0.0961915	0.0743842	0.842589	Transmembrane and coiled-coil domains protein 2 OS=Homo sapiens OX=9606 GN=TMCC2 PE=1 SV=3	TMCC2	TMCC2_S462
bFGF_vs_SFM_bothIn_DMSO	O75069	S536	QSHLEDsMEDLKT	S	536	0.892177	-0.164598	0.13428	0.73404	Transmembrane and coiled-coil domains protein 2 OS=Homo sapiens OX=9606 GN=TMCC2 PE=1 SV=3	TMCC2	TMCC2_S536
bFGF_vs_SFM_bothIn_DMSO	O75096	S1887	TPERRGsLPDTGW	S	1887	0.928336	-0.107281	0.15328	0.702619	Low-density lipoprotein receptor-related protein 4 OS=Homo sapiens OX=9606 GN=LRP4 PE=1 SV=4	LRP4	LRP4_S1887
bFGF_vs_SFM_bothIn_DMSO	O75096	S1900	KHERKLsSESQV	S	1900	0.95385	-0.0681657	0.0434182	0.904861	Low-density lipoprotein receptor-related protein 4 OS=Homo sapiens OX=9606 GN=LRP4 PE=1 SV=4	LRP4	LRP4_S1900
bFGF_vs_SFM_bothIn_DMSO	O75113	S288	CQKRRFsDSEERH	S	288	1.21446	0.280319	1.26106	0.0548205	NEDD4-binding protein 1 OS=Homo sapiens OX=9606 GN=N4BP1 PE=1 SV=4	N4BP1	N4BP1_S288
bFGF_vs_SFM_bothIn_DMSO	O75113	S300	HTKKQFsLENVQE	S	300	0.941992	-0.0862138	0.102236	0.790249	NEDD4-binding protein 1 OS=Homo sapiens OX=9606 GN=N4BP1 PE=1 SV=4	N4BP1	N4BP1_S300
bFGF_vs_SFM_bothIn_DMSO	O75113	S398	QEDREFsAGTVYP	S	398	0.90423	-0.145238	0.335905	0.461418	NEDD4-binding protein 1 OS=Homo sapiens OX=9606 GN=N4BP1 PE=1 SV=4	N4BP1	N4BP1_S398
bFGF_vs_SFM_bothIn_DMSO	O75113	S417	NKGVYSsTNELTT	S	417	0.8956	-0.159073	0.176107	0.666643	NEDD4-binding protein 1 OS=Homo sapiens OX=9606 GN=N4BP1 PE=1 SV=4	N4BP1	N4BP1_S417
bFGF_vs_SFM_bothIn_DMSO	O75113	T242	ARNKAGtPVSELT	T	242	0.998164	-0.0026507	0.00120713	0.997224	NEDD4-binding protein 1 OS=Homo sapiens OX=9606 GN=N4BP1 PE=1 SV=4	N4BP1	N4BP1_T242
bFGF_vs_SFM_bothIn_DMSO	O75116	S1374	KIQQNQsIRRPSR	S	1374	0.930086	-0.104564	0.0963525	0.801028	Rho-associated protein kinase 2 OS=Homo sapiens OX=9606 GN=ROCK2 PE=1 SV=4	ROCK2	ROCK2_S1374
bFGF_vs_SFM_bothIn_DMSO	O75116	T1365	ARSSPRtSMKIQQ	T	1365	0.929713	-0.105143	0.0812313	0.829409	Rho-associated protein kinase 2 OS=Homo sapiens OX=9606 GN=ROCK2 PE=1 SV=4	ROCK2	ROCK2_T1365
bFGF_vs_SFM_bothIn_DMSO	O75116	S	NA	NA	NA	0.929713	-0.105143	0.0812313	0.829409	Rho-associated protein kinase 2 OS=Homo sapiens OX=9606 GN=ROCK2 PE=1 SV=4	ROCK2	ROCK2_S
bFGF_vs_SFM_bothIn_DMSO	O75121	S307	ADSDASsLHEQPQ	S	307	0.943265	-0.0842657	0.0767132	0.838083	Microfibrillar-associated protein 3-like OS=Homo sapiens OX=9606 GN=MFAP3L PE=1 SV=3	MFAP3L	MFAP3L_S307
bFGF_vs_SFM_bothIn_DMSO	O75122	GVTEAIQNFSFRSQEDMNEPLKR	NA	NA	NA	0.967743	-0.0473035	0.0484099	0.89452	CLIP-associating protein 2 OS=Homo sapiens OX=9606 GN=CLASP2 PE=1 SV=3	CLASP2	CLASP2_GVTEAIQNFSFRSQEDMNEPLKR
bFGF_vs_SFM_bothIn_DMSO	O75122	LSSSVSAMR	NA	NA	NA	0.995566	-0.00641134	0.00552204	0.987366	CLIP-associating protein 2 OS=Homo sapiens OX=9606 GN=CLASP2 PE=1 SV=3	CLASP2	CLASP2_LSSSVSAMR
bFGF_vs_SFM_bothIn_DMSO	O75122	MVSQSQPGSRSGSPGR	NA	NA	NA	1.13977	0.188737	0.0564523	0.878108	CLIP-associating protein 2 OS=Homo sapiens OX=9606 GN=CLASP2 PE=1 SV=3	CLASP2	CLASP2_MVSQSQPGSRSGSPGR
bFGF_vs_SFM_bothIn_DMSO	O75122	S313	YLKSSGsVASLPQ	S	313	0.97655	-0.0342335	0.0323345	0.928251	CLIP-associating protein 2 OS=Homo sapiens OX=9606 GN=CLASP2 PE=1 SV=3	CLASP2	CLASP2_S313
bFGF_vs_SFM_bothIn_DMSO	O75122	S323	LPQSDRsSSSSQE	S	323	0.8929	-0.16343	0.168617	0.678239	CLIP-associating protein 2 OS=Homo sapiens OX=9606 GN=CLASP2 PE=1 SV=3	CLASP2	CLASP2_S323
bFGF_vs_SFM_bothIn_DMSO	O75122	S	NA	NA	NA	0.8929	-0.16343	0.168617	0.678239	CLIP-associating protein 2 OS=Homo sapiens OX=9606 GN=CLASP2 PE=1 SV=3	CLASP2	CLASP2_S
bFGF_vs_SFM_bothIn_DMSO	O75122	S323	LPQSDRsSSSSQE	S	323	0.962184	-0.0556157	0.0580824	0.874818	CLIP-associating protein 2 OS=Homo sapiens OX=9606 GN=CLASP2 PE=1 SV=3	CLASP2	CLASP2_S323
bFGF_vs_SFM_bothIn_DMSO	O75122	S327	DRSSSSsQESLNR	S	327	1.02233	0.0318657	0.0239562	0.946333	CLIP-associating protein 2 OS=Homo sapiens OX=9606 GN=CLASP2 PE=1 SV=3	CLASP2	CLASP2_S327
bFGF_vs_SFM_bothIn_DMSO	O75122	S330	SSSSQEsLNRPFS	S	330	1.02233	0.0318657	0.0239562	0.946333	CLIP-associating protein 2 OS=Homo sapiens OX=9606 GN=CLASP2 PE=1 SV=3	CLASP2	CLASP2_S330
bFGF_vs_SFM_bothIn_DMSO	O75122	S327	DRSSSSsQESLNR	S	327	1.06191	0.0866667	0.0977234	0.798503	CLIP-associating protein 2 OS=Homo sapiens OX=9606 GN=CLASP2 PE=1 SV=3	CLASP2	CLASP2_S327
bFGF_vs_SFM_bothIn_DMSO	O75122	S360	GSSKASsLPGSLQ	S	360	0.952159	-0.0707262	0.0570342	0.876932	CLIP-associating protein 2 OS=Homo sapiens OX=9606 GN=CLASP2 PE=1 SV=3	CLASP2	CLASP2_S360
bFGF_vs_SFM_bothIn_DMSO	O75122	S370	SLQRSRsDIDVNA	S	370	1.03781	0.0535364	0.0593938	0.87218	CLIP-associating protein 2 OS=Homo sapiens OX=9606 GN=CLASP2 PE=1 SV=3	CLASP2	CLASP2_S370
bFGF_vs_SFM_bothIn_DMSO	O75122	S430	RVRAKLsAPLAGM	S	430	0.943189	-0.0843812	0.0718939	0.847434	CLIP-associating protein 2 OS=Homo sapiens OX=9606 GN=CLASP2 PE=1 SV=3	CLASP2	CLASP2_S430
bFGF_vs_SFM_bothIn_DMSO	O75122	S455	TKMVSQsQPGSRS	S	455	0.910993	-0.134489	0.193797	0.640034	CLIP-associating protein 2 OS=Homo sapiens OX=9606 GN=CLASP2 PE=1 SV=3	CLASP2	CLASP2_S455
bFGF_vs_SFM_bothIn_DMSO	O75122	S459	SQSQPGsRSGSPG	S	459	0.910993	-0.134489	0.193797	0.640034	CLIP-associating protein 2 OS=Homo sapiens OX=9606 GN=CLASP2 PE=1 SV=3	CLASP2	CLASP2_S459
bFGF_vs_SFM_bothIn_DMSO	O75122	S459	SQSQPGsRSGSPG	S	459	1.33484	0.416666	0.891212	0.128466	CLIP-associating protein 2 OS=Homo sapiens OX=9606 GN=CLASP2 PE=1 SV=3	CLASP2	CLASP2_S459
bFGF_vs_SFM_bothIn_DMSO	O75122	S463	PGSRSGsPGRVLT	S	463	1.33484	0.416666	0.891212	0.128466	CLIP-associating protein 2 OS=Homo sapiens OX=9606 GN=CLASP2 PE=1 SV=3	CLASP2	CLASP2_S463
bFGF_vs_SFM_bothIn_DMSO	O75122	S459	SQSQPGsRSGSPG	S	459	1.16703	0.222841	1.23659	0.0579978	CLIP-associating protein 2 OS=Homo sapiens OX=9606 GN=CLASP2 PE=1 SV=3	CLASP2	CLASP2_S459
bFGF_vs_SFM_bothIn_DMSO	O75122	S489	VLVNSAsAQKRSK	S	489	0.97087	-0.0426503	0.0333182	0.926151	CLIP-associating protein 2 OS=Homo sapiens OX=9606 GN=CLASP2 PE=1 SV=3	CLASP2	CLASP2_S489
bFGF_vs_SFM_bothIn_DMSO	O75122	S503	PRSQGCsREASPS	S	503	1.16939	0.225762	0.329048	0.468762	CLIP-associating protein 2 OS=Homo sapiens OX=9606 GN=CLASP2 PE=1 SV=3	CLASP2	CLASP2_S503
bFGF_vs_SFM_bothIn_DMSO	O75122	S507	GCSREAsPSRLSV	S	507	1.16939	0.225762	0.329048	0.468762	CLIP-associating protein 2 OS=Homo sapiens OX=9606 GN=CLASP2 PE=1 SV=3	CLASP2	CLASP2_S507
bFGF_vs_SFM_bothIn_DMSO	O43295	S858	GRVRLRsDGAAIP	S	858	2.12535	1.0877	3.83863	0.000145	SLIT-ROBO Rho GTPase-activating protein 3 OS=Homo sapiens OX=9606 GN=SRGAP3 PE=1 SV=3	SRGAP3	SRGAP3_S858
bFGF_vs_SFM_bothIn_DMSO	O75122	S533	GCSREAsRESSRD	S	533	0.982481	-0.0254981	0.00755985	0.982743	CLIP-associating protein 2 OS=Homo sapiens OX=9606 GN=CLASP2 PE=1 SV=3	CLASP2	CLASP2_S533
bFGF_vs_SFM_bothIn_DMSO	O75122	S537	EASRESsRDTSPV	S	537	1.15448	0.20724	0.186659	0.65064	CLIP-associating protein 2 OS=Homo sapiens OX=9606 GN=CLASP2 PE=1 SV=3	CLASP2	CLASP2_S537
bFGF_vs_SFM_bothIn_DMSO	O75122	T/S	NA	NA	NA	1.15448	0.20724	0.186659	0.65064	CLIP-associating protein 2 OS=Homo sapiens OX=9606 GN=CLASP2 PE=1 SV=3	CLASP2	CLASP2_T/S
bFGF_vs_SFM_bothIn_DMSO	O75122	S892	TQSSMGsPLTRPT	S	892	0.947912	-0.0771745	0.0313598	0.930337	CLIP-associating protein 2 OS=Homo sapiens OX=9606 GN=CLASP2 PE=1 SV=3	CLASP2	CLASP2_S892
bFGF_vs_SFM_bothIn_DMSO	O75122	S955	QNFSFRsQEDMNE	S	955	0.949323	-0.0750294	0.115158	0.767082	CLIP-associating protein 2 OS=Homo sapiens OX=9606 GN=CLASP2 PE=1 SV=3	CLASP2	CLASP2_S955
bFGF_vs_SFM_bothIn_DMSO	O75122	SFDDEESVDGNRPSSAASAFK	NA	NA	NA	0.986428	-0.0197136	0.0150808	0.965871	CLIP-associating protein 2 OS=Homo sapiens OX=9606 GN=CLASP2 PE=1 SV=3	CLASP2	CLASP2_SFDDEESVDGNRPSSAASAFK
bFGF_vs_SFM_bothIn_DMSO	O75122	T540	RESSRDtSPVRSF	T	540	0.97539	-0.0359483	0.0161039	0.963599	CLIP-associating protein 2 OS=Homo sapiens OX=9606 GN=CLASP2 PE=1 SV=3	CLASP2	CLASP2_T540
bFGF_vs_SFM_bothIn_DMSO	O75122	S541	ESSRDTsPVRSFQ	S	541	0.97539	-0.0359483	0.0161039	0.963599	CLIP-associating protein 2 OS=Homo sapiens OX=9606 GN=CLASP2 PE=1 SV=3	CLASP2	CLASP2_S541
bFGF_vs_SFM_bothIn_DMSO	O75122	T787	TVDQTQtPSLKVK	T	787	0.793289	-0.334082	0.41449	0.385044	CLIP-associating protein 2 OS=Homo sapiens OX=9606 GN=CLASP2 PE=1 SV=3	CLASP2	CLASP2_T787
bFGF_vs_SFM_bothIn_DMSO	O75123	S71	GQSLGSsPSQDRG	S	71	1.07601	0.105689	0.0743842	0.842589	Zinc finger protein 623 OS=Homo sapiens OX=9606 GN=ZNF623 PE=1 SV=3	ZNF623	ZNF623_S71
bFGF_vs_SFM_bothIn_DMSO	O75128	KLSTQDRPAAIHR	NA	NA	NA	1.13608	0.184066	0.257266	0.553011	Protein cordon-bleu OS=Homo sapiens OX=9606 GN=COBL PE=1 SV=2	COBL	COBL_KLSTQDRPAAIHR
bFGF_vs_SFM_bothIn_DMSO	O75128	S235	ETFRKSsLGNDET	S	235	1.1079	0.147821	0.202801	0.626901	Protein cordon-bleu OS=Homo sapiens OX=9606 GN=COBL PE=1 SV=2	COBL	COBL_S235
bFGF_vs_SFM_bothIn_DMSO	O75128	S269	CLTTPNsPSMHSR	S	269	1.05848	0.0820005	0.0596273	0.871711	Protein cordon-bleu OS=Homo sapiens OX=9606 GN=COBL PE=1 SV=2	COBL	COBL_S269
bFGF_vs_SFM_bothIn_DMSO	O75128	S324	EKVSLGsQIDLQK	S	324	0.957655	-0.0624214	0.0659569	0.859099	Protein cordon-bleu OS=Homo sapiens OX=9606 GN=COBL PE=1 SV=2	COBL	COBL_S324
bFGF_vs_SFM_bothIn_DMSO	O75128	S347	PQPPPPsPLIPNR	S	347	0.964737	-0.051792	0.0534944	0.884109	Protein cordon-bleu OS=Homo sapiens OX=9606 GN=COBL PE=1 SV=2	COBL	COBL_S347
bFGF_vs_SFM_bothIn_DMSO	O75128	S440	TDQEDCsDQDLAG	S	440	0.957421	-0.062775	0.0547952	0.881464	Protein cordon-bleu OS=Homo sapiens OX=9606 GN=COBL PE=1 SV=2	COBL	COBL_S440
bFGF_vs_SFM_bothIn_DMSO	O75128	S574	DSEGVAsRRDSLA	S	574	1.00063	0.000909	0.000734984	0.998309	Protein cordon-bleu OS=Homo sapiens OX=9606 GN=COBL PE=1 SV=2	COBL	COBL_S574
bFGF_vs_SFM_bothIn_DMSO	O75128	S755	IISLSSsVPEAES	S	755	0.934034	-0.0984536	0.122834	0.753644	Protein cordon-bleu OS=Homo sapiens OX=9606 GN=COBL PE=1 SV=2	COBL	COBL_S755
bFGF_vs_SFM_bothIn_DMSO	O75128	T794	ARGPPStPVPTQT	T	794	1.17338	0.230673	0.551942	0.280581	Protein cordon-bleu OS=Homo sapiens OX=9606 GN=COBL PE=1 SV=2	COBL	COBL_T794
bFGF_vs_SFM_bothIn_DMSO	O75128	TSSPHSETQGWK	NA	NA	NA	0.990157	-0.0142709	0.0093515	0.978698	Protein cordon-bleu OS=Homo sapiens OX=9606 GN=COBL PE=1 SV=2	COBL	COBL_TSSPHSETQGWK
bFGF_vs_SFM_bothIn_DMSO	O75129	S278	RLQTHNsVIGVPI	S	278	1.08011	0.11118	0.0397841	0.912464	Astrotactin-2 OS=Homo sapiens OX=9606 GN=ASTN2 PE=1 SV=2	ASTN2	ASTN2_S278
bFGF_vs_SFM_bothIn_DMSO	O75129	S430	SKGLLKsPVNKTA	S	430	1.22895	0.297427	0.649963	0.223891	Astrotactin-2 OS=Homo sapiens OX=9606 GN=ASTN2 PE=1 SV=2	ASTN2	ASTN2_S430
bFGF_vs_SFM_bothIn_DMSO	O75129	T363	ESFRANtPIEIGQ	T	363	1.0356	0.0504702	0.0302903	0.932631	Astrotactin-2 OS=Homo sapiens OX=9606 GN=ASTN2 PE=1 SV=2	ASTN2	ASTN2_T363
bFGF_vs_SFM_bothIn_DMSO	O75131	EASRSSPVEFECINEK	NA	NA	NA	1.10034	0.137945	0.221604	0.600338	Copine-3 OS=Homo sapiens OX=9606 GN=CPNE3 PE=1 SV=1	CPNE3	CPNE3_EASRSSPVEFECINEK
bFGF_vs_SFM_bothIn_DMSO	O75131	S14	KVALNVsCANLLD	S	14	0.980135	-0.0289482	0.0175442	0.960408	Copine-3 OS=Homo sapiens OX=9606 GN=CPNE3 PE=1 SV=1	CPNE3	CPNE3_S14
bFGF_vs_SFM_bothIn_DMSO	O75132	TEVSETARPSSPDTR	NA	NA	NA	1.18061	0.239531	0.181045	0.659105	Zinc finger BED domain-containing protein 4 OS=Homo sapiens OX=9606 GN=ZBED4 PE=1 SV=2	ZBED4	ZBED4_TEVSETARPSSPDTR
bFGF_vs_SFM_bothIn_DMSO	O75140	KSASSCDVSSSPSLPSR	NA	NA	NA	1.13494	0.182613	0.190575	0.644801	GATOR complex protein DEPDC5 OS=Homo sapiens OX=9606 GN=DEPDC5 PE=1 SV=2	DEPDC5	DEPDC5_KSASSCDVSSSPSLPSR
bFGF_vs_SFM_bothIn_DMSO	O75140	S1530	QRRRRNsTSSTNQ	S	1530	1.02065	0.0294943	0.015107	0.965813	GATOR complex protein DEPDC5 OS=Homo sapiens OX=9606 GN=DEPDC5 PE=1 SV=2	DEPDC5	DEPDC5_S1530
bFGF_vs_SFM_bothIn_DMSO	O75140	S525	QASDDSsLGKSAN	S	525	1.02061	0.0294248	0.0190985	0.956977	GATOR complex protein DEPDC5 OS=Homo sapiens OX=9606 GN=DEPDC5 PE=1 SV=2	DEPDC5	DEPDC5_S525
bFGF_vs_SFM_bothIn_DMSO	O75140	TQKPNPAVPPPLSSSPLYSR	NA	NA	NA	0.94517	-0.0813541	0.0767132	0.838083	GATOR complex protein DEPDC5 OS=Homo sapiens OX=9606 GN=DEPDC5 PE=1 SV=2	DEPDC5	DEPDC5_TQKPNPAVPPPLSSSPLYSR
bFGF_vs_SFM_bothIn_DMSO	O75145	S1164	AAGALGsPGLPLR	S	1164	0.99107	-0.0129416	0.0102871	0.976591	Liprin-alpha-3 OS=Homo sapiens OX=9606 GN=PPFIA3 PE=1 SV=3	PPFIA3	PPFIA3_S1164
bFGF_vs_SFM_bothIn_DMSO	Q8TF72	S1173	PRDRSSsFAGGRR	S	1173	2.1186	1.08311	5.28567	5.18e-06	Protein Shroom3 OS=Homo sapiens OX=9606 GN=SHROOM3 PE=1 SV=2	SHROOM3	SHROOM3_S1173
bFGF_vs_SFM_bothIn_DMSO	O75145	S17	EDGRRGsALGPDE	S	17	0.990435	-0.0138655	0.0083647	0.980924	Liprin-alpha-3 OS=Homo sapiens OX=9606 GN=PPFIA3 PE=1 SV=3	PPFIA3	PPFIA3_S17
bFGF_vs_SFM_bothIn_DMSO	O75145	S645	SSSGLDsLGRYRS	S	645	0.94143	-0.0870739	0.0544268	0.882212	Liprin-alpha-3 OS=Homo sapiens OX=9606 GN=PPFIA3 PE=1 SV=3	PPFIA3	PPFIA3_S645
bFGF_vs_SFM_bothIn_DMSO	O75145	S683	PRLAPPsPAREGT	S	683	1.03687	0.0522335	0.0510038	0.889193	Liprin-alpha-3 OS=Homo sapiens OX=9606 GN=PPFIA3 PE=1 SV=3	PPFIA3	PPFIA3_S683
bFGF_vs_SFM_bothIn_DMSO	O75145	T714	PAIPGDtPPPTPR	T	714	0.933782	-0.098842	0.102236	0.790249	Liprin-alpha-3 OS=Homo sapiens OX=9606 GN=PPFIA3 PE=1 SV=3	PPFIA3	PPFIA3_T714
bFGF_vs_SFM_bothIn_DMSO	O75145	T718	GDTPPPtPRSARL	T	718	0.933782	-0.098842	0.102236	0.790249	Liprin-alpha-3 OS=Homo sapiens OX=9606 GN=PPFIA3 PE=1 SV=3	PPFIA3	PPFIA3_T718
bFGF_vs_SFM_bothIn_DMSO	O75145	T714	PAIPGDtPPPTPR	T	714	0.928138	-0.107589	0.185881	0.651807	Liprin-alpha-3 OS=Homo sapiens OX=9606 GN=PPFIA3 PE=1 SV=3	PPFIA3	PPFIA3_T714
bFGF_vs_SFM_bothIn_DMSO	P53367	T361	FHIKLKtPGVDAP	T	361	2.11009	1.0773	5.03386	9.25e-06	Arfaptin-1 OS=Homo sapiens OX=9606 GN=ARFIP1 PE=1 SV=2	ARFIP1	ARFIP1_T361
bFGF_vs_SFM_bothIn_DMSO	O75146	S592	REQQRSsQEQGEL	S	592	1.12803	0.173807	0.0364911	0.919409	Huntingtin-interacting protein 1-related protein OS=Homo sapiens OX=9606 GN=HIP1R PE=1 SV=2	HIP1R	HIP1R_S592
bFGF_vs_SFM_bothIn_DMSO	O75150	N-Term	NA	NA	NA	0.998806	-0.00172426	0.00120713	0.997224	E3 ubiquitin-protein ligase BRE1B OS=Homo sapiens OX=9606 GN=RNF40 PE=1 SV=5	RNF40	RNF40_N-Term
bFGF_vs_SFM_bothIn_DMSO	O75151	ESASPTIPNLDLLEAHTK	NA	NA	NA	1.01555	0.0222664	0.0181247	0.959125	Lysine-specific demethylase PHF2 OS=Homo sapiens OX=9606 GN=PHF2 PE=1 SV=4	PHF2	PHF2_ESASPTIPNLDLLEAHTK
bFGF_vs_SFM_bothIn_DMSO	Q9UKJ3	T293	IKNNLGtPLQKLG	T	293	2.08514	1.06014	6.56864	2.7e-07	G patch domain-containing protein 8 OS=Homo sapiens OX=9606 GN=GPATCH8 PE=1 SV=2	GPATCH8	GPATCH8_T293
bFGF_vs_SFM_bothIn_DMSO	P41162	TESSPGSR	NA	NA	NA	2.07918	1.05601	2.74518	0.00179813	ETS translocation variant 3 OS=Homo sapiens OX=9606 GN=ETV3 PE=1 SV=2	ETV3	ETV3_TESSPGSR
bFGF_vs_SFM_bothIn_DMSO	O75151	S1056	LTQRRPsASSPNN	S	1056	1.02316	0.0330335	0.0370762	0.918171	Lysine-specific demethylase PHF2 OS=Homo sapiens OX=9606 GN=PHF2 PE=1 SV=4	PHF2	PHF2_S1056
bFGF_vs_SFM_bothIn_DMSO	O75151	S539	KSRESAsPTIPNL	S	539	1.01874	0.0267929	0.0181052	0.959168	Lysine-specific demethylase PHF2 OS=Homo sapiens OX=9606 GN=PHF2 PE=1 SV=4	PHF2	PHF2_S539
bFGF_vs_SFM_bothIn_DMSO	O75151	S625	EQKLEKsPLAGNK	S	625	1.27676	0.352484	0.372795	0.423843	Lysine-specific demethylase PHF2 OS=Homo sapiens OX=9606 GN=PHF2 PE=1 SV=4	PHF2	PHF2_S625
bFGF_vs_SFM_bothIn_DMSO	O75151	S882	VYPSLEsDEDNPI	S	882	0.955332	-0.0659253	0.116819	0.764154	Lysine-specific demethylase PHF2 OS=Homo sapiens OX=9606 GN=PHF2 PE=1 SV=4	PHF2	PHF2_S882
bFGF_vs_SFM_bothIn_DMSO	O75151	S905	SDDAPYsPTARVG	S	905	1.07778	0.108069	0.2244	0.596486	Lysine-specific demethylase PHF2 OS=Homo sapiens OX=9606 GN=PHF2 PE=1 SV=4	PHF2	PHF2_S905
bFGF_vs_SFM_bothIn_DMSO	O75152	DSLVLPPTQSSSDSSPPEVSGPSSSQMSMK	NA	NA	NA	0.937385	-0.0932857	0.09111	0.810756	Zinc finger CCCH domain-containing protein 11A OS=Homo sapiens OX=9606 GN=ZC3H11A PE=1 SV=3	ZC3H11A	ZC3H11A_DSLVLPPTQSSSDSSPPEVSGPSSSQMSMK
bFGF_vs_SFM_bothIn_DMSO	O75152	LSSASTGKPPLSVEDDFEK	NA	NA	NA	0.991707	-0.0120141	0.00796511	0.981827	Zinc finger CCCH domain-containing protein 11A OS=Homo sapiens OX=9606 GN=ZC3H11A PE=1 SV=3	ZC3H11A	ZC3H11A_LSSASTGKPPLSVEDDFEK
bFGF_vs_SFM_bothIn_DMSO	O75152	S108	LPTVPEsPEEEVK	S	108	1.03068	0.0436022	0.0395793	0.912895	Zinc finger CCCH domain-containing protein 11A OS=Homo sapiens OX=9606 GN=ZC3H11A PE=1 SV=3	ZC3H11A	ZC3H11A_S108
bFGF_vs_SFM_bothIn_DMSO	O75152	S132	SVQSNPsPQLRSV	S	132	1.08068	0.111942	0.14158	0.721805	Zinc finger CCCH domain-containing protein 11A OS=Homo sapiens OX=9606 GN=ZC3H11A PE=1 SV=3	ZC3H11A	ZC3H11A_S132
bFGF_vs_SFM_bothIn_DMSO	O75152	S290	LGKRKFsAGGDSD	S	290	1.07501	0.10435	0.0776078	0.836358	Zinc finger CCCH domain-containing protein 11A OS=Homo sapiens OX=9606 GN=ZC3H11A PE=1 SV=3	ZC3H11A	ZC3H11A_S290
bFGF_vs_SFM_bothIn_DMSO	O75152	S495	SESSTSsPSQHEA	S	495	0.881911	-0.181296	0.0444172	0.902782	Zinc finger CCCH domain-containing protein 11A OS=Homo sapiens OX=9606 GN=ZC3H11A PE=1 SV=3	ZC3H11A	ZC3H11A_S495
bFGF_vs_SFM_bothIn_DMSO	O75152	S663	VVKVVSsPKLAPK	S	663	1.09098	0.125618	0.299507	0.501756	Zinc finger CCCH domain-containing protein 11A OS=Homo sapiens OX=9606 GN=ZC3H11A PE=1 SV=3	ZC3H11A	ZC3H11A_S663
bFGF_vs_SFM_bothIn_DMSO	Q8NG27	S265	KIRNLAsPNCVKP	S	265	2.06405	1.04548	4.01144	9.74e-05	E3 ubiquitin-protein ligase Praja-1 OS=Homo sapiens OX=9606 GN=PJA1 PE=1 SV=2	PJA1	PJA1_S265
bFGF_vs_SFM_bothIn_DMSO	O75152	SVTVPEAENPRDSLVLPPTQSSSDSSPPEVSGPSSSQMSMK	NA	NA	NA	0.868535	-0.203343	0.153965	0.701513	Zinc finger CCCH domain-containing protein 11A OS=Homo sapiens OX=9606 GN=ZC3H11A PE=1 SV=3	ZC3H11A	ZC3H11A_SVTVPEAENPRDSLVLPPTQSSSDSSPPEVSGPSSSQMSMK
bFGF_vs_SFM_bothIn_DMSO	O75153	S664	PGQEAGsEEEGSS	S	664	0.946479	-0.0793572	0.102179	0.790353	Clustered mitochondria protein homolog OS=Homo sapiens OX=9606 GN=CLUH PE=1 SV=2	CLUH	CLUH_S664
bFGF_vs_SFM_bothIn_DMSO	O75153	T1207	AVALQRtMNEIYR	T	1207	1.0918	0.126712	0.146092	0.714344	Clustered mitochondria protein homolog OS=Homo sapiens OX=9606 GN=CLUH PE=1 SV=2	CLUH	CLUH_T1207
bFGF_vs_SFM_bothIn_DMSO	O75157	S198	SSVLTRsGDCIRH	S	198	1.02234	0.0318806	0.0218119	0.951017	TSC22 domain family protein 2 OS=Homo sapiens OX=9606 GN=TSC22D2 PE=1 SV=3	TSC22D2	TSC22D2_S198
bFGF_vs_SFM_bothIn_DMSO	O75157	S206	DCIRHSsTFDQTA	S	206	1.08504	0.117748	0.115655	0.766205	TSC22 domain family protein 2 OS=Homo sapiens OX=9606 GN=TSC22D2 PE=1 SV=3	TSC22D2	TSC22D2_S206
bFGF_vs_SFM_bothIn_DMSO	O75161	S142	FSNQPDsPISASQ	S	142	1.01093	0.0156892	0.0181247	0.959125	Nephrocystin-4 OS=Homo sapiens OX=9606 GN=NPHP4 PE=1 SV=2	NPHP4	NPHP4_S142
bFGF_vs_SFM_bothIn_DMSO	O75161	S481	PPTSPSsPPAPVP	S	481	1.00435	0.00626285	0.00552204	0.987366	Nephrocystin-4 OS=Homo sapiens OX=9606 GN=NPHP4 PE=1 SV=2	NPHP4	NPHP4_S481
bFGF_vs_SFM_bothIn_DMSO	O75164	S523	SRDSISsDSETSE	S	523	0.762526	-0.391141	0.442532	0.360968	Lysine-specific demethylase 4A OS=Homo sapiens OX=9606 GN=KDM4A PE=1 SV=2	KDM4A	KDM4A_S523
bFGF_vs_SFM_bothIn_DMSO	O75167	S237	GSKASAsPSTSST	S	237	0.928167	-0.107543	0.100663	0.793116	Phosphatase and actin regulator 2 OS=Homo sapiens OX=9606 GN=PHACTR2 PE=1 SV=2	PHACTR2	PHACTR2_S237
bFGF_vs_SFM_bothIn_DMSO	O75167	S242	ASPSTSsTSSRPK	S	242	0.928167	-0.107543	0.100663	0.793116	Phosphatase and actin regulator 2 OS=Homo sapiens OX=9606 GN=PHACTR2 PE=1 SV=2	PHACTR2	PHACTR2_S242
bFGF_vs_SFM_bothIn_DMSO	O75167	S237	GSKASAsPSTSST	S	237	0.941257	-0.0873395	0.131595	0.738593	Phosphatase and actin regulator 2 OS=Homo sapiens OX=9606 GN=PHACTR2 PE=1 SV=2	PHACTR2	PHACTR2_S237
bFGF_vs_SFM_bothIn_DMSO	O75167	S522	KLVRRLsQRPTTE	S	522	0.974079	-0.0378897	0.0181247	0.959125	Phosphatase and actin regulator 2 OS=Homo sapiens OX=9606 GN=PHACTR2 PE=1 SV=2	PHACTR2	PHACTR2_S522
bFGF_vs_SFM_bothIn_DMSO	O75167	T25	PTAGSQtPPFKRK	T	25	0.933547	-0.0992056	0.0885824	0.815488	Phosphatase and actin regulator 2 OS=Homo sapiens OX=9606 GN=PHACTR2 PE=1 SV=2	PHACTR2	PHACTR2_T25
bFGF_vs_SFM_bothIn_DMSO	O75170	S289	TEGLVDsFSQGLE	S	289	1.00165	0.00237949	0.00127608	0.997066	Serine/threonine-protein phosphatase 6 regulatory subunit 2 OS=Homo sapiens OX=9606 GN=PPP6R2 PE=1 SV=2	PPP6R2	PPP6R2_S289
bFGF_vs_SFM_bothIn_DMSO	O75170	S771	SGPRCSsPVDTEC	S	771	0.958452	-0.0612223	0.00873094	0.980097	Serine/threonine-protein phosphatase 6 regulatory subunit 2 OS=Homo sapiens OX=9606 GN=PPP6R2 PE=1 SV=2	PPP6R2	PPP6R2_S771
bFGF_vs_SFM_bothIn_DMSO	O75175	S291	DKKRGRsTDSEVS	S	291	0.93025	-0.10431	0.170961	0.674589	CCR4-NOT transcription complex subunit 3 OS=Homo sapiens OX=9606 GN=CNOT3 PE=1 SV=1	CNOT3	CNOT3_S291
bFGF_vs_SFM_bothIn_DMSO	O75175	S299	DSEVSQsPAKNGS	S	299	1.06145	0.086042	0.0387802	0.914576	CCR4-NOT transcription complex subunit 3 OS=Homo sapiens OX=9606 GN=CNOT3 PE=1 SV=1	CNOT3	CNOT3_S299
bFGF_vs_SFM_bothIn_DMSO	O75175	S/T	NA	NA	NA	1.06145	0.086042	0.0387802	0.914576	CCR4-NOT transcription complex subunit 3 OS=Homo sapiens OX=9606 GN=CNOT3 PE=1 SV=1	CNOT3	CNOT3_S/T
bFGF_vs_SFM_bothIn_DMSO	O75175	S299	DSEVSQsPAKNGS	S	299	1.10529	0.144429	0.427831	0.373395	CCR4-NOT transcription complex subunit 3 OS=Homo sapiens OX=9606 GN=CNOT3 PE=1 SV=1	CNOT3	CNOT3_S299
bFGF_vs_SFM_bothIn_DMSO	O75179	EHYPVSSPSSPSPPAQPGGVSRNSPLDCGSASPNK	NA	NA	NA	0.902533	-0.147948	0.169268	0.677224	Ankyrin repeat domain-containing protein 17 OS=Homo sapiens OX=9606 GN=ANKRD17 PE=1 SV=3	ANKRD17	ANKRD17_EHYPVSSPSSPSPPAQPGGVSRNSPLDCGSASPNK
bFGF_vs_SFM_bothIn_DMSO	O75179	ISSCSDESSNSNSSR	NA	NA	NA	0.991772	-0.0119193	0.00473709	0.989152	Ankyrin repeat domain-containing protein 17 OS=Homo sapiens OX=9606 GN=ANKRD17 PE=1 SV=3	ANKRD17	ANKRD17_ISSCSDESSNSNSSR
bFGF_vs_SFM_bothIn_DMSO	O75179	S1609	SKSSSTsESGDSD	S	1609	1.10535	0.1445	0.12596	0.748239	Ankyrin repeat domain-containing protein 17 OS=Homo sapiens OX=9606 GN=ANKRD17 PE=1 SV=3	ANKRD17	ANKRD17_S1609
bFGF_vs_SFM_bothIn_DMSO	O75179	S1696	CTKSGPsPLSSPN	S	1696	1.02446	0.0348662	0.0239292	0.946392	Ankyrin repeat domain-containing protein 17 OS=Homo sapiens OX=9606 GN=ANKRD17 PE=1 SV=3	ANKRD17	ANKRD17_S1696
bFGF_vs_SFM_bothIn_DMSO	O75179	S	NA	NA	NA	1.02446	0.0348662	0.0239292	0.946392	Ankyrin repeat domain-containing protein 17 OS=Homo sapiens OX=9606 GN=ANKRD17 PE=1 SV=3	ANKRD17	ANKRD17_S
bFGF_vs_SFM_bothIn_DMSO	O75179	S1696	CTKSGPsPLSSPN	S	1696	1.11686	0.159453	0.0985159	0.797047	Ankyrin repeat domain-containing protein 17 OS=Homo sapiens OX=9606 GN=ANKRD17 PE=1 SV=3	ANKRD17	ANKRD17_S1696
bFGF_vs_SFM_bothIn_DMSO	O75179	S1709	GKLTVAsPKRGQK	S	1709	0.904012	-0.145586	0.147385	0.712221	Ankyrin repeat domain-containing protein 17 OS=Homo sapiens OX=9606 GN=ANKRD17 PE=1 SV=3	ANKRD17	ANKRD17_S1709
bFGF_vs_SFM_bothIn_DMSO	O75179	S/T	NA	NA	NA	0.904012	-0.145586	0.147385	0.712221	Ankyrin repeat domain-containing protein 17 OS=Homo sapiens OX=9606 GN=ANKRD17 PE=1 SV=3	ANKRD17	ANKRD17_S/T
bFGF_vs_SFM_bothIn_DMSO	Q9BY84	S501	AQRSLLsPLHRSG	S	501	2.04134	1.02952	1.44142	0.0361894	Dual specificity protein phosphatase 16 OS=Homo sapiens OX=9606 GN=DUSP16 PE=1 SV=1	DUSP16	DUSP16_S501
bFGF_vs_SFM_bothIn_DMSO	O75179	S19	AAEGEGsPPAVAA	S	19	1.01256	0.0180129	0.00494841	0.988671	Ankyrin repeat domain-containing protein 17 OS=Homo sapiens OX=9606 GN=ANKRD17 PE=1 SV=3	ANKRD17	ANKRD17_S19
bFGF_vs_SFM_bothIn_DMSO	O75179	S1940	PARATNsPKPHMV	S	1940	1.01463	0.0209539	0.01377	0.968791	Ankyrin repeat domain-containing protein 17 OS=Homo sapiens OX=9606 GN=ANKRD17 PE=1 SV=3	ANKRD17	ANKRD17_S1940
bFGF_vs_SFM_bothIn_DMSO	O75179	S2045	PVSSPSsPSPPAQ	S	2045	0.906096	-0.142265	0.268005	0.539505	Ankyrin repeat domain-containing protein 17 OS=Homo sapiens OX=9606 GN=ANKRD17 PE=1 SV=3	ANKRD17	ANKRD17_S2045
bFGF_vs_SFM_bothIn_DMSO	O75179	S2047	SSPSSPsPPAQPG	S	2047	0.906096	-0.142265	0.268005	0.539505	Ankyrin repeat domain-containing protein 17 OS=Homo sapiens OX=9606 GN=ANKRD17 PE=1 SV=3	ANKRD17	ANKRD17_S2047
bFGF_vs_SFM_bothIn_DMSO	O75179	S2047	SSPSSPsPPAQPG	S	2047	0.948558	-0.0761916	0.146029	0.714448	Ankyrin repeat domain-containing protein 17 OS=Homo sapiens OX=9606 GN=ANKRD17 PE=1 SV=3	ANKRD17	ANKRD17_S2047
bFGF_vs_SFM_bothIn_DMSO	O75179	S2059	GGVSRNsPLDCGS	S	2059	1.05898	0.0826729	0.0549238	0.881203	Ankyrin repeat domain-containing protein 17 OS=Homo sapiens OX=9606 GN=ANKRD17 PE=1 SV=3	ANKRD17	ANKRD17_S2059
bFGF_vs_SFM_bothIn_DMSO	O75179	S2067	LDCGSAsPNKVAS	S	2067	1.05898	0.0826729	0.0549238	0.881203	Ankyrin repeat domain-containing protein 17 OS=Homo sapiens OX=9606 GN=ANKRD17 PE=1 SV=3	ANKRD17	ANKRD17_S2067
bFGF_vs_SFM_bothIn_DMSO	O75179	S2059	GGVSRNsPLDCGS	S	2059	0.992819	-0.0103971	0.00558685	0.987218	Ankyrin repeat domain-containing protein 17 OS=Homo sapiens OX=9606 GN=ANKRD17 PE=1 SV=3	ANKRD17	ANKRD17_S2059
bFGF_vs_SFM_bothIn_DMSO	O75179	S2401	SGVRAPsPAPSSV	S	2401	1.07426	0.103346	0.146092	0.714344	Ankyrin repeat domain-containing protein 17 OS=Homo sapiens OX=9606 GN=ANKRD17 PE=1 SV=3	ANKRD17	ANKRD17_S2401
bFGF_vs_SFM_bothIn_DMSO	O75179	S47	GSSRARsASSPRG	S	47	1.06947	0.096891	0.0570108	0.876979	Ankyrin repeat domain-containing protein 17 OS=Homo sapiens OX=9606 GN=ANKRD17 PE=1 SV=3	ANKRD17	ANKRD17_S47
bFGF_vs_SFM_bothIn_DMSO	O75179	S49	SRARSAsSPRGMV	S	49	1.06947	0.096891	0.0570108	0.876979	Ankyrin repeat domain-containing protein 17 OS=Homo sapiens OX=9606 GN=ANKRD17 PE=1 SV=3	ANKRD17	ANKRD17_S49
bFGF_vs_SFM_bothIn_DMSO	O75179	S47	GSSRARsASSPRG	S	47	1.20023	0.263314	0.198157	0.63364	Ankyrin repeat domain-containing protein 17 OS=Homo sapiens OX=9606 GN=ANKRD17 PE=1 SV=3	ANKRD17	ANKRD17_S47
bFGF_vs_SFM_bothIn_DMSO	O75182	S740	APGPHSsPPEEKG	S	740	0.957516	-0.0626314	0.0946338	0.804204	Paired amphipathic helix protein Sin3b OS=Homo sapiens OX=9606 GN=SIN3B PE=1 SV=2	SIN3B	SIN3B_S740
bFGF_vs_SFM_bothIn_DMSO	Q32P44	S156	DTPRRNsSSSSSP	S	156	2.03107	1.02224	1.76711	0.0170959	Echinoderm microtubule-associated protein-like 3 OS=Homo sapiens OX=9606 GN=EML3 PE=1 SV=1	EML3	EML3_S156
bFGF_vs_SFM_bothIn_DMSO	O75190	S15	GVQRHAsPEDIKK	S	15	1.11302	0.154474	0.598794	0.251887	DnaJ homolog subfamily B member 6 OS=Homo sapiens OX=9606 GN=DNAJB6 PE=1 SV=2	DNAJB6	DNAJB6_S15
bFGF_vs_SFM_bothIn_DMSO	O75190	S277	HAPHCLsEEEGEQ	S	277	1.04136	0.0584659	0.028526	0.936427	DnaJ homolog subfamily B member 6 OS=Homo sapiens OX=9606 GN=DNAJB6 PE=1 SV=2	DNAJB6	DNAJB6_S277
bFGF_vs_SFM_bothIn_DMSO	O75223	S136	YESAPPsPQYKKI	S	136	0.942716	-0.0851047	0.089919	0.812982	Gamma-glutamylcyclotransferase OS=Homo sapiens OX=9606 GN=GGCT PE=1 SV=1	GGCT	GGCT_S136
bFGF_vs_SFM_bothIn_DMSO	O75330	S20	PSGCAPsPGAYDV	S	20	1.07855	0.109099	0.116895	0.764021	Hyaluronan mediated motility receptor OS=Homo sapiens OX=9606 GN=HMMR PE=1 SV=2	HMMR	HMMR_S20
bFGF_vs_SFM_bothIn_DMSO	O75330	S65	DTTLPAsARKVKS	S	65	1.00836	0.0120074	0.00874992	0.980054	Hyaluronan mediated motility receptor OS=Homo sapiens OX=9606 GN=HMMR PE=1 SV=2	HMMR	HMMR_S65
bFGF_vs_SFM_bothIn_DMSO	O75334	CETSPPPTPR	NA	NA	NA	0.906245	-0.142027	0.138927	0.726229	Liprin-alpha-2 OS=Homo sapiens OX=9606 GN=PPFIA2 PE=1 SV=2	PPFIA2	PPFIA2_CETSPPPTPR
bFGF_vs_SFM_bothIn_DMSO	O75334	S163	VKRQAQsPSGVSS	S	163	0.882977	-0.179553	0.0521024	0.886947	Liprin-alpha-2 OS=Homo sapiens OX=9606 GN=PPFIA2 PE=1 SV=2	PPFIA2	PPFIA2_S163
bFGF_vs_SFM_bothIn_DMSO	O75334	S466	EHNKRLsDTVDRL	S	466	1.15152	0.203544	0.330925	0.46674	Liprin-alpha-2 OS=Homo sapiens OX=9606 GN=PPFIA2 PE=1 SV=2	PPFIA2	PPFIA2_S466
bFGF_vs_SFM_bothIn_DMSO	O75334	S689	NRVASVsLEGLNL	S	689	0.930379	-0.10411	0.0985159	0.797047	Liprin-alpha-2 OS=Homo sapiens OX=9606 GN=PPFIA2 PE=1 SV=2	PPFIA2	PPFIA2_S689
bFGF_vs_SFM_bothIn_DMSO	O75334	S731	PKLTPRsPAREMD	S	731	1.01739	0.0248665	0.0224334	0.949657	Liprin-alpha-2 OS=Homo sapiens OX=9606 GN=PPFIA2 PE=1 SV=2	PPFIA2	PPFIA2_S731
bFGF_vs_SFM_bothIn_DMSO	O75334	T778	ETSPPPtPRALRM	T	778	1.11005	0.150621	0.2153	0.609116	Liprin-alpha-2 OS=Homo sapiens OX=9606 GN=PPFIA2 PE=1 SV=2	PPFIA2	PPFIA2_T778
bFGF_vs_SFM_bothIn_DMSO	O75334	T/S	NA	NA	NA	1.11005	0.150621	0.2153	0.609116	Liprin-alpha-2 OS=Homo sapiens OX=9606 GN=PPFIA2 PE=1 SV=2	PPFIA2	PPFIA2_T/S
bFGF_vs_SFM_bothIn_DMSO	O75351	S102	DEKGNDsDGEGES	S	102	0.841166	-0.249537	0.559355	0.275832	Vacuolar protein sorting-associated protein 4B OS=Homo sapiens OX=9606 GN=VPS4B PE=1 SV=2	VPS4B	VPS4B_S102
bFGF_vs_SFM_bothIn_DMSO	O75362	S407	RRAGAEsPTMSVD	S	407	1.10177	0.139818	0.343421	0.453502	Zinc finger protein 217 OS=Homo sapiens OX=9606 GN=ZNF217 PE=1 SV=1	ZNF217	ZNF217_S407
bFGF_vs_SFM_bothIn_DMSO	O75362	S570	AKDVTGsPPAKQL	S	570	1.02471	0.0352167	0.0399827	0.912047	Zinc finger protein 217 OS=Homo sapiens OX=9606 GN=ZNF217 PE=1 SV=1	ZNF217	ZNF217_S570
bFGF_vs_SFM_bothIn_DMSO	O75362	S795	SAKGKQsPPGPGK	S	795	1.02906	0.0413239	0.0359843	0.920483	Zinc finger protein 217 OS=Homo sapiens OX=9606 GN=ZNF217 PE=1 SV=1	ZNF217	ZNF217_S795
bFGF_vs_SFM_bothIn_DMSO	O75362	S848	FPKTSVsPAPDKT	S	848	1.00453	0.00652118	0.00558685	0.987218	Zinc finger protein 217 OS=Homo sapiens OX=9606 GN=ZNF217 PE=1 SV=1	ZNF217	ZNF217_S848
bFGF_vs_SFM_bothIn_DMSO	O75367	S138	PAKKAKsPSQKKP	S	138	0.98139	-0.0271013	0.0218119	0.951017	Core histone macro-H2A.1 OS=Homo sapiens OX=9606 GN=MACROH2A1 PE=1 SV=5	MACROH2A1	MACROH2A1_S138
bFGF_vs_SFM_bothIn_DMSO	O75367	T129	KLEAIItPPPAKK	T	129	1.00581	0.00836115	0.00833425	0.980993	Core histone macro-H2A.1 OS=Homo sapiens OX=9606 GN=MACROH2A1 PE=1 SV=5	MACROH2A1	MACROH2A1_T129
bFGF_vs_SFM_bothIn_DMSO	O75367	T178	DSTTEGtPADGFT	T	178	0.913438	-0.130621	0.2698	0.53728	Core histone macro-H2A.1 OS=Homo sapiens OX=9606 GN=MACROH2A1 PE=1 SV=5	MACROH2A1	MACROH2A1_T178
bFGF_vs_SFM_bothIn_DMSO	O75368	T14	ASSSGStAIKKKQ	T	14	1.00421	0.00605948	0.00320327	0.992651	Adapter SH3BGRL OS=Homo sapiens OX=9606 GN=SH3BGRL PE=1 SV=1	SH3BGRL	SH3BGRL_T14
bFGF_vs_SFM_bothIn_DMSO	O75369	S1505	DEEIPRsPFKVKV	S	1505	0.977525	-0.0327938	0.0322394	0.928454	Filamin-B OS=Homo sapiens OX=9606 GN=FLNB PE=1 SV=2	FLNB	FLNB_S1505
bFGF_vs_SFM_bothIn_DMSO	O75369	S2107	RTSRAPsVATVGS	S	2107	0.940609	-0.0883325	0.0343136	0.924031	Filamin-B OS=Homo sapiens OX=9606 GN=FLNB PE=1 SV=2	FLNB	FLNB_S2107
bFGF_vs_SFM_bothIn_DMSO	O75369	S2465	PNHIVGsPFKAKV	S	2465	0.996159	-0.00555182	0.00320315	0.992652	Filamin-B OS=Homo sapiens OX=9606 GN=FLNB PE=1 SV=2	FLNB	FLNB_S2465
bFGF_vs_SFM_bothIn_DMSO	O75369	S2478	TGQRLVsPGSANE	S	2478	0.90554	-0.143149	0.0982369	0.79756	Filamin-B OS=Homo sapiens OX=9606 GN=FLNB PE=1 SV=2	FLNB	FLNB_S2478
bFGF_vs_SFM_bothIn_DMSO	O75369	S983	LDVTILsPSRKVV	S	983	1.02774	0.039473	0.0463093	0.898857	Filamin-B OS=Homo sapiens OX=9606 GN=FLNB PE=1 SV=2	FLNB	FLNB_S983
bFGF_vs_SFM_bothIn_DMSO	O75376	AQLSPGIYDDTSARRTPVSYQNTMSR	NA	NA	NA	0.917375	-0.124416	0.123777	0.75201	Nuclear receptor corepressor 1 OS=Homo sapiens OX=9606 GN=NCOR1 PE=1 SV=2	NCOR1	NCOR1_AQLSPGIYDDTSARRTPVSYQNTMSR
bFGF_vs_SFM_bothIn_DMSO	O75376	HEAPSSPISGQPCGDDQNASPSK	NA	NA	NA	0.94672	-0.0789902	0.105735	0.783907	Nuclear receptor corepressor 1 OS=Homo sapiens OX=9606 GN=NCOR1 PE=1 SV=2	NCOR1	NCOR1_HEAPSSPISGQPCGDDQNASPSK
bFGF_vs_SFM_bothIn_DMSO	O75376	MPIEDSSPEKGREEAASK	NA	NA	NA	0.973778	-0.0383346	0.0348467	0.922897	Nuclear receptor corepressor 1 OS=Homo sapiens OX=9606 GN=NCOR1 PE=1 SV=2	NCOR1	NCOR1_MPIEDSSPEKGREEAASK
bFGF_vs_SFM_bothIn_DMSO	O75376	QTPGWAWEDRPSSTGSTQFPYNPLTMR	NA	NA	NA	0.965695	-0.0503611	0.0255686	0.942826	Nuclear receptor corepressor 1 OS=Homo sapiens OX=9606 GN=NCOR1 PE=1 SV=2	NCOR1	NCOR1_QTPGWAWEDRPSSTGSTQFPYNPLTMR
bFGF_vs_SFM_bothIn_DMSO	O75376	S1111	IKQEEFsPRSQNS	S	1111	1.06788	0.0947462	0.190282	0.645236	Nuclear receptor corepressor 1 OS=Homo sapiens OX=9606 GN=NCOR1 PE=1 SV=2	NCOR1	NCOR1_S1111
bFGF_vs_SFM_bothIn_DMSO	O75376	S1143	GAIQEGsITRGTP	S	1143	1.07224	0.10063	0.0869404	0.818577	Nuclear receptor corepressor 1 OS=Homo sapiens OX=9606 GN=NCOR1 PE=1 SV=2	NCOR1	NCOR1_S1143
bFGF_vs_SFM_bothIn_DMSO	O75376	S1196	MPIEDSsPEKGRE	S	1196	1.07636	0.106159	0.0963525	0.801028	Nuclear receptor corepressor 1 OS=Homo sapiens OX=9606 GN=NCOR1 PE=1 SV=2	NCOR1	NCOR1_S1196
bFGF_vs_SFM_bothIn_DMSO	O75376	S1234	AREGTRsPRTAHE	S	1234	1.04187	0.059175	0.0702785	0.850592	Nuclear receptor corepressor 1 OS=Homo sapiens OX=9606 GN=NCOR1 PE=1 SV=2	NCOR1	NCOR1_S1234
bFGF_vs_SFM_bothIn_DMSO	O75376	S1281	RALPRGsPHSDLK	S	1281	0.969714	-0.0443687	0.0265499	0.940698	Nuclear receptor corepressor 1 OS=Homo sapiens OX=9606 GN=NCOR1 PE=1 SV=2	NCOR1	NCOR1_S1281
bFGF_vs_SFM_bothIn_DMSO	O75376	S1322	KQIKREsPPIRAF	S	1322	0.998999	-0.001445	0.00115903	0.997335	Nuclear receptor corepressor 1 OS=Homo sapiens OX=9606 GN=NCOR1 PE=1 SV=2	NCOR1	NCOR1_S1322
bFGF_vs_SFM_bothIn_DMSO	O75376	S1472	APKAQLsPGIYDD	S	1472	0.99541	-0.00663778	0.00557068	0.987255	Nuclear receptor corepressor 1 OS=Homo sapiens OX=9606 GN=NCOR1 PE=1 SV=2	NCOR1	NCOR1_S1472
bFGF_vs_SFM_bothIn_DMSO	O75376	T/S/Y	NA	NA	NA	0.99541	-0.00663778	0.00557068	0.987255	Nuclear receptor corepressor 1 OS=Homo sapiens OX=9606 GN=NCOR1 PE=1 SV=2	NCOR1	NCOR1_T/S/Y
bFGF_vs_SFM_bothIn_DMSO	O75376	S1472	APKAQLsPGIYDD	S	1472	0.993624	-0.00922736	0.00596666	0.986355	Nuclear receptor corepressor 1 OS=Homo sapiens OX=9606 GN=NCOR1 PE=1 SV=2	NCOR1	NCOR1_S1472
bFGF_vs_SFM_bothIn_DMSO	O75376	T1484	DTSARRtPVSYQN	T	1484	0.993624	-0.00922736	0.00596666	0.986355	Nuclear receptor corepressor 1 OS=Homo sapiens OX=9606 GN=NCOR1 PE=1 SV=2	NCOR1	NCOR1_T1484
bFGF_vs_SFM_bothIn_DMSO	O75376	S1472	APKAQLsPGIYDD	S	1472	1.02646	0.0376746	0.0489177	0.893475	Nuclear receptor corepressor 1 OS=Homo sapiens OX=9606 GN=NCOR1 PE=1 SV=2	NCOR1	NCOR1_S1472
bFGF_vs_SFM_bothIn_DMSO	O75376	S1496	NTMSRGsPMMNRT	S	1496	0.934044	-0.0984376	0.0959182	0.801829	Nuclear receptor corepressor 1 OS=Homo sapiens OX=9606 GN=NCOR1 PE=1 SV=2	NCOR1	NCOR1_S1496
bFGF_vs_SFM_bothIn_DMSO	O75376	S1533	ESIPAKsPVPGVD	S	1533	1.03223	0.0457579	0.0181247	0.959125	Nuclear receptor corepressor 1 OS=Homo sapiens OX=9606 GN=NCOR1 PE=1 SV=2	NCOR1	NCOR1_S1533
bFGF_vs_SFM_bothIn_DMSO	O75376	S1545	DPVVSHsPFDPHH	S	1545	1.03223	0.0457579	0.0181247	0.959125	Nuclear receptor corepressor 1 OS=Homo sapiens OX=9606 GN=NCOR1 PE=1 SV=2	NCOR1	NCOR1_S1545
bFGF_vs_SFM_bothIn_DMSO	O75376	S1545	DPVVSHsPFDPHH	S	1545	0.955012	-0.0664097	0.0328512	0.927147	Nuclear receptor corepressor 1 OS=Homo sapiens OX=9606 GN=NCOR1 PE=1 SV=2	NCOR1	NCOR1_S1545
bFGF_vs_SFM_bothIn_DMSO	O75376	S158	KHEAPSsPISGQP	S	158	1.08847	0.122296	0.121954	0.755172	Nuclear receptor corepressor 1 OS=Homo sapiens OX=9606 GN=NCOR1 PE=1 SV=2	NCOR1	NCOR1_S158
bFGF_vs_SFM_bothIn_DMSO	O75376	S172	GDDQNAsPSKLSK	S	172	1.08847	0.122296	0.121954	0.755172	Nuclear receptor corepressor 1 OS=Homo sapiens OX=9606 GN=NCOR1 PE=1 SV=2	NCOR1	NCOR1_S172
bFGF_vs_SFM_bothIn_DMSO	O75376	S1592	LFQRQLsPTPGYP	S	1592	0.913572	-0.130409	0.0975333	0.798853	Nuclear receptor corepressor 1 OS=Homo sapiens OX=9606 GN=NCOR1 PE=1 SV=2	NCOR1	NCOR1_S1592
bFGF_vs_SFM_bothIn_DMSO	O75376	S172	GDDQNAsPSKLSK	S	172	0.891266	-0.166072	0.15502	0.69981	Nuclear receptor corepressor 1 OS=Homo sapiens OX=9606 GN=NCOR1 PE=1 SV=2	NCOR1	NCOR1_S172
bFGF_vs_SFM_bothIn_DMSO	O75376	S	NA	NA	NA	0.891266	-0.166072	0.15502	0.69981	Nuclear receptor corepressor 1 OS=Homo sapiens OX=9606 GN=NCOR1 PE=1 SV=2	NCOR1	NCOR1_S
bFGF_vs_SFM_bothIn_DMSO	O75376	S1758	GYVRSPsPSVRTQ	S	1758	0.999672	-0.000474	0.000680854	0.998434	Nuclear receptor corepressor 1 OS=Homo sapiens OX=9606 GN=NCOR1 PE=1 SV=2	NCOR1	NCOR1_S1758
bFGF_vs_SFM_bothIn_DMSO	O75376	S1977	DAIEVIsPASSPA	S	1977	0.929473	-0.105515	0.216092	0.608006	Nuclear receptor corepressor 1 OS=Homo sapiens OX=9606 GN=NCOR1 PE=1 SV=2	NCOR1	NCOR1_S1977
bFGF_vs_SFM_bothIn_DMSO	O75376	S/Y/T	NA	NA	NA	0.929473	-0.105515	0.216092	0.608006	Nuclear receptor corepressor 1 OS=Homo sapiens OX=9606 GN=NCOR1 PE=1 SV=2	NCOR1	NCOR1_S/Y/T
bFGF_vs_SFM_bothIn_DMSO	O75376	S1977	DAIEVIsPASSPA	S	1977	1.01472	0.021082	0.0142647	0.967688	Nuclear receptor corepressor 1 OS=Homo sapiens OX=9606 GN=NCOR1 PE=1 SV=2	NCOR1	NCOR1_S1977
bFGF_vs_SFM_bothIn_DMSO	O75376	S2084	TSTFQNsPSALVS	S	2084	0.938981	-0.0908324	0.0812727	0.82933	Nuclear receptor corepressor 1 OS=Homo sapiens OX=9606 GN=NCOR1 PE=1 SV=2	NCOR1	NCOR1_S2084
bFGF_vs_SFM_bothIn_DMSO	O75376	S2120	RPGSRVsPENLVD	S	2120	1.02023	0.0288972	0.0364911	0.919409	Nuclear receptor corepressor 1 OS=Homo sapiens OX=9606 GN=NCOR1 PE=1 SV=2	NCOR1	NCOR1_S2120
bFGF_vs_SFM_bothIn_DMSO	O75376	S2136	GSRPGKsPERSHV	S	2136	1.10662	0.146156	0.121953	0.755174	Nuclear receptor corepressor 1 OS=Homo sapiens OX=9606 GN=NCOR1 PE=1 SV=2	NCOR1	NCOR1_S2136
bFGF_vs_SFM_bothIn_DMSO	O75376	S2151	EPYEPIsPPQVPV	S	2151	1.30406	0.383006	0.23163	0.586638	Nuclear receptor corepressor 1 OS=Homo sapiens OX=9606 GN=NCOR1 PE=1 SV=2	NCOR1	NCOR1_S2151
bFGF_vs_SFM_bothIn_DMSO	O75376	S2184	QRNDARsPGSISY	S	2184	0.976065	-0.0349514	0.00825159	0.981179	Nuclear receptor corepressor 1 OS=Homo sapiens OX=9606 GN=NCOR1 PE=1 SV=2	NCOR1	NCOR1_S2184
bFGF_vs_SFM_bothIn_DMSO	O75376	S2202	TKLENTsPMVKSK	S	2202	1.09434	0.13006	0.230383	0.588324	Nuclear receptor corepressor 1 OS=Homo sapiens OX=9606 GN=NCOR1 PE=1 SV=2	NCOR1	NCOR1_S2202
bFGF_vs_SFM_bothIn_DMSO	O75376	S992	ECRSSTsPCGTSK	S	992	0.99704	-0.00427681	0.00171282	0.996064	Nuclear receptor corepressor 1 OS=Homo sapiens OX=9606 GN=NCOR1 PE=1 SV=2	NCOR1	NCOR1_S992
bFGF_vs_SFM_bothIn_DMSO	O75376	S999	PCGTSKsPNREWE	S	999	0.99704	-0.00427681	0.00171282	0.996064	Nuclear receptor corepressor 1 OS=Homo sapiens OX=9606 GN=NCOR1 PE=1 SV=2	NCOR1	NCOR1_S999
bFGF_vs_SFM_bothIn_DMSO	O75376	S999	PCGTSKsPNREWE	S	999	0.966562	-0.0490651	0.0183969	0.958524	Nuclear receptor corepressor 1 OS=Homo sapiens OX=9606 GN=NCOR1 PE=1 SV=2	NCOR1	NCOR1_S999
bFGF_vs_SFM_bothIn_DMSO	O75376	T1300	GSIMQGtPRATTE	T	1300	1.07903	0.109733	0.0866491	0.819126	Nuclear receptor corepressor 1 OS=Homo sapiens OX=9606 GN=NCOR1 PE=1 SV=2	NCOR1	NCOR1_T1300
bFGF_vs_SFM_bothIn_DMSO	O75376	T1484	DTSARRtPVSYQN	T	1484	0.968643	-0.0459626	0.035273	0.921992	Nuclear receptor corepressor 1 OS=Homo sapiens OX=9606 GN=NCOR1 PE=1 SV=2	NCOR1	NCOR1_T1484
bFGF_vs_SFM_bothIn_DMSO	O75376	T1522	ERKSTLtPTQRES	T	1522	0.945175	-0.081347	0.105993	0.783441	Nuclear receptor corepressor 1 OS=Homo sapiens OX=9606 GN=NCOR1 PE=1 SV=2	NCOR1	NCOR1_T1522
bFGF_vs_SFM_bothIn_DMSO	O75376	T2396	MRMLSStPPTPIA	T	2396	0.842117	-0.247908	0.607843	0.246693	Nuclear receptor corepressor 1 OS=Homo sapiens OX=9606 GN=NCOR1 PE=1 SV=2	NCOR1	NCOR1_T2396
bFGF_vs_SFM_bothIn_DMSO	O75376	T590	RITRSMtNEAAAA	T	590	0.952841	-0.0696928	0.0251121	0.943817	Nuclear receptor corepressor 1 OS=Homo sapiens OX=9606 GN=NCOR1 PE=1 SV=2	NCOR1	NCOR1_T590
bFGF_vs_SFM_bothIn_DMSO	O75376	T991	LECRSStSPCGTS	T	991	0.986918	-0.0189984	0.00931014	0.978791	Nuclear receptor corepressor 1 OS=Homo sapiens OX=9606 GN=NCOR1 PE=1 SV=2	NCOR1	NCOR1_T991
bFGF_vs_SFM_bothIn_DMSO	O75379	S30	NLLEDDsDEEEDF	S	30	0.938898	-0.0909602	0.0866491	0.819126	Vesicle-associated membrane protein 4 OS=Homo sapiens OX=9606 GN=VAMP4 PE=1 SV=2	VAMP4	VAMP4_S30
bFGF_vs_SFM_bothIn_DMSO	O75379	S88	DELQDKsESLSDN	S	88	0.93201	-0.101582	0.0963525	0.801028	Vesicle-associated membrane protein 4 OS=Homo sapiens OX=9606 GN=VAMP4 PE=1 SV=2	VAMP4	VAMP4_S88
bFGF_vs_SFM_bothIn_DMSO	O75381	S232	RRQFPPsPSAPKI	S	232	1.01597	0.0228511	0.0294456	0.934446	Peroxisomal membrane protein PEX14 OS=Homo sapiens OX=9606 GN=PEX14 PE=1 SV=1	PEX14	PEX14_S232
bFGF_vs_SFM_bothIn_DMSO	O75381	S374	EGASNEsERD	S	374	0.933007	-0.10004	0.0542436	0.882585	Peroxisomal membrane protein PEX14 OS=Homo sapiens OX=9606 GN=PEX14 PE=1 SV=1	PEX14	PEX14_S374
bFGF_vs_SFM_bothIn_DMSO	O75381	S44	NSRVRQsPLATRR	S	44	1.03098	0.0440163	0.0463093	0.898857	Peroxisomal membrane protein PEX14 OS=Homo sapiens OX=9606 GN=PEX14 PE=1 SV=1	PEX14	PEX14_S44
bFGF_vs_SFM_bothIn_DMSO	O75382	S427	PGDLPPsPDDVKR	S	427	0.997165	-0.00409518	0.0045241	0.989637	Tripartite motif-containing protein 3 OS=Homo sapiens OX=9606 GN=TRIM3 PE=1 SV=2	TRIM3	TRIM3_S427
bFGF_vs_SFM_bothIn_DMSO	O75382	S437	VKRRVKsPGGPGS	S	437	1.11117	0.152078	0.445333	0.358647	Tripartite motif-containing protein 3 OS=Homo sapiens OX=9606 GN=TRIM3 PE=1 SV=2	TRIM3	TRIM3_S437
bFGF_vs_SFM_bothIn_DMSO	O75382	S455	AVRRPSsMYSTGG	S	455	1.00557	0.00800656	0.00494841	0.988671	Tripartite motif-containing protein 3 OS=Homo sapiens OX=9606 GN=TRIM3 PE=1 SV=2	TRIM3	TRIM3_S455
bFGF_vs_SFM_bothIn_DMSO	O75382	S7	MAKREDsPGPEVQ	S	7	1.001	0.00143693	0.00120713	0.997224	Tripartite motif-containing protein 3 OS=Homo sapiens OX=9606 GN=TRIM3 PE=1 SV=2	TRIM3	TRIM3_S7
bFGF_vs_SFM_bothIn_DMSO	O75385	S403	SHGRTPsPSPPCS	S	403	0.928232	-0.107443	0.114606	0.768058	Serine/threonine-protein kinase ULK1 OS=Homo sapiens OX=9606 GN=ULK1 PE=1 SV=2	ULK1	ULK1_S403
bFGF_vs_SFM_bothIn_DMSO	O75385	S469	RRSGSTsPLGFAR	S	469	1.08322	0.115328	0.25436	0.556725	Serine/threonine-protein kinase ULK1 OS=Homo sapiens OX=9606 GN=ULK1 PE=1 SV=2	ULK1	ULK1_S469
bFGF_vs_SFM_bothIn_DMSO	O75385	S479	FARASPsPPAHAE	S	479	1.03115	0.0442482	0.0435902	0.904503	Serine/threonine-protein kinase ULK1 OS=Homo sapiens OX=9606 GN=ULK1 PE=1 SV=2	ULK1	ULK1_S479
bFGF_vs_SFM_bothIn_DMSO	O75385	S539	SPRPGSsAPEHSP	S	539	1.2499	0.321811	0.277156	0.528256	Serine/threonine-protein kinase ULK1 OS=Homo sapiens OX=9606 GN=ULK1 PE=1 SV=2	ULK1	ULK1_S539
bFGF_vs_SFM_bothIn_DMSO	O75385	S544	SSAPEHsPRTSGL	S	544	1.21576	0.281856	0.0937532	0.805836	Serine/threonine-protein kinase ULK1 OS=Homo sapiens OX=9606 GN=ULK1 PE=1 SV=2	ULK1	ULK1_S544
bFGF_vs_SFM_bothIn_DMSO	O75385	S	NA	NA	NA	1.21576	0.281856	0.0937532	0.805836	Serine/threonine-protein kinase ULK1 OS=Homo sapiens OX=9606 GN=ULK1 PE=1 SV=2	ULK1	ULK1_S
bFGF_vs_SFM_bothIn_DMSO	O75385	S605	CRNLRGsPKLPDF	S	605	1.05285	0.0743023	0.0864455	0.819511	Serine/threonine-protein kinase ULK1 OS=Homo sapiens OX=9606 GN=ULK1 PE=1 SV=2	ULK1	ULK1_S605
bFGF_vs_SFM_bothIn_DMSO	O75385	S623	LPPILGsPTKAVP	S	623	0.957261	-0.0630161	0.088093	0.816408	Serine/threonine-protein kinase ULK1 OS=Homo sapiens OX=9606 GN=ULK1 PE=1 SV=2	ULK1	ULK1_S623
bFGF_vs_SFM_bothIn_DMSO	O75385	S694	PFGRSFsTSRLTD	S	694	0.975024	-0.0364906	0.0416293	0.908596	Serine/threonine-protein kinase ULK1 OS=Homo sapiens OX=9606 GN=ULK1 PE=1 SV=2	ULK1	ULK1_S694
bFGF_vs_SFM_bothIn_DMSO	O75385	S758	VVFTVGsPPSGST	S	758	0.959911	-0.0590278	0.0313275	0.930406	Serine/threonine-protein kinase ULK1 OS=Homo sapiens OX=9606 GN=ULK1 PE=1 SV=2	ULK1	ULK1_S758
bFGF_vs_SFM_bothIn_DMSO	O75387	S267	LSQKAPsLEDGSD	S	267	1.02849	0.0405238	0.0263922	0.941039	Large neutral amino acids transporter small subunit 3 OS=Homo sapiens OX=9606 GN=SLC43A1 PE=1 SV=1	SLC43A1	SLC43A1_S267
bFGF_vs_SFM_bothIn_DMSO	O75387	T284	PQDVRGtSENLPE	T	284	0.960139	-0.0586854	0.0433883	0.904923	Large neutral amino acids transporter small subunit 3 OS=Homo sapiens OX=9606 GN=SLC43A1 PE=1 SV=1	SLC43A1	SLC43A1_T284
bFGF_vs_SFM_bothIn_DMSO	O75391	S114	KKEFAPsDEELDS	S	114	0.900143	-0.151774	0.255671	0.555046	Sperm-associated antigen 7 OS=Homo sapiens OX=9606 GN=SPAG7 PE=1 SV=2	SPAG7	SPAG7_S114
bFGF_vs_SFM_bothIn_DMSO	O75391	S158	QGPVVVsPASDYK	S	158	1.02635	0.0375261	0.025495	0.942986	Sperm-associated antigen 7 OS=Homo sapiens OX=9606 GN=SPAG7 PE=1 SV=2	SPAG7	SPAG7_S158
bFGF_vs_SFM_bothIn_DMSO	O75396	S137	ARRNLGsINTELQ	S	137	1.02673	0.0380548	0.0198124	0.955405	Vesicle-trafficking protein SEC22b OS=Homo sapiens OX=9606 GN=SEC22B PE=1 SV=5	SEC22B	SEC22B_S137
bFGF_vs_SFM_bothIn_DMSO	O75396	S164	QRGEALsALDSKA	S	164	1.02889	0.0410845	0.0289313	0.935554	Vesicle-trafficking protein SEC22b OS=Homo sapiens OX=9606 GN=SEC22B PE=1 SV=5	SEC22B	SEC22B_S164
bFGF_vs_SFM_bothIn_DMSO	O75396	S168	ALSALDsKANNLS	S	168	0.755742	-0.404035	0.25436	0.556725	Vesicle-trafficking protein SEC22b OS=Homo sapiens OX=9606 GN=SEC22B PE=1 SV=5	SEC22B	SEC22B_S168
bFGF_vs_SFM_bothIn_DMSO	O75396	S174	SKANNLsSLSKKY	S	174	1.07168	0.0998763	0.191527	0.643388	Vesicle-trafficking protein SEC22b OS=Homo sapiens OX=9606 GN=SEC22B PE=1 SV=5	SEC22B	SEC22B_S174
bFGF_vs_SFM_bothIn_DMSO	O75396	S175	KANNLSsLSKKYR	S	175	1.03903	0.0552394	0.0351975	0.922152	Vesicle-trafficking protein SEC22b OS=Homo sapiens OX=9606 GN=SEC22B PE=1 SV=5	SEC22B	SEC22B_S175
bFGF_vs_SFM_bothIn_DMSO	O75398	S176	LTPGPQsPPTPLA	S	176	0.908704	-0.138118	0.214892	0.609689	Deformed epidermal autoregulatory factor 1 homolog OS=Homo sapiens OX=9606 GN=DEAF1 PE=1 SV=1	DEAF1	DEAF1_S176
bFGF_vs_SFM_bothIn_DMSO	O75398	S318	TPVKKDsPKNITL	S	318	0.980097	-0.0290041	0.0143784	0.967434	Deformed epidermal autoregulatory factor 1 homolog OS=Homo sapiens OX=9606 GN=DEAF1 PE=1 SV=1	DEAF1	DEAF1_S318
bFGF_vs_SFM_bothIn_DMSO	O75398	T171	GPAAPLtPGPQSP	T	171	1.06002	0.0840883	0.0627044	0.865557	Deformed epidermal autoregulatory factor 1 homolog OS=Homo sapiens OX=9606 GN=DEAF1 PE=1 SV=1	DEAF1	DEAF1_T171
bFGF_vs_SFM_bothIn_DMSO	O75398	S176	LTPGPQsPPTPLA	S	176	1.06002	0.0840883	0.0627044	0.865557	Deformed epidermal autoregulatory factor 1 homolog OS=Homo sapiens OX=9606 GN=DEAF1 PE=1 SV=1	DEAF1	DEAF1_S176
bFGF_vs_SFM_bothIn_DMSO	O75398	T312	ENELPTtPVKKDS	T	312	0.969564	-0.0445913	0.0376688	0.916919	Deformed epidermal autoregulatory factor 1 homolog OS=Homo sapiens OX=9606 GN=DEAF1 PE=1 SV=1	DEAF1	DEAF1_T312
bFGF_vs_SFM_bothIn_DMSO	O75400	S834	SRSGSDsDDDDSH	S	834	0.907583	-0.139899	0.145296	0.715656	Pre-mRNA-processing factor 40 homolog A OS=Homo sapiens OX=9606 GN=PRPF40A PE=1 SV=2	PRPF40A	PRPF40A_S834
bFGF_vs_SFM_bothIn_DMSO	O75400	S885	RRHKSDsPESDAE	S	885	0.965678	-0.0503857	0.0410972	0.90971	Pre-mRNA-processing factor 40 homolog A OS=Homo sapiens OX=9606 GN=PRPF40A PE=1 SV=2	PRPF40A	PRPF40A_S885
bFGF_vs_SFM_bothIn_DMSO	O75400	S888	KSDSPEsDAEREK	S	888	0.965678	-0.0503857	0.0410972	0.90971	Pre-mRNA-processing factor 40 homolog A OS=Homo sapiens OX=9606 GN=PRPF40A PE=1 SV=2	PRPF40A	PRPF40A_S888
bFGF_vs_SFM_bothIn_DMSO	O75400	S888	KSDSPEsDAEREK	S	888	0.968759	-0.0457907	0.0351975	0.922152	Pre-mRNA-processing factor 40 homolog A OS=Homo sapiens OX=9606 GN=PRPF40A PE=1 SV=2	PRPF40A	PRPF40A_S888
bFGF_vs_SFM_bothIn_DMSO	O75400	S912	DRTRQRsESKHKS	S	912	0.990982	-0.0130699	0.00561562	0.987153	Pre-mRNA-processing factor 40 homolog A OS=Homo sapiens OX=9606 GN=PRPF40A PE=1 SV=2	PRPF40A	PRPF40A_S912
bFGF_vs_SFM_bothIn_DMSO	O75400	S933	SGNWDTsGSELSE	S	933	0.928974	-0.10629	0.172463	0.672259	Pre-mRNA-processing factor 40 homolog A OS=Homo sapiens OX=9606 GN=PRPF40A PE=1 SV=2	PRPF40A	PRPF40A_S933
bFGF_vs_SFM_bothIn_DMSO	O75400	S938	TSGSELsEGELEK	S	938	0.928974	-0.10629	0.172463	0.672259	Pre-mRNA-processing factor 40 homolog A OS=Homo sapiens OX=9606 GN=PRPF40A PE=1 SV=2	PRPF40A	PRPF40A_S938
bFGF_vs_SFM_bothIn_DMSO	O75400	S938	TSGSELsEGELEK	S	938	0.991637	-0.0121153	0.0140402	0.968188	Pre-mRNA-processing factor 40 homolog A OS=Homo sapiens OX=9606 GN=PRPF40A PE=1 SV=2	PRPF40A	PRPF40A_S938
bFGF_vs_SFM_bothIn_DMSO	O75410	T504	NRDGHAtDEEKLA	T	504	0.97567	-0.0355349	0.0186504	0.957965	Transforming acidic coiled-coil-containing protein 1 OS=Homo sapiens OX=9606 GN=TACC1 PE=1 SV=2	TACC1	TACC1_T504
bFGF_vs_SFM_bothIn_DMSO	O75417	S1055	KRSRDSsPLKDSG	S	1055	1.09101	0.125663	0.145607	0.715143	DNA polymerase theta OS=Homo sapiens OX=9606 GN=POLQ PE=1 SV=2	POLQ	POLQ_S1055
bFGF_vs_SFM_bothIn_DMSO	O75417	S1587	KNHTVVsPRALEL	S	1587	1.08327	0.115388	0.0956113	0.802396	DNA polymerase theta OS=Homo sapiens OX=9606 GN=POLQ PE=1 SV=2	POLQ	POLQ_S1587
bFGF_vs_SFM_bothIn_DMSO	O75420	S137	SCFYQRsIEEGDG	S	137	0.990729	-0.0134375	0.00596666	0.986355	GRB10-interacting GYF protein 1 OS=Homo sapiens OX=9606 GN=GIGYF1 PE=1 SV=2	GIGYF1	GIGYF1_S137
bFGF_vs_SFM_bothIn_DMSO	O75420	S148	DGAFGRsPREIQR	S	148	0.938651	-0.0913394	0.0729905	0.845297	GRB10-interacting GYF protein 1 OS=Homo sapiens OX=9606 GN=GIGYF1 PE=1 SV=2	GIGYF1	GIGYF1_S148
bFGF_vs_SFM_bothIn_DMSO	Q32P44	S	NA	NA	NA	2.03107	1.02224	1.76711	0.0170959	Echinoderm microtubule-associated protein-like 3 OS=Homo sapiens OX=9606 GN=EML3 PE=1 SV=1	EML3	EML3_S
bFGF_vs_SFM_bothIn_DMSO	Q8N5U6	S128	AQRAEFsPAQFSG	S	128	2.00252	1.00181	6.27165	5.35e-07	RING finger protein 10 OS=Homo sapiens OX=9606 GN=RNF10 PE=1 SV=2	RNF10	RNF10_S128
bFGF_vs_SFM_bothIn_DMSO	O75151	S1056	LTQRRPsASSPNN	S	1056	1.99729	0.998042	2.45164	0.00353474	Lysine-specific demethylase PHF2 OS=Homo sapiens OX=9606 GN=PHF2 PE=1 SV=4	PHF2	PHF2_S1056
bFGF_vs_SFM_bothIn_DMSO	O75420	S230	DRWRSAsPDGGPR	S	230	1.00658	0.00945988	0.00494841	0.988671	GRB10-interacting GYF protein 1 OS=Homo sapiens OX=9606 GN=GIGYF1 PE=1 SV=2	GIGYF1	GIGYF1_S230
bFGF_vs_SFM_bothIn_DMSO	O75151	S/T	NA	NA	NA	1.99729	0.998042	2.45164	0.00353474	Lysine-specific demethylase PHF2 OS=Homo sapiens OX=9606 GN=PHF2 PE=1 SV=4	PHF2	PHF2_S/T
bFGF_vs_SFM_bothIn_DMSO	Q5TKA1	S65	KRSRLFsDEDDRQ	S	65	1.98335	0.987942	3.67985	0.000209	Protein lin-9 homolog OS=Homo sapiens OX=9606 GN=LIN9 PE=1 SV=1	LIN9	LIN9_S65
bFGF_vs_SFM_bothIn_DMSO	O75420	S24	GGGSVAsPPPSPA	S	24	0.938458	-0.0916352	0.181045	0.659105	GRB10-interacting GYF protein 1 OS=Homo sapiens OX=9606 GN=GIGYF1 PE=1 SV=2	GIGYF1	GIGYF1_S24
bFGF_vs_SFM_bothIn_DMSO	O75420	S406	IRGIQLsPGVGSS	S	406	0.88739	-0.17236	0.459612	0.347047	GRB10-interacting GYF protein 1 OS=Homo sapiens OX=9606 GN=GIGYF1 PE=1 SV=2	GIGYF1	GIGYF1_S406
bFGF_vs_SFM_bothIn_DMSO	O75420	S538	PFAPGPsPPPLLG	S	538	0.986473	-0.0196484	0.0095086	0.978344	GRB10-interacting GYF protein 1 OS=Homo sapiens OX=9606 GN=GIGYF1 PE=1 SV=2	GIGYF1	GIGYF1_S538
bFGF_vs_SFM_bothIn_DMSO	O75420	S638	TMSRSLsVPDSGR	S	638	1.07488	0.104179	0.0927554	0.80769	GRB10-interacting GYF protein 1 OS=Homo sapiens OX=9606 GN=GIGYF1 PE=1 SV=2	GIGYF1	GIGYF1_S638
bFGF_vs_SFM_bothIn_DMSO	O75427	S281	SRPPSFsPCPAED	S	281	0.920286	-0.119846	0.0799987	0.831766	Leucine-rich repeat and calponin homology domain-containing protein 4 OS=Homo sapiens OX=9606 GN=LRCH4 PE=1 SV=2	LRCH4	LRCH4_S281
bFGF_vs_SFM_bothIn_DMSO	O75427	S380	QRPPELsPGAGDR	S	380	0.921466	-0.117998	0.153965	0.701513	Leucine-rich repeat and calponin homology domain-containing protein 4 OS=Homo sapiens OX=9606 GN=LRCH4 PE=1 SV=2	LRCH4	LRCH4_S380
bFGF_vs_SFM_bothIn_DMSO	O75427	S521	SGSGPSsPDSVLR	S	521	0.986068	-0.0202413	0.014376	0.96744	Leucine-rich repeat and calponin homology domain-containing protein 4 OS=Homo sapiens OX=9606 GN=LRCH4 PE=1 SV=2	LRCH4	LRCH4_S521
bFGF_vs_SFM_bothIn_DMSO	O75427	S	NA	NA	NA	0.986068	-0.0202413	0.014376	0.96744	Leucine-rich repeat and calponin homology domain-containing protein 4 OS=Homo sapiens OX=9606 GN=LRCH4 PE=1 SV=2	LRCH4	LRCH4_S
bFGF_vs_SFM_bothIn_DMSO	O75427	SSSQSGSGPSSPDSVLRPR	NA	NA	NA	0.963788	-0.053213	0.0351975	0.922152	Leucine-rich repeat and calponin homology domain-containing protein 4 OS=Homo sapiens OX=9606 GN=LRCH4 PE=1 SV=2	LRCH4	LRCH4_SSSQSGSGPSSPDSVLRPR
bFGF_vs_SFM_bothIn_DMSO	O75436	S315	FHQRFEsPESQAS	S	315	1.061	0.085418	0.131263	0.739158	Vacuolar protein sorting-associated protein 26A OS=Homo sapiens OX=9606 GN=VPS26A PE=1 SV=2	VPS26A	VPS26A_S315
bFGF_vs_SFM_bothIn_DMSO	O75436	T307	KLRKQRtNFHQRF	T	307	0.870189	-0.200599	0.056134	0.878751	Vacuolar protein sorting-associated protein 26A OS=Homo sapiens OX=9606 GN=VPS26A PE=1 SV=2	VPS26A	VPS26A_T307
bFGF_vs_SFM_bothIn_DMSO	O75439	STQAATQVVLNVPETR	NA	NA	NA	1.29111	0.368614	0.692031	0.203221	Mitochondrial-processing peptidase subunit beta OS=Homo sapiens OX=9606 GN=PMPCB PE=1 SV=2	PMPCB	PMPCB_STQAATQVVLNVPETR
bFGF_vs_SFM_bothIn_DMSO	O75445	T5111	KIPRSGtPVSIRS	T	5111	1.06865	0.0957905	0.0482488	0.894852	Usherin OS=Homo sapiens OX=9606 GN=USH2A PE=1 SV=3	USH2A	USH2A_T5111
bFGF_vs_SFM_bothIn_DMSO	O75446	S138	DDDGGDsPVQDID	S	138	1.01482	0.0212216	0.00785177	0.982083	Histone deacetylase complex subunit SAP30 OS=Homo sapiens OX=9606 GN=SAP30 PE=1 SV=1	SAP30	SAP30_S138
bFGF_vs_SFM_bothIn_DMSO	O75448	S873	DANILSsPTDRSM	S	873	1.03854	0.0545557	0.0767132	0.838083	Mediator of RNA polymerase II transcription subunit 24 OS=Homo sapiens OX=9606 GN=MED24 PE=1 SV=1	MED24	MED24_S873
bFGF_vs_SFM_bothIn_DMSO	O75449	S109	PVERRPsPGPRKR	S	109	0.965077	-0.0512837	0.0244102	0.945344	Katanin p60 ATPase-containing subunit A1 OS=Homo sapiens OX=9606 GN=KATNA1 PE=1 SV=1	KATNA1	KATNA1_S109
bFGF_vs_SFM_bothIn_DMSO	O75449	S118	PRKRQSsQYSDPK	S	118	1.13707	0.185323	0.200461	0.630288	Katanin p60 ATPase-containing subunit A1 OS=Homo sapiens OX=9606 GN=KATNA1 PE=1 SV=1	KATNA1	KATNA1_S118
bFGF_vs_SFM_bothIn_DMSO	O75449	SSAQNVHNDR	NA	NA	NA	1.06455	0.0902412	0.0187074	0.957839	Katanin p60 ATPase-containing subunit A1 OS=Homo sapiens OX=9606 GN=KATNA1 PE=1 SV=1	KATNA1	KATNA1_SSAQNVHNDR
bFGF_vs_SFM_bothIn_DMSO	O75459	S105	PEPEADsQEQVHP	S	105	0.992613	-0.0106961	0.00882788	0.979878	P antigen family member 1 OS=Homo sapiens OX=9606 GN=PAGE1 PE=1 SV=2	PAGE1	PAGE1_S105
bFGF_vs_SFM_bothIn_DMSO	O75459	S144	EEDEGQsQP	S	144	0.882343	-0.180588	0.36291	0.4336	P antigen family member 1 OS=Homo sapiens OX=9606 GN=PAGE1 PE=1 SV=2	PAGE1	PAGE1_S144
bFGF_vs_SFM_bothIn_DMSO	O75459	S63	QEPEADsQELVQP	S	63	0.980074	-0.029038	0.0197953	0.955443	P antigen family member 1 OS=Homo sapiens OX=9606 GN=PAGE1 PE=1 SV=2	PAGE1	PAGE1_S63
bFGF_vs_SFM_bothIn_DMSO	O75460	S548	SASKAGsSPSLEQ	S	548	0.908104	-0.139071	0.148438	0.710496	Serine/threonine-protein kinase/endoribonuclease IRE1 OS=Homo sapiens OX=9606 GN=ERN1 PE=1 SV=2	ERN1	ERN1_S548
bFGF_vs_SFM_bothIn_DMSO	O75475	FSSQQAATK	NA	NA	NA	0.929952	-0.104772	0.137338	0.72889	PC4 and SFRS1-interacting protein OS=Homo sapiens OX=9606 GN=PSIP1 PE=1 SV=1	PSIP1	PSIP1_FSSQQAATK
bFGF_vs_SFM_bothIn_DMSO	O75475	RETSMDSR	NA	NA	NA	1.06547	0.0914909	0.0973118	0.79926	PC4 and SFRS1-interacting protein OS=Homo sapiens OX=9606 GN=PSIP1 PE=1 SV=1	PSIP1	PSIP1_RETSMDSR
bFGF_vs_SFM_bothIn_DMSO	O75475	S106	KQSNASsDVEVEE	S	106	0.97535	-0.0360076	0.034665	0.923283	PC4 and SFRS1-interacting protein OS=Homo sapiens OX=9606 GN=PSIP1 PE=1 SV=1	PSIP1	PSIP1_S106
bFGF_vs_SFM_bothIn_DMSO	O75475	S206	VKQPCPsESDIIT	S	206	1.00835	0.0120002	0.00881975	0.979897	PC4 and SFRS1-interacting protein OS=Homo sapiens OX=9606 GN=PSIP1 PE=1 SV=1	PSIP1	PSIP1_S206
bFGF_vs_SFM_bothIn_DMSO	O75475	S271	AKTGVTsTSDSEE	S	271	0.88435	-0.177311	0.309774	0.490034	PC4 and SFRS1-interacting protein OS=Homo sapiens OX=9606 GN=PSIP1 PE=1 SV=1	PSIP1	PSIP1_S271
bFGF_vs_SFM_bothIn_DMSO	O75475	S275	VTSTSDsEEEGDD	S	275	0.88435	-0.177311	0.309774	0.490034	PC4 and SFRS1-interacting protein OS=Homo sapiens OX=9606 GN=PSIP1 PE=1 SV=1	PSIP1	PSIP1_S275
bFGF_vs_SFM_bothIn_DMSO	O43379	S49	RRRTRLsTASEET	S	49	1.97089	0.978846	4.62893	2.35e-05	WD repeat-containing protein 62 OS=Homo sapiens OX=9606 GN=WDR62 PE=1 SV=4	WDR62	WDR62_S49
bFGF_vs_SFM_bothIn_DMSO	P35658	S430	GERQPKsPGSTPT	S	430	1.95501	0.967177	5.36754	4.29e-06	Nuclear pore complex protein Nup214 OS=Homo sapiens OX=9606 GN=NUP214 PE=1 SV=2	NUP214	NUP214_S430
bFGF_vs_SFM_bothIn_DMSO	O75475	S275	VTSTSDsEEEGDD	S	275	0.838148	-0.254723	1.23659	0.0579978	PC4 and SFRS1-interacting protein OS=Homo sapiens OX=9606 GN=PSIP1 PE=1 SV=1	PSIP1	PSIP1_S275
bFGF_vs_SFM_bothIn_DMSO	O75475	S347	EKKRETsMDSRLQ	S	347	0.936973	-0.0939204	0.131766	0.738302	PC4 and SFRS1-interacting protein OS=Homo sapiens OX=9606 GN=PSIP1 PE=1 SV=1	PSIP1	PSIP1_S347
bFGF_vs_SFM_bothIn_DMSO	O75475	S443	TQVLNKsLAEQRQ	S	443	1.0721	0.100438	0.0407217	0.910497	PC4 and SFRS1-interacting protein OS=Homo sapiens OX=9606 GN=PSIP1 PE=1 SV=1	PSIP1	PSIP1_S443
bFGF_vs_SFM_bothIn_DMSO	O75475	S514	TKKKPSsEERETE	S	514	0.963669	-0.0533902	0.0290969	0.935197	PC4 and SFRS1-interacting protein OS=Homo sapiens OX=9606 GN=PSIP1 PE=1 SV=1	PSIP1	PSIP1_S514
bFGF_vs_SFM_bothIn_DMSO	O75475	S522	ERETEIsLKDSTL	S	522	0.953323	-0.0689632	0.0956515	0.802322	PC4 and SFRS1-interacting protein OS=Homo sapiens OX=9606 GN=PSIP1 PE=1 SV=1	PSIP1	PSIP1_S522
bFGF_vs_SFM_bothIn_DMSO	O75475	T122	SVSKEDtDHEEKA	T	122	0.845428	-0.242247	0.222951	0.598479	PC4 and SFRS1-interacting protein OS=Homo sapiens OX=9606 GN=PSIP1 PE=1 SV=1	PSIP1	PSIP1_T122
bFGF_vs_SFM_bothIn_DMSO	O75475	T141	KAVDITtPKAARR	T	141	0.950732	-0.0728887	0.0698668	0.851399	PC4 and SFRS1-interacting protein OS=Homo sapiens OX=9606 GN=PSIP1 PE=1 SV=1	PSIP1	PSIP1_T141
bFGF_vs_SFM_bothIn_DMSO	O75475	T456	HEEANKtKDQGKK	T	456	1.0056	0.0080554	0.00634909	0.985487	PC4 and SFRS1-interacting protein OS=Homo sapiens OX=9606 GN=PSIP1 PE=1 SV=1	PSIP1	PSIP1_T456
bFGF_vs_SFM_bothIn_DMSO	O75478	S348	DIDSGLsPSIPMA	S	348	1.03267	0.0463792	0.0351975	0.922152	Transcriptional adapter 2-alpha OS=Homo sapiens OX=9606 GN=TADA2A PE=1 SV=3	TADA2A	TADA2A_S348
bFGF_vs_SFM_bothIn_DMSO	O75478	S361	SNSGRRsAPPLNL	S	361	0.991039	-0.0129868	0.0104869	0.976142	Transcriptional adapter 2-alpha OS=Homo sapiens OX=9606 GN=TADA2A PE=1 SV=3	TADA2A	TADA2A_S361
bFGF_vs_SFM_bothIn_DMSO	O75487	S357	RISRSIsESAFSA	S	357	0.866443	-0.206823	0.102236	0.790249	Glypican-4 OS=Homo sapiens OX=9606 GN=GPC4 PE=1 SV=4	GPC4	GPC4_S357
bFGF_vs_SFM_bothIn_DMSO	O75494	NVADDTRSEDLRR	NA	NA	NA	1.13123	0.177895	0.423707	0.376958	Serine/arginine-rich splicing factor 10 OS=Homo sapiens OX=9606 GN=SRSF10 PE=1 SV=1	SRSF10	SRSF10_NVADDTRSEDLRR
bFGF_vs_SFM_bothIn_DMSO	O75494	S106	EGRNVYsSSRYDD	S	106	0.930215	-0.104363	0.126633	0.747081	Serine/arginine-rich splicing factor 10 OS=Homo sapiens OX=9606 GN=SRSF10 PE=1 SV=1	SRSF10	SRSF10_S106
bFGF_vs_SFM_bothIn_DMSO	O75494	S131	ERRRSRsRSFDYN	S	131	0.927331	-0.108844	0.102236	0.790249	Serine/arginine-rich splicing factor 10 OS=Homo sapiens OX=9606 GN=SRSF10 PE=1 SV=1	SRSF10	SRSF10_S131
bFGF_vs_SFM_bothIn_DMSO	O75494	S133	RRSRSRsFDYNYR	S	133	0.927331	-0.108844	0.102236	0.790249	Serine/arginine-rich splicing factor 10 OS=Homo sapiens OX=9606 GN=SRSF10 PE=1 SV=1	SRSF10	SRSF10_S133
bFGF_vs_SFM_bothIn_DMSO	O75494	S133	RRSRSRsFDYNYR	S	133	0.969812	-0.0442227	0.0421645	0.907477	Serine/arginine-rich splicing factor 10 OS=Homo sapiens OX=9606 GN=SRSF10 PE=1 SV=1	SRSF10	SRSF10_S133
bFGF_vs_SFM_bothIn_DMSO	O75494	S147	SYSPRNsRPTGRP	S	147	0.723285	-0.467365	0.217029	0.606695	Serine/arginine-rich splicing factor 10 OS=Homo sapiens OX=9606 GN=SRSF10 PE=1 SV=1	SRSF10	SRSF10_S147
bFGF_vs_SFM_bothIn_DMSO	O75494	S160	RRSRSHsDNDRFK	S	160	0.810763	-0.302649	1.07011	0.0850919	Serine/arginine-rich splicing factor 10 OS=Homo sapiens OX=9606 GN=SRSF10 PE=1 SV=1	SRSF10	SRSF10_S160
bFGF_vs_SFM_bothIn_DMSO	O75494	S185	SRSRSKsQPKKEM	S	185	1.02102	0.0300055	0.0325337	0.927826	Serine/arginine-rich splicing factor 10 OS=Homo sapiens OX=9606 GN=SRSF10 PE=1 SV=1	SRSF10	SRSF10_S185
bFGF_vs_SFM_bothIn_DMSO	O75494	S199	AKSRSRsASHTKT	S	199	0.954236	-0.0675825	0.0152926	0.9654	Serine/arginine-rich splicing factor 10 OS=Homo sapiens OX=9606 GN=SRSF10 PE=1 SV=1	SRSF10	SRSF10_S199
bFGF_vs_SFM_bothIn_DMSO	O75494	S201	SRSRSAsHTKTRG	S	201	0.954236	-0.0675825	0.0152926	0.9654	Serine/arginine-rich splicing factor 10 OS=Homo sapiens OX=9606 GN=SRSF10 PE=1 SV=1	SRSF10	SRSF10_S201
bFGF_vs_SFM_bothIn_DMSO	O75494	S201	SRSRSAsHTKTRG	S	201	1.0796	0.110491	0.218707	0.604356	Serine/arginine-rich splicing factor 10 OS=Homo sapiens OX=9606 GN=SRSF10 PE=1 SV=1	SRSF10	SRSF10_S201
bFGF_vs_SFM_bothIn_DMSO	P35658	S433	QPKSPGsTPTTPT	S	433	1.95501	0.967177	5.36754	4.29e-06	Nuclear pore complex protein Nup214 OS=Homo sapiens OX=9606 GN=NUP214 PE=1 SV=2	NUP214	NUP214_S433
bFGF_vs_SFM_bothIn_DMSO	O75494	S23	VADDTRsEDLRRE	S	23	0.99978	-0.000318	0.000359592	0.999172	Serine/arginine-rich splicing factor 10 OS=Homo sapiens OX=9606 GN=SRSF10 PE=1 SV=1	SRSF10	SRSF10_S23
bFGF_vs_SFM_bothIn_DMSO	O75494	TRGTSKTDSK	NA	NA	NA	1.09319	0.128547	0.138631	0.726724	Serine/arginine-rich splicing factor 10 OS=Homo sapiens OX=9606 GN=SRSF10 PE=1 SV=1	SRSF10	SRSF10_TRGTSKTDSK
bFGF_vs_SFM_bothIn_DMSO	Q5VT52	S581	GRNLPSsAQPFIP	S	581	1.93222	0.950257	3.57349	0.000267	Regulation of nuclear pre-mRNA domain-containing protein 2 OS=Homo sapiens OX=9606 GN=RPRD2 PE=1 SV=1	RPRD2	RPRD2_S581
bFGF_vs_SFM_bothIn_DMSO	O75509	S575	ALSRNGsFITKEK	S	575	0.960338	-0.058386	0.0318042	0.929385	Tumor necrosis factor receptor superfamily member 21 OS=Homo sapiens OX=9606 GN=TNFRSF21 PE=1 SV=1	TNFRSF21	TNFRSF21_S575
bFGF_vs_SFM_bothIn_DMSO	O75526	S101	GPPPPRsRGRPRF	S	101	1.02474	0.0352648	0.0223295	0.949884	RNA-binding motif protein, X-linked-like-2 OS=Homo sapiens OX=9606 GN=RBMXL2 PE=1 SV=3	RBMXL2	RBMXL2_S101
bFGF_vs_SFM_bothIn_DMSO	O75528	S298	ADGASTsPRNQNK	S	298	1.00259	0.00373165	0.00341564	0.992166	Transcriptional adapter 3 OS=Homo sapiens OX=9606 GN=TADA3 PE=1 SV=1	TADA3	TADA3_S298
bFGF_vs_SFM_bothIn_DMSO	O75530	S34	NSNPDLsGDENDD	S	34	0.828088	-0.272144	0.182588	0.656769	Polycomb protein EED OS=Homo sapiens OX=9606 GN=EED PE=1 SV=2	EED	EED_S34
bFGF_vs_SFM_bothIn_DMSO	O75530	T55	NTERPDtPTNTPN	T	55	0.828088	-0.272144	0.182588	0.656769	Polycomb protein EED OS=Homo sapiens OX=9606 GN=EED PE=1 SV=2	EED	EED_T55
bFGF_vs_SFM_bothIn_DMSO	O75530	S34	NSNPDLsGDENDD	S	34	0.832505	-0.26447	0.0627044	0.865557	Polycomb protein EED OS=Homo sapiens OX=9606 GN=EED PE=1 SV=2	EED	EED_S34
bFGF_vs_SFM_bothIn_DMSO	O75531	S4	MTTsQKHRDF	S	4	0.964538	-0.0520894	0.0282581	0.937005	Barrier-to-autointegration factor OS=Homo sapiens OX=9606 GN=BANF1 PE=1 SV=1	BANF1	BANF1_S4
bFGF_vs_SFM_bothIn_DMSO	O75531	T	NA	NA	NA	0.964538	-0.0520894	0.0282581	0.937005	Barrier-to-autointegration factor OS=Homo sapiens OX=9606 GN=BANF1 PE=1 SV=1	BANF1	BANF1_T
bFGF_vs_SFM_bothIn_DMSO	O75531	S4	MTTsQKHRDF	S	4	1.15815	0.211825	0.204356	0.62466	Barrier-to-autointegration factor OS=Homo sapiens OX=9606 GN=BANF1 PE=1 SV=1	BANF1	BANF1_S4
bFGF_vs_SFM_bothIn_DMSO	O75533	S129	RRTMIIsPERLDP	S	129	0.965979	-0.0499359	0.0744084	0.842542	Splicing factor 3B subunit 1 OS=Homo sapiens OX=9606 GN=SF3B1 PE=1 SV=3	SF3B1	SF3B1_S129
bFGF_vs_SFM_bothIn_DMSO	O75533	T142	FADGGKtPDPKMN	T	142	0.965979	-0.0499359	0.0744084	0.842542	Splicing factor 3B subunit 1 OS=Homo sapiens OX=9606 GN=SF3B1 PE=1 SV=3	SF3B1	SF3B1_T142
bFGF_vs_SFM_bothIn_DMSO	O75533	S129	RRTMIIsPERLDP	S	129	0.94967	-0.0745012	0.0727907	0.845686	Splicing factor 3B subunit 1 OS=Homo sapiens OX=9606 GN=SF3B1 PE=1 SV=3	SF3B1	SF3B1_S129
bFGF_vs_SFM_bothIn_DMSO	O75533	S190	VNGAAAsQPPSKR	S	190	0.838848	-0.253519	0.23163	0.586638	Splicing factor 3B subunit 1 OS=Homo sapiens OX=9606 GN=SF3B1 PE=1 SV=3	SF3B1	SF3B1_S190
bFGF_vs_SFM_bothIn_DMSO	O75533	S194	AASQPPsKRKRRW	S	194	0.838848	-0.253519	0.23163	0.586638	Splicing factor 3B subunit 1 OS=Homo sapiens OX=9606 GN=SF3B1 PE=1 SV=3	SF3B1	SF3B1_S194
bFGF_vs_SFM_bothIn_DMSO	O75533	S194	AASQPPsKRKRRW	S	194	1.02855	0.0406061	0.0299474	0.933367	Splicing factor 3B subunit 1 OS=Homo sapiens OX=9606 GN=SF3B1 PE=1 SV=3	SF3B1	SF3B1_S194
bFGF_vs_SFM_bothIn_DMSO	O75533	S332	TPTPGAsKRKSRW	S	332	1.03617	0.051258	0.0287883	0.935862	Splicing factor 3B subunit 1 OS=Homo sapiens OX=9606 GN=SF3B1 PE=1 SV=3	SF3B1	SF3B1_S332
bFGF_vs_SFM_bothIn_DMSO	O75533	S400	ERNRPLsDEELDA	S	400	1.04126	0.0583258	0.0244669	0.94522	Splicing factor 3B subunit 1 OS=Homo sapiens OX=9606 GN=SF3B1 PE=1 SV=3	SF3B1	SF3B1_S400
bFGF_vs_SFM_bothIn_DMSO	O75533	S488	VDESTLsPEEQKE	S	488	1.04302	0.0607621	0.028769	0.935903	Splicing factor 3B subunit 1 OS=Homo sapiens OX=9606 GN=SF3B1 PE=1 SV=3	SF3B1	SF3B1_S488
bFGF_vs_SFM_bothIn_DMSO	O75533	SRWDETPASQMGGSTPVLTPGK	NA	NA	NA	0.924248	-0.113649	0.0835758	0.824944	Splicing factor 3B subunit 1 OS=Homo sapiens OX=9606 GN=SF3B1 PE=1 SV=3	SF3B1	SF3B1_SRWDETPASQMGGSTPVLTPGK
bFGF_vs_SFM_bothIn_DMSO	O75533	T142	FADGGKtPDPKMN	T	142	0.958846	-0.0606296	0.0551918	0.88066	Splicing factor 3B subunit 1 OS=Homo sapiens OX=9606 GN=SF3B1 PE=1 SV=3	SF3B1	SF3B1_T142
bFGF_vs_SFM_bothIn_DMSO	O75533	T207	DQTADQtPGATPK	T	207	0.97815	-0.0318723	0.0439705	0.903711	Splicing factor 3B subunit 1 OS=Homo sapiens OX=9606 GN=SF3B1 PE=1 SV=3	SF3B1	SF3B1_T207
bFGF_vs_SFM_bothIn_DMSO	O75533	T211	DQTPGAtPKKLSS	T	211	0.97815	-0.0318723	0.0439705	0.903711	Splicing factor 3B subunit 1 OS=Homo sapiens OX=9606 GN=SF3B1 PE=1 SV=3	SF3B1	SF3B1_T211
bFGF_vs_SFM_bothIn_DMSO	O75533	T207	DQTADQtPGATPK	T	207	0.96876	-0.0457891	0.0434182	0.904861	Splicing factor 3B subunit 1 OS=Homo sapiens OX=9606 GN=SF3B1 PE=1 SV=3	SF3B1	SF3B1_T207
bFGF_vs_SFM_bothIn_DMSO	O75533	T211	DQTPGAtPKKLSS	T	211	1.00219	0.00315595	0.00259142	0.994051	Splicing factor 3B subunit 1 OS=Homo sapiens OX=9606 GN=SF3B1 PE=1 SV=3	SF3B1	SF3B1_T211
bFGF_vs_SFM_bothIn_DMSO	O75533	T223	SWDQAEtPGHTPS	T	223	0.859062	-0.219166	0.555511	0.278285	Splicing factor 3B subunit 1 OS=Homo sapiens OX=9606 GN=SF3B1 PE=1 SV=3	SF3B1	SF3B1_T223
bFGF_vs_SFM_bothIn_DMSO	O75533	T227	AETPGHtPSLRWD	T	227	0.859062	-0.219166	0.555511	0.278285	Splicing factor 3B subunit 1 OS=Homo sapiens OX=9606 GN=SF3B1 PE=1 SV=3	SF3B1	SF3B1_T227
bFGF_vs_SFM_bothIn_DMSO	O75533	T223	SWDQAEtPGHTPS	T	223	1.01436	0.0205753	0.0252543	0.943508	Splicing factor 3B subunit 1 OS=Homo sapiens OX=9606 GN=SF3B1 PE=1 SV=3	SF3B1	SF3B1_T223
bFGF_vs_SFM_bothIn_DMSO	O75533	T227	AETPGHtPSLRWD	T	227	0.945106	-0.081452	0.106055	0.78333	Splicing factor 3B subunit 1 OS=Homo sapiens OX=9606 GN=SF3B1 PE=1 SV=3	SF3B1	SF3B1_T227
bFGF_vs_SFM_bothIn_DMSO	O75533	T235	SLRWDEtPGRAKG	T	235	1.00494	0.00710827	0.00563277	0.987114	Splicing factor 3B subunit 1 OS=Homo sapiens OX=9606 GN=SF3B1 PE=1 SV=3	SF3B1	SF3B1_T235
bFGF_vs_SFM_bothIn_DMSO	O75533	T244	RAKGSEtPGATPG	T	244	0.997869	-0.00307784	0.00281549	0.993538	Splicing factor 3B subunit 1 OS=Homo sapiens OX=9606 GN=SF3B1 PE=1 SV=3	SF3B1	SF3B1_T244
bFGF_vs_SFM_bothIn_DMSO	O75533	T248	SETPGAtPGSKIW	T	248	0.997869	-0.00307784	0.00281549	0.993538	Splicing factor 3B subunit 1 OS=Homo sapiens OX=9606 GN=SF3B1 PE=1 SV=3	SF3B1	SF3B1_T248
bFGF_vs_SFM_bothIn_DMSO	O75533	T244	RAKGSEtPGATPG	T	244	1.13463	0.182219	0.572622	0.267533	Splicing factor 3B subunit 1 OS=Homo sapiens OX=9606 GN=SF3B1 PE=1 SV=3	SF3B1	SF3B1_T244
bFGF_vs_SFM_bothIn_DMSO	O75533	T267	TPAGAAtPGRGDT	T	267	1.02471	0.0352106	0.0105735	0.975948	Splicing factor 3B subunit 1 OS=Homo sapiens OX=9606 GN=SF3B1 PE=1 SV=3	SF3B1	SF3B1_T267
bFGF_vs_SFM_bothIn_DMSO	O75533	T278	DTPGHAtPGHGGA	T	278	1.02471	0.0352106	0.0105735	0.975948	Splicing factor 3B subunit 1 OS=Homo sapiens OX=9606 GN=SF3B1 PE=1 SV=3	SF3B1	SF3B1_T278
bFGF_vs_SFM_bothIn_DMSO	O75533	T267	TPAGAAtPGRGDT	T	267	1.00197	0.00283726	0.00237135	0.994555	Splicing factor 3B subunit 1 OS=Homo sapiens OX=9606 GN=SF3B1 PE=1 SV=3	SF3B1	SF3B1_T267
bFGF_vs_SFM_bothIn_DMSO	O75533	T278	DTPGHAtPGHGGA	T	278	0.947412	-0.0779368	0.0387802	0.914576	Splicing factor 3B subunit 1 OS=Homo sapiens OX=9606 GN=SF3B1 PE=1 SV=3	SF3B1	SF3B1_T278
bFGF_vs_SFM_bothIn_DMSO	O75533	T296	KNRWDEtPKTERD	T	296	0.949098	-0.075371	0.141496	0.721944	Splicing factor 3B subunit 1 OS=Homo sapiens OX=9606 GN=SF3B1 PE=1 SV=3	SF3B1	SF3B1_T296
bFGF_vs_SFM_bothIn_DMSO	O75533	T313	GSGWAEtPRTDRG	T	313	0.907408	-0.140177	0.228164	0.591338	Splicing factor 3B subunit 1 OS=Homo sapiens OX=9606 GN=SF3B1 PE=1 SV=3	SF3B1	SF3B1_T313
bFGF_vs_SFM_bothIn_DMSO	O75533	T326	GDSIGEtPTPGAS	T	326	0.943518	-0.0838786	0.0975333	0.798853	Splicing factor 3B subunit 1 OS=Homo sapiens OX=9606 GN=SF3B1 PE=1 SV=3	SF3B1	SF3B1_T326
bFGF_vs_SFM_bothIn_DMSO	O75533	T328	SIGETPtPGASKR	T	328	0.943518	-0.0838786	0.0975333	0.798853	Splicing factor 3B subunit 1 OS=Homo sapiens OX=9606 GN=SF3B1 PE=1 SV=3	SF3B1	SF3B1_T328
bFGF_vs_SFM_bothIn_DMSO	O75533	T326	GDSIGEtPTPGAS	T	326	0.978054	-0.0320135	0.0422671	0.907262	Splicing factor 3B subunit 1 OS=Homo sapiens OX=9606 GN=SF3B1 PE=1 SV=3	SF3B1	SF3B1_T326
bFGF_vs_SFM_bothIn_DMSO	O75533	T341	KSRWDEtPASQMG	T	341	0.897661	-0.155757	0.101368	0.79183	Splicing factor 3B subunit 1 OS=Homo sapiens OX=9606 GN=SF3B1 PE=1 SV=3	SF3B1	SF3B1_T341
bFGF_vs_SFM_bothIn_DMSO	O75533	S/T	NA	NA	NA	0.897661	-0.155757	0.101368	0.79183	Splicing factor 3B subunit 1 OS=Homo sapiens OX=9606 GN=SF3B1 PE=1 SV=3	SF3B1	SF3B1_S/T
bFGF_vs_SFM_bothIn_DMSO	O75533	T341	KSRWDEtPASQMG	T	341	0.847031	-0.239514	0.317156	0.481775	Splicing factor 3B subunit 1 OS=Homo sapiens OX=9606 GN=SF3B1 PE=1 SV=3	SF3B1	SF3B1_T341
bFGF_vs_SFM_bothIn_DMSO	O75533	S349	ASQMGGsTPVLTP	S	349	0.847031	-0.239514	0.317156	0.481775	Splicing factor 3B subunit 1 OS=Homo sapiens OX=9606 GN=SF3B1 PE=1 SV=3	SF3B1	SF3B1_S349
bFGF_vs_SFM_bothIn_DMSO	O75533	T350	SQMGGStPVLTPG	T	350	0.967612	-0.0474992	0.0692237	0.852661	Splicing factor 3B subunit 1 OS=Homo sapiens OX=9606 GN=SF3B1 PE=1 SV=3	SF3B1	SF3B1_T350
bFGF_vs_SFM_bothIn_DMSO	O75533	T426	GYVPIRtPARKLT	T	426	0.929932	-0.104802	0.234956	0.582162	Splicing factor 3B subunit 1 OS=Homo sapiens OX=9606 GN=SF3B1 PE=1 SV=3	SF3B1	SF3B1_T426
bFGF_vs_SFM_bothIn_DMSO	O75533	T434	ARKLTAtPTPLGG	T	434	0.948299	-0.0765859	0.0323345	0.928251	Splicing factor 3B subunit 1 OS=Homo sapiens OX=9606 GN=SF3B1 PE=1 SV=3	SF3B1	SF3B1_T434
bFGF_vs_SFM_bothIn_DMSO	O75533	T436	KLTATPtPLGGMT	T	436	0.948299	-0.0765859	0.0323345	0.928251	Splicing factor 3B subunit 1 OS=Homo sapiens OX=9606 GN=SF3B1 PE=1 SV=3	SF3B1	SF3B1_T436
bFGF_vs_SFM_bothIn_DMSO	O75533	T434	ARKLTAtPTPLGG	T	434	0.946243	-0.0797176	0.0835758	0.824944	Splicing factor 3B subunit 1 OS=Homo sapiens OX=9606 GN=SF3B1 PE=1 SV=3	SF3B1	SF3B1_T434
bFGF_vs_SFM_bothIn_DMSO	O75534	S276	VIPKVPsKNQNDP	S	276	0.993108	-0.00997773	0.00882761	0.979879	Cold shock domain-containing protein E1 OS=Homo sapiens OX=9606 GN=CSDE1 PE=1 SV=2	CSDE1	CSDE1_S276
bFGF_vs_SFM_bothIn_DMSO	O75534	S445	SNPKTTsPNKGKE	S	445	1.0783	0.108758	0.187756	0.648999	Cold shock domain-containing protein E1 OS=Homo sapiens OX=9606 GN=CSDE1 PE=1 SV=2	CSDE1	CSDE1_S445
bFGF_vs_SFM_bothIn_DMSO	O75534	S584	KVNKTHsVNGITE	S	584	0.924352	-0.113485	0.104318	0.786471	Cold shock domain-containing protein E1 OS=Homo sapiens OX=9606 GN=CSDE1 PE=1 SV=2	CSDE1	CSDE1_S584
bFGF_vs_SFM_bothIn_DMSO	O75534	T761	NRLKNItLDDASA	T	761	0.986071	-0.0202367	0.00952447	0.978308	Cold shock domain-containing protein E1 OS=Homo sapiens OX=9606 GN=CSDE1 PE=1 SV=2	CSDE1	CSDE1_T761
bFGF_vs_SFM_bothIn_DMSO	O75541	T335	LKRANEtPEKRQA	T	335	0.960946	-0.0574731	0.028511	0.93646	Zinc finger protein 821 OS=Homo sapiens OX=9606 GN=ZNF821 PE=1 SV=3	ZNF821	ZNF821_T335
bFGF_vs_SFM_bothIn_DMSO	O75554	S213	SKVNENsLGTLDE	S	213	0.870163	-0.200642	0.190282	0.645236	WW domain-binding protein 4 OS=Homo sapiens OX=9606 GN=WBP4 PE=1 SV=1	WBP4	WBP4_S213
bFGF_vs_SFM_bothIn_DMSO	O75554	S262	KNSDGGsDPETQK	S	262	1.00566	0.00814846	0.00557068	0.987255	WW domain-binding protein 4 OS=Homo sapiens OX=9606 GN=WBP4 PE=1 SV=1	WBP4	WBP4_S262
bFGF_vs_SFM_bothIn_DMSO	O75554	S277	SIQKQNsLGSNEE	S	277	0.938234	-0.0919809	0.0866491	0.819126	WW domain-binding protein 4 OS=Homo sapiens OX=9606 GN=WBP4 PE=1 SV=1	WBP4	WBP4_S277
bFGF_vs_SFM_bothIn_DMSO	O75564	S457	RPPAATsPAEVVW	S	457	1.05849	0.0820121	0.131978	0.737941	Jerky protein homolog OS=Homo sapiens OX=9606 GN=JRK PE=1 SV=3	JRK	JRK_S457
bFGF_vs_SFM_bothIn_DMSO	O75569	HRAEAPPLEREDSGTFSLGK	NA	NA	NA	0.993729	-0.00907581	0.00524024	0.988006	Interferon-inducible double-stranded RNA-dependent protein kinase activator A OS=Homo sapiens OX=9606 GN=PRKRA PE=1 SV=1	PRKRA	PRKRA_HRAEAPPLEREDSGTFSLGK
bFGF_vs_SFM_bothIn_DMSO	O75569	S167	TICRLEsFMETGK	S	167	0.966774	-0.0487497	0.0176751	0.960119	Interferon-inducible double-stranded RNA-dependent protein kinase activator A OS=Homo sapiens OX=9606 GN=PRKRA PE=1 SV=1	PRKRA	PRKRA_S167
bFGF_vs_SFM_bothIn_DMSO	O75569	S18	PLEREDsGTFSLG	S	18	0.936747	-0.094268	0.0959182	0.801829	Interferon-inducible double-stranded RNA-dependent protein kinase activator A OS=Homo sapiens OX=9606 GN=PRKRA PE=1 SV=1	PRKRA	PRKRA_S18
bFGF_vs_SFM_bothIn_DMSO	O75581	GTYFPAILNPPPSPATER	NA	NA	NA	0.909811	-0.136361	0.0767132	0.838083	Low-density lipoprotein receptor-related protein 6 OS=Homo sapiens OX=9606 GN=LRP6 PE=1 SV=2	LRP6	LRP6_GTYFPAILNPPPSPATER
bFGF_vs_SFM_bothIn_DMSO	O75592	LSSPKPK	NA	NA	NA	0.918265	-0.123018	0.180345	0.660168	E3 ubiquitin-protein ligase MYCBP2 OS=Homo sapiens OX=9606 GN=MYCBP2 PE=1 SV=4	MYCBP2	MYCBP2_LSSPKPK
bFGF_vs_SFM_bothIn_DMSO	O75592	S2334	PQRIPGsPAVTAA	S	2334	0.991961	-0.0116449	0.00531317	0.987841	E3 ubiquitin-protein ligase MYCBP2 OS=Homo sapiens OX=9606 GN=MYCBP2 PE=1 SV=4	MYCBP2	MYCBP2_S2334
bFGF_vs_SFM_bothIn_DMSO	O75592	S2789	SHSRSLsPNHNTL	S	2789	0.847443	-0.238812	0.0592752	0.872418	E3 ubiquitin-protein ligase MYCBP2 OS=Homo sapiens OX=9606 GN=MYCBP2 PE=1 SV=4	MYCBP2	MYCBP2_S2789
bFGF_vs_SFM_bothIn_DMSO	O75592	S2812	SSSRAEsPGPGSR	S	2812	0.950121	-0.0738167	0.0908626	0.811218	E3 ubiquitin-protein ligase MYCBP2 OS=Homo sapiens OX=9606 GN=MYCBP2 PE=1 SV=4	MYCBP2	MYCBP2_S2812
bFGF_vs_SFM_bothIn_DMSO	O75592	S2833	LPANRSsPSGASS	S	2833	0.993309	-0.00968622	0.00636349	0.985454	E3 ubiquitin-protein ligase MYCBP2 OS=Homo sapiens OX=9606 GN=MYCBP2 PE=1 SV=4	MYCBP2	MYCBP2_S2833
bFGF_vs_SFM_bothIn_DMSO	O75592	S2835	ANRSSPsGASSPR	S	2835	0.993309	-0.00968622	0.00636349	0.985454	E3 ubiquitin-protein ligase MYCBP2 OS=Homo sapiens OX=9606 GN=MYCBP2 PE=1 SV=4	MYCBP2	MYCBP2_S2835
bFGF_vs_SFM_bothIn_DMSO	O75592	S2839	SPSGASsPRSSSP	S	2839	0.981678	-0.0266778	0.0223295	0.949884	E3 ubiquitin-protein ligase MYCBP2 OS=Homo sapiens OX=9606 GN=MYCBP2 PE=1 SV=4	MYCBP2	MYCBP2_S2839
bFGF_vs_SFM_bothIn_DMSO	O75592	S2844	SSPRSSsPHDKNL	S	2844	0.911914	-0.133031	0.0851263	0.822003	E3 ubiquitin-protein ligase MYCBP2 OS=Homo sapiens OX=9606 GN=MYCBP2 PE=1 SV=4	MYCBP2	MYCBP2_S2844
bFGF_vs_SFM_bothIn_DMSO	O75592	S2871	PRERSKsDSYTLD	S	2871	1.09658	0.13301	0.143923	0.717922	E3 ubiquitin-protein ligase MYCBP2 OS=Homo sapiens OX=9606 GN=MYCBP2 PE=1 SV=4	MYCBP2	MYCBP2_S2871
bFGF_vs_SFM_bothIn_DMSO	O75592	S2896	EPLRGRsTSPKPK	S	2896	0.983108	-0.0245777	0.0120533	0.972628	E3 ubiquitin-protein ligase MYCBP2 OS=Homo sapiens OX=9606 GN=MYCBP2 PE=1 SV=4	MYCBP2	MYCBP2_S2896
bFGF_vs_SFM_bothIn_DMSO	O75592	S2898	LRGRSTsPKPKSV	S	2898	0.983108	-0.0245777	0.0120533	0.972628	E3 ubiquitin-protein ligase MYCBP2 OS=Homo sapiens OX=9606 GN=MYCBP2 PE=1 SV=4	MYCBP2	MYCBP2_S2898
bFGF_vs_SFM_bothIn_DMSO	O75592	S2985	EQEMRAsPKISRK	S	2985	1.03574	0.0506658	0.0586381	0.873699	E3 ubiquitin-protein ligase MYCBP2 OS=Homo sapiens OX=9606 GN=MYCBP2 PE=1 SV=4	MYCBP2	MYCBP2_S2985
bFGF_vs_SFM_bothIn_DMSO	O75592	S3424	EMRYLRsTSVPAP	S	3424	0.756332	-0.402908	0.349999	0.446685	E3 ubiquitin-protein ligase MYCBP2 OS=Homo sapiens OX=9606 GN=MYCBP2 PE=1 SV=4	MYCBP2	MYCBP2_S3424
bFGF_vs_SFM_bothIn_DMSO	O75592	S3478	VFQRSYsVVASEY	S	3478	0.987063	-0.0187859	0.0105735	0.975948	E3 ubiquitin-protein ligase MYCBP2 OS=Homo sapiens OX=9606 GN=MYCBP2 PE=1 SV=4	MYCBP2	MYCBP2_S3478
bFGF_vs_SFM_bothIn_DMSO	Q9BY44	S526	RNTVSQsISGDPE	S	526	1.92369	0.943876	3.6073	0.000247	Eukaryotic translation initiation factor 2A OS=Homo sapiens OX=9606 GN=EIF2A PE=1 SV=3	EIF2A	EIF2A_S526
bFGF_vs_SFM_bothIn_DMSO	O75592	S3519	SLLRHPsPELSRL	S	3519	1.00818	0.0117494	0.00750118	0.982876	E3 ubiquitin-protein ligase MYCBP2 OS=Homo sapiens OX=9606 GN=MYCBP2 PE=1 SV=4	MYCBP2	MYCBP2_S3519
bFGF_vs_SFM_bothIn_DMSO	O75592	S3931	EEKALLsSPEGEE	S	3931	1.02888	0.0410737	0.0396284	0.912791	E3 ubiquitin-protein ligase MYCBP2 OS=Homo sapiens OX=9606 GN=MYCBP2 PE=1 SV=4	MYCBP2	MYCBP2_S3931
bFGF_vs_SFM_bothIn_DMSO	O75592	SSSPHDKNLPQK	NA	NA	NA	0.9964	-0.0052025	0.00311047	0.992863	E3 ubiquitin-protein ligase MYCBP2 OS=Homo sapiens OX=9606 GN=MYCBP2 PE=1 SV=4	MYCBP2	MYCBP2_SSSPHDKNLPQK
bFGF_vs_SFM_bothIn_DMSO	O75592	T2683	LDQNSQtPPPSPF	T	2683	0.773459	-0.370604	1.23081	0.058775	E3 ubiquitin-protein ligase MYCBP2 OS=Homo sapiens OX=9606 GN=MYCBP2 PE=1 SV=4	MYCBP2	MYCBP2_T2683
bFGF_vs_SFM_bothIn_DMSO	O75592	TLPANRSSPSGASSPR	NA	NA	NA	0.901863	-0.14902	0.13595	0.731223	E3 ubiquitin-protein ligase MYCBP2 OS=Homo sapiens OX=9606 GN=MYCBP2 PE=1 SV=4	MYCBP2	MYCBP2_TLPANRSSPSGASSPR
bFGF_vs_SFM_bothIn_DMSO	O75592	TLPANRSSPSGASSPR	NA	NA	NA	0.987913	-0.0175448	0.0106159	0.975852	E3 ubiquitin-protein ligase MYCBP2 OS=Homo sapiens OX=9606 GN=MYCBP2 PE=1 SV=4	MYCBP2	MYCBP2_TLPANRSSPSGASSPR
bFGF_vs_SFM_bothIn_DMSO	O75638	S159	WGLGSAsPEGQKA	S	159	0.991755	-0.0119448	0.00754477	0.982778	Cancer/testis antigen 2 OS=Homo sapiens OX=9606 GN=CTAG2 PE=1 SV=3	CTAG2	CTAG2_S159
bFGF_vs_SFM_bothIn_DMSO	O75638	T182	SEQRPGtPGPPPP	T	182	1.02963	0.0421311	0.0313996	0.930252	Cancer/testis antigen 2 OS=Homo sapiens OX=9606 GN=CTAG2 PE=1 SV=3	CTAG2	CTAG2_T182
bFGF_vs_SFM_bothIn_DMSO	O75643	S2133	KEAETDsDSD	S	2133	1.02723	0.0387638	0.0194921	0.95611	U5 small nuclear ribonucleoprotein 200 kDa helicase OS=Homo sapiens OX=9606 GN=SNRNP200 PE=1 SV=2	SNRNP200	SNRNP200_S2133
bFGF_vs_SFM_bothIn_DMSO	O75643	S2135	AETDSDsD	S	2135	0.908657	-0.138192	0.199105	0.63226	U5 small nuclear ribonucleoprotein 200 kDa helicase OS=Homo sapiens OX=9606 GN=SNRNP200 PE=1 SV=2	SNRNP200	SNRNP200_S2135
bFGF_vs_SFM_bothIn_DMSO	O75643	S225	EVREEAsDDDMEG	S	225	0.9237	-0.114504	0.0959182	0.801829	U5 small nuclear ribonucleoprotein 200 kDa helicase OS=Homo sapiens OX=9606 GN=SNRNP200 PE=1 SV=2	SNRNP200	SNRNP200_S225
bFGF_vs_SFM_bothIn_DMSO	O75643	S26	VLQADRsLIDRTR	S	26	1.0862	0.119289	0.099157	0.795872	U5 small nuclear ribonucleoprotein 200 kDa helicase OS=Homo sapiens OX=9606 GN=SNRNP200 PE=1 SV=2	SNRNP200	SNRNP200_S26
bFGF_vs_SFM_bothIn_DMSO	O75643	S42	PTGEVLsLVGKLE	S	42	0.893238	-0.162884	0.128802	0.743358	U5 small nuclear ribonucleoprotein 200 kDa helicase OS=Homo sapiens OX=9606 GN=SNRNP200 PE=1 SV=2	SNRNP200	SNRNP200_S42
bFGF_vs_SFM_bothIn_DMSO	O75643	S835	KGTQVYsPEKGRW	S	835	0.919083	-0.121733	0.225256	0.595311	U5 small nuclear ribonucleoprotein 200 kDa helicase OS=Homo sapiens OX=9606 GN=SNRNP200 PE=1 SV=2	SNRNP200	SNRNP200_S835
bFGF_vs_SFM_bothIn_DMSO	O75663	S265	DPNPADsQKSTQV	S	265	0.903375	-0.146602	0.0725361	0.846182	TIP41-like protein OS=Homo sapiens OX=9606 GN=TIPRL PE=1 SV=2	TIPRL	TIPRL_S265
bFGF_vs_SFM_bothIn_DMSO	O75665	RLSSTPLPK	NA	NA	NA	0.978694	-0.0310696	0.0234109	0.947521	Centriole and centriolar satellite protein OFD1 OS=Homo sapiens OX=9606 GN=OFD1 PE=1 SV=1	OFD1	OFD1_RLSSTPLPK
bFGF_vs_SFM_bothIn_DMSO	O75665	S686	KNITSSsPERHIF	S	686	1.00204	0.00293553	0.000928724	0.997864	Centriole and centriolar satellite protein OFD1 OS=Homo sapiens OX=9606 GN=OFD1 PE=1 SV=1	OFD1	OFD1_S686
bFGF_vs_SFM_bothIn_DMSO	O75665	S762	GRSHIAsPSPCPD	S	762	0.98352	-0.0239741	0.00931014	0.978791	Centriole and centriolar satellite protein OFD1 OS=Homo sapiens OX=9606 GN=OFD1 PE=1 SV=1	OFD1	OFD1_S762
bFGF_vs_SFM_bothIn_DMSO	O75665	S774	DRMPLPsPTESRH	S	774	1.12366	0.1682	0.0996918	0.794892	Centriole and centriolar satellite protein OFD1 OS=Homo sapiens OX=9606 GN=OFD1 PE=1 SV=1	OFD1	OFD1_S774
bFGF_vs_SFM_bothIn_DMSO	O75665	S899	REERRQsNLQEVL	S	899	1.01337	0.0191564	0.0111211	0.974718	Centriole and centriolar satellite protein OFD1 OS=Homo sapiens OX=9606 GN=OFD1 PE=1 SV=1	OFD1	OFD1_S899
bFGF_vs_SFM_bothIn_DMSO	O75674	S321	QDLLDLsPSPRMP	S	321	0.954408	-0.0673216	0.0706197	0.849924	TOM1-like protein 1 OS=Homo sapiens OX=9606 GN=TOM1L1 PE=1 SV=2	TOM1L1	TOM1L1_S321
bFGF_vs_SFM_bothIn_DMSO	O75676	S343	RLEPVYsPPGSPP	S	343	0.968111	-0.0467549	0.0413032	0.909278	Ribosomal protein S6 kinase alpha-4 OS=Homo sapiens OX=9606 GN=RPS6KA4 PE=1 SV=1	RPS6KA4	RPS6KA4_S343
bFGF_vs_SFM_bothIn_DMSO	O75676	S347	VYSPPGsPPPGDP	S	347	0.968111	-0.0467549	0.0413032	0.909278	Ribosomal protein S6 kinase alpha-4 OS=Homo sapiens OX=9606 GN=RPS6KA4 PE=1 SV=1	RPS6KA4	RPS6KA4_S347
bFGF_vs_SFM_bothIn_DMSO	O75676	S347	VYSPPGsPPPGDP	S	347	1.04377	0.0618029	0.0835758	0.824944	Ribosomal protein S6 kinase alpha-4 OS=Homo sapiens OX=9606 GN=RPS6KA4 PE=1 SV=1	RPS6KA4	RPS6KA4_S347
bFGF_vs_SFM_bothIn_DMSO	O75676	S682	DGSARSsPPLRTP	S	682	1.17088	0.227599	0.478795	0.332051	Ribosomal protein S6 kinase alpha-4 OS=Homo sapiens OX=9606 GN=RPS6KA4 PE=1 SV=1	RPS6KA4	RPS6KA4_S682
bFGF_vs_SFM_bothIn_DMSO	O75676	T687	SSPPLRtPDVLES	T	687	1.17088	0.227599	0.478795	0.332051	Ribosomal protein S6 kinase alpha-4 OS=Homo sapiens OX=9606 GN=RPS6KA4 PE=1 SV=1	RPS6KA4	RPS6KA4_T687
bFGF_vs_SFM_bothIn_DMSO	O75676	S737	RKQKLRsATASRR	S	737	1.14528	0.195698	0.404905	0.393636	Ribosomal protein S6 kinase alpha-4 OS=Homo sapiens OX=9606 GN=RPS6KA4 PE=1 SV=1	RPS6KA4	RPS6KA4_S737
bFGF_vs_SFM_bothIn_DMSO	O75676	S745	TASRRGsPAPANP	S	745	1.02798	0.0398149	0.0326342	0.927611	Ribosomal protein S6 kinase alpha-4 OS=Homo sapiens OX=9606 GN=RPS6KA4 PE=1 SV=1	RPS6KA4	RPS6KA4_S745
bFGF_vs_SFM_bothIn_DMSO	O75676	T687	SSPPLRtPDVLES	T	687	1.03847	0.0544562	0.0523938	0.886352	Ribosomal protein S6 kinase alpha-4 OS=Homo sapiens OX=9606 GN=RPS6KA4 PE=1 SV=1	RPS6KA4	RPS6KA4_T687
bFGF_vs_SFM_bothIn_DMSO	O75683	S138	GSAKELsPAALEK	S	138	1.06985	0.097406	0.0753414	0.840734	Surfeit locus protein 6 OS=Homo sapiens OX=9606 GN=SURF6 PE=1 SV=3	SURF6	SURF6_S138
bFGF_vs_SFM_bothIn_DMSO	O75683	S206	FNKVEVsEDEPAS	S	206	0.929335	-0.10573	0.0721376	0.846959	Surfeit locus protein 6 OS=Homo sapiens OX=9606 GN=SURF6 PE=1 SV=3	SURF6	SURF6_S206
bFGF_vs_SFM_bothIn_DMSO	O75683	S74	KSLGEKsPAASGA	S	74	1.25072	0.32276	0.404905	0.393636	Surfeit locus protein 6 OS=Homo sapiens OX=9606 GN=SURF6 PE=1 SV=3	SURF6	SURF6_S74
bFGF_vs_SFM_bothIn_DMSO	O75683	T229	RVKGNLtPLTGRN	T	229	1.0384	0.0543603	0.0458305	0.899849	Surfeit locus protein 6 OS=Homo sapiens OX=9606 GN=SURF6 PE=1 SV=3	SURF6	SURF6_T229
bFGF_vs_SFM_bothIn_DMSO	O75691	S2601	ADEKAEsDGEEKE	S	2601	0.842952	-0.246478	0.207419	0.62027	Small subunit processome component 20 homolog OS=Homo sapiens OX=9606 GN=UTP20 PE=1 SV=3	UTP20	UTP20_S2601
bFGF_vs_SFM_bothIn_DMSO	O75691	S2637	KLEAAYsPRNPLK	S	2637	0.913334	-0.130785	0.191604	0.643274	Small subunit processome component 20 homolog OS=Homo sapiens OX=9606 GN=UTP20 PE=1 SV=3	UTP20	UTP20_S2637
bFGF_vs_SFM_bothIn_DMSO	O75691	S2777	KRQKSHsLKDLAM	S	2777	1.08888	0.122843	0.0963525	0.801028	Small subunit processome component 20 homolog OS=Homo sapiens OX=9606 GN=UTP20 PE=1 SV=3	UTP20	UTP20_S2777
bFGF_vs_SFM_bothIn_DMSO	O75691	T1741	DNGQPGtPDPADS	T	1741	0.978528	-0.0313151	0.0217698	0.951109	Small subunit processome component 20 homolog OS=Homo sapiens OX=9606 GN=UTP20 PE=1 SV=3	UTP20	UTP20_T1741
bFGF_vs_SFM_bothIn_DMSO	O75691	T2064	CLLLPPtPVRGGQ	T	2064	0.804069	-0.314609	0.145062	0.71604	Small subunit processome component 20 homolog OS=Homo sapiens OX=9606 GN=UTP20 PE=1 SV=3	UTP20	UTP20_T2064
bFGF_vs_SFM_bothIn_DMSO	O75694	S992	SKAAPQsPSVPKK	S	992	1.07831	0.108773	0.0985159	0.797047	Nuclear pore complex protein Nup155 OS=Homo sapiens OX=9606 GN=NUP155 PE=1 SV=1	NUP155	NUP155_S992
bFGF_vs_SFM_bothIn_DMSO	O75717	S1041	SDNPDFsDEADII	S	1041	0.947726	-0.0774582	0.0351975	0.922152	WD repeat and HMG-box DNA-binding protein 1 OS=Homo sapiens OX=9606 GN=WDHD1 PE=1 SV=1	WDHD1	WDHD1_S1041
bFGF_vs_SFM_bothIn_DMSO	O75717	S1090	KRVVDEsDETENQ	S	1090	0.925885	-0.111094	0.0963525	0.801028	WD repeat and HMG-box DNA-binding protein 1 OS=Homo sapiens OX=9606 GN=WDHD1 PE=1 SV=1	WDHD1	WDHD1_S1090
bFGF_vs_SFM_bothIn_DMSO	O75717	S367	EDLMMAsGRPRQR	S	367	0.888165	-0.1711	0.394691	0.403004	WD repeat and HMG-box DNA-binding protein 1 OS=Homo sapiens OX=9606 GN=WDHD1 PE=1 SV=1	WDHD1	WDHD1_S367
bFGF_vs_SFM_bothIn_DMSO	O75717	S383	LEDDENsVDISML	S	383	0.971238	-0.042103	0.0366029	0.919173	WD repeat and HMG-box DNA-binding protein 1 OS=Homo sapiens OX=9606 GN=WDHD1 PE=1 SV=1	WDHD1	WDHD1_S383
bFGF_vs_SFM_bothIn_DMSO	O75717	S853	NTATEWsQPRFRN	S	853	1.06755	0.0943029	0.0596273	0.871711	WD repeat and HMG-box DNA-binding protein 1 OS=Homo sapiens OX=9606 GN=WDHD1 PE=1 SV=1	WDHD1	WDHD1_S853
bFGF_vs_SFM_bothIn_DMSO	O75792	S298	GLESATsL	S	298	0.918944	-0.121951	0.292654	0.509737	Ribonuclease H2 subunit A OS=Homo sapiens OX=9606 GN=RNASEH2A PE=1 SV=2	RNASEH2A	RNASEH2A_S298
bFGF_vs_SFM_bothIn_DMSO	O75794	S299	EVTVQPsPYLSYR	S	299	0.946582	-0.0792007	0.0365708	0.919241	Cell division cycle protein 123 homolog OS=Homo sapiens OX=9606 GN=CDC123 PE=1 SV=1	CDC123	CDC123_S299
bFGF_vs_SFM_bothIn_DMSO	O75808	GTHSPPLTPEVAGLHGPRPL	NA	NA	NA	0.926707	-0.109814	0.0455765	0.900375	Calpain-15 OS=Homo sapiens OX=9606 GN=CAPN15 PE=1 SV=1	CAPN15	CAPN15_GTHSPPLTPEVAGLHGPRPL
bFGF_vs_SFM_bothIn_DMSO	O75808	S296	LSGKRLsVLEEEA	S	296	1.03133	0.0445111	0.0234109	0.947521	Calpain-15 OS=Homo sapiens OX=9606 GN=CAPN15 PE=1 SV=1	CAPN15	CAPN15_S296
bFGF_vs_SFM_bothIn_DMSO	O75808	S335	VRYTPAsPSSPDF	S	335	1.12351	0.16801	0.169315	0.67715	Calpain-15 OS=Homo sapiens OX=9606 GN=CAPN15 PE=1 SV=1	CAPN15	CAPN15_S335
bFGF_vs_SFM_bothIn_DMSO	O75821	S42	LATGDTsPEPELL	S	42	0.804161	-0.314444	0.36291	0.4336	Eukaryotic translation initiation factor 3 subunit G OS=Homo sapiens OX=9606 GN=EIF3G PE=1 SV=2	EIF3G	EIF3G_S42
bFGF_vs_SFM_bothIn_DMSO	O75822	S127	KKLQEEsDLELAK	S	127	1.07614	0.105869	0.092733	0.807731	Eukaryotic translation initiation factor 3 subunit J OS=Homo sapiens OX=9606 GN=EIF3J PE=1 SV=2	EIF3J	EIF3J_S127
bFGF_vs_SFM_bothIn_DMSO	O75822	T109	EEPKVLtPEEQLA	T	109	0.919123	-0.12167	0.155535	0.69898	Eukaryotic translation initiation factor 3 subunit J OS=Homo sapiens OX=9606 GN=EIF3J PE=1 SV=2	EIF3J	EIF3J_T109
bFGF_vs_SFM_bothIn_DMSO	O75844	S310	NEEEGNsEEIKAK	S	310	0.962882	-0.0545689	0.0318042	0.929385	CAAX prenyl protease 1 homolog OS=Homo sapiens OX=9606 GN=ZMPSTE24 PE=1 SV=2	ZMPSTE24	ZMPSTE24_S310
bFGF_vs_SFM_bothIn_DMSO	O75864	S50	KRVTFPsDEDIVS	S	50	1.11523	0.157341	0.0959182	0.801829	Protein phosphatase 1 regulatory subunit 37 OS=Homo sapiens OX=9606 GN=PPP1R37 PE=1 SV=4	PPP1R37	PPP1R37_S50
bFGF_vs_SFM_bothIn_DMSO	O75864	S561	QRISVSsPGRGHK	S	561	0.910075	-0.135942	0.188491	0.647902	Protein phosphatase 1 regulatory subunit 37 OS=Homo sapiens OX=9606 GN=PPP1R37 PE=1 SV=4	PPP1R37	PPP1R37_S561
bFGF_vs_SFM_bothIn_DMSO	O75874	S159	EITYTPsDGTQKV	S	159	0.967802	-0.0472164	0.0509906	0.88922	Isocitrate dehydrogenase [NADP] cytoplasmic OS=Homo sapiens OX=9606 GN=IDH1 PE=1 SV=2	IDH1	IDH1_S159
bFGF_vs_SFM_bothIn_DMSO	O75874	S94	LKQMWKsPNGTIR	S	94	0.947965	-0.077094	0.106237	0.783003	Isocitrate dehydrogenase [NADP] cytoplasmic OS=Homo sapiens OX=9606 GN=IDH1 PE=1 SV=2	IDH1	IDH1_S94
bFGF_vs_SFM_bothIn_DMSO	O75909	ENSSPSVTSANLDHTKPCWYWDK	NA	NA	NA	0.885238	-0.175862	0.199476	0.631719	Cyclin-K OS=Homo sapiens OX=9606 GN=CCNK PE=1 SV=2	CCNK	CCNK_ENSSPSVTSANLDHTKPCWYWDK
bFGF_vs_SFM_bothIn_DMSO	O75909	S324	QQPKKPsPQPSSP	S	324	1.11515	0.157238	0.142312	0.720589	Cyclin-K OS=Homo sapiens OX=9606 GN=CCNK PE=1 SV=2	CCNK	CCNK_S324
bFGF_vs_SFM_bothIn_DMSO	O75909	S329	PSPQPSsPRQVKR	S	329	1.11515	0.157238	0.142312	0.720589	Cyclin-K OS=Homo sapiens OX=9606 GN=CCNK PE=1 SV=2	CCNK	CCNK_S329
bFGF_vs_SFM_bothIn_DMSO	O75909	S329	PSPQPSsPRQVKR	S	329	0.999941	-8.58e-05	5.65905e-05	0.99987	Cyclin-K OS=Homo sapiens OX=9606 GN=CCNK PE=1 SV=2	CCNK	CCNK_S329
bFGF_vs_SFM_bothIn_DMSO	O75909	S340	KRAVVVsPKEENK	S	340	0.971846	-0.0412001	0.041715	0.908416	Cyclin-K OS=Homo sapiens OX=9606 GN=CCNK PE=1 SV=2	CCNK	CCNK_S340
bFGF_vs_SFM_bothIn_DMSO	O75920	S30	GKRKEDsLTASQR	S	30	1.07509	0.10446	0.16032	0.691322	Small EDRK-rich factor 1 OS=Homo sapiens OX=9606 GN=SERF1B PE=1 SV=1	SERF1B	SERF1B_S30
bFGF_vs_SFM_bothIn_DMSO	O75925	S483	AKRTCPsLSPTSP	S	483	1.00856	0.012302	0.00754477	0.982778	E3 SUMO-protein ligase PIAS1 OS=Homo sapiens OX=9606 GN=PIAS1 PE=1 SV=2	PIAS1	PIAS1_S483
bFGF_vs_SFM_bothIn_DMSO	O75925	S485	RTCPSLsPTSPLN	S	485	1.00856	0.012302	0.00754477	0.982778	E3 SUMO-protein ligase PIAS1 OS=Homo sapiens OX=9606 GN=PIAS1 PE=1 SV=2	PIAS1	PIAS1_S485
bFGF_vs_SFM_bothIn_DMSO	O75925	S485	RTCPSLsPTSPLN	S	485	1.00858	0.01232	0.0126535	0.971285	E3 SUMO-protein ligase PIAS1 OS=Homo sapiens OX=9606 GN=PIAS1 PE=1 SV=2	PIAS1	PIAS1_S485
bFGF_vs_SFM_bothIn_DMSO	O75925	S503	SLPHQAsPVSRTP	S	503	0.895918	-0.158561	0.153965	0.701513	E3 SUMO-protein ligase PIAS1 OS=Homo sapiens OX=9606 GN=PIAS1 PE=1 SV=2	PIAS1	PIAS1_S503
bFGF_vs_SFM_bothIn_DMSO	O75925	S510	PVSRTPsLPAVDT	S	510	1.00601	0.00863931	0.00558685	0.987218	E3 SUMO-protein ligase PIAS1 OS=Homo sapiens OX=9606 GN=PIAS1 PE=1 SV=2	PIAS1	PIAS1_S510
bFGF_vs_SFM_bothIn_DMSO	O75928	S499	MSETQSsPTKGVL	S	499	0.974039	-0.0379488	0.0564523	0.878108	E3 SUMO-protein ligase PIAS2 OS=Homo sapiens OX=9606 GN=PIAS2 PE=1 SV=3	PIAS2	PIAS2_S499
bFGF_vs_SFM_bothIn_DMSO	O75937	S215	QKNFEEsRDGRVD	S	215	0.930871	-0.103346	0.0721376	0.846959	DnaJ homolog subfamily C member 8 OS=Homo sapiens OX=9606 GN=DNAJC8 PE=1 SV=2	DNAJC8	DNAJC8_S215
bFGF_vs_SFM_bothIn_DMSO	O75937	S35	QIEKRDsVLTSKN	S	35	1.07483	0.10411	0.102236	0.790249	DnaJ homolog subfamily C member 8 OS=Homo sapiens OX=9606 GN=DNAJC8 PE=1 SV=2	DNAJC8	DNAJC8_S35
bFGF_vs_SFM_bothIn_DMSO	O75940	S201	KRSIFAsPESVTG	S	201	0.879326	-0.185531	0.574656	0.266283	Survival of motor neuron-related-splicing factor 30 OS=Homo sapiens OX=9606 GN=SMNDC1 PE=1 SV=1	SMNDC1	SMNDC1_S201
bFGF_vs_SFM_bothIn_DMSO	O75955	S385	TLVSSGsGTMGAA	S	385	0.993557	-0.00932497	0.00896538	0.979568	Flotillin-1 OS=Homo sapiens OX=9606 GN=FLOT1 PE=1 SV=3	FLOT1	FLOT1_S385
bFGF_vs_SFM_bothIn_DMSO	O75962	S1525	SKEVKDsSGRSKY	S	1525	0.980386	-0.0285778	0.016438	0.962858	Triple functional domain protein OS=Homo sapiens OX=9606 GN=TRIO PE=1 SV=2	TRIO	TRIO_S1525
bFGF_vs_SFM_bothIn_DMSO	O75962	S1779	LRKWLTsPVRRLS	S	1779	1.00527	0.00757947	0.00557068	0.987255	Triple functional domain protein OS=Homo sapiens OX=9606 GN=TRIO PE=1 SV=2	TRIO	TRIO_S1779
bFGF_vs_SFM_bothIn_DMSO	O75962	S2429	ANASGSsPDAPAK	S	2429	1.10167	0.139695	0.196476	0.636098	Triple functional domain protein OS=Homo sapiens OX=9606 GN=TRIO PE=1 SV=2	TRIO	TRIO_S2429
bFGF_vs_SFM_bothIn_DMSO	O75962	SSMEMEGIFNHK	NA	NA	NA	1.00138	0.00198661	0.00104003	0.997608	Triple functional domain protein OS=Homo sapiens OX=9606 GN=TRIO PE=1 SV=2	TRIO	TRIO_SSMEMEGIFNHK
bFGF_vs_SFM_bothIn_DMSO	O75970	KNSSQSLMVPQSGSPEPESIR	NA	NA	NA	1.05429	0.0762754	0.0554252	0.880187	Multiple PDZ domain protein OS=Homo sapiens OX=9606 GN=MPDZ PE=1 SV=2	MPDZ	MPDZ_KNSSQSLMVPQSGSPEPESIR
bFGF_vs_SFM_bothIn_DMSO	O75970	S1595	MVPQSGsPEPESI	S	1595	1.02249	0.0320864	0.0455765	0.900375	Multiple PDZ domain protein OS=Homo sapiens OX=9606 GN=MPDZ PE=1 SV=2	MPDZ	MPDZ_S1595
bFGF_vs_SFM_bothIn_DMSO	O75970	S230	SLPQLVsPIVSRS	S	230	0.982337	-0.0257097	0.0260092	0.94187	Multiple PDZ domain protein OS=Homo sapiens OX=9606 GN=MPDZ PE=1 SV=2	MPDZ	MPDZ_S230
[truncated: 20,128 more rows]
