# Supplementary material for: Fibroblast growth factor receptor substrate 2 interactome mapping reveals novel candidate interactors associated with migration and invasion
Source: Cell Commun Signal. 2026 May 21;24:416. doi: 10.1186/s12964-026-02943-8 (PMC13393275; doi:10.1186/s12964-026-02943-8)
Supplement: Supplementary file 15 — Supplementary Material 15. [file 12964_2026_2943_MOESM15_ESM.xlsx]

## Sheet: Sheet1
protein_Id	description	IDcolumn	nrPeptides	fasta.id	protein_length	Bait	Prey	PreyGene	Intensity	IntensitySum	AvgIntensity	NumReplicates	ctrlIntensity	AvgP	MaxP	TopoAvgP	TopoMaxP	SaintScore	OddsScore	FoldChange	BFDR	boosted_by
Q8WU20	Fibroblast growth factor receptor substrate 2 OS=Homo sapiens OX=9606 GN=FRS2 PE=1 SV=4	Q8WU20	22	sp|Q8WU20|FRS2_HUMAN	508	FRS2_DMSO	Q8WU20	Q8WU20	57.912|60.295|61.932	180.139	60.046	3	.|.|.	1	1	1	1	1	9.126	233.417	0
P21802	Fibroblast growth factor receptor 2 OS=Homo sapiens OX=9606 GN=FGFR2 PE=1 SV=1	P21802	11	sp|P21802|FGFR2_HUMAN	821	FRS2_DMSO	P21802	P21802	2.371|2.362|2.639	7.372	2.457	3	.|.|.	1	1	1	1	1	11.611	9.552	0
Q6KB66	Keratin, type II cytoskeletal 80 OS=Homo sapiens OX=9606 GN=KRT80 PE=1 SV=2	Q6KB66	12	sp|Q6KB66|K2C80_HUMAN	452	FRS2_DMSO	Q6KB66	Q6KB66	0.675|7.419|8.670	16.764	5.588	3	0.675|.|.	0.667	1	0.667	1	0.667	-13.266	8.279	0.054
P11362;P21802;P22607	Fibroblast growth factor receptor 1 OS=Homo sapiens OX=9606 GN=FGFR1 PE=1 SV=3	P11362	2	sp|P11362|FGFR1_HUMAN	822	FRS2_DMSO	P11362;P21802;P22607	P11362;P21802;P22607	1.422|2.132|2.173	5.726	1.909	3	.|.|.	1	1	1	1	1	9.684	7.42	0
A0A1S4NYF2	mNeonGreen OS=Branchiostoma lanceolatum OX=7740 GN=blFP-Y3	A0A1S4NYF2	8	sp|A0A1S4NYF2|ACN2_ACAGO	236	FRS2_DMSO	A0A1S4NYF2	A0A1S4NYF2	1.768|2.011|1.729	5.507	1.836	3	.|.|.	1	1	1	1	1	8.365	7.136	0
O00487	26S proteasome non-ATPase regulatory subunit 14 OS=Homo sapiens OX=9606 GN=PSMD14 PE=1 SV=1	O00487	6	sp|O00487|PSDE_HUMAN	310	FRS2_DMSO	O00487	O00487	8.879|10.456|10.342	29.676	9.892	3	1.354|1.384|1.603	1	1	1	1	1	11.651	6.857	0
P62993	Growth factor receptor-bound protein 2 OS=Homo sapiens OX=9606 GN=GRB2 PE=1 SV=1	P62993	12	sp|P62993|GRB2_HUMAN	217	FRS2_DMSO	P62993	P62993	1.281|1.531|1.745	4.557	1.519	3	0.283|.|0.253	1	1	1	1	1	11.531	5.68	0
Q9Y617	Phosphoserine aminotransferase OS=Homo sapiens OX=9606 GN=PSAT1 PE=1 SV=2	Q9Y617	13	sp|Q9Y617|SERC_HUMAN	370	FRS2_DMSO	Q9Y617	Q9Y617	0.195|0.800|0.532	1.527	0.509	3	.|0.091|.	0.734	1	0.734	1	0.734	-1.376	5.568	0.034
Q07889	Son of sevenless homolog 1 OS=Homo sapiens OX=9606 GN=SOS1 PE=1 SV=1	Q07889	18	sp|Q07889|SOS1_HUMAN	1333	FRS2_DMSO	Q07889	Q07889	0.983|1.597|1.271	3.852	1.284	3	.|.|.	1	1	1	1	1	11.575	4.991	0
Q8IZ07	Ankyrin repeat domain-containing protein 13A OS=Homo sapiens OX=9606 GN=ANKRD13A PE=1 SV=3	Q8IZ07	8	sp|Q8IZ07|AN13A_HUMAN	590	FRS2_DMSO	Q8IZ07	Q8IZ07	0.353|0.444|0.284	1.082	0.361	3	.|.|0.085	1	1	1	1	1	7.007	4.228	0
O75179	Ankyrin repeat domain-containing protein 17 OS=Homo sapiens OX=9606 GN=ANKRD17 PE=1 SV=3	O75179	10	sp|O75179|ANR17_HUMAN	2603	FRS2_DMSO	O75179	O75179	4.694|0.438|0.240	5.373	1.791	3	2.433|0.494|0.082	0.32	0.635	0.32	0.635	0.32	-1.938	3.873	0.188
Q99598	Translin-associated protein X OS=Homo sapiens OX=9606 GN=TSNAX PE=1 SV=1	Q99598	6	sp|Q99598|TSNAX_HUMAN	290	FRS2_DMSO	Q99598	Q99598	.|0.065|.	0.58	0.193	3	.|0.050|.	0	0	0	0	0	-13.102	3.834	0.674
O14730	Serine/threonine-protein kinase RIO3 OS=Homo sapiens OX=9606 GN=RIOK3 PE=1 SV=2	O14730	4	sp|O14730|RIOK3_HUMAN	519	FRS2_DMSO	O14730	O14730	0.455|0.352|0.290	1.097	0.366	3	0.096|.|.	0.998	1	0.998	1	0.998	5.32	3.809	0
Q07889;Q07890	Son of sevenless homolog 1 OS=Homo sapiens OX=9606 GN=SOS1 PE=1 SV=1	Q07889	5	sp|Q07889|SOS1_HUMAN	1333	FRS2_DMSO	Q07889;Q07890	Q07889;Q07890	0.779|0.903|0.788	2.47	0.823	3	.|.|0.217	1	1	1	1	1	11.47	3.798	0
Q9Y6K0	Choline/ethanolaminephosphotransferase 1 OS=Homo sapiens OX=9606 GN=CEPT1 PE=1 SV=1	Q9Y6K0	2	sp|Q9Y6K0|CEPT1_HUMAN	416	FRS2_DMSO	Q9Y6K0	Q9Y6K0	1.229|1.334|.	2.82	0.94	3	.|.|.	0.667	1	0.667	1	0.667	-13.844	3.654	0.059
P48029	Sodium- and chloride-dependent creatine transporter 1 OS=Homo sapiens OX=9606 GN=SLC6A8 PE=1 SV=1	P48029	2	sp|P48029|SC6A8_HUMAN	635	FRS2_DMSO	P48029	P48029	.|0.091|.	0.605	0.202	3	.|.|0.055	0	0	0	0	0	-10.82	3.643	0.544
Q06124	Tyrosine-protein phosphatase non-receptor type 11 OS=Homo sapiens OX=9606 GN=PTPN11 PE=1 SV=3	Q06124	22	sp|Q06124|PTN11_HUMAN	593	FRS2_DMSO	Q06124	Q06124	2.389|2.528|2.138	7.055	2.352	3	0.717|0.770|0.559	1	1	1	1	1	10.195	3.481	0
P49662	Caspase-4 OS=Homo sapiens OX=9606 GN=CASP4 PE=1 SV=1	P49662	7	sp|P49662|CASP4_HUMAN	377	FRS2_DMSO	P49662	P49662	.|0.859|.	1.373	0.458	3	.|0.143|0.126	0.333	1	0.333	1	0.333	-8.37	3.412	0.17
Q8NBM4	Ubiquitin-associated domain-containing protein 2 OS=Homo sapiens OX=9606 GN=UBAC2 PE=1 SV=1	Q8NBM4	6	sp|Q8NBM4|UBAC2_HUMAN	344	FRS2_DMSO	Q8NBM4	Q8NBM4	0.561|0.390|0.235	1.185	0.395	3	.|0.120|.	0.649	1	0.649	1	0.649	-7.737	3.298	0.072
Q6P1N9	Deoxyribonuclease TATDN1 OS=Homo sapiens OX=9606 GN=TATDN1 PE=1 SV=2	Q6P1N9	5	sp|Q6P1N9|TATD1_HUMAN	297	FRS2_DMSO	Q6P1N9	Q6P1N9	0.251|0.237|0.067	0.555	0.185	3	.|.|0.057	0.44	0.781	0.44	0.781	0.44	-13.075	3.268	0.124
P63096	Guanine nucleotide-binding protein G(i) subunit alpha-1 OS=Homo sapiens OX=9606 GN=GNAI1 PE=1 SV=2	P63096	2	sp|P63096|GNAI1_HUMAN	354	FRS2_DMSO	P63096	P63096	0.262|0.213|0.304	0.78	0.26	3	0.075|0.092|0.075	0.53	0.985	0.53	0.985	0.53	-0.979	3.238	0.099
Q14232	Translation initiation factor eIF-2B subunit alpha OS=Homo sapiens OX=9606 GN=EIF2B1 PE=1 SV=1	Q14232	8	sp|Q14232|EI2BA_HUMAN	305	FRS2_DMSO	Q14232	Q14232	1.234|0.991|1.091	3.317	1.106	3	0.393|0.427|0.257	1	1	1	1	1	8.823	3.155	0
P61587	Rho-related GTP-binding protein RhoE OS=Homo sapiens OX=9606 GN=RND3 PE=1 SV=1	P61587	5	sp|P61587|RND3_HUMAN	244	FRS2_DMSO	P61587	P61587	0.664|0.448|0.293	1.404	0.468	3	0.136|0.166|0.153	0.766	1	0.766	1	0.766	-0.849	3.096	0.023
Q3B7T1	Erythroid differentiation-related factor 1 OS=Homo sapiens OX=9606 GN=EDRF1 PE=1 SV=1	Q3B7T1	3	sp|Q3B7T1|EDRF1_HUMAN	1238	FRS2_DMSO	Q3B7T1	Q3B7T1	0.114|.|.	0.629	0.21	3	0.068|.|.	0	0	0	0	0	-10.587	3.095	0.537
Q9UPQ9	Trinucleotide repeat-containing gene 6B protein OS=Homo sapiens OX=9606 GN=TNRC6B PE=1 SV=4	Q9UPQ9	3	sp|Q9UPQ9|TNR6B_HUMAN	1833	FRS2_DMSO	Q9UPQ9	Q9UPQ9	0.180|.|.	0.695	0.232	3	.|.|0.075	0.322	0.966	0.322	0.966	0.322	3.336	3.079	0.187
Q13884	Beta-1-syntrophin OS=Homo sapiens OX=9606 GN=SNTB1 PE=1 SV=3	Q13884	3	sp|Q13884|SNTB1_HUMAN	538	FRS2_DMSO	Q13884	Q13884	0.497|0.418|.	1.172	0.391	3	.|.|0.127	0.667	1	0.667	1	0.667	-0.488	3.073	0.056
O94927	HAUS augmin-like complex subunit 5 OS=Homo sapiens OX=9606 GN=HAUS5 PE=1 SV=2	O94927	7	sp|O94927|HAUS5_HUMAN	633	FRS2_DMSO	O94927	O94927	0.553|0.474|0.339	1.366	0.455	3	0.149|.|.	0.671	1	0.671	1	0.671	-4.312	3.058	0.047
Q6ZSZ5	Rho guanine nucleotide exchange factor 18 OS=Homo sapiens OX=9606 GN=ARHGEF18 PE=1 SV=4	Q6ZSZ5	2	sp|Q6ZSZ5|ARHGI_HUMAN	1361	FRS2_DMSO	Q6ZSZ5	Q6ZSZ5	0.405|0.293|.	0.956	0.319	3	0.104|.|.	0.667	1	0.667	1	0.667	5.1	3.058	0.059
P16152	Carbonyl reductase [NADPH] 1 OS=Homo sapiens OX=9606 GN=CBR1 PE=1 SV=3	P16152	10	sp|P16152|CBR1_HUMAN	277	FRS2_DMSO	P16152	P16152	0.727|0.620|20.429	21.776	7.259	3	0.603|27.958|0.802	0.295	0.886	0.295	0.886	0.295	-11.204	3.047	0.216
Q9NQP4	Prefoldin subunit 4 OS=Homo sapiens OX=9606 GN=PFDN4 PE=1 SV=1	Q9NQP4	2	sp|Q9NQP4|PFD4_HUMAN	134	FRS2_DMSO	Q9NQP4	Q9NQP4	.|0.326|.	0.84	0.28	3	.|0.093|.	0.329	0.988	0.329	0.988	0.329	-2.254	3	0.182
P51825	AF4/FMR2 family member 1 OS=Homo sapiens OX=9606 GN=AFF1 PE=1 SV=1	P51825	4	sp|P51825|AFF1_HUMAN	1210	FRS2_DMSO	P51825	P51825	0.310|0.249|0.292	0.851	0.284	3	0.095|.|.	0.999	1	0.999	1	0.999	5.821	2.987	0
P61764	Syntaxin-binding protein 1 OS=Homo sapiens OX=9606 GN=STXBP1 PE=1 SV=1	P61764	8	sp|P61764|STXB1_HUMAN	594	FRS2_DMSO	P61764	P61764	0.865|1.267|0.651	2.783	0.928	3	0.448|0.295|0.231	0.824	1	0.824	1	0.824	-0.096	2.967	0.015
O00192	Splicing regulator ARVCF OS=Homo sapiens OX=9606 GN=ARVCF PE=1 SV=1	O00192	2	sp|O00192|ARVC_HUMAN	962	FRS2_DMSO	O00192	O00192	0.112|0.090|.	0.459	0.153	3	0.053|.|.	0.196	0.568	0.196	0.568	0.196	-3.9	2.899	0.265
Q5SYE7	NHS-like protein 1 OS=Homo sapiens OX=9606 GN=NHSL1 PE=1 SV=2	Q5SYE7	3	sp|Q5SYE7|NHSL1_HUMAN	1610	FRS2_DMSO	Q5SYE7	Q5SYE7	0.272|.|.	0.786	0.262	3	0.104|.|0.079	0.333	1	0.333	1	0.333	8.194	2.884	0.173
O43299	AP-5 complex subunit zeta-1 OS=Homo sapiens OX=9606 GN=AP5Z1 PE=1 SV=2	O43299	4	sp|O43299|AP5Z1_HUMAN	807	FRS2_DMSO	O43299	O43299	.|.|0.148	0.662	0.221	3	0.078|.|.	0	0	0	0	0	-9.116	2.835	0.503
Q9Y6D6	Brefeldin A-inhibited guanine nucleotide-exchange protein 1 OS=Homo sapiens OX=9606 GN=ARFGEF1 PE=1 SV=2	Q9Y6D6	2	sp|Q9Y6D6|BIG1_HUMAN	1849	FRS2_DMSO	Q9Y6D6	Q9Y6D6	.|0.085|.	0.6	0.2	3	.|.|0.071	0	0	0	0	0	-12.304	2.832	0.661
Q9NSV4	Protein diaphanous homolog 3 OS=Homo sapiens OX=9606 GN=DIAPH3 PE=1 SV=4	Q9NSV4	13	sp|Q9NSV4|DIAP3_HUMAN	1193	FRS2_DMSO	Q9NSV4	Q9NSV4	0.871|1.025|0.947	2.843	0.948	3	0.690|0.444|0.126	0.512	0.566	0.512	0.566	0.512	-0.17	2.802	0.105
Q08AE8	Protein spire homolog 1 OS=Homo sapiens OX=9606 GN=SPIRE1 PE=1 SV=3	Q08AE8	7	sp|Q08AE8|SPIR1_HUMAN	756	FRS2_DMSO	Q08AE8	Q08AE8	0.486|0.491|0.259	1.237	0.412	3	0.279|.|0.079	0.668	1	0.668	1	0.668	-5.57	2.784	0.049
Q15067	Peroxisomal acyl-coenzyme A oxidase 1 OS=Homo sapiens OX=9606 GN=ACOX1 PE=1 SV=3	Q15067	3	sp|Q15067|ACOX1_HUMAN	660	FRS2_DMSO	Q15067	Q15067	0.293|0.109|.	0.659	0.22	3	0.101|0.062|.	0.333	1	0.333	1	0.333	-12.379	2.782	0.17
Q9Y6M5	Proton-coupled zinc antiporter SLC30A1 OS=Homo sapiens OX=9606 GN=SLC30A1 PE=1 SV=3	Q9Y6M5	10	sp|Q9Y6M5|ZNT1_HUMAN	507	FRS2_DMSO	Q9Y6M5	Q9Y6M5	2.059|2.160|2.312	6.531	2.177	3	0.726|0.902|0.732	0.998	1	0.998	1	0.998	5.243	2.782	0
Q9UJF2	Ras GTPase-activating protein nGAP OS=Homo sapiens OX=9606 GN=RASAL2 PE=1 SV=2	Q9UJF2	21	sp|Q9UJF2|NGAP_HUMAN	1139	FRS2_DMSO	Q9UJF2	Q9UJF2	0.977|0.765|0.937	2.679	0.893	3	0.513|0.251|0.261	0.6	0.953	0.6	0.953	0.6	-6.395	2.766	0.083
Q8NB49	Phospholipid-transporting ATPase IG OS=Homo sapiens OX=9606 GN=ATP11C PE=1 SV=3	Q8NB49	10	sp|Q8NB49|AT11C_HUMAN	1132	FRS2_DMSO	Q8NB49	Q8NB49	0.908|0.671|0.783	2.362	0.787	3	0.287|0.262|0.325	0.886	1	0.886	1	0.886	0.67	2.713	0.009
P04920	Anion exchange protein 2 OS=Homo sapiens OX=9606 GN=SLC4A2 PE=1 SV=4	P04920	4	sp|P04920|B3A2_HUMAN	1241	FRS2_DMSO	P04920	P04920	0.413|0.590|0.293	1.296	0.432	3	.|.|0.159	0.673	1	0.673	1	0.673	-3.935	2.712	0.046
Q16891	MICOS complex subunit MIC60 OS=Homo sapiens OX=9606 GN=IMMT PE=1 SV=1	Q16891	10	sp|Q16891|MIC60_HUMAN	758	FRS2_DMSO	Q16891	Q16891	0.699|0.517|0.458	1.674	0.558	3	0.126|0.320|0.215	0.333	0.989	0.333	0.989	0.333	-9.962	2.712	0.177
Q9Y2D5	A-kinase anchor protein 2 OS=Homo sapiens OX=9606 GN=AKAP2 PE=1 SV=3	Q9Y2D5	15	sp|Q9Y2D5|AKAP2_HUMAN	859	FRS2_DMSO	Q9Y2D5	Q9Y2D5	0.962|1.025|0.739	2.726	0.909	3	0.296|0.285|0.455	0.96	1	0.96	1	0.96	1.982	2.696	0.003
O60841	Eukaryotic translation initiation factor 5B OS=Homo sapiens OX=9606 GN=EIF5B PE=1 SV=4	O60841	39	sp|O60841|IF2P_HUMAN	1220	FRS2_DMSO	O60841	O60841	20.400|18.167|17.336	55.903	18.634	3	8.282|6.190|6.528	0.996	1	0.996	1	0.996	4.724	2.684	0
P35520	Cystathionine beta-synthase OS=Homo sapiens OX=9606 GN=CBS PE=1 SV=2	P35520	6	sp|P35520|CBS_HUMAN	551	FRS2_DMSO	P35520	P35520	0.327|0.390|0.310	1.027	0.342	3	.|0.128|.	0.995	1	0.995	1	0.995	4.386	2.681	0
Q9Y605	MORF4 family-associated protein 1 OS=Homo sapiens OX=9606 GN=MRFAP1 PE=1 SV=1	Q9Y605	3	sp|Q9Y605|MOFA1_HUMAN	127	FRS2_DMSO	Q9Y605	Q9Y605	0.593|0.647|0.332	1.571	0.524	3	0.181|0.196|0.215	0.673	1	0.673	1	0.673	-3.947	2.661	0.046
Q92609	TBC1 domain family member 5 OS=Homo sapiens OX=9606 GN=TBC1D5 PE=1 SV=1	Q92609	6	sp|Q92609|TBCD5_HUMAN	795	FRS2_DMSO	Q92609	Q92609	0.154|.|.	0.668	0.223	3	.|0.084|.	0	0	0	0	0	-9.365	2.654	0.509
Q15021	Condensin complex subunit 1 OS=Homo sapiens OX=9606 GN=NCAPD2 PE=1 SV=3	Q15021	26	sp|Q15021|CND1_HUMAN	1401	FRS2_DMSO	Q15021	Q15021	1.153|1.375|1.113	3.641	1.214	3	0.467|0.548|0.377	0.999	1	0.999	1	0.999	6.342	2.647	0
Q9Y296	Trafficking protein particle complex subunit 4 OS=Homo sapiens OX=9606 GN=TRAPPC4 PE=1 SV=1	Q9Y296	3	sp|Q9Y296|TPPC4_HUMAN	219	FRS2_DMSO	Q9Y296	Q9Y296	0.160|.|.	0.675	0.225	3	0.085|.|.	0	0.001	0	0.001	0	-6.639	2.643	0.454
P42126	Enoyl-CoA delta isomerase 1, mitochondrial OS=Homo sapiens OX=9606 GN=ECI1 PE=1 SV=1	P42126	3	sp|P42126|ECI1_HUMAN	302	FRS2_DMSO	P42126	P42126	0.095|0.202|.	0.554	0.185	3	.|.|0.070	0.037	0.11	0.037	0.11	0.037	-12.679	2.64	0.358
P11362;P22607	Fibroblast growth factor receptor 1 OS=Homo sapiens OX=9606 GN=FGFR1 PE=1 SV=3	P11362	2	sp|P11362|FGFR1_HUMAN	822	FRS2_DMSO	P11362;P22607	P11362;P22607	0.733|0.635|0.661	2.028	0.676	3	.|.|.	0.982	0.999	0.982	0.999	0.982	3.145	2.628	0.001
Q8N1W1	Rho guanine nucleotide exchange factor 28 OS=Homo sapiens OX=9606 GN=ARHGEF28 PE=1 SV=3	Q8N1W1	2	sp|Q8N1W1|ARG28_HUMAN	1705	FRS2_DMSO	Q8N1W1	Q8N1W1	0.205|0.206|.	0.668	0.223	3	.|0.086|.	0.65	0.978	0.65	0.978	0.65	3.586	2.597	0.072
Q9UKB1	F-box/WD repeat-containing protein 11 OS=Homo sapiens OX=9606 GN=FBXW11 PE=1 SV=1	Q9UKB1	3	sp|Q9UKB1|FBW1B_HUMAN	542	FRS2_DMSO	Q9UKB1	Q9UKB1	0.505|0.325|0.166	0.996	0.332	3	.|.|0.129	0.666	1	0.666	1	0.666	-12.619	2.573	0.062
P00491	Purine nucleoside phosphorylase OS=Homo sapiens OX=9606 GN=PNP PE=1 SV=2	P00491	12	sp|P00491|PNPH_HUMAN	289	FRS2_DMSO	P00491	P00491	0.112|0.137|.	0.506	0.169	3	.|.|0.066	0	0	0	0	0	-11.233	2.563	0.504
Q9Y6G5	COMM domain-containing protein 10 OS=Homo sapiens OX=9606 GN=COMMD10 PE=1 SV=1	Q9Y6G5	4	sp|Q9Y6G5|COMDA_HUMAN	202	FRS2_DMSO	Q9Y6G5	Q9Y6G5	0.676|0.505|0.429	1.61	0.537	3	0.694|0.120|0.111	0.139	0.415	0.139	0.415	0.139	-11.183	2.556	0.283
Q9BX95	Sphingosine-1-phosphate phosphatase 1 OS=Homo sapiens OX=9606 GN=SGPP1 PE=1 SV=2	Q9BX95	4	sp|Q9BX95|SGPP1_HUMAN	441	FRS2_DMSO	Q9BX95	Q9BX95	0.396|0.415|.	1.069	0.356	3	.|0.139|.	0.254	0.381	0.254	0.381	0.254	-8.448	2.553	0.228
Q96KR1	Zinc finger RNA-binding protein OS=Homo sapiens OX=9606 GN=ZFR PE=1 SV=2	Q96KR1	4	sp|Q96KR1|ZFR_HUMAN	1074	FRS2_DMSO	Q96KR1	Q96KR1	0.266|0.133|.	0.657	0.219	3	.|.|0.086	0.333	1	0.333	1	0.333	-10.903	2.548	0.173
Q92828	Coronin-2A OS=Homo sapiens OX=9606 GN=CORO2A PE=1 SV=2	Q92828	3	sp|Q92828|COR2A_HUMAN	525	FRS2_DMSO	Q92828	Q92828	0.479|0.535|0.411	1.425	0.475	3	.|0.111|0.314	0.984	1	0.984	1	0.984	2.992	2.545	0.001
Q8NC44	Reticulophagy regulator 2 OS=Homo sapiens OX=9606 GN=RETREG2 PE=1 SV=3	Q8NC44	2	sp|Q8NC44|RETR2_HUMAN	543	FRS2_DMSO	Q8NC44	Q8NC44	0.162|0.127|.	0.547	0.182	3	.|.|0.072	0	0.001	0	0.001	0	-9.909	2.545	0.462
Q92615	La-related protein 4B OS=Homo sapiens OX=9606 GN=LARP4B PE=1 SV=3	Q92615	9	sp|Q92615|LAR4B_HUMAN	738	FRS2_DMSO	Q92615	Q92615	0.631|0.606|0.585	1.822	0.607	3	0.252|.|0.228	1	1	1	1	1	7.58	2.535	0
Q15057	Arf-GAP with coiled-coil, ANK repeat and PH domain-containing protein 2 OS=Homo sapiens OX=9606 GN=ACAP2 PE=1 SV=3	Q15057	14	sp|Q15057|ACAP2_HUMAN	778	FRS2_DMSO	Q15057	Q15057	1.260|1.547|.	3.064	1.021	3	0.310|0.218|0.971	0.327	0.836	0.327	0.836	0.327	-11.961	2.532	0.184
Q96RU7	Tribbles homolog 3 OS=Homo sapiens OX=9606 GN=TRIB3 PE=1 SV=2	Q96RU7	5	sp|Q96RU7|TRIB3_HUMAN	358	FRS2_DMSO	Q96RU7	Q96RU7	0.780|0.671|0.503	1.954	0.651	3	.|.|.	0.764	1	0.764	1	0.764	-0.849	2.532	0.026
P00966	Argininosuccinate synthase OS=Homo sapiens OX=9606 GN=ASS1 PE=1 SV=2	P00966	11	sp|P00966|ASSY_HUMAN	412	FRS2_DMSO	P00966	P00966	1.798|1.634|1.104	4.537	1.512	3	0.345|1.036|.	0.691	1	0.691	1	0.691	-2.511	2.528	0.042
Q9H7F0	Polyamine-transporting ATPase 13A3 OS=Homo sapiens OX=9606 GN=ATP13A3 PE=1 SV=4	Q9H7F0	2	sp|Q9H7F0|AT133_HUMAN	1226	FRS2_DMSO	Q9H7F0	Q9H7F0	.|0.224|.	0.738	0.246	3	.|.|0.098	0.001	0.003	0.001	0.003	0.001	-5.979	2.514	0.441
O14618	Copper chaperone for superoxide dismutase OS=Homo sapiens OX=9606 GN=CCS PE=1 SV=1	O14618	2	sp|O14618|CCS_HUMAN	274	FRS2_DMSO	O14618	O14618	0.099|.|.	0.614	0.205	3	.|.|0.081	0	0	0	0	0	-12.374	2.511	0.662
Q7Z5K2	Wings apart-like protein homolog OS=Homo sapiens OX=9606 GN=WAPL PE=1 SV=1	Q7Z5K2	2	sp|Q7Z5K2|WAPL_HUMAN	1190	FRS2_DMSO	Q7Z5K2	Q7Z5K2	0.247|0.187|.	0.691	0.23	3	.|0.113|0.075	0.319	0.957	0.319	0.957	0.319	-7.906	2.501	0.188
Q15750	TGF-beta-activated kinase 1 and MAP3K7-binding protein 1 OS=Homo sapiens OX=9606 GN=TAB1 PE=1 SV=1	Q15750	9	sp|Q15750|TAB1_HUMAN	504	FRS2_DMSO	Q15750	Q15750	0.240|0.707|.	1.204	0.401	3	.|.|0.161	0.333	1	0.333	1	0.333	-10.835	2.494	0.173
Q9NNX1	Tuftelin OS=Homo sapiens OX=9606 GN=TUFT1 PE=1 SV=1	Q9NNX1	4	sp|Q9NNX1|TUFT1_HUMAN	390	FRS2_DMSO	Q9NNX1	Q9NNX1	0.525|0.433|0.427	1.385	0.462	3	.|0.206|0.167	0.996	1	0.996	1	0.996	4.796	2.492	0
Q07890	Son of sevenless homolog 2 OS=Homo sapiens OX=9606 GN=SOS2 PE=1 SV=2	Q07890	11	sp|Q07890|SOS2_HUMAN	1332	FRS2_DMSO	Q07890	Q07890	0.636|0.647|0.640	1.923	0.641	3	.|.|.	0.968	0.977	0.968	0.977	0.968	3.198	2.491	0.002
A0A994J7P9	FMR1 autosomal homolog 2 OS=Homo sapiens OX=9606 GN=FXR2 PE=1 SV=1	A0A994J7P9	2	tr|A0A994J7P9|A0A994J7P9_HUMAN	746	FRS2_DMSO	A0A994J7P9	A0A994J7P9	0.497|0.457|0.437	1.392	0.464	3	0.340|0.102|.	0.998	1	0.998	1	0.998	5.534	2.49	0
P05771;P17252	Protein kinase C beta type OS=Homo sapiens OX=9606 GN=PRKCB PE=1 SV=4	P05771	2	sp|P05771|KPCB_HUMAN	671	FRS2_DMSO	P05771;P17252	P05771;P17252	0.778|0.885|.	1.92	0.64	3	.|.|.	0.667	1	0.667	1	0.667	-13.349	2.488	0.059
Q14011	Cold-inducible RNA-binding protein OS=Homo sapiens OX=9606 GN=CIRBP PE=1 SV=1	Q14011	4	sp|Q14011|CIRBP_HUMAN	172	FRS2_DMSO	Q14011	Q14011	0.748|0.402|.	1.407	0.469	3	0.172|0.207|0.189	0.433	1	0.433	1	0.433	-9.842	2.485	0.127
Q9P2E3	NFX1-type zinc finger-containing protein 1 OS=Homo sapiens OX=9606 GN=ZNFX1 PE=1 SV=2	Q9P2E3	7	sp|Q9P2E3|ZNFX1_HUMAN	1918	FRS2_DMSO	Q9P2E3	Q9P2E3	0.323|0.233|.	0.813	0.271	3	0.091|0.131|.	0.334	1	0.334	1	0.334	-6.698	2.483	0.164
Q92667	A-kinase anchor protein 1, mitochondrial OS=Homo sapiens OX=9606 GN=AKAP1 PE=1 SV=1	Q92667	3	sp|Q92667|AKAP1_HUMAN	903	FRS2_DMSO	Q92667	Q92667	0.166|0.234|0.151	0.551	0.184	3	.|.|0.074	0.334	1	0.334	1	0.334	-8.379	2.481	0.165
Q9P2D3	HEAT repeat-containing protein 5B OS=Homo sapiens OX=9606 GN=HEATR5B PE=1 SV=2	Q9P2D3	4	sp|Q9P2D3|HTR5B_HUMAN	2071	FRS2_DMSO	Q9P2D3	Q9P2D3	.|0.141|.	0.656	0.219	3	.|.|0.089	0	0.001	0	0.001	0	-6.704	2.463	0.455
P09001	Large ribosomal subunit protein uL3m OS=Homo sapiens OX=9606 GN=MRPL3 PE=1 SV=1	P09001	6	sp|P09001|RM03_HUMAN	348	FRS2_DMSO	P09001	P09001	0.599|1.584|0.176	2.359	0.786	3	0.205|0.205|0.786	0.326	0.978	0.326	0.978	0.326	-11.901	2.451	0.184
Q9UI10	Translation initiation factor eIF-2B subunit delta OS=Homo sapiens OX=9606 GN=EIF2B4 PE=1 SV=2	Q9UI10	14	sp|Q9UI10|EI2BD_HUMAN	523	FRS2_DMSO	Q9UI10	Q9UI10	1.575|1.375|1.583	4.533	1.511	3	0.440|0.734|0.760	0.916	0.988	0.916	0.988	0.916	1.236	2.414	0.007
P82664	Small ribosomal subunit protein uS10m OS=Homo sapiens OX=9606 GN=MRPS10 PE=1 SV=2	P82664	2	sp|P82664|RT10_HUMAN	201	FRS2_DMSO	P82664	P82664	.|0.280|.	0.794	0.265	3	.|0.110|.	0.132	0.397	0.132	0.397	0.132	-4.523	2.401	0.287
Q86VP1	Tax1-binding protein 1 OS=Homo sapiens OX=9606 GN=TAX1BP1 PE=1 SV=2	Q86VP1	7	sp|Q86VP1|TAXB1_HUMAN	789	FRS2_DMSO	Q86VP1	Q86VP1	0.380|0.219|0.221	0.82	0.273	3	.|0.104|0.125	0.341	1	0.341	1	0.341	-4.582	2.394	0.159
P37275	Zinc finger E-box-binding homeobox 1 OS=Homo sapiens OX=9606 GN=ZEB1 PE=1 SV=2	P37275	2	sp|P37275|ZEB1_HUMAN	1124	FRS2_DMSO	P37275	P37275	.|0.059|.	0.573	0.191	3	.|.|0.080	0	0	0	0	0	-13.349	2.392	0.675
O43379	WD repeat-containing protein 62 OS=Homo sapiens OX=9606 GN=WDR62 PE=1 SV=4	O43379	4	sp|O43379|WDR62_HUMAN	1518	FRS2_DMSO	O43379	O43379	0.238|0.287|0.063	0.587	0.196	3	0.083|0.082|.	0.667	1	0.667	1	0.667	-13.349	2.364	0.06
O43318	Mitogen-activated protein kinase kinase kinase 7 OS=Homo sapiens OX=9606 GN=MAP3K7 PE=1 SV=1	O43318	3	sp|O43318|M3K7_HUMAN	606	FRS2_DMSO	O43318	O43318	0.166|0.238|.	0.661	0.22	3	0.079|0.109|.	0.226	0.677	0.226	0.677	0.226	-9.525	2.362	0.237
Q9UKK9	ADP-sugar pyrophosphatase OS=Homo sapiens OX=9606 GN=NUDT5 PE=1 SV=1	Q9UKK9	5	sp|Q9UKK9|NUDT5_HUMAN	219	FRS2_DMSO	Q9UKK9	Q9UKK9	0.167|0.345|.	0.769	0.256	3	.|0.109|.	0.332	0.995	0.332	0.995	0.332	-11.702	2.359	0.18
Q03135	Caveolin-1 OS=Homo sapiens OX=9606 GN=CAV1 PE=1 SV=4	Q03135	5	sp|Q03135|CAV1_HUMAN	178	FRS2_DMSO	Q03135	Q03135	0.812|1.067|1.091	2.969	0.99	3	0.385|0.565|0.340	0.589	0.941	0.589	0.941	0.589	-8.076	2.359	0.085
Q96RT1	Erbin OS=Homo sapiens OX=9606 GN=ERBIN PE=1 SV=2	Q96RT1	12	sp|Q96RT1|ERBIN_HUMAN	1412	FRS2_DMSO	Q96RT1	Q96RT1	0.404|0.360|0.232	0.996	0.332	3	.|0.168|0.118	0.495	0.997	0.495	0.997	0.495	-9.737	2.358	0.11
O43293	Death-associated protein kinase 3 OS=Homo sapiens OX=9606 GN=DAPK3 PE=1 SV=1	O43293	3	sp|O43293|DAPK3_HUMAN	454	FRS2_DMSO	O43293	O43293	0.783|0.781|0.375	1.94	0.647	3	0.363|0.277|0.206	0.667	1	0.667	1	0.667	-10.793	2.354	0.06
Q9NR50	Translation initiation factor eIF-2B subunit gamma OS=Homo sapiens OX=9606 GN=EIF2B3 PE=1 SV=1	Q9NR50	10	sp|Q9NR50|EI2BG_HUMAN	452	FRS2_DMSO	Q9NR50	Q9NR50	1.300|1.016|1.069	3.384	1.128	3	0.451|0.456|0.538	0.532	0.998	0.532	0.998	0.532	-0.849	2.349	0.097
O60921	Checkpoint protein HUS1 OS=Homo sapiens OX=9606 GN=HUS1 PE=1 SV=1	O60921	2	sp|O60921|HUS1_HUMAN	280	FRS2_DMSO	O60921	O60921	0.173|.|.	0.688	0.229	3	.|.|0.098	0.005	0.016	0.005	0.016	0.005	-4.145	2.344	0.404
Q9BY89	Uncharacterized protein KIAA1671 OS=Homo sapiens OX=9606 GN=KIAA1671 PE=1 SV=2	Q9BY89	6	sp|Q9BY89|K1671_HUMAN	1806	FRS2_DMSO	Q9BY89	Q9BY89	.|0.321|.	0.836	0.279	3	0.119|.|.	0.333	1	0.333	1	0.333	1.524	2.341	0.174
O76024	Wolframin OS=Homo sapiens OX=9606 GN=WFS1 PE=1 SV=2	O76024	7	sp|O76024|WFS1_HUMAN	890	FRS2_DMSO	O76024	O76024	0.144|0.364|0.162	0.67	0.223	3	.|0.097|0.094	0.333	1	0.333	1	0.333	-11.433	2.339	0.166
P49770	Translation initiation factor eIF-2B subunit beta OS=Homo sapiens OX=9606 GN=EIF2B2 PE=1 SV=3	P49770	7	sp|P49770|EI2BB_HUMAN	351	FRS2_DMSO	P49770	P49770	1.627|1.483|1.133	4.243	1.414	3	0.555|0.562|0.723	0.755	0.998	0.755	0.998	0.755	-0.849	2.324	0.03
P22607	Fibroblast growth factor receptor 3 OS=Homo sapiens OX=9606 GN=FGFR3 PE=1 SV=1	P22607	3	sp|P22607|FGFR3_HUMAN	806	FRS2_DMSO	P22607	P22607	0.479|0.647|0.665	1.791	0.597	3	.|.|.	0.756	0.991	0.756	0.991	0.756	-0.849	2.321	0.029
P51116	RNA-binding protein FXR2 OS=Homo sapiens OX=9606 GN=FXR2 PE=1 SV=2	P51116	5	sp|P51116|FXR2_HUMAN	673	FRS2_DMSO	P51116	P51116	0.613|0.614|0.523	1.75	0.583	3	0.228|0.260|0.269	0.722	0.936	0.722	0.936	0.722	-0.849	2.316	0.036
O00308	NEDD4-like E3 ubiquitin-protein ligase WWP2 OS=Homo sapiens OX=9606 GN=WWP2 PE=1 SV=2	O00308	4	sp|O00308|WWP2_HUMAN	870	FRS2_DMSO	O00308	O00308	0.416|0.496|0.315	1.227	0.409	3	0.177|.|.	0.667	1	0.667	1	0.667	-5.294	2.313	0.052
P01857	Immunoglobulin heavy constant gamma 1 OS=Homo sapiens OX=9606 GN=IGHG1 PE=1 SV=2	P01857	2	sp|P01857|IGHG1_HUMAN	399	FRS2_DMSO	P01857	P01857	0.124|.|.	0.639	0.213	3	0.098|0.130|0.062	0	0	0	0	0	-13.052	2.295	0.674
Q9UBU9	Nuclear RNA export factor 1 OS=Homo sapiens OX=9606 GN=NXF1 PE=1 SV=1	Q9UBU9	2	sp|Q9UBU9|NXF1_HUMAN	619	FRS2_DMSO	Q9UBU9	Q9UBU9	.|0.104|.	0.618	0.206	3	.|.|0.090	0	0	0	0	0	-12.475	2.292	0.663
Q9H9S5	Ribitol 5-phosphate transferase FKRP OS=Homo sapiens OX=9606 GN=FKRP PE=1 SV=1	Q9H9S5	2	sp|Q9H9S5|FKRP_HUMAN	495	FRS2_DMSO	Q9H9S5	Q9H9S5	.|.|0.101	0.616	0.205	3	.|0.090|.	0	0	0	0	0	-12.534	2.283	0.663
Q9UHI6	Probable ATP-dependent RNA helicase DDX20 OS=Homo sapiens OX=9606 GN=DDX20 PE=1 SV=2	Q9UHI6	10	sp|Q9UHI6|DDX20_HUMAN	824	FRS2_DMSO	Q9UHI6	Q9UHI6	0.804|0.839|0.580	2.222	0.741	3	0.591|0.293|0.198	0.505	0.707	0.505	0.707	0.505	-1.62	2.281	0.107
Q8WV24	Pleckstrin homology-like domain family A member 1 OS=Homo sapiens OX=9606 GN=PHLDA1 PE=1 SV=4	Q8WV24	3	sp|Q8WV24|PHLA1_HUMAN	401	FRS2_DMSO	Q8WV24	Q8WV24	0.497|0.610|0.277	1.384	0.461	3	0.190|.|0.215	0.667	1	0.667	1	0.667	-11.856	2.279	0.06
P52895	Aldo-keto reductase family 1 member C2 OS=Homo sapiens OX=9606 GN=AKR1C2 PE=1 SV=3	P52895	2	sp|P52895|AK1C2_HUMAN	323	FRS2_DMSO	P52895	P52895	.|0.331|.	0.845	0.282	3	0.173|0.089|.	0.333	0.998	0.333	0.998	0.333	-1.188	2.274	0.177
Q8IZ21	Phosphatase and actin regulator 4 OS=Homo sapiens OX=9606 GN=PHACTR4 PE=1 SV=1	Q8IZ21	5	sp|Q8IZ21|PHAR4_HUMAN	702	FRS2_DMSO	Q8IZ21	Q8IZ21	0.251|0.269|.	0.777	0.259	3	.|.|0.114	0.618	0.982	0.618	0.982	0.618	1.913	2.268	0.079
P11362	Fibroblast growth factor receptor 1 OS=Homo sapiens OX=9606 GN=FGFR1 PE=1 SV=3	P11362	3	sp|P11362|FGFR1_HUMAN	822	FRS2_DMSO	P11362	P11362	0.650|0.642|0.457	1.749	0.583	3	.|.|.	0.726	0.981	0.726	0.981	0.726	-1.231	2.266	0.035
Q7Z3B4	Nucleoporin p54 OS=Homo sapiens OX=9606 GN=NUP54 PE=1 SV=2	Q7Z3B4	10	sp|Q7Z3B4|NUP54_HUMAN	507	FRS2_DMSO	Q7Z3B4	Q7Z3B4	0.199|0.196|0.935	1.33	0.443	3	0.200|0.211|0.178	0.333	1	0.333	1	0.333	-13.543	2.259	0.17
P16278	Beta-galactosidase OS=Homo sapiens OX=9606 GN=GLB1 PE=1 SV=2	P16278	3	sp|P16278|BGAL_HUMAN	677	FRS2_DMSO	P16278	P16278	0.119|.|.	0.634	0.211	3	.|.|0.094	0	0	0	0	0	-13.18	2.249	0.674
O95684	Centrosomal protein 43 OS=Homo sapiens OX=9606 GN=CEP43 PE=1 SV=1	O95684	6	sp|O95684|CEP43_HUMAN	399	FRS2_DMSO	O95684	O95684	0.111|.|0.152	0.52	0.173	3	.|.|0.077	0.001	0.003	0.001	0.003	0.001	-12.544	2.249	0.44
P20585	DNA mismatch repair protein Msh3 OS=Homo sapiens OX=9606 GN=MSH3 PE=1 SV=4	P20585	3	sp|P20585|MSH3_HUMAN	1137	FRS2_DMSO	P20585	P20585	0.302|0.287|.	0.847	0.282	3	.|0.126|.	0.653	0.993	0.653	0.993	0.653	-0.109	2.246	0.071
Q9UPN7	Serine/threonine-protein phosphatase 6 regulatory subunit 1 OS=Homo sapiens OX=9606 GN=PPP6R1 PE=1 SV=5	Q9UPN7	7	sp|Q9UPN7|PP6R1_HUMAN	881	FRS2_DMSO	Q9UPN7	Q9UPN7	0.484|0.597|0.761	1.842	0.614	3	0.212|0.509|0.190	0.471	0.817	0.471	0.817	0.471	-1.727	2.244	0.116
Q9BTX1	Nucleoporin NDC1 OS=Homo sapiens OX=9606 GN=NDC1 PE=1 SV=2	Q9BTX1	10	sp|Q9BTX1|NDC1_HUMAN	674	FRS2_DMSO	Q9BTX1	Q9BTX1	0.597|0.745|0.545	1.887	0.629	3	0.216|0.506|0.207	0.013	0.039	0.013	0.039	0.013	-10.823	2.225	0.384
Q8N5I9	NOP protein chaperone 1 OS=Homo sapiens OX=9606 GN=NOPCHAP1 PE=1 SV=2	Q8N5I9	5	sp|Q8N5I9|NOPC1_HUMAN	185	FRS2_DMSO	Q8N5I9	Q8N5I9	0.885|1.140|0.626	2.65	0.883	3	0.397|0.474|0.335	0.651	1	0.651	1	0.651	-8.247	2.22	0.072
P52294	Importin subunit alpha-5 OS=Homo sapiens OX=9606 GN=KPNA1 PE=1 SV=3	P52294	2	sp|P52294|IMA5_HUMAN	538	FRS2_DMSO	P52294	P52294	0.724|0.942|0.125	1.791	0.597	3	0.282|0.183|0.377	0.478	1	0.478	1	0.478	-12.419	2.217	0.114
Q96HS1	Serine/threonine-protein phosphatase PGAM5, mitochondrial OS=Homo sapiens OX=9606 GN=PGAM5 PE=1 SV=2	Q96HS1	8	sp|Q96HS1|PGAM5_HUMAN	289	FRS2_DMSO	Q96HS1	Q96HS1	0.639|0.354|0.241	1.233	0.411	3	.|.|0.186	0.334	1	0.334	1	0.334	-11.911	2.215	0.164
Q01650	Large neutral amino acids transporter small subunit 1 OS=Homo sapiens OX=9606 GN=SLC7A5 PE=1 SV=2	Q01650	4	sp|Q01650|LAT1_HUMAN	507	FRS2_DMSO	Q01650	Q01650	1.461|1.494|1.520	4.476	1.492	3	0.580|0.777|0.692	0.39	0.522	0.39	0.522	0.39	-0.849	2.2	0.143
P21802;P22607	Fibroblast growth factor receptor 2 OS=Homo sapiens OX=9606 GN=FGFR2 PE=1 SV=1	P21802	2	sp|P21802|FGFR2_HUMAN	821	FRS2_DMSO	P21802;P22607	P21802;P22607	0.690|0.764|0.205	1.659	0.553	3	.|.|.	0.666	1	0.666	1	0.666	-13.349	2.15	0.064
P22307	Sterol carrier protein 2 OS=Homo sapiens OX=9606 GN=SCP2 PE=1 SV=2	P22307	13	sp|P22307|SCP2_HUMAN	547	FRS2_DMSO	P22307	P22307	1.203|0.998|0.204	2.405	0.802	3	0.200|0.697|.	0.197	0.295	0.197	0.295	0.197	-13.371	2.147	0.265
P50851	Lipopolysaccharide-responsive and beige-like anchor protein OS=Homo sapiens OX=9606 GN=LRBA PE=1 SV=4	P50851	14	sp|P50851|LRBA_HUMAN	2863	FRS2_DMSO	P50851	P50851	1.050|0.369|0.435	1.854	0.618	3	.|0.289|.	0.333	1	0.333	1	0.333	-11.893	2.138	0.166
Q8WVM8	Sec1 family domain-containing protein 1 OS=Homo sapiens OX=9606 GN=SCFD1 PE=1 SV=4	Q8WVM8	12	sp|Q8WVM8|SCFD1_HUMAN	642	FRS2_DMSO	Q8WVM8	Q8WVM8	0.633|0.583|.	1.473	0.491	3	.|0.197|0.270	0.664	0.999	0.664	0.999	0.664	-12.907	2.129	0.066
O94915	Protein furry homolog-like OS=Homo sapiens OX=9606 GN=FRYL PE=1 SV=2	O94915	5	sp|O94915|FRYL_HUMAN	3013	FRS2_DMSO	O94915	O94915	0.135|.|0.066	0.459	0.153	3	0.111|0.046|.	0	0	0	0	0	-12.599	2.128	0.507
Q9Y3P9	Rab GTPase-activating protein 1 OS=Homo sapiens OX=9606 GN=RABGAP1 PE=1 SV=3	Q9Y3P9	8	sp|Q9Y3P9|RBGP1_HUMAN	1069	FRS2_DMSO	Q9Y3P9	Q9Y3P9	0.352|.|.	0.866	0.289	3	0.138|.|0.134	0.324	0.973	0.324	0.973	0.324	-7.927	2.126	0.185
Q9BZF1	Oxysterol-binding protein-related protein 8 OS=Homo sapiens OX=9606 GN=OSBPL8 PE=1 SV=3	Q9BZF1	8	sp|Q9BZF1|OSBL8_HUMAN	889	FRS2_DMSO	Q9BZF1	Q9BZF1	0.605|0.641|0.508	1.754	0.585	3	0.283|0.243|0.303	0.44	0.72	0.44	0.72	0.44	-0.849	2.124	0.124
O95786	Antiviral innate immune response receptor RIG-I OS=Homo sapiens OX=9606 GN=RIGI PE=1 SV=2	O95786	5	sp|O95786|RIGI_HUMAN	925	FRS2_DMSO	O95786	O95786	0.362|0.433|0.350	1.146	0.382	3	0.197|0.187|0.159	0.498	0.896	0.498	0.896	0.498	-0.849	2.118	0.109
Q86YD5	Low-density lipoprotein receptor class A domain-containing protein 3 OS=Homo sapiens OX=9606 GN=LDLRAD3 PE=1 SV=3	Q86YD5	2	sp|Q86YD5|LRAD3_HUMAN	345	FRS2_DMSO	Q86YD5	Q86YD5	0.588|0.607|0.432	1.627	0.542	3	.|.|.	0.465	0.811	0.465	0.811	0.465	-3.52	2.109	0.117
A0A096LP25	AP2 associated kinase 1 OS=Homo sapiens OX=9606 GN=AAK1 PE=1 SV=2	A0A096LP25	7	tr|A0A096LP25|A0A096LP25_HUMAN	1163	FRS2_DMSO	A0A096LP25	A0A096LP25	1.053|0.384|0.285	1.722	0.574	3	0.339|0.262|0.229	0.333	1	0.333	1	0.333	-13.315	2.102	0.167
Q14204	Cytoplasmic dynein 1 heavy chain 1 OS=Homo sapiens OX=9606 GN=DYNC1H1 PE=1 SV=5	Q14204	137	sp|Q14204|DYHC1_HUMAN	4646	FRS2_DMSO	Q14204	Q14204	2.615|2.284|2.289	7.188	2.396	3	1.354|0.900|1.225	0.533	0.995	0.533	0.995	0.533	-0.891	2.096	0.095
Q9GZS3	Superkiller complex protein 8 OS=Homo sapiens OX=9606 GN=SKIC8 PE=1 SV=1	Q9GZS3	6	sp|Q9GZS3|SKI8_HUMAN	305	FRS2_DMSO	Q9GZS3	Q9GZS3	1.825|0.611|0.407	2.844	0.948	3	0.492|0.577|0.326	0.333	1	0.333	1	0.333	-12.627	2.096	0.167
Q9NZW5	Protein PALS2 OS=Homo sapiens OX=9606 GN=PALS2 PE=1 SV=2	Q9NZW5	13	sp|Q9NZW5|PALS2_HUMAN	540	FRS2_DMSO	Q9NZW5	Q9NZW5	0.666|0.495|0.653	1.815	0.605	3	0.279|0.268|0.322	0.38	0.638	0.38	0.638	0.38	-2.696	2.095	0.145
Q96DB5	Regulator of microtubule dynamics protein 1 OS=Homo sapiens OX=9606 GN=RMDN1 PE=1 SV=1	Q96DB5	8	sp|Q96DB5|RMD1_HUMAN	314	FRS2_DMSO	Q96DB5	Q96DB5	0.164|0.134|.	0.555	0.185	3	.|0.088|.	0	0	0	0	0	-11.087	2.094	0.501
Q9H6V9	Lipid droplet-associated hydrolase OS=Homo sapiens OX=9606 GN=LDAH PE=1 SV=1	Q9H6V9	2	sp|Q9H6V9|LDAH_HUMAN	325	FRS2_DMSO	Q9H6V9	Q9H6V9	.|.|0.064	0.578	0.193	3	.|0.092|0.093	0	0	0	0	0	-12.673	2.093	0.672
Q9BZL1	Ubiquitin-like protein 5 OS=Homo sapiens OX=9606 GN=UBL5 PE=1 SV=1	Q9BZL1	2	sp|Q9BZL1|UBL5_HUMAN	73	FRS2_DMSO	Q9BZL1	Q9BZL1	0.492|0.572|.	1.321	0.44	3	0.610|.|0.073	0.505	0.999	0.505	0.999	0.505	-12.302	2.09	0.107
Q9H4M9	EH domain-containing protein 1 OS=Homo sapiens OX=9606 GN=EHD1 PE=1 SV=2	Q9H4M9	13	sp|Q9H4M9|EHD1_HUMAN	534	FRS2_DMSO	Q9H4M9	Q9H4M9	1.851|1.563|1.669	5.083	1.694	3	0.837|0.766|0.834	0.376	0.53	0.376	0.53	0.376	-0.849	2.088	0.146
Q5JTH9	RRP12-like protein OS=Homo sapiens OX=9606 GN=RRP12 PE=1 SV=2	Q5JTH9	8	sp|Q5JTH9|RRP12_HUMAN	1297	FRS2_DMSO	Q5JTH9	Q5JTH9	0.448|0.398|0.316	1.162	0.387	3	0.186|.|.	0.624	0.999	0.624	0.999	0.624	-7.233	2.087	0.078
O00233	26S proteasome non-ATPase regulatory subunit 9 OS=Homo sapiens OX=9606 GN=PSMD9 PE=1 SV=3	O00233	8	sp|O00233|PSMD9_HUMAN	223	FRS2_DMSO	O00233	O00233	0.741|0.877|0.423	2.04	0.68	3	0.305|0.397|0.286	0.328	0.649	0.328	0.649	0.328	-11.49	2.085	0.183
P05141;P12235	ADP/ATP translocase 2 OS=Homo sapiens OX=9606 GN=SLC25A5 PE=1 SV=7	P05141	3	sp|P05141|ADT2_HUMAN	298	FRS2_DMSO	P05141;P12235	P05141;P12235	0.677|0.844|0.825	2.346	0.782	3	0.618|0.387|0.222	0.383	0.518	0.383	0.518	0.383	-1.683	2.081	0.145
Q96A49	Synapse-associated protein 1 OS=Homo sapiens OX=9606 GN=SYAP1 PE=1 SV=1	Q96A49	7	sp|Q96A49|SYAP1_HUMAN	352	FRS2_DMSO	Q96A49	Q96A49	0.325|0.405|0.321	1.052	0.351	3	0.212|0.288|0.079	0	0	0	0	0	-11.118	2.077	0.517
Q15758	Neutral amino acid transporter B(0) OS=Homo sapiens OX=9606 GN=SLC1A5 PE=1 SV=2	Q15758	6	sp|Q15758|AAAT_HUMAN	541	FRS2_DMSO	Q15758	Q15758	2.077|2.318|1.923	6.319	2.106	3	0.770|1.185|1.153	0.503	0.979	0.503	0.979	0.503	-2.854	2.071	0.108
P08574	Cytochrome c1, heme protein, mitochondrial OS=Homo sapiens OX=9606 GN=CYC1 PE=1 SV=3	P08574	7	sp|P08574|CY1_HUMAN	325	FRS2_DMSO	P08574	P08574	1.028|1.051|0.872	2.951	0.984	3	0.254|0.530|0.803	0	0	0	0	0	-11.14	2.065	0.515
Q8NI08	Nuclear receptor coactivator 7 OS=Homo sapiens OX=9606 GN=NCOA7 PE=1 SV=2	Q8NI08	19	sp|Q8NI08|NCOA7_HUMAN	942	FRS2_DMSO	Q8NI08	Q8NI08	0.258|0.755|0.178	1.19	0.397	3	0.177|0.201|0.200	0.333	1	0.333	1	0.333	-13.525	2.064	0.166
Q9NWK9	Box C/D snoRNA protein 1 OS=Homo sapiens OX=9606 GN=ZNHIT6 PE=1 SV=1	Q9NWK9	4	sp|Q9NWK9|BCD1_HUMAN	470	FRS2_DMSO	Q9NWK9	Q9NWK9	.|0.164|.	0.678	0.226	3	0.110|.|.	0	0	0	0	0	-11.034	2.063	0.55
O43819	Protein SCO2 homolog, mitochondrial OS=Homo sapiens OX=9606 GN=SCO2 PE=1 SV=3	O43819	5	sp|O43819|SCO2_HUMAN	266	FRS2_DMSO	O43819	O43819	0.373|0.438|0.488	1.298	0.433	3	0.116|0.397|0.201	0	0	0	0	0	-11.243	2.056	0.495
Q6UX71	Plexin domain-containing protein 2 OS=Homo sapiens OX=9606 GN=PLXDC2 PE=1 SV=1	Q6UX71	2	sp|Q6UX71|PXDC2_HUMAN	529	FRS2_DMSO	Q6UX71	Q6UX71	.|.|0.127	0.641	0.214	3	.|0.104|.	0	0	0	0	0	-12.968	2.048	0.673
Q6NSW5;Q8TCE6	Putative DENN domain-containing protein 10 B OS=Homo sapiens OX=9606 GN=DENND10P1 PE=5 SV=1	Q6NSW5	3	sp|Q6NSW5|DE10B_HUMAN	357	FRS2_DMSO	Q6NSW5;Q8TCE6	Q6NSW5;Q8TCE6	0.399|0.311|.	0.968	0.323	3	0.210|.|0.119	0.321	0.962	0.321	0.962	0.321	-9.72	2.044	0.187
P62070	Ras-related protein R-Ras2 OS=Homo sapiens OX=9606 GN=RRAS2 PE=1 SV=1	P62070	5	sp|P62070|RRAS2_HUMAN	204	FRS2_DMSO	P62070	P62070	0.434|0.483|0.411	1.328	0.443	3	0.177|0.251|0.231	0.15	0.354	0.15	0.354	0.15	-4.096	2.038	0.279
Q9UJZ1	Stomatin-like protein 2, mitochondrial OS=Homo sapiens OX=9606 GN=STOML2 PE=1 SV=1	Q9UJZ1	7	sp|Q9UJZ1|STML2_HUMAN	356	FRS2_DMSO	Q9UJZ1	Q9UJZ1	0.672|0.798|0.728	2.198	0.733	3	0.225|0.513|0.414	0	0	0	0	0	-10.702	2.019	0.502
Q9BRP1	Programmed cell death protein 2-like OS=Homo sapiens OX=9606 GN=PDCD2L PE=1 SV=1	Q9BRP1	4	sp|Q9BRP1|PDD2L_HUMAN	358	FRS2_DMSO	Q9BRP1	Q9BRP1	1.175|0.866|0.999	3.04	1.013	3	0.951|0.842|0.159	0.302	0.371	0.302	0.371	0.302	-1.159	2.015	0.194
Q13895	Bystin OS=Homo sapiens OX=9606 GN=BYSL PE=1 SV=3	Q13895	10	sp|Q13895|BYST_HUMAN	437	FRS2_DMSO	Q13895	Q13895	0.847|0.854|0.647	2.348	0.783	3	0.379|0.563|0.277	0.437	0.661	0.437	0.661	0.437	-3.908	2.01	0.125
Q9BZI7	Regulator of nonsense transcripts 3B OS=Homo sapiens OX=9606 GN=UPF3B PE=1 SV=1	Q9BZI7	10	sp|Q9BZI7|REN3B_HUMAN	483	FRS2_DMSO	Q9BZI7	Q9BZI7	1.666|1.676|1.456	4.798	1.599	3	1.394|0.481|0.751	0.314	0.384	0.314	0.384	0.314	-1.493	2.01	0.191
Q9UNP9	Peptidyl-prolyl cis-trans isomerase E OS=Homo sapiens OX=9606 GN=PPIE PE=1 SV=1	Q9UNP9	5	sp|Q9UNP9|PPIE_HUMAN	301	FRS2_DMSO	Q9UNP9	Q9UNP9	0.182|0.189|.	0.629	0.21	3	.|0.104|.	0	0	0	0	0	-10.267	2.007	0.508
O43598	2'-deoxynucleoside 5'-phosphate N-hydrolase 1 OS=Homo sapiens OX=9606 GN=DNPH1 PE=1 SV=1	O43598	3	sp|O43598|DNPH1_HUMAN	174	FRS2_DMSO	O43598	O43598	.|0.255|.	0.769	0.256	3	0.128|.|.	0.019	0.056	0.019	0.056	0.019	-2.818	2.004	0.375
Q86U38	Nucleolar protein 9 OS=Homo sapiens OX=9606 GN=NOP9 PE=1 SV=1	Q86U38	2	sp|Q86U38|NOP9_HUMAN	636	FRS2_DMSO	Q86U38	Q86U38	0.087|.|.	0.601	0.2	3	0.084|.|0.119	0	0	0	0	0	-13.349	2.001	0.684
Q8IUS5	Epoxide hydrolase 4 OS=Homo sapiens OX=9606 GN=EPHX4 PE=1 SV=2	Q8IUS5	3	sp|Q8IUS5|EPHX4_HUMAN	362	FRS2_DMSO	Q8IUS5	Q8IUS5	0.791|0.824|0.790	2.405	0.802	3	0.329|0.666|0.295	0.297	0.36	0.297	0.36	0.297	-1.021	1.996	0.215
P09038	Fibroblast growth factor 2 OS=Homo sapiens OX=9606 GN=FGF2 PE=1 SV=3	P09038	5	sp|P09038|FGF2_HUMAN	288	FRS2_DMSO	P09038	P09038	1.180|1.570|1.794	4.544	1.515	3	0.962|0.733|0.627	0.539	0.998	0.539	0.998	0.539	-10.289	1.988	0.094
P13611	Versican core protein OS=Homo sapiens OX=9606 GN=VCAN PE=1 SV=3	P13611	26	sp|P13611|CSPG2_HUMAN	3396	FRS2_DMSO	P13611	P13611	2.108|2.032|1.876	6.015	2.005	3	1.038|1.030|0.961	0.3	0.3	0.3	0.3	0.3	-0.849	1.987	0.197
Q7KYR7	Butyrophilin subfamily 2 member A1 OS=Homo sapiens OX=9606 GN=BTN2A1 PE=1 SV=3	Q7KYR7	3	sp|Q7KYR7|BT2A1_HUMAN	527	FRS2_DMSO	Q7KYR7	Q7KYR7	.|0.186|.	0.701	0.234	3	.|0.118|.	0	0	0	0	0	-7.918	1.986	0.479
O95167	NADH dehydrogenase [ubiquinone] 1 alpha subcomplex subunit 3 OS=Homo sapiens OX=9606 GN=NDUFA3 PE=1 SV=1	O95167	2	sp|O95167|NDUA3_HUMAN	84	FRS2_DMSO	O95167	O95167	0.889|1.115|0.720	2.724	0.908	3	0.731|0.172|0.773	0.294	0.426	0.294	0.426	0.294	-1.548	1.976	0.216
Q16795	NADH dehydrogenase [ubiquinone] 1 alpha subcomplex subunit 9, mitochondrial OS=Homo sapiens OX=9606 GN=NDUFA9 PE=1 SV=2	Q16795	2	sp|Q16795|NDUA9_HUMAN	377	FRS2_DMSO	Q16795	Q16795	0.354|0.213|.	0.824	0.275	3	0.074|.|0.263	0.333	0.999	0.333	0.999	0.333	-9.959	1.969	0.176
Q9NTJ5	Phosphatidylinositol-3-phosphatase SAC1 OS=Homo sapiens OX=9606 GN=SACM1L PE=1 SV=2	Q9NTJ5	15	sp|Q9NTJ5|SAC1_HUMAN	587	FRS2_DMSO	Q9NTJ5	Q9NTJ5	0.491|0.901|0.938	2.331	0.777	3	0.263|0.525|0.447	0.548	0.867	0.548	0.867	0.548	-8.365	1.967	0.092
P48723	Heat shock 70 kDa protein 13 OS=Homo sapiens OX=9606 GN=HSPA13 PE=1 SV=1	P48723	10	sp|P48723|HSP13_HUMAN	471	FRS2_DMSO	P48723	P48723	.|.|0.154	0.669	0.223	3	.|0.105|0.123	0	0	0	0	0	-12.063	1.966	0.594
A0A1B0GTL5	RAB11 family interacting protein 5 OS=Homo sapiens OX=9606 GN=RAB11FIP5 PE=1 SV=1	A0A1B0GTL5	2	tr|A0A1B0GTL5|A0A1B0GTL5_HUMAN	1324	FRS2_DMSO	A0A1B0GTL5	A0A1B0GTL5	0.217|0.191|0.085	0.492	0.164	3	.|0.096|0.072	0.639	0.996	0.639	0.996	0.639	-13.347	1.966	0.075
Q01085	Nucleolysin TIAR OS=Homo sapiens OX=9606 GN=TIAL1 PE=1 SV=1	Q01085	7	sp|Q01085|TIAR_HUMAN	375	FRS2_DMSO	Q01085	Q01085	0.539|0.489|0.131	1.158	0.386	3	0.264|0.159|0.182	0.049	0.128	0.049	0.128	0.049	-12.964	1.963	0.35
Q13526	Peptidyl-prolyl cis-trans isomerase NIMA-interacting 1 OS=Homo sapiens OX=9606 GN=PIN1 PE=1 SV=1	Q13526	2	sp|Q13526|PIN1_HUMAN	163	FRS2_DMSO	Q13526	Q13526	0.325|1.027|0.158	1.511	0.504	3	.|.|.	0.333	1	0.333	1	0.333	-13.349	1.957	0.167
Q9H223;Q9NZN3	EH domain-containing protein 4 OS=Homo sapiens OX=9606 GN=EHD4 PE=1 SV=1	Q9H223	2	sp|Q9H223|EHD4_HUMAN	541	FRS2_DMSO	Q9H223;Q9NZN3	Q9H223;Q9NZN3	0.925|0.778|0.426	2.13	0.71	3	0.367|0.271|0.482	0.568	0.995	0.568	0.995	0.568	-13.115	1.955	0.089
Q8TEW8	Partitioning defective 3 homolog B OS=Homo sapiens OX=9606 GN=PARD3B PE=1 SV=2	Q8TEW8	10	sp|Q8TEW8|PAR3L_HUMAN	1205	FRS2_DMSO	Q8TEW8	Q8TEW8	0.673|0.620|0.667	1.961	0.654	3	0.503|0.298|0.249	0.244	0.322	0.244	0.322	0.244	-2.022	1.955	0.232
Q96PE2	Rho guanine nucleotide exchange factor 17 OS=Homo sapiens OX=9606 GN=ARHGEF17 PE=1 SV=1	Q96PE2	4	sp|Q96PE2|ARHGH_HUMAN	2063	FRS2_DMSO	Q96PE2	Q96PE2	.|0.205|0.087	0.548	0.183	3	.|0.095|.	0.258	0.774	0.258	0.774	0.258	-13.349	1.933	0.227
P61421	V-type proton ATPase subunit d 1 OS=Homo sapiens OX=9606 GN=ATP6V0D1 PE=1 SV=1	P61421	4	sp|P61421|VA0D1_HUMAN	351	FRS2_DMSO	P61421	P61421	0.479|0.564|0.587	1.629	0.543	3	0.335|0.237|.	0.356	0.768	0.356	0.768	0.356	-8.165	1.927	0.152
P29992	Guanine nucleotide-binding protein subunit alpha-11 OS=Homo sapiens OX=9606 GN=GNA11 PE=1 SV=2	P29992	8	sp|P29992|GNA11_HUMAN	359	FRS2_DMSO	P29992	P29992	1.021|1.080|1.260	3.361	1.12	3	.|0.547|0.620	0.269	0.721	0.269	0.721	0.269	-4.407	1.924	0.224
Q9UIV1	CCR4-NOT transcription complex subunit 7 OS=Homo sapiens OX=9606 GN=CNOT7 PE=1 SV=3	Q9UIV1	2	sp|Q9UIV1|CNOT7_HUMAN	285	FRS2_DMSO	Q9UIV1	Q9UIV1	0.385|0.164|0.227	0.775	0.258	3	0.106|.|0.171	0.334	1	0.334	1	0.334	-12.891	1.92	0.164
A6NIH7	Protein unc-119 homolog B OS=Homo sapiens OX=9606 GN=UNC119B PE=1 SV=1	A6NIH7	3	sp|A6NIH7|U119B_HUMAN	251	FRS2_DMSO	A6NIH7	A6NIH7	0.451|0.428|0.601	1.48	0.493	3	.|.|.	0.302	0.749	0.302	0.749	0.302	-3.909	1.917	0.194
Q9Y3E5	Peptidyl-tRNA hydrolase 2, mitochondrial OS=Homo sapiens OX=9606 GN=PTRH2 PE=1 SV=1	Q9Y3E5	3	sp|Q9Y3E5|PTH2_HUMAN	179	FRS2_DMSO	Q9Y3E5	Q9Y3E5	0.516|0.685|0.394	1.595	0.532	3	0.221|0.244|0.399	0.351	0.971	0.351	0.971	0.351	-8.016	1.913	0.154
Q9UP95	Solute carrier family 12 member 4 OS=Homo sapiens OX=9606 GN=SLC12A4 PE=1 SV=2	Q9UP95	4	sp|Q9UP95|S12A4_HUMAN	1085	FRS2_DMSO	Q9UP95	Q9UP95	0.437|0.540|0.444	1.421	0.474	3	0.292|0.309|0.169	0.257	0.68	0.257	0.68	0.257	-3.181	1.911	0.227
O43665	Regulator of G-protein signaling 10 OS=Homo sapiens OX=9606 GN=RGS10 PE=1 SV=3	O43665	5	sp|O43665|RGS10_HUMAN	181	FRS2_DMSO	O43665	O43665	0.213|0.151|.	0.621	0.207	3	.|0.108|.	0	0	0	0	0	-11.828	1.91	0.486
P04004	Vitronectin OS=Homo sapiens OX=9606 GN=VTN PE=1 SV=1	P04004	2	sp|P04004|VTNC_HUMAN	478	FRS2_DMSO	P04004	P04004	0.503|0.695|0.565	1.763	0.588	3	0.261|0.267|0.417	0.266	0.793	0.266	0.793	0.266	-9.055	1.91	0.225
Q96S55	ATPase WRNIP1 OS=Homo sapiens OX=9606 GN=WRNIP1 PE=1 SV=2	Q96S55	8	sp|Q96S55|WRIP1_HUMAN	665	FRS2_DMSO	Q96S55	Q96S55	0.881|1.508|0.391	2.78	0.927	3	0.502|0.571|0.400	0.335	1	0.335	1	0.335	-13.349	1.907	0.162
Q7KZ85	Transcription elongation factor SPT6 OS=Homo sapiens OX=9606 GN=SUPT6H PE=1 SV=2	Q7KZ85	3	sp|Q7KZ85|SPT6H_HUMAN	1726	FRS2_DMSO	Q7KZ85	Q7KZ85	0.277|0.307|.	0.841	0.28	3	0.148|.|.	0.001	0.002	0.001	0.002	0.001	-8.979	1.895	0.441
O75976	Carboxypeptidase D OS=Homo sapiens OX=9606 GN=CPD PE=1 SV=2	O75976	13	sp|O75976|CBPD_HUMAN	1380	FRS2_DMSO	O75976	O75976	.|0.359|.	0.873	0.291	3	.|0.154|.	0.05	0.151	0.05	0.151	0.05	-9.43	1.893	0.349
Q96Q11	CCA tRNA nucleotidyltransferase 1, mitochondrial OS=Homo sapiens OX=9606 GN=TRNT1 PE=1 SV=2	Q96Q11	4	sp|Q96Q11|TRNT1_HUMAN	434	FRS2_DMSO	Q96Q11	Q96Q11	0.347|0.371|0.267	0.985	0.328	3	.|0.173|.	0.383	0.844	0.383	0.844	0.383	-10.77	1.893	0.145
Q9NX63	MICOS complex subunit MIC19 OS=Homo sapiens OX=9606 GN=CHCHD3 PE=1 SV=1	Q9NX63	3	sp|Q9NX63|MIC19_HUMAN	227	FRS2_DMSO	Q9NX63	Q9NX63	0.793|0.855|0.650	2.299	0.766	3	0.343|0.515|0.379	0.318	0.828	0.318	0.828	0.318	-9.633	1.888	0.189
Q15008	26S proteasome non-ATPase regulatory subunit 6 OS=Homo sapiens OX=9606 GN=PSMD6 PE=1 SV=1	Q15008	14	sp|Q15008|PSMD6_HUMAN	389	FRS2_DMSO	Q15008	Q15008	1.382|1.778|1.058	4.218	1.406	3	0.675|0.702|0.873	0.389	0.867	0.389	0.867	0.389	-8.845	1.887	0.143
Q70IA6	MOB kinase activator 2 OS=Homo sapiens OX=9606 GN=MOB2 PE=1 SV=1	Q70IA6	2	sp|Q70IA6|MOB2_HUMAN	237	FRS2_DMSO	Q70IA6	Q70IA6	0.385|0.349|.	0.992	0.331	3	0.175|.|.	0.403	0.943	0.403	0.943	0.403	-11.307	1.886	0.139
Q5H9R7	Serine/threonine-protein phosphatase 6 regulatory subunit 3 OS=Homo sapiens OX=9606 GN=PPP6R3 PE=1 SV=2	Q5H9R7	9	sp|Q5H9R7|PP6R3_HUMAN	873	FRS2_DMSO	Q5H9R7	Q5H9R7	1.128|0.927|.	2.313	0.771	3	.|0.319|0.526	0.662	1	0.662	1	0.662	-13.349	1.88	0.067
Q5JPH6	Probable glutamate--tRNA ligase, mitochondrial OS=Homo sapiens OX=9606 GN=EARS2 PE=1 SV=2	Q5JPH6	5	sp|Q5JPH6|SYEM_HUMAN	523	FRS2_DMSO	Q5JPH6	Q5JPH6	0.373|0.442|0.430	1.246	0.415	3	0.158|0.170|0.406	0.218	0.296	0.218	0.296	0.218	-2.141	1.874	0.24
Q99700	Ataxin-2 OS=Homo sapiens OX=9606 GN=ATXN2 PE=1 SV=2	Q99700	11	sp|Q99700|ATX2_HUMAN	1313	FRS2_DMSO	Q99700	Q99700	0.633|0.494|0.225	1.352	0.451	3	0.392|0.134|0.266	0.362	0.746	0.362	0.746	0.362	-6.261	1.869	0.151
Q86UW9	Probable E3 ubiquitin-protein ligase DTX2 OS=Homo sapiens OX=9606 GN=DTX2 PE=1 SV=3	Q86UW9	6	sp|Q86UW9|DTX2_HUMAN	622	FRS2_DMSO	Q86UW9	Q86UW9	0.632|0.593|0.523	1.748	0.583	3	0.284|0.308|0.349	0.208	0.3	0.208	0.3	0.208	-3.653	1.865	0.246
Q8TEM1	Nuclear pore membrane glycoprotein 210 OS=Homo sapiens OX=9606 GN=NUP210 PE=1 SV=3	Q8TEM1	4	sp|Q8TEM1|PO210_HUMAN	1887	FRS2_DMSO	Q8TEM1	Q8TEM1	0.241|.|.	0.756	0.252	3	.|.|0.135	0.003	0.01	0.003	0.01	0.003	-4.627	1.862	0.414
Q86WB0	Zinc finger C3HC-type protein 1 OS=Homo sapiens OX=9606 GN=ZC3HC1 PE=1 SV=1	Q86WB0	5	sp|Q86WB0|ZC3C1_HUMAN	502	FRS2_DMSO	Q86WB0	Q86WB0	.|0.081|0.093	0.432	0.144	3	.|.|0.077	0	0	0	0	0	-12.599	1.859	0.576
Q9P2K8	eIF-2-alpha kinase GCN2 OS=Homo sapiens OX=9606 GN=EIF2AK4 PE=1 SV=3	Q9P2K8	4	sp|Q9P2K8|E2AK4_HUMAN	1649	FRS2_DMSO	Q9P2K8	Q9P2K8	0.276|.|.	0.79	0.263	3	0.188|.|0.109	0.036	0.109	0.036	0.109	0.036	-4.471	1.841	0.359
O75886	Signal transducing adapter molecule 2 OS=Homo sapiens OX=9606 GN=STAM2 PE=1 SV=1	O75886	6	sp|O75886|STAM2_HUMAN	525	FRS2_DMSO	O75886	O75886	.|0.212|.	0.726	0.242	3	.|0.132|.	0	0	0	0	0	-10.344	1.841	0.531
Q9Y6K9	NF-kappa-B essential modulator OS=Homo sapiens OX=9606 GN=IKBKG PE=1 SV=2	Q9Y6K9	9	sp|Q9Y6K9|NEMO_HUMAN	419	FRS2_DMSO	Q9Y6K9	Q9Y6K9	1.822|1.330|0.174	3.326	1.109	3	2.278|0.222|0.432	0.26	0.437	0.26	0.437	0.26	-4.447	1.84	0.226
Q9HCD5	Nuclear receptor coactivator 5 OS=Homo sapiens OX=9606 GN=NCOA5 PE=1 SV=2	Q9HCD5	2	sp|Q9HCD5|NCOA5_HUMAN	579	FRS2_DMSO	Q9HCD5	Q9HCD5	0.330|0.299|.	0.886	0.295	3	0.189|.|0.137	0.187	0.53	0.187	0.53	0.187	-8.958	1.84	0.267
Q8TEX9	Importin-4 OS=Homo sapiens OX=9606 GN=IPO4 PE=1 SV=2	Q8TEX9	9	sp|Q8TEX9|IPO4_HUMAN	1081	FRS2_DMSO	Q8TEX9	Q8TEX9	0.884|0.770|0.430	2.083	0.694	3	0.481|0.340|0.330	0.27	0.797	0.27	0.797	0.27	-12.685	1.838	0.224
P09601	Heme oxygenase 1 OS=Homo sapiens OX=9606 GN=HMOX1 PE=1 SV=1	P09601	10	sp|P09601|HMOX1_HUMAN	288	FRS2_DMSO	P09601	P09601	2.567|2.743|2.178	7.488	2.496	3	1.022|1.555|1.578	0.143	0.372	0.143	0.372	0.143	-8.423	1.837	0.281
Q96J02	E3 ubiquitin-protein ligase Itchy homolog OS=Homo sapiens OX=9606 GN=ITCH PE=1 SV=2	Q96J02	6	sp|Q96J02|ITCH_HUMAN	903	FRS2_DMSO	Q96J02	Q96J02	0.400|0.316|0.235	0.952	0.317	3	0.279|0.225|0.082	0.007	0.019	0.007	0.019	0.007	-12.012	1.834	0.398
Q9UBI6	Guanine nucleotide-binding protein G(I)/G(S)/G(O) subunit gamma-12 OS=Homo sapiens OX=9606 GN=GNG12 PE=1 SV=3	Q9UBI6	4	sp|Q9UBI6|GBG12_HUMAN	72	FRS2_DMSO	Q9UBI6	Q9UBI6	1.857|2.122|2.326	6.306	2.102	3	1.239|0.968|1.254	0.202	0.3	0.202	0.3	0.202	-5.164	1.834	0.253
Q8TD55	Pleckstrin homology domain-containing family O member 2 OS=Homo sapiens OX=9606 GN=PLEKHO2 PE=1 SV=1	Q8TD55	5	sp|Q8TD55|PKHO2_HUMAN	490	FRS2_DMSO	Q8TD55	Q8TD55	0.214|0.300|0.354	0.868	0.289	3	.|0.171|0.146	0.005	0.013	0.005	0.013	0.005	-11.642	1.83	0.407
P08754	Guanine nucleotide-binding protein G(i) subunit alpha-3 OS=Homo sapiens OX=9606 GN=GNAI3 PE=1 SV=3	P08754	5	sp|P08754|GNAI3_HUMAN	354	FRS2_DMSO	P08754	P08754	0.875|1.012|0.968	2.856	0.952	3	0.499|0.481|0.589	0.21	0.3	0.21	0.3	0.21	-3.493	1.828	0.246
Q00613	Heat shock factor protein 1 OS=Homo sapiens OX=9606 GN=HSF1 PE=1 SV=1	Q00613	2	sp|Q00613|HSF1_HUMAN	529	FRS2_DMSO	Q00613	Q00613	0.103|.|.	0.617	0.206	3	.|.|0.113	0	0	0	0	0	-13.349	1.825	0.681
O00267	Transcription elongation factor SPT5 OS=Homo sapiens OX=9606 GN=SUPT5H PE=1 SV=1	O00267	14	sp|O00267|SPT5H_HUMAN	1087	FRS2_DMSO	O00267	O00267	0.954|0.959|0.468	2.381	0.794	3	0.643|0.257|0.498	0.339	0.514	0.339	0.514	0.339	-6.601	1.825	0.16
Q8IWR0	Zinc finger CCCH domain-containing protein 7A OS=Homo sapiens OX=9606 GN=ZC3H7A PE=1 SV=1	Q8IWR0	3	sp|Q8IWR0|Z3H7A_HUMAN	971	FRS2_DMSO	Q8IWR0	Q8IWR0	.|.|0.894	1.408	0.469	3	.|.|.	0.333	1	0.333	1	0.333	-13.698	1.825	0.171
O75821	Eukaryotic translation initiation factor 3 subunit G OS=Homo sapiens OX=9606 GN=EIF3G PE=1 SV=2	O75821	12	sp|O75821|EIF3G_HUMAN	320	FRS2_DMSO	O75821	O75821	4.110|3.946|1.717	9.773	3.258	3	1.885|1.821|1.672	0.297	0.592	0.297	0.592	0.297	-13.349	1.82	0.215
Q6P4A7	Sideroflexin-4 OS=Homo sapiens OX=9606 GN=SFXN4 PE=1 SV=1	Q6P4A7	4	sp|Q6P4A7|SFXN4_HUMAN	337	FRS2_DMSO	Q6P4A7	Q6P4A7	0.350|0.282|0.237	0.869	0.29	3	0.159|.|.	0.312	0.931	0.312	0.931	0.312	-11.258	1.82	0.191
Q9H6K4	Optic atrophy 3 protein OS=Homo sapiens OX=9606 GN=OPA3 PE=1 SV=1	Q9H6K4	4	sp|Q9H6K4|OPA3_HUMAN	179	FRS2_DMSO	Q9H6K4	Q9H6K4	0.998|0.643|0.228	1.868	0.623	3	0.273|0.408|0.360	0.333	0.998	0.333	0.998	0.333	-12.981	1.819	0.165
Q9BT78	COP9 signalosome complex subunit 4 OS=Homo sapiens OX=9606 GN=COPS4 PE=1 SV=1	Q9BT78	14	sp|Q9BT78|CSN4_HUMAN	406	FRS2_DMSO	Q9BT78	Q9BT78	1.259|1.367|0.558	3.185	1.062	3	0.312|1.956|0.326	0.264	0.366	0.264	0.366	0.264	-2.249	1.818	0.225
Q9UBB6	Neurochondrin OS=Homo sapiens OX=9606 GN=NCDN PE=1 SV=1	Q9UBB6	3	sp|Q9UBB6|NCDN_HUMAN	729	FRS2_DMSO	Q9UBB6	Q9UBB6	.|0.888|.	1.402	0.467	3	.|.|.	0.333	1	0.333	1	0.333	-13.349	1.817	0.171
Q8NE71	ATP-binding cassette sub-family F member 1 OS=Homo sapiens OX=9606 GN=ABCF1 PE=1 SV=2	Q8NE71	25	sp|Q8NE71|ABCF1_HUMAN	845	FRS2_DMSO	Q8NE71	Q8NE71	5.131|4.790|5.331	15.252	5.084	3	3.297|2.562|2.598	0.219	0.3	0.219	0.3	0.219	-2.8	1.816	0.24
Q96QD8	Sodium-coupled neutral amino acid symporter 2 OS=Homo sapiens OX=9606 GN=SLC38A2 PE=1 SV=2	Q96QD8	3	sp|Q96QD8|S38A2_HUMAN	506	FRS2_DMSO	Q96QD8	Q96QD8	0.843|0.815|0.855	2.513	0.838	3	0.415|0.471|0.503	0.26	0.3	0.26	0.3	0.26	-1.512	1.816	0.226
O75054	Immunoglobulin superfamily member 3 OS=Homo sapiens OX=9606 GN=IGSF3 PE=2 SV=3	O75054	4	sp|O75054|IGSF3_HUMAN	1194	FRS2_DMSO	O75054	O75054	.|0.164|.	0.679	0.226	3	.|0.195|0.080	0	0	0	0	0	-12.492	1.814	0.663
Q05086	Ubiquitin-protein ligase E3A OS=Homo sapiens OX=9606 GN=UBE3A PE=1 SV=4	Q05086	4	sp|Q05086|UBE3A_HUMAN	875	FRS2_DMSO	Q05086	Q05086	.|0.292|.	0.806	0.269	3	0.104|.|0.212	0.066	0.199	0.066	0.199	0.066	-5.778	1.814	0.341
O60218	Aldo-keto reductase family 1 member B10 OS=Homo sapiens OX=9606 GN=AKR1B10 PE=1 SV=2	O60218	7	sp|O60218|AK1BA_HUMAN	316	FRS2_DMSO	O60218	O60218	.|0.086|.	0.601	0.2	3	.|0.140|0.087	0	0	0	0	0	-13.517	1.813	0.684
O00291	Huntingtin-interacting protein 1 OS=Homo sapiens OX=9606 GN=HIP1 PE=1 SV=5	O00291	6	sp|O00291|HIP1_HUMAN	1037	FRS2_DMSO	O00291	O00291	0.428|0.300|.	0.986	0.329	3	0.182|.|.	0.332	0.996	0.332	0.996	0.332	-11.629	1.81	0.178
O00461	Golgi integral membrane protein 4 OS=Homo sapiens OX=9606 GN=GOLIM4 PE=1 SV=1	O00461	9	sp|O00461|GOLI4_HUMAN	696	FRS2_DMSO	O00461	O00461	0.174|.|.	0.689	0.23	3	.|0.114|0.141	0	0	0	0	0	-11.928	1.807	0.585
O60232	Protein ZNRD2 OS=Homo sapiens OX=9606 GN=ZNRD2 PE=1 SV=1	O60232	2	sp|O60232|ZNRD2_HUMAN	199	FRS2_DMSO	O60232	O60232	0.216|.|.	0.73	0.243	3	.|0.097|0.188	0	0	0	0	0	-10.343	1.807	0.531
Q9H9J2	Large ribosomal subunit protein mL44 OS=Homo sapiens OX=9606 GN=MRPL44 PE=1 SV=1	Q9H9J2	4	sp|Q9H9J2|RM44_HUMAN	332	FRS2_DMSO	Q9H9J2	Q9H9J2	0.435|0.312|0.121	0.869	0.29	3	0.254|0.118|0.137	0.28	0.827	0.28	0.827	0.28	-13.168	1.806	0.221
Q9Y6A5	Transforming acidic coiled-coil-containing protein 3 OS=Homo sapiens OX=9606 GN=TACC3 PE=1 SV=1	Q9Y6A5	8	sp|Q9Y6A5|TACC3_HUMAN	838	FRS2_DMSO	Q9Y6A5	Q9Y6A5	0.339|0.260|.	0.857	0.286	3	.|.|0.158	0.002	0.005	0.002	0.005	0.002	-9.749	1.805	0.426
Q9UNN5	FAS-associated factor 1 OS=Homo sapiens OX=9606 GN=FAF1 PE=1 SV=2	Q9UNN5	9	sp|Q9UNN5|FAF1_HUMAN	650	FRS2_DMSO	Q9UNN5	Q9UNN5	.|0.101|.	0.616	0.205	3	.|.|0.114	0	0	0	0	0	-13.979	1.804	0.684
P37235	Hippocalcin-like protein 1 OS=Homo sapiens OX=9606 GN=HPCAL1 PE=1 SV=3	P37235	6	sp|P37235|HPCL1_HUMAN	193	FRS2_DMSO	P37235	P37235	0.330|0.308|.	0.895	0.298	3	0.129|0.187|0.187	0.002	0.006	0.002	0.006	0.002	-9.849	1.804	0.421
O14925	Mitochondrial import inner membrane translocase subunit Tim23 OS=Homo sapiens OX=9606 GN=TIMM23 PE=1 SV=1	O14925	2	sp|O14925|TIM23_HUMAN	209	FRS2_DMSO	O14925	O14925	0.221|0.314|0.300	0.834	0.278	3	0.159|.|0.150	0.001	0.002	0.001	0.002	0.001	-11.165	1.804	0.441
O75420	GRB10-interacting GYF protein 1 OS=Homo sapiens OX=9606 GN=GIGYF1 PE=1 SV=2	O75420	2	sp|O75420|GGYF1_HUMAN	1035	FRS2_DMSO	O75420	O75420	.|0.256|0.309	0.822	0.274	3	.|0.261|0.089	0.143	0.427	0.143	0.427	0.143	-6.912	1.803	0.282
Q9UID3	Vacuolar protein sorting-associated protein 51 homolog OS=Homo sapiens OX=9606 GN=VPS51 PE=1 SV=2	Q9UID3	6	sp|Q9UID3|VPS51_HUMAN	782	FRS2_DMSO	Q9UID3	Q9UID3	0.249|0.213|0.230	0.692	0.231	3	0.135|0.122|.	0.053	0.144	0.053	0.144	0.053	-6.728	1.801	0.348
Q9H7D7	WD repeat-containing protein 26 OS=Homo sapiens OX=9606 GN=WDR26 PE=1 SV=3	Q9H7D7	7	sp|Q9H7D7|WDR26_HUMAN	661	FRS2_DMSO	Q9H7D7	Q9H7D7	1.252|0.386|0.327	1.965	0.655	3	0.373|0.355|0.363	0.333	1	0.333	1	0.333	-13.349	1.801	0.171
Q06546	GA-binding protein alpha chain OS=Homo sapiens OX=9606 GN=GABPA PE=1 SV=1	Q06546	5	sp|Q06546|GABPA_HUMAN	454	FRS2_DMSO	Q06546	Q06546	0.094|.|.	0.608	0.203	3	.|.|0.113	0	0	0	0	0	-12.88	1.799	0.673
P42704	Leucine-rich PPR motif-containing protein, mitochondrial OS=Homo sapiens OX=9606 GN=LRPPRC PE=1 SV=3	P42704	43	sp|P42704|LPPRC_HUMAN	1394	FRS2_DMSO	P42704	P42704	1.357|1.496|1.247	4.1	1.367	3	0.496|1.010|0.873	0	0	0	0	0	-11.076	1.799	0.508
Q9C040	Tripartite motif-containing protein 2 OS=Homo sapiens OX=9606 GN=TRIM2 PE=1 SV=1	Q9C040	2	sp|Q9C040|TRIM2_HUMAN	744	FRS2_DMSO	Q9C040	Q9C040	.|0.163|.	0.677	0.226	3	0.126|.|.	0	0	0	0	0	-12.602	1.794	0.664
A0A3B3ITT1	RAB12, member RAS oncogene family OS=Homo sapiens OX=9606 GN=RAB12 PE=1 SV=1	A0A3B3ITT1	2	tr|A0A3B3ITT1|A0A3B3ITT1_HUMAN	340	FRS2_DMSO	A0A3B3ITT1	A0A3B3ITT1	0.190|0.262|0.184	0.636	0.212	3	.|0.118|.	0.301	0.901	0.301	0.901	0.301	-8.503	1.791	0.194
Q9H0W8	Nonsense-mediated mRNA decay factor SMG9 OS=Homo sapiens OX=9606 GN=SMG9 PE=1 SV=1	Q9H0W8	6	sp|Q9H0W8|SMG9_HUMAN	520	FRS2_DMSO	Q9H0W8	Q9H0W8	0.703|0.548|.	1.508	0.503	3	0.318|0.155|0.451	0.312	0.673	0.312	0.673	0.312	-6.351	1.788	0.191
Q8IXQ3	Uncharacterized protein C9orf40 OS=Homo sapiens OX=9606 GN=C9orf40 PE=1 SV=1	Q8IXQ3	3	sp|Q8IXQ3|CI040_HUMAN	194	FRS2_DMSO	Q8IXQ3	Q8IXQ3	0.148|.|.	0.662	0.221	3	.|.|0.124	0	0	0	0	0	-12.929	1.786	0.673
Q9H0G5	Nuclear speckle splicing regulatory protein 1 OS=Homo sapiens OX=9606 GN=NSRP1 PE=1 SV=1	Q9H0G5	11	sp|Q9H0G5|NSRP1_HUMAN	558	FRS2_DMSO	Q9H0G5	Q9H0G5	1.750|1.918|1.905	5.573	1.858	3	1.464|0.930|0.830	0.04	0.059	0.04	0.059	0.04	-4.866	1.784	0.356
Q9UER7	Death domain-associated protein 6 OS=Homo sapiens OX=9606 GN=DAXX PE=1 SV=2	Q9UER7	2	sp|Q9UER7|DAXX_HUMAN	740	FRS2_DMSO	Q9UER7	Q9UER7	0.213|.|.	0.727	0.242	3	.|.|0.136	0	0	0	0	0	-9.117	1.777	0.504
O15013	Rho guanine nucleotide exchange factor 10 OS=Homo sapiens OX=9606 GN=ARHGEF10 PE=1 SV=4	O15013	8	sp|O15013|ARHGA_HUMAN	1369	FRS2_DMSO	O15013	O15013	0.597|0.654|.	1.508	0.503	3	0.273|0.436|0.190	0.385	0.708	0.385	0.708	0.385	-10.316	1.777	0.144
P19474	E3 ubiquitin-protein ligase TRIM21 OS=Homo sapiens OX=9606 GN=TRIM21 PE=1 SV=1	P19474	4	sp|P19474|RO52_HUMAN	475	FRS2_DMSO	P19474	P19474	.|0.228|.	0.742	0.247	3	0.081|0.204|0.164	0	0	0	0	0	-11.462	1.775	0.564
P52948	Nuclear pore complex protein Nup98-Nup96 OS=Homo sapiens OX=9606 GN=NUP98 PE=1 SV=4	P52948	9	sp|P52948|NUP98_HUMAN	1817	FRS2_DMSO	P52948	P52948	0.313|0.537|.	1.107	0.369	3	0.293|0.173|0.178	0.206	0.619	0.206	0.619	0.206	-12.234	1.775	0.248
O43505	Beta-1,4-glucuronyltransferase 1 OS=Homo sapiens OX=9606 GN=B4GAT1 PE=1 SV=1	O43505	2	sp|O43505|B4GA1_HUMAN	415	FRS2_DMSO	O43505	O43505	.|0.141|.	0.655	0.218	3	0.092|0.164|.	0	0	0	0	0	-13.146	1.774	0.674
Q9NV31	U3 small nucleolar ribonucleoprotein protein IMP3 OS=Homo sapiens OX=9606 GN=IMP3 PE=1 SV=1	Q9NV31	2	sp|Q9NV31|IMP3_HUMAN	184	FRS2_DMSO	Q9NV31	Q9NV31	0.295|0.324|0.364	0.983	0.328	3	0.249|0.148|0.171	0.075	0.214	0.075	0.214	0.075	-7.396	1.773	0.337
Q9UDW1	Cytochrome b-c1 complex subunit 9 OS=Homo sapiens OX=9606 GN=UQCR10 PE=1 SV=3	Q9UDW1	2	sp|Q9UDW1|QCR9_HUMAN	63	FRS2_DMSO	Q9UDW1	Q9UDW1	0.518|0.546|0.532	1.596	0.532	3	0.187|0.308|0.470	0.117	0.144	0.117	0.144	0.117	-2.305	1.772	0.295
Q9H4G4	Golgi-associated plant pathogenesis-related protein 1 OS=Homo sapiens OX=9606 GN=GLIPR2 PE=1 SV=3	Q9H4G4	3	sp|Q9H4G4|GAPR1_HUMAN	154	FRS2_DMSO	Q9H4G4	Q9H4G4	0.568|0.575|0.512	1.655	0.552	3	0.408|0.347|0.214	0.056	0.087	0.056	0.087	0.056	-4.487	1.77	0.346
O14981	TATA-binding protein-associated factor 172 OS=Homo sapiens OX=9606 GN=BTAF1 PE=1 SV=2	O14981	9	sp|O14981|BTAF1_HUMAN	1849	FRS2_DMSO	O14981	O14981	0.409|0.406|.	1.073	0.358	3	0.208|.|0.197	0.246	0.402	0.246	0.402	0.246	-12.481	1.767	0.231
P51452	Dual specificity protein phosphatase 3 OS=Homo sapiens OX=9606 GN=DUSP3 PE=1 SV=1	P51452	6	sp|P51452|DUS3_HUMAN	185	FRS2_DMSO	P51452	P51452	0.540|0.660|0.352	1.552	0.517	3	0.217|0.365|0.318	0.001	0.003	0.001	0.003	0.001	-12.368	1.766	0.439
Q9BUK6	Protein misato homolog 1 OS=Homo sapiens OX=9606 GN=MSTO1 PE=1 SV=1	Q9BUK6	8	sp|Q9BUK6|MSTO1_HUMAN	570	FRS2_DMSO	Q9BUK6	Q9BUK6	0.556|.|0.236	1.05	0.35	3	.|.|0.199	0.185	0.555	0.185	0.555	0.185	-12.46	1.76	0.268
Q9UEU0	Vesicle transport through interaction with t-SNAREs homolog 1B OS=Homo sapiens OX=9606 GN=VTI1B PE=1 SV=3	Q9UEU0	3	sp|Q9UEU0|VTI1B_HUMAN	232	FRS2_DMSO	Q9UEU0	Q9UEU0	.|0.211|0.255	0.724	0.241	3	0.145|0.175|0.102	0.019	0.056	0.019	0.056	0.019	-8.074	1.758	0.375
Q96PU5	E3 ubiquitin-protein ligase NEDD4-like OS=Homo sapiens OX=9606 GN=NEDD4L PE=1 SV=2	Q96PU5	15	sp|Q96PU5|NED4L_HUMAN	975	FRS2_DMSO	Q96PU5	Q96PU5	1.056|0.995|0.885	2.935	0.978	3	0.553|0.572|0.548	0.184	0.3	0.184	0.3	0.184	-5.539	1.755	0.268
P01111;P01112	GTPase NRas OS=Homo sapiens OX=9606 GN=NRAS PE=1 SV=1	P01111	2	sp|P01111|RASN_HUMAN	189	FRS2_DMSO	P01111;P01112	P01111;P01112	0.450|1.246|1.462	3.159	1.053	3	0.402|1.545|0.349	0.26	0.439	0.26	0.439	0.26	-3.977	1.752	0.226
Q6ZVC0	Neuronal tyrosine-phosphorylated phosphoinositide-3-kinase adapter 1 OS=Homo sapiens OX=9606 GN=NYAP1 PE=1 SV=1	Q6ZVC0	2	sp|Q6ZVC0|NYAP1_HUMAN	841	FRS2_DMSO	Q6ZVC0	Q6ZVC0	.|0.836|.	1.351	0.45	3	.|.|.	0.18	0.541	0.18	0.541	0.18	-13.58	1.75	0.27
P04899	Guanine nucleotide-binding protein G(i) subunit alpha-2 OS=Homo sapiens OX=9606 GN=GNAI2 PE=1 SV=3	P04899	7	sp|P04899|GNAI2_HUMAN	355	FRS2_DMSO	P04899	P04899	1.252|1.032|1.104	3.389	1.13	3	0.530|0.587|0.868	0.048	0.139	0.048	0.139	0.048	-7.725	1.748	0.35
O95140	Mitofusin-2 OS=Homo sapiens OX=9606 GN=MFN2 PE=1 SV=3	O95140	11	sp|O95140|MFN2_HUMAN	757	FRS2_DMSO	O95140	O95140	0.268|0.704|.	1.229	0.41	3	0.185|0.297|.	0.333	1	0.333	1	0.333	-12.808	1.748	0.173
Q8IY95	Transmembrane protein 192 OS=Homo sapiens OX=9606 GN=TMEM192 PE=1 SV=1	Q8IY95	3	sp|Q8IY95|TM192_HUMAN	271	FRS2_DMSO	Q8IY95	Q8IY95	0.635|0.255|0.224	1.115	0.372	3	0.176|0.239|0.230	0.333	1	0.333	1	0.333	-13.279	1.744	0.173
Q92934	Bcl2-associated agonist of cell death OS=Homo sapiens OX=9606 GN=BAD PE=1 SV=3	Q92934	3	sp|Q92934|BAD_HUMAN	168	FRS2_DMSO	Q92934	Q92934	0.158|0.250|0.212	0.619	0.206	3	0.134|0.154|0.080	0	0	0	0	0	-11.956	1.743	0.495
Q96EY7	Small ribosomal subunit protein mS39 OS=Homo sapiens OX=9606 GN=PTCD3 PE=1 SV=3	Q96EY7	5	sp|Q96EY7|PTCD3_HUMAN	689	FRS2_DMSO	Q96EY7	Q96EY7	0.476|0.452|0.177	1.105	0.368	3	0.159|0.282|.	0.622	0.985	0.622	0.985	0.622	-13.349	1.741	0.079
P46937	Transcriptional coactivator YAP1 OS=Homo sapiens OX=9606 GN=YAP1 PE=1 SV=2	P46937	9	sp|P46937|YAP1_HUMAN	504	FRS2_DMSO	P46937	P46937	0.304|0.317|.	0.878	0.293	3	0.201|0.140|.	0	0.001	0	0.001	0	-10.543	1.741	0.464
Q96F44	E3 ubiquitin-protein ligase TRIM11 OS=Homo sapiens OX=9606 GN=TRIM11 PE=1 SV=2	Q96F44	7	sp|Q96F44|TRI11_HUMAN	468	FRS2_DMSO	Q96F44	Q96F44	0.701|0.610|0.415	1.726	0.575	3	0.375|0.345|0.282	0.2	0.3	0.2	0.3	0.2	-11.596	1.736	0.262
Q5T1M5	FK506-binding protein 15 OS=Homo sapiens OX=9606 GN=FKBP15 PE=1 SV=2	Q5T1M5	9	sp|Q5T1M5|FKB15_HUMAN	1219	FRS2_DMSO	Q5T1M5	Q5T1M5	0.495|0.439|0.306	1.24	0.413	3	0.251|0.393|0.137	0.189	0.364	0.189	0.364	0.189	-4.158	1.736	0.267
Q9Y2V7	Conserved oligomeric Golgi complex subunit 6 OS=Homo sapiens OX=9606 GN=COG6 PE=1 SV=2	Q9Y2V7	5	sp|Q9Y2V7|COG6_HUMAN	657	FRS2_DMSO	Q9Y2V7	Q9Y2V7	0.499|0.582|.	1.338	0.446	3	.|.|.	0.248	0.444	0.248	0.444	0.248	-13.349	1.734	0.23
P31483;Q01085	Cytotoxic granule associated RNA binding protein TIA1 OS=Homo sapiens OX=9606 GN=TIA1 PE=1 SV=3	P31483	3	sp|P31483|TIA1_HUMAN	386	FRS2_DMSO	P31483;Q01085	P31483;Q01085	0.662|0.499|0.369	1.529	0.51	3	0.298|0.315|0.272	0.112	0.296	0.112	0.296	0.112	-11.514	1.732	0.298
P60602	Reactive oxygen species modulator 1 OS=Homo sapiens OX=9606 GN=ROMO1 PE=1 SV=1	P60602	2	sp|P60602|ROMO1_HUMAN	79	FRS2_DMSO	P60602	P60602	.|0.247|0.135	0.64	0.213	3	.|0.123|.	0	0	0	0	0	-13.018	1.731	0.473
Q8WVB6	Chromosome transmission fidelity protein 18 homolog OS=Homo sapiens OX=9606 GN=CHTF18 PE=1 SV=1	Q8WVB6	6	sp|Q8WVB6|CTF18_HUMAN	975	FRS2_DMSO	Q8WVB6	Q8WVB6	0.165|0.155|.	0.577	0.192	3	0.111|.|.	0	0	0	0	0	-11.424	1.729	0.512
O75923	Dysferlin OS=Homo sapiens OX=9606 GN=DYSF PE=1 SV=1	O75923	11	sp|O75923|DYSF_HUMAN	2080	FRS2_DMSO	O75923	O75923	0.400|0.591|0.411	1.402	0.467	3	.|0.373|0.196	0.325	0.973	0.325	0.973	0.325	-10.594	1.728	0.185
P07355	Annexin A2 OS=Homo sapiens OX=9606 GN=ANXA2 PE=1 SV=2	P07355	17	sp|P07355|ANXA2_HUMAN	339	FRS2_DMSO	P07355	P07355	2.763|3.557|2.541	8.86	2.953	3	1.951|1.634|1.579	0.102	0.3	0.102	0.3	0.102	-7.676	1.723	0.309
Q8N5N7	Large ribosomal subunit protein mL50 OS=Homo sapiens OX=9606 GN=MRPL50 PE=1 SV=2	Q8N5N7	3	sp|Q8N5N7|RM50_HUMAN	158	FRS2_DMSO	Q8N5N7	Q8N5N7	0.723|0.735|0.613	2.071	0.69	3	.|.|0.401	0.004	0.007	0.004	0.007	0.004	-9.258	1.722	0.411
Q9H6Z4	Ran-binding protein 3 OS=Homo sapiens OX=9606 GN=RANBP3 PE=1 SV=1	Q9H6Z4	5	sp|Q9H6Z4|RANB3_HUMAN	567	FRS2_DMSO	Q9H6Z4	Q9H6Z4	0.415|0.407|.	1.08	0.36	3	0.262|0.113|0.309	0	0	0	0	0	-12.231	1.722	0.473
O43847	Nardilysin OS=Homo sapiens OX=9606 GN=NRDC PE=1 SV=3	O43847	16	sp|O43847|NRDC_HUMAN	1151	FRS2_DMSO	O43847	O43847	.|.|0.464	0.978	0.326	3	.|0.190|.	0.32	0.961	0.32	0.961	0.32	-12.171	1.721	0.188
Q15070	Mitochondrial inner membrane protein OXA1L OS=Homo sapiens OX=9606 GN=OXA1L PE=1 SV=3	Q15070	7	sp|Q15070|OXA1L_HUMAN	435	FRS2_DMSO	Q15070	Q15070	0.528|0.397|.	1.182	0.394	3	.|0.229|.	0.056	0.169	0.056	0.169	0.056	-12.73	1.718	0.346
Q6ZRP7	Sulfhydryl oxidase 2 OS=Homo sapiens OX=9606 GN=QSOX2 PE=1 SV=3	Q6ZRP7	4	sp|Q6ZRP7|QSOX2_HUMAN	698	FRS2_DMSO	Q6ZRP7	Q6ZRP7	0.264|0.308|0.162	0.734	0.245	3	.|0.131|0.154	0.297	0.86	0.297	0.86	0.297	-13.141	1.718	0.215
O75746;Q9UJS0	Electrogenic aspartate/glutamate antiporter SLC25A12, mitochondrial OS=Homo sapiens OX=9606 GN=SLC25A12 PE=1 SV=2	O75746	6	sp|O75746|S2512_HUMAN	678	FRS2_DMSO	O75746;Q9UJS0	O75746;Q9UJS0	1.326|1.417|1.010	3.753	1.251	3	0.595|0.800|0.823	0.019	0.052	0.019	0.052	0.019	-10.935	1.71	0.375
O14530	Thioredoxin domain-containing protein 9 OS=Homo sapiens OX=9606 GN=TXNDC9 PE=1 SV=2	O14530	6	sp|O14530|TXND9_HUMAN	226	FRS2_DMSO	O14530	O14530	0.333|0.471|.	1.061	0.354	3	0.238|0.141|0.265	0	0	0	0	0	-12.283	1.707	0.484
Q9Y394	Dehydrogenase/reductase SDR family member 7 OS=Homo sapiens OX=9606 GN=DHRS7 PE=1 SV=1	Q9Y394	6	sp|Q9Y394|DHRS7_HUMAN	339	FRS2_DMSO	Q9Y394	Q9Y394	0.608|0.575|0.353	1.536	0.512	3	0.150|0.308|0.588	0	0	0	0	0	-11.745	1.703	0.526
Q03468	DNA excision repair protein ERCC-6 OS=Homo sapiens OX=9606 GN=ERCC6 PE=1 SV=1	Q03468	4	sp|Q03468|ERCC6_HUMAN	1493	FRS2_DMSO	Q03468	Q03468	0.558|0.301|.	1.116	0.372	3	0.447|.|0.107	0.33	0.99	0.33	0.99	0.33	-12.513	1.701	0.181
Q86Y56	Dynein axonemal assembly factor 5 OS=Homo sapiens OX=9606 GN=DNAAF5 PE=1 SV=4	Q86Y56	15	sp|Q86Y56|DAAF5_HUMAN	855	FRS2_DMSO	Q86Y56	Q86Y56	0.715|0.826|0.720	2.262	0.754	3	0.445|0.766|0.257	0.127	0.206	0.127	0.206	0.127	-2.363	1.698	0.289
P46976	Glycogenin-1 OS=Homo sapiens OX=9606 GN=GYG1 PE=1 SV=4	P46976	4	sp|P46976|GLYG_HUMAN	350	FRS2_DMSO	P46976	P46976	.|0.122|.	0.637	0.212	3	0.079|.|0.198	0	0	0	0	0	-13.177	1.698	0.674
P35232	Prohibitin 1 OS=Homo sapiens OX=9606 GN=PHB1 PE=1 SV=1	P35232	12	sp|P35232|PHB1_HUMAN	272	FRS2_DMSO	P35232	P35232	2.030|2.373|2.657	7.059	2.353	3	1.139|1.587|1.478	0.017	0.048	0.017	0.048	0.017	-9.791	1.696	0.378
Q15628	Tumor necrosis factor receptor type 1-associated DEATH domain protein OS=Homo sapiens OX=9606 GN=TRADD PE=1 SV=2	Q15628	5	sp|Q15628|TRADD_HUMAN	312	FRS2_DMSO	Q15628	Q15628	0.338|0.410|.	1.005	0.335	3	0.173|0.233|0.191	0.107	0.3	0.107	0.3	0.107	-11.056	1.696	0.303
O00165	HCLS1-associated protein X-1 OS=Homo sapiens OX=9606 GN=HAX1 PE=1 SV=2	O00165	5	sp|O00165|HAX1_HUMAN	279	FRS2_DMSO	O00165	O00165	0.634|0.641|0.542	1.817	0.606	3	0.239|0.448|0.427	0.04	0.063	0.04	0.063	0.04	-5.513	1.695	0.355
P42677;Q71UM5	Small ribosomal subunit protein eS27 OS=Homo sapiens OX=9606 GN=RPS27 PE=1 SV=3	P42677	2	sp|P42677|RS27_HUMAN	84	FRS2_DMSO	P42677;Q71UM5	P42677;Q71UM5	4.909|5.545|5.914	16.368	5.456	3	3.248|3.638|2.828	0.124	0.3	0.124	0.3	0.124	-6.853	1.694	0.29
P82909	Alpha-ketoglutarate dehydrogenase component 4 OS=Homo sapiens OX=9606 GN=MRPS36 PE=1 SV=2	P82909	2	sp|P82909|KGD4_HUMAN	103	FRS2_DMSO	P82909	P82909	.|0.230|.	0.745	0.248	3	0.138|0.148|0.155	0.001	0.003	0.001	0.003	0.001	-5.919	1.692	0.44
Q9H000	E3 ubiquitin-protein ligase makorin-2 OS=Homo sapiens OX=9606 GN=MKRN2 PE=1 SV=2	Q9H000	3	sp|Q9H000|MKRN2_HUMAN	416	FRS2_DMSO	Q9H000	Q9H000	0.615|0.406|0.283	1.304	0.435	3	.|.|.	0.294	0.878	0.294	0.878	0.294	-13.018	1.69	0.216
O75391	Sperm-associated antigen 7 OS=Homo sapiens OX=9606 GN=SPAG7 PE=1 SV=2	O75391	2	sp|O75391|SPAG7_HUMAN	227	FRS2_DMSO	O75391	O75391	0.170|0.177|.	0.604	0.201	3	0.193|.|0.074	0	0	0	0	0	-11.354	1.69	0.534
O14733	Dual specificity mitogen-activated protein kinase kinase 7 OS=Homo sapiens OX=9606 GN=MAP2K7 PE=1 SV=2	O14733	4	sp|O14733|MP2K7_HUMAN	419	FRS2_DMSO	O14733	O14733	0.479|0.502|0.172	1.153	0.384	3	0.233|0.214|0.236	0.2	0.3	0.2	0.3	0.2	-13.349	1.689	0.263
Q08722	Leukocyte surface antigen CD47 OS=Homo sapiens OX=9606 GN=CD47 PE=1 SV=1	Q08722	3	sp|Q08722|CD47_HUMAN	323	FRS2_DMSO	Q08722	Q08722	0.289|.|1.361	1.907	0.636	3	.|.|0.377	0.333	1	0.333	1	0.333	-13.349	1.687	0.169
A0A804HJG7;E7ERI8;E7EW49	Cytoplasmic linker associated protein 2 OS=Homo sapiens OX=9606 GN=CLASP2 PE=1 SV=1	A0A804HJG7	3	tr|A0A804HJG7|A0A804HJG7_HUMAN	1506	FRS2_DMSO	A0A804HJG7;E7ERI8;E7EW49	A0A804HJG7;E7ERI8;E7EW49	0.365|0.261|0.181	0.807	0.269	3	0.125|0.232|0.140	0.286	0.85	0.286	0.85	0.286	-11.754	1.686	0.219
A2RRP1	NBAS subunit of NRZ tethering complex OS=Homo sapiens OX=9606 GN=NBAS PE=1 SV=2	A2RRP1	2	sp|A2RRP1|NBAS_HUMAN	2371	FRS2_DMSO	A2RRP1	A2RRP1	0.284|.|.	0.798	0.266	3	.|.|0.158	0.003	0.009	0.003	0.009	0.003	-8.264	1.685	0.416
P53007	Tricarboxylate transport protein, mitochondrial OS=Homo sapiens OX=9606 GN=SLC25A1 PE=1 SV=2	P53007	10	sp|P53007|TXTP_HUMAN	311	FRS2_DMSO	P53007	P53007	1.343|1.727|1.233	4.303	1.434	3	1.078|0.748|0.768	0.006	0.018	0.006	0.018	0.006	-10.539	1.683	0.4
P43007	Neutral amino acid transporter A OS=Homo sapiens OX=9606 GN=SLC1A4 PE=1 SV=1	P43007	5	sp|P43007|SATT_HUMAN	532	FRS2_DMSO	P43007	P43007	0.388|0.474|0.428	1.29	0.43	3	0.252|0.217|0.304	0.013	0.036	0.013	0.036	0.013	-8.759	1.682	0.384
P01011	Alpha-1-antichymotrypsin OS=Homo sapiens OX=9606 GN=SERPINA3 PE=1 SV=2	P01011	3	sp|P01011|AACT_HUMAN	423	FRS2_DMSO	P01011	P01011	.|0.502|.	1.016	0.339	3	.|0.202|.	0.333	1	0.333	1	0.333	-12.457	1.679	0.174
Q14181	DNA polymerase alpha subunit B OS=Homo sapiens OX=9606 GN=POLA2 PE=1 SV=2	Q14181	9	sp|Q14181|DPOA2_HUMAN	598	FRS2_DMSO	Q14181	Q14181	0.485|0.163|.	0.905	0.302	3	0.208|0.206|0.135	0.123	0.368	0.123	0.368	0.123	-12.811	1.679	0.291
Q8WXD5	Gem-associated protein 6 OS=Homo sapiens OX=9606 GN=GEMIN6 PE=1 SV=1	Q8WXD5	2	sp|Q8WXD5|GEMI6_HUMAN	167	FRS2_DMSO	Q8WXD5	Q8WXD5	0.152|0.077|0.192	0.421	0.14	3	0.084|.|.	0.111	0.333	0.111	0.333	0.111	-13.249	1.679	0.299
Q7L2H7	Eukaryotic translation initiation factor 3 subunit M OS=Homo sapiens OX=9606 GN=EIF3M PE=1 SV=1	Q7L2H7	6	sp|Q7L2H7|EIF3M_HUMAN	374	FRS2_DMSO	Q7L2H7	Q7L2H7	0.721|0.609|0.358	1.687	0.562	3	0.475|0.246|0.323	0.229	0.627	0.229	0.627	0.229	-12.884	1.676	0.236
Q6UVK1	Chondroitin sulfate proteoglycan 4 OS=Homo sapiens OX=9606 GN=CSPG4 PE=1 SV=2	Q6UVK1	5	sp|Q6UVK1|CSPG4_HUMAN	2322	FRS2_DMSO	Q6UVK1	Q6UVK1	.|0.225|.	0.74	0.247	3	0.147|.|.	0	0	0	0	0	-10.116	1.675	0.525
P29317	Ephrin type-A receptor 2 OS=Homo sapiens OX=9606 GN=EPHA2 PE=1 SV=2	P29317	18	sp|P29317|EPHA2_HUMAN	976	FRS2_DMSO	P29317	P29317	1.768|1.894|1.521	5.184	1.728	3	0.981|1.067|1.049	0.121	0.3	0.121	0.3	0.121	-7.826	1.675	0.293
Q14344	Guanine nucleotide-binding protein subunit alpha-13 OS=Homo sapiens OX=9606 GN=GNA13 PE=1 SV=2	Q14344	8	sp|Q14344|GNA13_HUMAN	377	FRS2_DMSO	Q14344	Q14344	0.634|0.552|0.413	1.599	0.533	3	0.503|.|0.201	0.086	0.256	0.086	0.256	0.086	-12.007	1.674	0.333
P35579;Q7Z406	Myosin-9 OS=Homo sapiens OX=9606 GN=MYH9 PE=1 SV=4	P35579	2	sp|P35579|MYH9_HUMAN	1960	FRS2_DMSO	P35579;Q7Z406	P35579;Q7Z406	0.973|1.442|1.025	3.44	1.147	3	1.054|0.388|0.789	0.152	0.388	0.152	0.388	0.152	-3.556	1.672	0.278
Q9UHD9;Q9UMX0	Ubiquilin-2 OS=Homo sapiens OX=9606 GN=UBQLN2 PE=1 SV=2	Q9UHD9	2	sp|Q9UHD9|UBQL2_HUMAN	624	FRS2_DMSO	Q9UHD9;Q9UMX0	Q9UHD9;Q9UMX0	0.345|0.240|.	0.842	0.281	3	0.108|0.200|0.220	0	0	0	0	0	-11.791	1.671	0.516
Q15814	Tubulin-specific chaperone C OS=Homo sapiens OX=9606 GN=TBCC PE=1 SV=2	Q15814	3	sp|Q15814|TBCC_HUMAN	346	FRS2_DMSO	Q15814	Q15814	0.774|.|.	1.288	0.429	3	.|.|.	0.333	1	0.333	1	0.333	-13.349	1.669	0.174
Q9Y4W6	AFG3-like protein 2 OS=Homo sapiens OX=9606 GN=AFG3L2 PE=1 SV=2	Q9Y4W6	22	sp|Q9Y4W6|AFG32_HUMAN	797	FRS2_DMSO	Q9Y4W6	Q9Y4W6	1.594|1.830|1.434	4.858	1.619	3	0.787|1.252|0.931	0.015	0.044	0.015	0.044	0.015	-11.295	1.667	0.381
Q9HCC0	Methylcrotonoyl-CoA carboxylase beta chain, mitochondrial OS=Homo sapiens OX=9606 GN=MCCC2 PE=1 SV=1	Q9HCC0	10	sp|Q9HCC0|MCCB_HUMAN	563	FRS2_DMSO	Q9HCC0	Q9HCC0	.|.|0.184	0.699	0.233	3	.|0.140|.	0	0	0	0	0	-12.311	1.666	0.661
Q8N335	Glycerol-3-phosphate dehydrogenase 1-like protein OS=Homo sapiens OX=9606 GN=GPD1L PE=1 SV=1	Q8N335	2	sp|Q8N335|GPD1L_HUMAN	351	FRS2_DMSO	Q8N335	Q8N335	0.207|0.178|.	0.642	0.214	3	.|0.116|0.143	0	0	0	0	0	-12.134	1.664	0.477
Q9H0E2	Toll-interacting protein OS=Homo sapiens OX=9606 GN=TOLLIP PE=1 SV=1	Q9H0E2	4	sp|Q9H0E2|TOLIP_HUMAN	274	FRS2_DMSO	Q9H0E2	Q9H0E2	0.785|0.485|0.098	1.368	0.456	3	.|0.133|0.567	0.333	1	0.333	1	0.333	-12.998	1.661	0.165
Q8IYS2	Uncharacterized protein KIAA2013 OS=Homo sapiens OX=9606 GN=KIAA2013 PE=1 SV=1	Q8IYS2	4	sp|Q8IYS2|K2013_HUMAN	634	FRS2_DMSO	Q8IYS2	Q8IYS2	.|0.244|0.201	0.702	0.234	3	0.134|0.147|0.142	0.03	0.089	0.03	0.089	0.03	-8.782	1.66	0.365
Q9C0E2	Exportin-4 OS=Homo sapiens OX=9606 GN=XPO4 PE=1 SV=2	Q9C0E2	9	sp|Q9C0E2|XPO4_HUMAN	1151	FRS2_DMSO	Q9C0E2	Q9C0E2	0.300|0.377|.	0.935	0.312	3	0.180|0.119|0.310	0	0	0	0	0	-11.82	1.657	0.528
P46926	Glucosamine-6-phosphate isomerase 1 OS=Homo sapiens OX=9606 GN=GNPDA1 PE=1 SV=1	P46926	6	sp|P46926|GNPI1_HUMAN	289	FRS2_DMSO	P46926	P46926	0.112|.|.	0.626	0.209	3	.|.|0.126	0	0	0	0	0	-13.669	1.656	0.684
Q9NZM1	Myoferlin OS=Homo sapiens OX=9606 GN=MYOF PE=1 SV=1	Q9NZM1	73	sp|Q9NZM1|MYOF_HUMAN	2061	FRS2_DMSO	Q9NZM1	Q9NZM1	1.245|1.628|1.525	4.398	1.466	3	0.766|1.152|0.789	0.005	0.014	0.005	0.014	0.005	-11.673	1.654	0.405
Q5SW79	Centrosomal protein of 170 kDa OS=Homo sapiens OX=9606 GN=CEP170 PE=1 SV=1	Q5SW79	19	sp|Q5SW79|CE170_HUMAN	1584	FRS2_DMSO	Q5SW79	Q5SW79	0.838|1.112|0.438	2.387	0.796	3	0.475|0.546|0.433	0.242	0.627	0.242	0.627	0.242	-13.349	1.649	0.232
Q70E73	Ras-associated and pleckstrin homology domains-containing protein 1 OS=Homo sapiens OX=9606 GN=RAPH1 PE=1 SV=3	Q70E73	11	sp|Q70E73|RAPH1_HUMAN	1250	FRS2_DMSO	Q70E73	Q70E73	0.906|0.794|0.607	2.307	0.769	3	0.590|.|0.369	0.029	0.085	0.029	0.085	0.029	-11.625	1.649	0.365
Q53H12	Acylglycerol kinase, mitochondrial OS=Homo sapiens OX=9606 GN=AGK PE=1 SV=2	Q53H12	5	sp|Q53H12|AGK_HUMAN	422	FRS2_DMSO	Q53H12	Q53H12	0.960|0.804|0.254	2.018	0.673	3	0.203|0.910|0.368	0.243	0.436	0.243	0.436	0.243	-5.4	1.648	0.232
Y-FGCZCont00455	REFSEQ:XP_001252647 (Bos taurus) similar to endopin 2B	Y-FGCZCont00455	4	zz|Y-FGCZCont00455|	417	FRS2_DMSO	Y-FGCZCont00455	Y-FGCZCont00455	.|0.756|.	1.271	0.424	3	.|.|.	0.333	1	0.333	1	0.333	-12.391	1.647	0.174
Q96MW1	Coiled-coil domain-containing protein 43 OS=Homo sapiens OX=9606 GN=CCDC43 PE=1 SV=2	Q96MW1	3	sp|Q96MW1|CCD43_HUMAN	224	FRS2_DMSO	Q96MW1	Q96MW1	1.359|0.353|0.273	1.985	0.662	3	0.460|0.382|0.369	0.333	1	0.333	1	0.333	-13.349	1.647	0.171
O14908	PDZ domain-containing protein GIPC1 OS=Homo sapiens OX=9606 GN=GIPC1 PE=1 SV=2	O14908	7	sp|O14908|GIPC1_HUMAN	333	FRS2_DMSO	O14908	O14908	0.676|0.624|0.452	1.752	0.584	3	0.218|0.592|0.347	0.119	0.219	0.119	0.219	0.119	-4.625	1.644	0.294
P05141;P12235;P12236	ADP/ATP translocase 2 OS=Homo sapiens OX=9606 GN=SLC25A5 PE=1 SV=7	P05141	6	sp|P05141|ADT2_HUMAN	298	FRS2_DMSO	P05141;P12235;P12236	P05141;P12235;P12236	17.302|19.588|16.833	53.724	17.908	3	10.165|11.261|11.330	0.102	0.3	0.102	0.3	0.102	-6.456	1.642	0.31
Q9BVN2	AP-4 complex accessory subunit RUSC1 OS=Homo sapiens OX=9606 GN=RUSC1 PE=1 SV=3	Q9BVN2	6	sp|Q9BVN2|RUSC1_HUMAN	902	FRS2_DMSO	Q9BVN2	Q9BVN2	0.528|0.326|0.295	1.15	0.383	3	0.225|0.211|0.268	0.147	0.442	0.147	0.442	0.147	-11.336	1.641	0.28
Q9UNQ2	Probable dimethyladenosine transferase OS=Homo sapiens OX=9606 GN=DIMT1 PE=1 SV=1	Q9UNQ2	2	sp|Q9UNQ2|DIM1_HUMAN	313	FRS2_DMSO	Q9UNQ2	Q9UNQ2	.|0.431|.	0.945	0.315	3	.|.|0.192	0.326	0.977	0.326	0.977	0.326	-12.101	1.639	0.184
Q9BYD3	Large ribosomal subunit protein uL4m OS=Homo sapiens OX=9606 GN=MRPL4 PE=1 SV=1	Q9BYD3	5	sp|Q9BYD3|RM04_HUMAN	311	FRS2_DMSO	Q9BYD3	Q9BYD3	0.635|0.597|0.472	1.703	0.568	3	0.390|0.361|0.301	0.12	0.3	0.12	0.3	0.12	-10.002	1.629	0.293
Q9UG63	ATP-binding cassette sub-family F member 2 OS=Homo sapiens OX=9606 GN=ABCF2 PE=1 SV=2	Q9UG63	23	sp|Q9UG63|ABCF2_HUMAN	623	FRS2_DMSO	Q9UG63	Q9UG63	2.003|1.939|0.990	4.933	1.644	3	1.548|0.494|1.347	0.185	0.29	0.185	0.29	0.185	-4.662	1.628	0.268
Q9NTI5	Sister chromatid cohesion protein PDS5 homolog B OS=Homo sapiens OX=9606 GN=PDS5B PE=1 SV=1	Q9NTI5	19	sp|Q9NTI5|PDS5B_HUMAN	1447	FRS2_DMSO	Q9NTI5	Q9NTI5	0.615|0.648|0.692	1.955	0.652	3	0.529|0.347|0.349	0	0	0	0	0	-10.463	1.628	0.492
P57086	SCAN domain-containing protein 1 OS=Homo sapiens OX=9606 GN=SCAND1 PE=1 SV=1	P57086	2	sp|P57086|SCND1_HUMAN	179	FRS2_DMSO	P57086	P57086	.|.|0.158	0.673	0.224	3	.|.|0.138	0	0	0	0	0	-13.125	1.625	0.674
O15212	Prefoldin subunit 6 OS=Homo sapiens OX=9606 GN=PFDN6 PE=1 SV=1	O15212	5	sp|O15212|PFD6_HUMAN	129	FRS2_DMSO	O15212	O15212	0.557|0.641|0.324	1.522	0.507	3	0.337|0.383|0.237	0.006	0.019	0.006	0.019	0.006	-13.047	1.622	0.399
O15355	Protein phosphatase 1G OS=Homo sapiens OX=9606 GN=PPM1G PE=1 SV=1	O15355	12	sp|O15355|PPM1G_HUMAN	546	FRS2_DMSO	O15355	O15355	0.664|0.529|0.366	1.558	0.519	3	0.477|0.314|0.221	0.146	0.41	0.146	0.41	0.146	-8.706	1.619	0.28
Q969E8	Pre-rRNA-processing protein TSR2 homolog OS=Homo sapiens OX=9606 GN=TSR2 PE=1 SV=1	Q969E8	3	sp|Q969E8|TSR2_HUMAN	191	FRS2_DMSO	Q969E8	Q969E8	0.902|0.626|.	1.786	0.595	3	0.562|0.241|.	0.333	0.998	0.333	0.998	0.333	-13.349	1.617	0.176
Q15650	Activating signal cointegrator 1 OS=Homo sapiens OX=9606 GN=TRIP4 PE=1 SV=4	Q15650	6	sp|Q15650|TRIP4_HUMAN	581	FRS2_DMSO	Q15650	Q15650	0.423|0.325|.	1.005	0.335	3	0.475|.|0.091	0.164	0.493	0.164	0.493	0.164	-12.638	1.616	0.274
Q14764	Major vault protein OS=Homo sapiens OX=9606 GN=MVP PE=1 SV=4	Q14764	29	sp|Q14764|MVP_HUMAN	893	FRS2_DMSO	Q14764	Q14764	0.951|0.923|0.947	2.822	0.941	3	.|1.183|0.287	0.001	0.001	0.001	0.001	0.001	-7.32	1.615	0.435
A0A8Q3SIU1	RAS protein activator like 2 OS=Homo sapiens OX=9606 GN=RASAL2 PE=1 SV=1	A0A8Q3SIU1	2	tr|A0A8Q3SIU1|A0A8Q3SIU1_HUMAN	1416	FRS2_DMSO	A0A8Q3SIU1	A0A8Q3SIU1	0.432|0.432|0.413	1.276	0.425	3	0.281|0.244|0.267	0.009	0.012	0.009	0.012	0.009	-5.978	1.615	0.392
Q9H936	Mitochondrial glutamate carrier 1 OS=Homo sapiens OX=9606 GN=SLC25A22 PE=1 SV=1	Q9H936	9	sp|Q9H936|GHC1_HUMAN	323	FRS2_DMSO	Q9H936	Q9H936	1.674|1.810|1.627	5.111	1.704	3	0.725|1.283|1.272	0.009	0.02	0.009	0.02	0.009	-5.962	1.611	0.391
O95299	NADH dehydrogenase [ubiquinone] 1 alpha subcomplex subunit 10, mitochondrial OS=Homo sapiens OX=9606 GN=NDUFA10 PE=1 SV=1	O95299	5	sp|O95299|NDUAA_HUMAN	355	FRS2_DMSO	O95299	O95299	0.355|0.338|0.292	0.985	0.328	3	0.279|0.253|0.120	0	0	0	0	0	-11.729	1.609	0.528
Q13563	Polycystin-2 OS=Homo sapiens OX=9606 GN=PKD2 PE=1 SV=3	Q13563	3	sp|Q13563|PKD2_HUMAN	968	FRS2_DMSO	Q13563	Q13563	.|0.133|.	0.647	0.216	3	0.118|0.153|.	0	0	0	0	0	-13.349	1.608	0.681
Q9P0U4	CXXC-type zinc finger protein 1 OS=Homo sapiens OX=9606 GN=CXXC1 PE=1 SV=2	Q9P0U4	6	sp|Q9P0U4|CXXC1_HUMAN	656	FRS2_DMSO	Q9P0U4	Q9P0U4	0.331|0.423|0.326	1.08	0.36	3	0.245|0.186|0.247	0.057	0.17	0.057	0.17	0.057	-9.247	1.606	0.346
P83436	Conserved oligomeric Golgi complex subunit 7 OS=Homo sapiens OX=9606 GN=COG7 PE=1 SV=1	P83436	8	sp|P83436|COG7_HUMAN	770	FRS2_DMSO	P83436	P83436	0.079|0.115|.	0.452	0.151	3	.|.|0.094	0	0	0	0	0	-13.077	1.605	0.603
Q6WCQ1	Myosin phosphatase Rho-interacting protein OS=Homo sapiens OX=9606 GN=MPRIP PE=1 SV=3	Q6WCQ1	4	sp|Q6WCQ1|MPRIP_HUMAN	1025	FRS2_DMSO	Q6WCQ1	Q6WCQ1	.|0.076|.	0.591	0.197	3	0.130|0.128|0.111	0	0	0	0	0	-13.349	1.605	0.675
Q99567	Nuclear pore complex protein Nup88 OS=Homo sapiens OX=9606 GN=NUP88 PE=1 SV=2	Q99567	7	sp|Q99567|NUP88_HUMAN	741	FRS2_DMSO	Q99567	Q99567	0.717|0.422|0.282	1.421	0.474	3	0.238|0.369|0.293	0.333	0.999	0.333	0.999	0.333	-13.349	1.605	0.175
Q14160	Protein scribble homolog OS=Homo sapiens OX=9606 GN=SCRIB PE=1 SV=5	Q14160	19	sp|Q14160|SCRIB_HUMAN	1630	FRS2_DMSO	Q14160	Q14160	0.709|0.786|0.471	1.967	0.656	3	0.397|0.430|0.401	0.132	0.3	0.132	0.3	0.132	-12.606	1.604	0.287
Q14241	Elongin-A OS=Homo sapiens OX=9606 GN=ELOA PE=1 SV=2	Q14241	7	sp|Q14241|ELOA1_HUMAN	798	FRS2_DMSO	Q14241	Q14241	1.026|1.006|0.872	2.904	0.968	3	0.754|0.429|0.683	0.005	0.01	0.005	0.01	0.005	-8.36	1.601	0.403
Q96P47	Arf-GAP with GTPase, ANK repeat and PH domain-containing protein 3 OS=Homo sapiens OX=9606 GN=AGAP3 PE=1 SV=2	Q96P47	4	sp|Q96P47|AGAP3_HUMAN	875	FRS2_DMSO	Q96P47	Q96P47	0.157|0.176|.	0.59	0.197	3	0.091|0.166|.	0	0	0	0	0	-12.687	1.599	0.551
Q7Z4G1	COMM domain-containing protein 6 OS=Homo sapiens OX=9606 GN=COMMD6 PE=1 SV=1	Q7Z4G1	3	sp|Q7Z4G1|COMD6_HUMAN	85	FRS2_DMSO	Q7Z4G1	Q7Z4G1	.|0.353|.	0.867	0.289	3	0.254|.|0.129	0.046	0.138	0.046	0.138	0.046	-11.595	1.598	0.351
Q9UBS3	DnaJ homolog subfamily B member 9 OS=Homo sapiens OX=9606 GN=DNAJB9 PE=1 SV=1	Q9UBS3	2	sp|Q9UBS3|DNJB9_HUMAN	223	FRS2_DMSO	Q9UBS3	Q9UBS3	0.247|0.190|0.244	0.681	0.227	3	.|0.175|0.115	0.002	0.004	0.002	0.004	0.002	-12.326	1.598	0.423
Q9Y672	Dolichyl pyrophosphate Man9GlcNAc2 alpha-1,3-glucosyltransferase OS=Homo sapiens OX=9606 GN=ALG6 PE=1 SV=2	Q9Y672	4	sp|Q9Y672|ALG6_HUMAN	507	FRS2_DMSO	Q9Y672	Q9Y672	.|0.289|.	0.803	0.268	3	0.078|0.360|.	0	0	0	0	0	-10.614	1.597	0.503
O94822	E3 ubiquitin-protein ligase listerin OS=Homo sapiens OX=9606 GN=LTN1 PE=1 SV=6	O94822	10	sp|O94822|LTN1_HUMAN	1766	FRS2_DMSO	O94822	O94822	0.493|0.439|0.346	1.278	0.426	3	0.276|0.280|0.246	0.104	0.3	0.104	0.3	0.104	-10.917	1.595	0.306
Q5JRA6	Transport and Golgi organization protein 1 homolog OS=Homo sapiens OX=9606 GN=MIA3 PE=1 SV=1	Q5JRA6	10	sp|Q5JRA6|TGO1_HUMAN	1907	FRS2_DMSO	Q5JRA6	Q5JRA6	0.209|0.170|.	0.636	0.212	3	0.114|0.242|0.085	0	0	0	0	0	-12.054	1.593	0.553
Q8N6N3	UPF0690 protein C1orf52 OS=Homo sapiens OX=9606 GN=C1orf52 PE=1 SV=1	Q8N6N3	4	sp|Q8N6N3|CA052_HUMAN	182	FRS2_DMSO	Q8N6N3	Q8N6N3	0.545|0.458|0.296	1.299	0.433	3	0.240|.|0.308	0.109	0.328	0.109	0.328	0.109	-13.22	1.592	0.3
Q13017	Rho GTPase-activating protein 5 OS=Homo sapiens OX=9606 GN=ARHGAP5 PE=1 SV=2	Q13017	5	sp|Q13017|RHG05_HUMAN	1502	FRS2_DMSO	Q13017	Q13017	0.464|0.315|.	1.036	0.345	3	0.247|0.191|.	0.294	0.883	0.294	0.883	0.294	-12.895	1.591	0.216
Q9HD20	Endoplasmic reticulum transmembrane helix translocase OS=Homo sapiens OX=9606 GN=ATP13A1 PE=1 SV=2	Q9HD20	14	sp|Q9HD20|AT131_HUMAN	1204	FRS2_DMSO	Q9HD20	Q9HD20	0.626|0.645|0.558	1.829	0.61	3	0.282|0.428|0.468	0.002	0.003	0.002	0.003	0.002	-9.831	1.59	0.429
P01130	Low-density lipoprotein receptor OS=Homo sapiens OX=9606 GN=LDLR PE=1 SV=1	P01130	7	sp|P01130|LDLR_HUMAN	860	FRS2_DMSO	P01130	P01130	0.253|0.341|.	0.852	0.284	3	0.195|0.215|0.136	0	0.001	0	0.001	0	-11.249	1.59	0.468
Q9BVQ7	ATPase family gene 2 protein homolog B OS=Homo sapiens OX=9606 GN=AFG2B PE=1 SV=2	Q9BVQ7	5	sp|Q9BVQ7|AFG2B_HUMAN	753	FRS2_DMSO	Q9BVQ7	Q9BVQ7	0.439|0.401|0.274	1.115	0.372	3	0.228|0.240|.	0.008	0.023	0.008	0.023	0.008	-12.937	1.588	0.395
P04899;P08754;P63096	Guanine nucleotide-binding protein G(i) subunit alpha-2 OS=Homo sapiens OX=9606 GN=GNAI2 PE=1 SV=3	P04899	4	sp|P04899|GNAI2_HUMAN	355	FRS2_DMSO	P04899;P08754;P63096	P04899;P08754;P63096	.|0.750|0.219	1.226	0.409	3	.|.|.	0.098	0.295	0.098	0.295	0.098	-13.369	1.588	0.328
Q9UNK0	Syntaxin-8 OS=Homo sapiens OX=9606 GN=STX8 PE=1 SV=2	Q9UNK0	5	sp|Q9UNK0|STX8_HUMAN	236	FRS2_DMSO	Q9UNK0	Q9UNK0	0.337|0.344|0.138	0.819	0.273	3	0.114|0.330|0.135	0.191	0.3	0.191	0.3	0.191	-6.767	1.588	0.266
Q9Y6X8	Zinc fingers and homeoboxes protein 2 OS=Homo sapiens OX=9606 GN=ZHX2 PE=1 SV=1	Q9Y6X8	2	sp|Q9Y6X8|ZHX2_HUMAN	837	FRS2_DMSO	Q9Y6X8	Q9Y6X8	0.205|0.170|.	0.632	0.211	3	0.148|0.143|0.111	0	0.001	0	0.001	0	-11.439	1.587	0.471
P18433	Receptor-type tyrosine-protein phosphatase alpha OS=Homo sapiens OX=9606 GN=PTPRA PE=1 SV=3	P18433	2	sp|P18433|PTPRA_HUMAN	802	FRS2_DMSO	P18433	P18433	.|0.127|.	0.641	0.214	3	.|0.165|0.110	0	0	0	0	0	-13.349	1.584	0.682
Q09666	Neuroblast differentiation-associated protein AHNAK OS=Homo sapiens OX=9606 GN=AHNAK PE=1 SV=2	Q09666	189	sp|Q09666|AHNK_HUMAN	5890	FRS2_DMSO	Q09666	Q09666	3.098|3.272|2.720	9.089	3.03	3	2.041|1.596|2.153	0.003	0.007	0.003	0.007	0.003	-9.719	1.583	0.416
Q2M2I8	AP2-associated protein kinase 1 OS=Homo sapiens OX=9606 GN=AAK1 PE=1 SV=3	Q2M2I8	10	sp|Q2M2I8|AAK1_HUMAN	961	FRS2_DMSO	Q2M2I8	Q2M2I8	0.688|0.647|0.220	1.555	0.518	3	0.306|0.276|0.416	0.329	0.799	0.329	0.799	0.329	-13.349	1.582	0.182
Y-FGCZCont00021	zz_FGCZCont0020_P02770_ALBU_RAT blastpHomologue_0.0	Y-FGCZCont00021	2	zz|Y-FGCZCont00021|	608	FRS2_DMSO	Y-FGCZCont00021	Y-FGCZCont00021	0.557|1.440|0.424	2.422	0.807	3	0.412|.|0.634	0.333	1	0.333	1	0.333	-13.349	1.579	0.174
Q9H3P2	Negative elongation factor A OS=Homo sapiens OX=9606 GN=NELFA PE=1 SV=3	Q9H3P2	5	sp|Q9H3P2|NELFA_HUMAN	528	FRS2_DMSO	Q9H3P2	Q9H3P2	0.505|0.503|0.366	1.375	0.458	3	0.433|0.403|0.140	0.126	0.172	0.126	0.172	0.126	-3.248	1.579	0.29
P52788	Spermine synthase OS=Homo sapiens OX=9606 GN=SMS PE=1 SV=2	P52788	9	sp|P52788|SPSY_HUMAN	366	FRS2_DMSO	P52788	P52788	.|0.704|.	1.219	0.406	3	.|.|.	0.33	0.99	0.33	0.99	0.33	-14.063	1.579	0.181
O00161	Synaptosomal-associated protein 23 OS=Homo sapiens OX=9606 GN=SNAP23 PE=1 SV=1	O00161	7	sp|O00161|SNP23_HUMAN	211	FRS2_DMSO	O00161	O00161	0.277|0.333|0.226	0.837	0.279	3	0.211|0.148|.	0	0.001	0	0.001	0	-12.009	1.579	0.465
O15554	Intermediate conductance calcium-activated potassium channel protein 4 OS=Homo sapiens OX=9606 GN=KCNN4 PE=1 SV=1	O15554	4	sp|O15554|KCNN4_HUMAN	427	FRS2_DMSO	O15554	O15554	0.269|0.395|0.372	1.035	0.345	3	.|0.255|0.187	0.002	0.005	0.002	0.005	0.002	-12.675	1.578	0.427
Q8IYB8	ATP-dependent RNA helicase SUPV3L1, mitochondrial OS=Homo sapiens OX=9606 GN=SUPV3L1 PE=1 SV=1	Q8IYB8	6	sp|Q8IYB8|SUV3_HUMAN	786	FRS2_DMSO	Q8IYB8	Q8IYB8	0.856|0.745|0.642	2.243	0.748	3	0.547|0.538|0.363	0.003	0.008	0.003	0.008	0.003	-12.086	1.576	0.418
Q9H4L5	Oxysterol-binding protein-related protein 3 OS=Homo sapiens OX=9606 GN=OSBPL3 PE=1 SV=1	Q9H4L5	10	sp|Q9H4L5|OSBL3_HUMAN	887	FRS2_DMSO	Q9H4L5	Q9H4L5	0.480|0.486|0.236	1.201	0.4	3	0.272|0.242|0.249	0.2	0.3	0.2	0.3	0.2	-13.349	1.576	0.263
O43615	Mitochondrial import inner membrane translocase subunit TIM44 OS=Homo sapiens OX=9606 GN=TIMM44 PE=1 SV=2	O43615	13	sp|O43615|TIM44_HUMAN	452	FRS2_DMSO	O43615	O43615	1.452|3.328|1.837	6.616	2.205	3	2.110|0.663|1.972	0.188	0.498	0.188	0.498	0.188	-4.096	1.572	0.267
Q4V328	GRIP1-associated protein 1 OS=Homo sapiens OX=9606 GN=GRIPAP1 PE=1 SV=2	Q4V328	12	sp|Q4V328|GRAP1_HUMAN	841	FRS2_DMSO	Q4V328	Q4V328	0.569|0.237|.	1.063	0.354	3	0.325|.|0.157	0.333	1	0.333	1	0.333	-13.307	1.571	0.174
Q9P015	Large ribosomal subunit protein uL15m OS=Homo sapiens OX=9606 GN=MRPL15 PE=1 SV=1	Q9P015	5	sp|Q9P015|RM15_HUMAN	296	FRS2_DMSO	Q9P015	Q9P015	0.455|0.391|0.325	1.171	0.39	3	0.283|0.274|0.198	0.001	0.004	0.001	0.004	0.001	-11.944	1.571	0.433
O43824	Putative GTP-binding protein 6 OS=Homo sapiens OX=9606 GN=GTPBP6 PE=1 SV=4	O43824	9	sp|O43824|GTPB6_HUMAN	516	FRS2_DMSO	O43824	O43824	0.547|0.431|0.292	1.27	0.423	3	0.280|0.341|0.205	0.136	0.408	0.136	0.408	0.136	-13.278	1.571	0.285
P10301	Ras-related protein R-Ras OS=Homo sapiens OX=9606 GN=RRAS PE=1 SV=1	P10301	4	sp|P10301|RRAS_HUMAN	218	FRS2_DMSO	P10301	P10301	0.408|0.343|0.396	1.148	0.383	3	0.284|.|0.209	0	0	0	0	0	-11.359	1.571	0.488
P63092;Q5JWF2	Guanine nucleotide-binding protein G(s) subunit alpha isoforms short OS=Homo sapiens OX=9606 GN=GNAS PE=1 SV=1	P63092	8	sp|P63092|GNAS2_HUMAN	394	FRS2_DMSO	P63092;Q5JWF2	P63092;Q5JWF2	0.958|0.921|0.835	2.714	0.905	3	0.648|0.549|0.538	0.008	0.02	0.008	0.02	0.008	-8.337	1.569	0.393
Q53TN4	Plasma membrane ascorbate-dependent reductase CYBRD1 OS=Homo sapiens OX=9606 GN=CYBRD1 PE=1 SV=1	Q53TN4	2	sp|Q53TN4|CYBR1_HUMAN	286	FRS2_DMSO	Q53TN4	Q53TN4	0.289|0.309|0.305	0.903	0.301	3	0.200|0.206|0.172	0.004	0.006	0.004	0.006	0.004	-7.239	1.567	0.412
P62380	TATA box-binding protein-like 1 OS=Homo sapiens OX=9606 GN=TBPL1 PE=1 SV=1	P62380	2	sp|P62380|TBPL1_HUMAN	186	FRS2_DMSO	P62380	P62380	.|0.318|.	0.833	0.278	3	0.076|0.411|.	0.002	0.007	0.002	0.007	0.002	-11.401	1.567	0.421
P28288	ATP-binding cassette sub-family D member 3 OS=Homo sapiens OX=9606 GN=ABCD3 PE=1 SV=1	P28288	16	sp|P28288|ABCD3_HUMAN	659	FRS2_DMSO	P28288	P28288	1.000|1.090|0.958	3.048	1.016	3	0.680|0.629|0.638	0.01	0.03	0.01	0.03	0.01	-7.799	1.566	0.387
Q92989	Polyribonucleotide 5'-hydroxyl-kinase Clp1 OS=Homo sapiens OX=9606 GN=CLP1 PE=1 SV=1	Q92989	3	sp|Q92989|CLP1_HUMAN	425	FRS2_DMSO	Q92989	Q92989	0.275|0.292|.	0.825	0.275	3	0.219|0.141|.	0	0	0	0	0	-11.32	1.566	0.477
Q86X27	Ras-specific guanine nucleotide-releasing factor RalGPS2 OS=Homo sapiens OX=9606 GN=RALGPS2 PE=1 SV=1	Q86X27	2	sp|Q86X27|RGPS2_HUMAN	583	FRS2_DMSO	Q86X27	Q86X27	0.416|.|.	0.93	0.31	3	.|.|0.198	0.253	0.758	0.253	0.758	0.253	-12.333	1.565	0.229
Q8NB37	Glutamine amidotransferase-like class 1 domain-containing protein 1 OS=Homo sapiens OX=9606 GN=GATD1 PE=1 SV=1	Q8NB37	2	sp|Q8NB37|GALD1_HUMAN	220	FRS2_DMSO	Q8NB37	Q8NB37	0.134|0.178|.	0.569	0.19	3	.|.|0.121	0	0	0	0	0	-13.237	1.563	0.533
Q9NZL9	Methionine adenosyltransferase 2 subunit beta OS=Homo sapiens OX=9606 GN=MAT2B PE=1 SV=1	Q9NZL9	9	sp|Q9NZL9|MAT2B_HUMAN	334	FRS2_DMSO	Q9NZL9	Q9NZL9	.|0.087|.	0.601	0.2	3	.|0.181|0.091	0	0	0	0	0	-13.728	1.563	0.684
Q8N6T3	ADP-ribosylation factor GTPase-activating protein 1 OS=Homo sapiens OX=9606 GN=ARFGAP1 PE=1 SV=2	Q8N6T3	8	sp|Q8N6T3|ARFG1_HUMAN	406	FRS2_DMSO	Q8N6T3	Q8N6T3	0.809|0.956|0.766	2.531	0.844	3	0.451|0.812|0.431	0.019	0.052	0.019	0.052	0.019	-6.601	1.561	0.375
P19484	Transcription factor EB OS=Homo sapiens OX=9606 GN=TFEB PE=1 SV=3	P19484	4	sp|P19484|TFEB_HUMAN	476	FRS2_DMSO	P19484	P19484	1.200|0.331|.	1.788	0.596	3	0.529|0.212|0.496	0.314	0.941	0.314	0.941	0.314	-10.01	1.561	0.191
Q9Y508	E3 ubiquitin-protein ligase RNF114 OS=Homo sapiens OX=9606 GN=RNF114 PE=1 SV=1	Q9Y508	5	sp|Q9Y508|RN114_HUMAN	228	FRS2_DMSO	Q9Y508	Q9Y508	0.210|0.133|0.208	0.551	0.184	3	.|0.155|0.089	0	0	0	0	0	-13.038	1.56	0.499
P63272	Transcription elongation factor SPT4 OS=Homo sapiens OX=9606 GN=SUPT4H1 PE=1 SV=1	P63272	2	sp|P63272|SPT4H_HUMAN	117	FRS2_DMSO	P63272	P63272	0.546|0.419|0.239	1.204	0.401	3	.|.|.	0.103	0.3	0.103	0.3	0.103	-13.349	1.56	0.308
O94763	Unconventional prefoldin RPB5 interactor 1 OS=Homo sapiens OX=9606 GN=URI1 PE=1 SV=3	O94763	3	sp|O94763|RMP_HUMAN	535	FRS2_DMSO	O94763	O94763	0.844|0.739|.	1.841	0.614	3	0.413|0.331|0.446	0.224	0.371	0.224	0.371	0.224	-13.349	1.56	0.238
P78357	Contactin-associated protein 1 OS=Homo sapiens OX=9606 GN=CNTNAP1 PE=1 SV=1	P78357	7	sp|P78357|CNTP1_HUMAN	1384	FRS2_DMSO	P78357	P78357	0.516|0.462|0.344	1.323	0.441	3	0.364|0.220|.	0.001	0.004	0.001	0.004	0.001	-12.636	1.559	0.431
O75955	Flotillin-1 OS=Homo sapiens OX=9606 GN=FLOT1 PE=1 SV=3	O75955	14	sp|O75955|FLOT1_HUMAN	427	FRS2_DMSO	O75955	O75955	0.253|0.315|0.335	0.903	0.301	3	0.155|0.216|0.216	0	0.001	0	0.001	0	-11.58	1.558	0.456
Q06203	Amidophosphoribosyltransferase OS=Homo sapiens OX=9606 GN=PPAT PE=1 SV=1	Q06203	12	sp|Q06203|PUR1_HUMAN	517	FRS2_DMSO	Q06203	Q06203	1.122|0.971|0.501	2.594	0.865	3	0.486|0.667|0.529	0.103	0.3	0.103	0.3	0.103	-13.349	1.557	0.308
P48634	Protein PRRC2A OS=Homo sapiens OX=9606 GN=PRRC2A PE=1 SV=3	P48634	12	sp|P48634|PRC2A_HUMAN	2157	FRS2_DMSO	P48634	P48634	0.645|0.546|0.513	1.704	0.568	3	0.470|0.325|0.317	0.001	0.002	0.001	0.002	0.001	-11.555	1.557	0.443
O43707	Alpha-actinin-4 OS=Homo sapiens OX=9606 GN=ACTN4 PE=1 SV=2	O43707	31	sp|O43707|ACTN4_HUMAN	911	FRS2_DMSO	O43707	O43707	3.923|2.102|0.176	6.201	2.067	3	.|0.255|6.919	0.334	0.999	0.334	0.999	0.334	-13.349	1.555	0.163
P05141;P12236	ADP/ATP translocase 2 OS=Homo sapiens OX=9606 GN=SLC25A5 PE=1 SV=7	P05141	3	sp|P05141|ADT2_HUMAN	298	FRS2_DMSO	P05141;P12236	P05141;P12236	12.580|11.409|9.449	33.438	11.146	3	6.919|6.823|7.823	0.048	0.14	0.048	0.14	0.048	-10.575	1.554	0.35
Q86TB9	Protein PAT1 homolog 1 OS=Homo sapiens OX=9606 GN=PATL1 PE=1 SV=2	Q86TB9	7	sp|Q86TB9|PATL1_HUMAN	770	FRS2_DMSO	Q86TB9	Q86TB9	0.523|0.581|0.578	1.682	0.561	3	0.340|0.502|0.276	0.002	0.003	0.002	0.003	0.002	-8.074	1.554	0.422
Q15654	Thyroid receptor-interacting protein 6 OS=Homo sapiens OX=9606 GN=TRIP6 PE=1 SV=3	Q15654	12	sp|Q15654|TRIP6_HUMAN	476	FRS2_DMSO	Q15654	Q15654	1.166|1.136|1.057	3.359	1.12	3	0.560|1.024|0.654	0.003	0.005	0.003	0.005	0.003	-7.408	1.553	0.417
O60563	Cyclin-T1 OS=Homo sapiens OX=9606 GN=CCNT1 PE=1 SV=1	O60563	3	sp|O60563|CCNT1_HUMAN	726	FRS2_DMSO	O60563	O60563	0.252|0.271|0.244	0.767	0.256	3	0.210|0.163|0.131	0	0	0	0	0	-11.327	1.55	0.48
P78314	SH3 domain-binding protein 2 OS=Homo sapiens OX=9606 GN=SH3BP2 PE=1 SV=2	P78314	2	sp|P78314|3BP2_HUMAN	561	FRS2_DMSO	P78314	P78314	0.185|.|.	0.7	0.233	3	.|.|0.151	0	0	0	0	0	-12.799	1.55	0.673
O75746	Electrogenic aspartate/glutamate antiporter SLC25A12, mitochondrial OS=Homo sapiens OX=9606 GN=SLC25A12 PE=1 SV=2	O75746	13	sp|O75746|S2512_HUMAN	678	FRS2_DMSO	O75746	O75746	1.442|0.342|0.258	2.042	0.681	3	0.241|0.153|2.311	0.233	0.698	0.233	0.698	0.233	-11.655	1.547	0.235
Q4G0N4	NAD kinase 2, mitochondrial OS=Homo sapiens OX=9606 GN=NADK2 PE=1 SV=2	Q4G0N4	8	sp|Q4G0N4|NAKD2_HUMAN	442	FRS2_DMSO	Q4G0N4	Q4G0N4	.|0.376|.	0.89	0.297	3	.|0.268|0.137	0.001	0.002	0.001	0.002	0.001	-11.856	1.547	0.451
Q9NXH9	tRNA (guanine(26)-N(2))-dimethyltransferase OS=Homo sapiens OX=9606 GN=TRMT1 PE=1 SV=1	Q9NXH9	7	sp|Q9NXH9|TRM1_HUMAN	659	FRS2_DMSO	Q9NXH9	Q9NXH9	0.526|0.574|0.414	1.514	0.505	3	0.271|0.378|0.339	0.002	0.006	0.002	0.006	0.002	-11.88	1.547	0.422
P14927	Cytochrome b-c1 complex subunit 7 OS=Homo sapiens OX=9606 GN=UQCRB PE=1 SV=2	P14927	5	sp|P14927|QCR7_HUMAN	111	FRS2_DMSO	P14927	P14927	0.534|0.524|0.460	1.518	0.506	3	0.260|0.392|0.345	0	0	0	0	0	-11.244	1.546	0.492
Q9BUN8	Derlin-1 OS=Homo sapiens OX=9606 GN=DERL1 PE=1 SV=1	Q9BUN8	2	sp|Q9BUN8|DERL1_HUMAN	251	FRS2_DMSO	Q9BUN8	Q9BUN8	0.272|0.860|0.863	1.995	0.665	3	0.752|0.388|0.273	0.201	0.304	0.201	0.304	0.201	-10.46	1.546	0.254
O75694	Nuclear pore complex protein Nup155 OS=Homo sapiens OX=9606 GN=NUP155 PE=1 SV=1	O75694	27	sp|O75694|NU155_HUMAN	1391	FRS2_DMSO	O75694	O75694	1.654|1.488|1.413	4.556	1.519	3	1.106|0.978|0.876	0.011	0.032	0.011	0.032	0.011	-8.506	1.546	0.386
O75122	CLIP-associating protein 2 OS=Homo sapiens OX=9606 GN=CLASP2 PE=1 SV=3	O75122	14	sp|O75122|CLAP2_HUMAN	1294	FRS2_DMSO	O75122	O75122	0.527|0.570|0.403	1.501	0.5	3	0.415|0.273|0.299	0.001	0.002	0.001	0.002	0.001	-12.59	1.545	0.448
Q8WU79	Stromal membrane-associated protein 2 OS=Homo sapiens OX=9606 GN=SMAP2 PE=1 SV=1	Q8WU79	5	sp|Q8WU79|SMAP2_HUMAN	429	FRS2_DMSO	Q8WU79	Q8WU79	0.473|0.218|0.437	1.128	0.376	3	.|0.243|.	0.002	0.004	0.002	0.004	0.002	-12.962	1.545	0.428
Q05209	Tyrosine-protein phosphatase non-receptor type 12 OS=Homo sapiens OX=9606 GN=PTPN12 PE=1 SV=3	Q05209	14	sp|Q05209|PTN12_HUMAN	780	FRS2_DMSO	Q05209	Q05209	1.174|0.994|0.665	2.833	0.944	3	0.254|0.943|0.952	0.161	0.27	0.161	0.27	0.161	-3.043	1.545	0.275
Q01995	Transgelin OS=Homo sapiens OX=9606 GN=TAGLN PE=1 SV=4	Q01995	14	sp|Q01995|TAGL_HUMAN	201	FRS2_DMSO	Q01995	Q01995	2.063|2.027|1.328	5.418	1.806	3	0.582|1.810|1.529	0	0	0	0	0	-11.921	1.54	0.532
P60510	Serine/threonine-protein phosphatase 4 catalytic subunit OS=Homo sapiens OX=9606 GN=PPP4C PE=1 SV=1	P60510	2	sp|P60510|PP4C_HUMAN	307	FRS2_DMSO	P60510	P60510	0.395|0.368|.	1.021	0.34	3	.|0.222|.	0.001	0.003	0.001	0.003	0.001	-12.997	1.535	0.439
Q9HC21	Mitochondrial thiamine pyrophosphate carrier OS=Homo sapiens OX=9606 GN=SLC25A19 PE=1 SV=1	Q9HC21	9	sp|Q9HC21|TPC_HUMAN	320	FRS2_DMSO	Q9HC21	Q9HC21	.|0.046|.	0.561	0.187	3	0.122|.|.	0	0	0	0	0	-13.061	1.534	0.674
O96007	Molybdopterin synthase catalytic subunit OS=Homo sapiens OX=9606 GN=MOCS2 PE=1 SV=1	O96007	2	sp|O96007|MOC2B_HUMAN	188	FRS2_DMSO	O96007	O96007	.|0.222|.	0.737	0.246	3	.|.|0.160	0	0	0	0	0	-11.931	1.534	0.585
P84085	ADP-ribosylation factor 5 OS=Homo sapiens OX=9606 GN=ARF5 PE=1 SV=2	P84085	5	sp|P84085|ARF5_HUMAN	180	FRS2_DMSO	P84085	P84085	2.662|3.612|2.985	9.259	3.086	3	1.095|2.505|2.974	0	0	0	0	0	-11.827	1.533	0.532
Q92600	CCR4-NOT transcription complex subunit 9 OS=Homo sapiens OX=9606 GN=CNOT9 PE=1 SV=1	Q92600	4	sp|Q92600|CNOT9_HUMAN	299	FRS2_DMSO	Q92600	Q92600	0.375|0.402|.	1.034	0.345	3	0.233|0.180|0.271	0.001	0.002	0.001	0.002	0.001	-13.031	1.532	0.447
P62857	Small ribosomal subunit protein eS28 OS=Homo sapiens OX=9606 GN=RPS28 PE=1 SV=1	P62857	2	sp|P62857|RS28_HUMAN	69	FRS2_DMSO	P62857	P62857	1.574|1.626|1.552	4.753	1.584	3	1.138|1.405|0.693	0.007	0.009	0.007	0.009	0.007	-5.392	1.531	0.398
Q8WWH5	Pseudouridylate synthase TRUB1 OS=Homo sapiens OX=9606 GN=TRUB1 PE=1 SV=1	Q8WWH5	4	sp|Q8WWH5|TRUB1_HUMAN	349	FRS2_DMSO	Q8WWH5	Q8WWH5	0.302|0.215|.	0.775	0.258	3	0.169|.|.	0.002	0.007	0.002	0.007	0.002	-12.554	1.53	0.421
Q9NQG5	Regulation of nuclear pre-mRNA domain-containing protein 1B OS=Homo sapiens OX=9606 GN=RPRD1B PE=1 SV=1	Q9NQG5	7	sp|Q9NQG5|RPR1B_HUMAN	326	FRS2_DMSO	Q9NQG5	Q9NQG5	0.736|1.058|1.029	2.823	0.941	3	1.034|0.523|0.430	0.054	0.089	0.054	0.089	0.054	-5.892	1.53	0.347
Q86VS8	Protein Hook homolog 3 OS=Homo sapiens OX=9606 GN=HOOK3 PE=1 SV=2	Q86VS8	12	sp|Q86VS8|HOOK3_HUMAN	718	FRS2_DMSO	Q86VS8	Q86VS8	0.593|0.527|0.351	1.472	0.491	3	0.438|0.233|0.323	0.028	0.077	0.028	0.077	0.028	-13.288	1.529	0.366
Q9Y3A6	Transmembrane emp24 domain-containing protein 5 OS=Homo sapiens OX=9606 GN=TMED5 PE=1 SV=1	Q9Y3A6	3	sp|Q9Y3A6|TMED5_HUMAN	229	FRS2_DMSO	Q9Y3A6	Q9Y3A6	0.510|0.758|0.473	1.741	0.58	3	0.297|.|0.485	0.093	0.28	0.093	0.28	0.093	-12.289	1.529	0.33
P55789	FAD-linked sulfhydryl oxidase ALR OS=Homo sapiens OX=9606 GN=GFER PE=1 SV=2	P55789	2	sp|P55789|ALR_HUMAN	205	FRS2_DMSO	P55789	P55789	0.062|.|.	0.576	0.192	3	.|0.106|0.149	0	0	0	0	0	-13.349	1.527	0.683
Q9NR30	Nucleolar RNA helicase 2 OS=Homo sapiens OX=9606 GN=DDX21 PE=1 SV=5	Q9NR30	12	sp|Q9NR30|DDX21_HUMAN	783	FRS2_DMSO	Q9NR30	Q9NR30	0.661|0.411|0.406	1.477	0.492	3	0.443|0.296|0.256	0.147	0.442	0.147	0.442	0.147	-12.809	1.526	0.28
P21291	Cysteine and glycine-rich protein 1 OS=Homo sapiens OX=9606 GN=CSRP1 PE=1 SV=3	P21291	6	sp|P21291|CSRP1_HUMAN	193	FRS2_DMSO	P21291	P21291	0.834|0.965|0.609	2.408	0.803	3	0.374|0.986|0.396	0	0	0	0	0	-11.96	1.525	0.531
Q969S3	Cytoplasmic 60S subunit biogenesis factor ZNF622 OS=Homo sapiens OX=9606 GN=ZNF622 PE=1 SV=1	Q969S3	7	sp|Q969S3|ZN622_HUMAN	477	FRS2_DMSO	Q969S3	Q969S3	1.004|1.042|0.623	2.669	0.89	3	0.995|0.538|0.370	0.085	0.143	0.085	0.143	0.085	-6.074	1.525	0.333
Q9NR46	Endophilin-B2 OS=Homo sapiens OX=9606 GN=SH3GLB2 PE=1 SV=1	Q9NR46	8	sp|Q9NR46|SHLB2_HUMAN	395	FRS2_DMSO	Q9NR46	Q9NR46	0.560|0.506|0.460	1.526	0.509	3	0.328|0.402|0.282	0	0.001	0	0.001	0	-10.925	1.524	0.46
Q13144	Translation initiation factor eIF-2B subunit epsilon OS=Homo sapiens OX=9606 GN=EIF2B5 PE=1 SV=3	Q13144	7	sp|Q13144|EI2BE_HUMAN	721	FRS2_DMSO	Q13144	Q13144	1.799|1.388|1.257	4.444	1.481	3	1.080|1.407|0.605	0.055	0.152	0.055	0.152	0.055	-5.723	1.524	0.347
Q9Y530	ADP-ribose glycohydrolase OARD1 OS=Homo sapiens OX=9606 GN=OARD1 PE=1 SV=2	Q9Y530	3	sp|Q9Y530|OARD1_HUMAN	152	FRS2_DMSO	Q9Y530	Q9Y530	0.661|.|.	1.175	0.392	3	.|.|.	0.33	0.989	0.33	0.989	0.33	-13.349	1.523	0.182
Q13555	Calcium/calmodulin-dependent protein kinase type II subunit gamma OS=Homo sapiens OX=9606 GN=CAMK2G PE=1 SV=4	Q13555	4	sp|Q13555|KCC2G_HUMAN	558	FRS2_DMSO	Q13555	Q13555	0.633|0.285|.	1.175	0.392	3	.|.|.	0.318	0.953	0.318	0.953	0.318	-13.349	1.523	0.189
O75608	Acyl-protein thioesterase 1 OS=Homo sapiens OX=9606 GN=LYPLA1 PE=1 SV=1	O75608	3	sp|O75608|LYPA1_HUMAN	230	FRS2_DMSO	O75608	O75608	.|0.154|.	0.668	0.223	3	.|0.146|.	0	0	0	0	0	-12.99	1.521	0.673
O95757	Heat shock 70 kDa protein 4L OS=Homo sapiens OX=9606 GN=HSPA4L PE=1 SV=3	O95757	16	sp|O95757|HS74L_HUMAN	839	FRS2_DMSO	O95757	O95757	1.193|0.774|0.620	2.587	0.862	3	0.394|0.671|0.692	0.181	0.544	0.181	0.544	0.181	-13.291	1.519	0.269
Q9BZ71	Membrane-associated phosphatidylinositol transfer protein 3 OS=Homo sapiens OX=9606 GN=PITPNM3 PE=1 SV=2	Q9BZ71	3	sp|Q9BZ71|PITM3_HUMAN	974	FRS2_DMSO	Q9BZ71	Q9BZ71	0.398|0.284|.	0.939	0.313	3	0.199|0.291|0.151	0.06	0.179	0.06	0.179	0.06	-9.879	1.519	0.344
Q92665	Small ribosomal subunit protein mS31 OS=Homo sapiens OX=9606 GN=MRPS31 PE=1 SV=3	Q92665	3	sp|Q92665|RT31_HUMAN	395	FRS2_DMSO	Q92665	Q92665	0.336|0.256|.	0.849	0.283	3	0.195|.|0.179	0.002	0.007	0.002	0.007	0.002	-11.92	1.518	0.421
P12235	ADP/ATP translocase 1 OS=Homo sapiens OX=9606 GN=SLC25A4 PE=1 SV=4	P12235	4	sp|P12235|ADT1_HUMAN	298	FRS2_DMSO	P12235	P12235	1.323|1.222|1.046	3.591	1.197	3	0.849|0.792|0.730	0.01	0.027	0.01	0.027	0.01	-10.437	1.517	0.39
Q9NXV6	CDKN2A-interacting protein OS=Homo sapiens OX=9606 GN=CDKN2AIP PE=1 SV=3	Q9NXV6	10	sp|Q9NXV6|CARF_HUMAN	580	FRS2_DMSO	Q9NXV6	Q9NXV6	0.501|0.547|0.344	1.392	0.464	3	0.305|0.303|0.310	0.095	0.273	0.095	0.273	0.095	-12.84	1.517	0.33
Q99623	Prohibitin-2 OS=Homo sapiens OX=9606 GN=PHB2 PE=1 SV=2	Q99623	14	sp|Q99623|PHB2_HUMAN	299	FRS2_DMSO	Q99623	Q99623	2.802|3.000|2.489	8.291	2.764	3	1.239|2.143|2.289	0.005	0.012	0.005	0.012	0.005	-7.86	1.514	0.404
Q07955	Serine/arginine-rich splicing factor 1 OS=Homo sapiens OX=9606 GN=SRSF1 PE=1 SV=2	Q07955	9	sp|Q07955|SRSF1_HUMAN	248	FRS2_DMSO	Q07955	Q07955	2.159|1.867|1.359	5.384	1.795	3	1.194|0.913|1.536	0.008	0.023	0.008	0.023	0.008	-13.148	1.512	0.395
P00488	Coagulation factor XIII A chain OS=Homo sapiens OX=9606 GN=F13A1 PE=1 SV=5	P00488	2	sp|P00488|F13A_HUMAN	732	FRS2_DMSO	P00488	P00488	.|.|0.216	0.731	0.244	3	0.262|0.161|0.100	0.004	0.012	0.004	0.012	0.004	-4.437	1.511	0.41
Q02790	Peptidyl-prolyl cis-trans isomerase FKBP4 OS=Homo sapiens OX=9606 GN=FKBP4 PE=1 SV=3	Q02790	17	sp|Q02790|FKBP4_HUMAN	459	FRS2_DMSO	Q02790	Q02790	1.013|0.994|0.588	2.595	0.865	3	0.289|0.791|0.823	0	0	0	0	0	-11.925	1.51	0.531
Q9Y5X1	Sorting nexin-9 OS=Homo sapiens OX=9606 GN=SNX9 PE=1 SV=1	Q9Y5X1	7	sp|Q9Y5X1|SNX9_HUMAN	595	FRS2_DMSO	Q9Y5X1	Q9Y5X1	4.829|3.424|1.426	9.679	3.226	3	5.167|1.587|1.192	0.189	0.394	0.189	0.394	0.189	-4.831	1.509	0.267
Q9Y5L0	Transportin-3 OS=Homo sapiens OX=9606 GN=TNPO3 PE=1 SV=3	Q9Y5L0	9	sp|Q9Y5L0|TNPO3_HUMAN	923	FRS2_DMSO	Q9Y5L0	Q9Y5L0	0.688|0.656|0.742	2.087	0.696	3	0.320|0.631|0.484	0.004	0.009	0.004	0.009	0.004	-6.881	1.509	0.409
Q8IXQ4	GPALPP motifs-containing protein 1 OS=Homo sapiens OX=9606 GN=GPALPP1 PE=1 SV=1	Q8IXQ4	2	sp|Q8IXQ4|GPAM1_HUMAN	340	FRS2_DMSO	Q8IXQ4	Q8IXQ4	.|.|0.084	0.598	0.199	3	.|0.133|0.132	0	0	0	0	0	-13.349	1.508	0.68
Q8TCG1	Protein CIP2A OS=Homo sapiens OX=9606 GN=CIP2A PE=1 SV=2	Q8TCG1	12	sp|Q8TCG1|CIP2A_HUMAN	905	FRS2_DMSO	Q8TCG1	Q8TCG1	.|0.449|0.482	1.188	0.396	3	0.154|0.420|0.282	0.093	0.174	0.093	0.174	0.093	-6.654	1.506	0.33
Q9P2R7	Succinate--CoA ligase [ADP-forming] subunit beta, mitochondrial OS=Homo sapiens OX=9606 GN=SUCLA2 PE=1 SV=3	Q9P2R7	12	sp|Q9P2R7|SUCB1_HUMAN	463	FRS2_DMSO	Q9P2R7	Q9P2R7	0.813|0.958|0.509	2.28	0.76	3	0.500|0.783|0.328	0.077	0.194	0.077	0.194	0.077	-8.369	1.506	0.336
Q96I24	Far upstream element-binding protein 3 OS=Homo sapiens OX=9606 GN=FUBP3 PE=1 SV=2	Q96I24	18	sp|Q96I24|FUBP3_HUMAN	572	FRS2_DMSO	Q96I24	Q96I24	1.201|1.177|0.911	3.288	1.096	3	0.788|0.789|0.626	0.007	0.013	0.007	0.013	0.007	-11.554	1.502	0.398
Q92581	Sodium/hydrogen exchanger 6 OS=Homo sapiens OX=9606 GN=SLC9A6 PE=1 SV=3	Q92581	6	sp|Q92581|SL9A6_HUMAN	701	FRS2_DMSO	Q92581	Q92581	0.140|0.226|0.139	0.504	0.168	3	.|0.120|0.105	0	0.001	0	0.001	0	-12.251	1.501	0.47
P12259	Coagulation factor V OS=Homo sapiens OX=9606 GN=F5 PE=1 SV=4	P12259	10	sp|P12259|FA5_HUMAN	2224	FRS2_DMSO	P12259	P12259	0.494|1.174|0.489	2.158	0.719	3	0.449|0.495|0.498	0.314	0.943	0.314	0.943	0.314	-13.336	1.498	0.19
O00257	E3 SUMO-protein ligase CBX4 OS=Homo sapiens OX=9606 GN=CBX4 PE=1 SV=3	O00257	2	sp|O00257|CBX4_HUMAN	560	FRS2_DMSO	O00257	O00257	0.259|0.327|.	0.844	0.281	3	0.145|0.235|0.194	0.001	0.003	0.001	0.003	0.001	-12.085	1.498	0.436
Q12894	Interferon-related developmental regulator 2 OS=Homo sapiens OX=9606 GN=IFRD2 PE=1 SV=4	Q12894	3	sp|Q12894|IFRD2_HUMAN	442	FRS2_DMSO	Q12894	Q12894	0.491|0.408|.	1.156	0.385	3	.|.|.	0.101	0.3	0.101	0.3	0.101	-13.349	1.498	0.312
Q7Z7K0	COX assembly mitochondrial protein homolog OS=Homo sapiens OX=9606 GN=CMC1 PE=1 SV=1	Q7Z7K0	2	sp|Q7Z7K0|COXM1_HUMAN	106	FRS2_DMSO	Q7Z7K0	Q7Z7K0	0.202|.|.	0.717	0.239	3	0.160|.|.	0	0	0	0	0	-12.612	1.497	0.664
O75828	Carbonyl reductase [NADPH] 3 OS=Homo sapiens OX=9606 GN=CBR3 PE=1 SV=3	O75828	5	sp|O75828|CBR3_HUMAN	277	FRS2_DMSO	O75828	O75828	.|0.533|0.364	1.154	0.385	3	.|.|.	0.371	1	0.371	1	0.371	-9.979	1.495	0.148
P40763	Signal transducer and activator of transcription 3 OS=Homo sapiens OX=9606 GN=STAT3 PE=1 SV=2	P40763	13	sp|P40763|STAT3_HUMAN	770	FRS2_DMSO	P40763	P40763	1.612|1.369|0.980	3.961	1.32	3	0.394|1.659|1.054	0.137	0.231	0.137	0.231	0.137	-3.117	1.495	0.284
A0A1B0GW05	Dpy-19 like C-mannosyltransferase 1 OS=Homo sapiens OX=9606 GN=DPY19L1 PE=1 SV=1	A0A1B0GW05	2	tr|A0A1B0GW05|A0A1B0GW05_HUMAN	748	FRS2_DMSO	A0A1B0GW05	A0A1B0GW05	0.371|0.465|0.374	1.21	0.403	3	0.184|0.395|0.271	0	0	0	0	0	-12.321	1.494	0.536
P35270	Sepiapterin reductase OS=Homo sapiens OX=9606 GN=SPR PE=1 SV=1	P35270	2	sp|P35270|SPRE_HUMAN	261	FRS2_DMSO	P35270	P35270	0.239|0.215|.	0.712	0.237	3	0.119|0.293|0.115	0.024	0.05	0.024	0.05	0.024	-3.722	1.494	0.369
P62879	Guanine nucleotide-binding protein G(I)/G(S)/G(T) subunit beta-2 OS=Homo sapiens OX=9606 GN=GNB2 PE=1 SV=3	P62879	3	sp|P62879|GBB2_HUMAN	340	FRS2_DMSO	P62879	P62879	1.192|1.213|1.013	3.419	1.14	3	0.766|0.676|0.860	0.002	0.004	0.002	0.004	0.002	-10.416	1.493	0.422
Q9UJY5	ADP-ribosylation factor-binding protein GGA1 OS=Homo sapiens OX=9606 GN=GGA1 PE=1 SV=1	Q9UJY5	3	sp|Q9UJY5|GGA1_HUMAN	639	FRS2_DMSO	Q9UJY5	Q9UJY5	0.470|0.423|.	1.151	0.384	3	.|.|.	0.104	0.3	0.104	0.3	0.104	-13.349	1.491	0.305
Q9HCE0	Ectopic P granules protein 5 homolog OS=Homo sapiens OX=9606 GN=EPG5 PE=1 SV=2	Q9HCE0	12	sp|Q9HCE0|EPG5_HUMAN	2579	FRS2_DMSO	Q9HCE0	Q9HCE0	0.868|0.862|0.451	2.181	0.727	3	0.448|0.665|0.389	0.011	0.018	0.011	0.018	0.011	-13.349	1.491	0.386
Q6UB35	Monofunctional C1-tetrahydrofolate synthase, mitochondrial OS=Homo sapiens OX=9606 GN=MTHFD1L PE=1 SV=1	Q6UB35	14	sp|Q6UB35|C1TM_HUMAN	978	FRS2_DMSO	Q6UB35	Q6UB35	0.518|0.414|0.204	1.137	0.379	3	0.278|0.232|.	0.005	0.015	0.005	0.015	0.005	-12.975	1.491	0.405
Q9BX10	GTP-binding protein 2 OS=Homo sapiens OX=9606 GN=GTPBP2 PE=1 SV=1	Q9BX10	10	sp|Q9BX10|GTPB2_HUMAN	602	FRS2_DMSO	Q9BX10	Q9BX10	0.418|0.474|0.380	1.272	0.424	3	0.443|0.282|0.185	0.025	0.055	0.025	0.055	0.025	-5.231	1.489	0.369
P51798	H(+)/Cl(-) exchange transporter 7 OS=Homo sapiens OX=9606 GN=CLCN7 PE=1 SV=2	P51798	5	sp|P51798|CLCN7_HUMAN	805	FRS2_DMSO	P51798	P51798	0.607|0.775|0.680	2.063	0.688	3	0.342|0.616|0.468	0.002	0.006	0.002	0.006	0.002	-10.935	1.489	0.421
P57740	Nuclear pore complex protein Nup107 OS=Homo sapiens OX=9606 GN=NUP107 PE=1 SV=1	P57740	4	sp|P57740|NU107_HUMAN	925	FRS2_DMSO	P57740	P57740	0.205|0.199|.	0.661	0.22	3	.|0.148|.	0	0	0	0	0	-12.252	1.489	0.564
Q12931	Heat shock protein 75 kDa, mitochondrial OS=Homo sapiens OX=9606 GN=TRAP1 PE=1 SV=3	Q12931	21	sp|Q12931|TRAP1_HUMAN	704	FRS2_DMSO	Q12931	Q12931	1.061|0.880|0.841	2.783	0.928	3	0.331|0.846|0.866	0	0	0	0	0	-11.784	1.487	0.534
Q9Y4I1	Unconventional myosin-Va OS=Homo sapiens OX=9606 GN=MYO5A PE=1 SV=2	Q9Y4I1	7	sp|Q9Y4I1|MYO5A_HUMAN	1855	FRS2_DMSO	Q9Y4I1	Q9Y4I1	0.634|0.441|.	1.332	0.444	3	0.402|0.222|.	0.301	0.902	0.301	0.902	0.301	-13.349	1.485	0.195
Q06787	Fragile X messenger ribonucleoprotein 1 OS=Homo sapiens OX=9606 GN=FMR1 PE=1 SV=1	Q06787	4	sp|Q06787|FMR1_HUMAN	632	FRS2_DMSO	Q06787	Q06787	0.559|0.571|0.425	1.554	0.518	3	0.304|0.398|0.352	0.005	0.011	0.005	0.011	0.005	-11.949	1.484	0.403
Q9H2H9	Sodium-coupled neutral amino acid symporter 1 OS=Homo sapiens OX=9606 GN=SLC38A1 PE=1 SV=1	Q9H2H9	4	sp|Q9H2H9|S38A1_HUMAN	487	FRS2_DMSO	Q9H2H9	Q9H2H9	0.725|0.819|0.821	2.365	0.788	3	0.520|0.580|0.497	0.001	0.002	0.001	0.002	0.001	-9.808	1.484	0.437
Q9P0K7	Ankycorbin OS=Homo sapiens OX=9606 GN=RAI14 PE=1 SV=2	Q9P0K7	18	sp|Q9P0K7|RAI14_HUMAN	980	FRS2_DMSO	Q9P0K7	Q9P0K7	3.268|0.218|0.451	3.937	1.312	3	0.455|2.665|0.575	0.214	0.629	0.214	0.629	0.214	-7.177	1.479	0.243
O43310	CBP80/20-dependent translation initiation factor OS=Homo sapiens OX=9606 GN=CTIF PE=1 SV=1	O43310	5	sp|O43310|CTIF_HUMAN	598	FRS2_DMSO	O43310	O43310	0.329|0.231|.	0.817	0.272	3	0.246|0.149|0.171	0.004	0.013	0.004	0.013	0.004	-12.784	1.479	0.407
Q8IY67	Ribonucleoprotein PTB-binding 1 OS=Homo sapiens OX=9606 GN=RAVER1 PE=1 SV=1	Q8IY67	8	sp|Q8IY67|RAVR1_HUMAN	606	FRS2_DMSO	Q8IY67	Q8IY67	0.938|0.944|0.877	2.759	0.92	3	0.445|0.795|0.680	0.001	0.001	0.001	0.001	0.001	-8.916	1.479	0.451
P31350	Ribonucleoside-diphosphate reductase subunit M2 OS=Homo sapiens OX=9606 GN=RRM2 PE=1 SV=1	P31350	7	sp|P31350|RIR2_HUMAN	389	FRS2_DMSO	P31350	P31350	0.120|0.110|0.250	0.481	0.16	3	0.090|.|0.131	0.072	0.216	0.072	0.216	0.072	-13.436	1.479	0.338
Q9UGP4	LIM domain-containing protein 1 OS=Homo sapiens OX=9606 GN=LIMD1 PE=1 SV=1	Q9UGP4	9	sp|Q9UGP4|LIMD1_HUMAN	676	FRS2_DMSO	Q9UGP4	Q9UGP4	.|0.139|0.116	0.511	0.17	3	.|.|0.115	0	0	0	0	0	-12.972	1.478	0.595
Q9BRJ7	Tudor-interacting repair regulator protein OS=Homo sapiens OX=9606 GN=NUDT16L1 PE=1 SV=1	Q9BRJ7	9	sp|Q9BRJ7|TIRR_HUMAN	211	FRS2_DMSO	Q9BRJ7	Q9BRJ7	6.793|5.927|4.477	17.197	5.732	3	8.433|0.976|7.107	0.216	0.261	0.216	0.261	0.216	-1.646	1.477	0.242
Q9UPN9	E3 ubiquitin-protein ligase TRIM33 OS=Homo sapiens OX=9606 GN=TRIM33 PE=1 SV=3	Q9UPN9	4	sp|Q9UPN9|TRI33_HUMAN	1127	FRS2_DMSO	Q9UPN9	Q9UPN9	0.148|0.114|.	0.519	0.173	3	0.136|0.082|0.145	0	0	0	0	0	-13.349	1.476	0.534
Q71RC2	La-related protein 4 OS=Homo sapiens OX=9606 GN=LARP4 PE=1 SV=3	Q71RC2	8	sp|Q71RC2|LARP4_HUMAN	724	FRS2_DMSO	Q71RC2	Q71RC2	0.744|0.754|0.653	2.152	0.717	3	0.507|0.518|0.437	0.001	0.002	0.001	0.002	0.001	-10.15	1.476	0.437
O95202	Mitochondrial proton/calcium exchanger protein OS=Homo sapiens OX=9606 GN=LETM1 PE=1 SV=1	O95202	15	sp|O95202|LETM1_HUMAN	739	FRS2_DMSO	O95202	O95202	1.420|1.313|1.072	3.805	1.268	3	0.811|0.909|0.862	0.006	0.016	0.006	0.016	0.006	-11.558	1.476	0.402
Q8TEW0	Partitioning defective 3 homolog OS=Homo sapiens OX=9606 GN=PARD3 PE=1 SV=2	Q8TEW0	12	sp|Q8TEW0|PARD3_HUMAN	1356	FRS2_DMSO	Q8TEW0	Q8TEW0	0.505|0.516|0.345	1.365	0.455	3	0.367|0.258|0.311	0	0.001	0	0.001	0	-13.058	1.474	0.451
Q08752	Peptidyl-prolyl cis-trans isomerase D OS=Homo sapiens OX=9606 GN=PPID PE=1 SV=3	Q08752	12	sp|Q08752|PPID_HUMAN	370	FRS2_DMSO	Q08752	Q08752	0.720|0.737|0.525	1.982	0.661	3	0.632|0.354|0.404	0.003	0.005	0.003	0.005	0.003	-12.924	1.473	0.418
Y-FGCZCont00309	P02672 SWISS-PROT:P02672 (Bos taurus) Fibrinogen alpha chain precursor	Y-FGCZCont00309	12	zz|Y-FGCZCont00309|	615	FRS2_DMSO	Y-FGCZCont00309	Y-FGCZCont00309	.|0.074|.	0.588	0.196	3	0.246|.|0.072	0	0	0	0	0	-14.145	1.47	0.684
Q9BR39	Junctophilin-2 OS=Homo sapiens OX=9606 GN=JPH2 PE=1 SV=2	Q9BR39	11	sp|Q9BR39|JPH2_HUMAN	696	FRS2_DMSO	Q9BR39	Q9BR39	0.928|0.925|0.751	2.604	0.868	3	0.519|0.753|0.527	0	0	0	0	0	-12.375	1.47	0.505
Q9Y639	Neuroplastin OS=Homo sapiens OX=9606 GN=NPTN PE=1 SV=2	Q9Y639	2	sp|Q9Y639|NPTN_HUMAN	398	FRS2_DMSO	Q9Y639	Q9Y639	.|0.135|.	0.649	0.216	3	.|0.147|.	0	0	0	0	0	-12.876	1.47	0.673
Q9UPY5	Cystine/glutamate transporter OS=Homo sapiens OX=9606 GN=SLC7A11 PE=1 SV=1	Q9UPY5	4	sp|Q9UPY5|XCT_HUMAN	501	FRS2_DMSO	Q9UPY5	Q9UPY5	0.357|0.723|0.440	1.52	0.507	3	0.295|0.452|0.308	0.241	0.723	0.241	0.723	0.241	-13.334	1.469	0.232
O15439	ATP-binding cassette sub-family C member 4 OS=Homo sapiens OX=9606 GN=ABCC4 PE=1 SV=3	O15439	9	sp|O15439|MRP4_HUMAN	1325	FRS2_DMSO	O15439	O15439	0.489|0.197|0.447	1.133	0.378	3	.|.|.	0.134	0.3	0.134	0.3	0.134	-13.349	1.468	0.286
P11171	Protein 4.1 OS=Homo sapiens OX=9606 GN=EPB41 PE=1 SV=4	P11171	4	sp|P11171|EPB41_HUMAN	864	FRS2_DMSO	P11171	P11171	0.169|0.366|.	0.792	0.264	3	.|.|0.180	0.152	0.455	0.152	0.455	0.152	-13.349	1.468	0.278
Q9H6D7	HAUS augmin-like complex subunit 4 OS=Homo sapiens OX=9606 GN=HAUS4 PE=1 SV=1	Q9H6D7	5	sp|Q9H6D7|HAUS4_HUMAN	363	FRS2_DMSO	Q9H6D7	Q9H6D7	0.480|0.406|.	1.144	0.381	3	0.291|0.232|.	0.003	0.009	0.003	0.009	0.003	-13.349	1.467	0.415
P54819	Adenylate kinase 2, mitochondrial OS=Homo sapiens OX=9606 GN=AK2 PE=1 SV=2	P54819	7	sp|P54819|KAD2_HUMAN	239	FRS2_DMSO	P54819	P54819	0.440|0.359|0.156	0.956	0.319	3	0.141|0.456|0.160	0	0	0	0	0	-12.315	1.465	0.54
P00403	Cytochrome c oxidase subunit 2 OS=Homo sapiens OX=9606 GN=MT-CO2 PE=1 SV=1	P00403	5	sp|P00403|COX2_HUMAN	227	FRS2_DMSO	P00403	P00403	0.378|0.505|0.377	1.26	0.42	3	0.304|0.225|0.345	0	0	0	0	0	-11.757	1.464	0.478
O60879	Protein diaphanous homolog 2 OS=Homo sapiens OX=9606 GN=DIAPH2 PE=1 SV=1	O60879	9	sp|O60879|DIAP2_HUMAN	1101	FRS2_DMSO	O60879	O60879	0.804|0.561|0.632	1.997	0.666	3	0.525|0.450|0.399	0.06	0.18	0.06	0.18	0.06	-11.752	1.462	0.344
O95359	Transforming acidic coiled-coil-containing protein 2 OS=Homo sapiens OX=9606 GN=TACC2 PE=1 SV=3	O95359	8	sp|O95359|TACC2_HUMAN	2948	FRS2_DMSO	O95359	O95359	0.770|0.715|0.641	2.126	0.709	3	0.744|0.826|0.186	0.144	0.176	0.144	0.176	0.144	-2.098	1.461	0.281
Q9Y5Q8	General transcription factor 3C polypeptide 5 OS=Homo sapiens OX=9606 GN=GTF3C5 PE=1 SV=2	Q9Y5Q8	8	sp|Q9Y5Q8|TF3C5_HUMAN	519	FRS2_DMSO	Q9Y5Q8	Q9Y5Q8	0.646|0.599|0.467	1.712	0.571	3	0.527|0.385|0.294	0.002	0.004	0.002	0.004	0.002	-13.067	1.46	0.429
P67809	Y-box-binding protein 1 OS=Homo sapiens OX=9606 GN=YBX1 PE=1 SV=3	P67809	6	sp|P67809|YBOX1_HUMAN	324	FRS2_DMSO	P67809	P67809	2.935|2.864|2.371	8.169	2.723	3	1.528|2.066|2.056	0	0	0	0	0	-11.903	1.46	0.475
P53985	Monocarboxylate transporter 1 OS=Homo sapiens OX=9606 GN=SLC16A1 PE=1 SV=3	P53985	3	sp|P53985|MOT1_HUMAN	500	FRS2_DMSO	P53985	P53985	1.194|1.065|1.068	3.328	1.109	3	0.823|0.743|0.718	0.001	0.003	0.001	0.003	0.001	-9.186	1.459	0.438
Q8NCF5	NFATC2-interacting protein OS=Homo sapiens OX=9606 GN=NFATC2IP PE=1 SV=1	Q8NCF5	3	sp|Q8NCF5|NF2IP_HUMAN	419	FRS2_DMSO	Q8NCF5	Q8NCF5	0.434|.|0.358	1.049	0.35	3	.|0.263|0.219	0.001	0.004	0.001	0.004	0.001	-13.266	1.459	0.43
Q6NYC8	Phostensin OS=Homo sapiens OX=9606 GN=PPP1R18 PE=1 SV=1	Q6NYC8	7	sp|Q6NYC8|PPR18_HUMAN	613	FRS2_DMSO	Q6NYC8	Q6NYC8	0.144|0.724|.	1.126	0.375	3	.|.|.	0.329	0.987	0.329	0.987	0.329	-13.351	1.459	0.182
Q9Y320	Thioredoxin-related transmembrane protein 2 OS=Homo sapiens OX=9606 GN=TMX2 PE=1 SV=1	Q9Y320	4	sp|Q9Y320|TMX2_HUMAN	296	FRS2_DMSO	Q9Y320	Q9Y320	0.282|0.554|0.678	1.514	0.505	3	0.374|0.304|0.365	0.102	0.3	0.102	0.3	0.102	-13.349	1.457	0.311
Q9C035	Tripartite motif-containing protein 5 OS=Homo sapiens OX=9606 GN=TRIM5 PE=1 SV=1	Q9C035	2	sp|Q9C035|TRIM5_HUMAN	493	FRS2_DMSO	Q9C035	Q9C035	.|0.147|.	0.661	0.22	3	0.101|0.241|0.142	0	0	0	0	0	-8.71	1.457	0.496
Q9NRY4	Rho GTPase-activating protein 35 OS=Homo sapiens OX=9606 GN=ARHGAP35 PE=1 SV=3	Q9NRY4	6	sp|Q9NRY4|RHG35_HUMAN	1499	FRS2_DMSO	Q9NRY4	Q9NRY4	0.337|0.189|.	0.783	0.261	3	0.297|0.133|0.145	0.06	0.179	0.06	0.179	0.06	-7.712	1.456	0.344
P17706	Tyrosine-protein phosphatase non-receptor type 2 OS=Homo sapiens OX=9606 GN=PTPN2 PE=1 SV=2	P17706	8	sp|P17706|PTN2_HUMAN	415	FRS2_DMSO	P17706	P17706	1.198|1.137|0.251	2.586	0.862	3	0.566|0.460|0.797	0.165	0.369	0.165	0.369	0.165	-13.349	1.456	0.274
Q8IX04	Ubiquitin-conjugating enzyme E2 variant 3 OS=Homo sapiens OX=9606 GN=UEVLD PE=1 SV=2	Q8IX04	11	sp|Q8IX04|UEVLD_HUMAN	471	FRS2_DMSO	Q8IX04	Q8IX04	0.131|0.261|.	0.649	0.216	3	.|0.138|0.160	0	0	0	0	0	-12.816	1.456	0.497
P09497	Clathrin light chain B OS=Homo sapiens OX=9606 GN=CLTB PE=1 SV=1	P09497	6	sp|P09497|CLCB_HUMAN	229	FRS2_DMSO	P09497	P09497	0.961|0.848|0.572	2.381	0.794	3	0.602|0.694|0.388	0.008	0.023	0.008	0.023	0.008	-13.331	1.455	0.393
Q14573	Inositol 1,4,5-trisphosphate receptor type 3 OS=Homo sapiens OX=9606 GN=ITPR3 PE=1 SV=2	Q14573	7	sp|Q14573|ITPR3_HUMAN	2671	FRS2_DMSO	Q14573	Q14573	0.445|0.500|0.358	1.303	0.434	3	0.388|0.345|0.199	0.009	0.023	0.009	0.023	0.009	-9.203	1.455	0.391
P43686	26S proteasome regulatory subunit 6B OS=Homo sapiens OX=9606 GN=PSMC4 PE=1 SV=2	P43686	12	sp|P43686|PRS6B_HUMAN	418	FRS2_DMSO	P43686	P43686	1.176|1.567|1.427	4.17	1.39	3	1.026|0.645|1.320	0.008	0.018	0.008	0.018	0.008	-8.512	1.454	0.395
Q96BZ9	TBC1 domain family member 20 OS=Homo sapiens OX=9606 GN=TBC1D20 PE=1 SV=1	Q96BZ9	3	sp|Q96BZ9|TBC20_HUMAN	403	FRS2_DMSO	Q96BZ9	Q96BZ9	0.289|0.231|0.164	0.685	0.228	3	.|0.165|0.149	0.007	0.022	0.007	0.022	0.007	-13.324	1.454	0.396
P26196	Probable ATP-dependent RNA helicase DDX6 OS=Homo sapiens OX=9606 GN=DDX6 PE=1 SV=2	P26196	11	sp|P26196|DDX6_HUMAN	483	FRS2_DMSO	P26196	P26196	2.078|1.481|1.052	4.611	1.537	3	1.172|0.589|1.715	0.103	0.274	0.103	0.274	0.103	-5.806	1.453	0.307
O95758	Polypyrimidine tract-binding protein 3 OS=Homo sapiens OX=9606 GN=PTBP3 PE=1 SV=2	O95758	3	sp|O95758|PTBP3_HUMAN	552	FRS2_DMSO	O95758	O95758	0.645|0.617|0.411	1.673	0.558	3	0.407|0.367|0.379	0.012	0.029	0.012	0.029	0.012	-13.183	1.452	0.385
Q9H0P0	Cytosolic 5'-nucleotidase 3A OS=Homo sapiens OX=9606 GN=NT5C3A PE=1 SV=3	Q9H0P0	6	sp|Q9H0P0|5NT3A_HUMAN	336	FRS2_DMSO	Q9H0P0	Q9H0P0	0.277|0.389|0.166	0.832	0.277	3	.|0.212|0.172	0.155	0.466	0.155	0.466	0.155	-13.349	1.45	0.277
P56192	Methionine--tRNA ligase, cytoplasmic OS=Homo sapiens OX=9606 GN=MARS1 PE=1 SV=2	P56192	22	sp|P56192|SYMC_HUMAN	900	FRS2_DMSO	P56192	P56192	1.931|1.540|1.270	4.741	1.58	3	1.174|1.023|1.079	0.066	0.199	0.066	0.199	0.066	-12.494	1.45	0.341
P45880	Voltage-dependent anion-selective channel protein 2 OS=Homo sapiens OX=9606 GN=VDAC2 PE=1 SV=2	P45880	5	sp|P45880|VDAC2_HUMAN	294	FRS2_DMSO	P45880	P45880	0.446|0.608|0.557	1.611	0.537	3	0.328|0.403|0.384	0.004	0.012	0.004	0.012	0.004	-12.079	1.45	0.408
O15031	Plexin-B2 OS=Homo sapiens OX=9606 GN=PLXNB2 PE=1 SV=3	O15031	17	sp|O15031|PLXB2_HUMAN	1838	FRS2_DMSO	O15031	O15031	0.584|0.841|0.553	1.977	0.659	3	0.402|0.436|0.537	0.1	0.3	0.1	0.3	0.1	-12.07	1.449	0.322
Q15121	Astrocytic phosphoprotein PEA-15 OS=Homo sapiens OX=9606 GN=PEA15 PE=1 SV=2	Q15121	4	sp|Q15121|PEA15_HUMAN	130	FRS2_DMSO	Q15121	Q15121	0.150|.|.	0.665	0.222	3	.|0.134|0.175	0	0	0	0	0	-13.756	1.448	0.684
Q15059	Bromodomain-containing protein 3 OS=Homo sapiens OX=9606 GN=BRD3 PE=1 SV=1	Q15059	9	sp|Q15059|BRD3_HUMAN	726	FRS2_DMSO	Q15059	Q15059	1.523|1.519|1.485	4.527	1.509	3	0.908|1.353|0.926	0	0	0	0	0	-11.503	1.446	0.528
P68431;P84243;Q16695;Q71DI3	Histone H3.1 OS=Homo sapiens OX=9606 GN=H3C1 PE=1 SV=2	P68431	2	sp|P68431|H31_HUMAN	136	FRS2_DMSO	P68431;P84243;Q16695;Q71DI3	P68431;P84243;Q16695;Q71DI3	3.496|2.110|2.046	7.652	2.551	3	2.640|1.396|1.488	0.09	0.269	0.09	0.269	0.09	-10.043	1.446	0.331
P09936	Ubiquitin carboxyl-terminal hydrolase isozyme L1 OS=Homo sapiens OX=9606 GN=UCHL1 PE=1 SV=2	P09936	7	sp|P09936|UCHL1_HUMAN	223	FRS2_DMSO	P09936	P09936	0.510|0.619|.	1.386	0.462	3	0.255|0.368|0.348	0.007	0.02	0.007	0.02	0.007	-14.014	1.446	0.398
Q6GQQ9	OTU domain-containing protein 7B OS=Homo sapiens OX=9606 GN=OTUD7B PE=1 SV=1	Q6GQQ9	5	sp|Q6GQQ9|OTU7B_HUMAN	843	FRS2_DMSO	Q6GQQ9	Q6GQQ9	0.372|0.249|0.240	0.861	0.287	3	0.210|0.187|0.200	0.1	0.3	0.1	0.3	0.1	-12.054	1.445	0.322
P11166	Solute carrier family 2, facilitated glucose transporter member 1 OS=Homo sapiens OX=9606 GN=SLC2A1 PE=1 SV=2	P11166	4	sp|P11166|GTR1_HUMAN	492	FRS2_DMSO	P11166	P11166	1.440|1.678|1.226	4.344	1.448	3	0.944|0.985|1.085	0.009	0.025	0.009	0.025	0.009	-11.874	1.444	0.392
Q9BTC0	Death-inducer obliterator 1 OS=Homo sapiens OX=9606 GN=DIDO1 PE=1 SV=5	Q9BTC0	12	sp|Q9BTC0|DIDO1_HUMAN	2240	FRS2_DMSO	Q9BTC0	Q9BTC0	0.688|0.610|0.238	1.536	0.512	3	0.530|0.177|0.476	0.139	0.263	0.139	0.263	0.139	-7.425	1.442	0.283
O75477	Erlin-1 OS=Homo sapiens OX=9606 GN=ERLIN1 PE=1 SV=2	O75477	5	sp|O75477|ERLN1_HUMAN	348	FRS2_DMSO	O75477	O75477	0.601|0.679|0.535	1.815	0.605	3	0.487|0.429|0.354	0	0.001	0	0.001	0	-11.649	1.442	0.454
Q96HH9	GRAM domain-containing protein 2B OS=Homo sapiens OX=9606 GN=GRAMD2B PE=1 SV=1	Q96HH9	4	sp|Q96HH9|GRM2B_HUMAN	432	FRS2_DMSO	Q96HH9	Q96HH9	0.241|0.189|.	0.687	0.229	3	0.348|0.102|0.113	0.05	0.11	0.05	0.11	0.05	-3.17	1.442	0.349
Q9NRX1	RNA-binding protein PNO1 OS=Homo sapiens OX=9606 GN=PNO1 PE=1 SV=1	Q9NRX1	5	sp|Q9NRX1|PNO1_HUMAN	252	FRS2_DMSO	Q9NRX1	Q9NRX1	0.771|0.845|0.668	2.284	0.761	3	0.701|0.504|0.418	0	0	0	0	0	-12.748	1.441	0.472
Q9UHB7	AF4/FMR2 family member 4 OS=Homo sapiens OX=9606 GN=AFF4 PE=1 SV=1	Q9UHB7	14	sp|Q9UHB7|AFF4_HUMAN	1163	FRS2_DMSO	Q9UHB7	Q9UHB7	0.898|0.549|0.367	1.814	0.605	3	0.314|0.491|0.479	0.266	0.798	0.266	0.798	0.266	-13.349	1.44	0.225
Q9NY93	Probable ATP-dependent RNA helicase DDX56 OS=Homo sapiens OX=9606 GN=DDX56 PE=1 SV=1	Q9NY93	12	sp|Q9NY93|DDX56_HUMAN	547	FRS2_DMSO	Q9NY93	Q9NY93	1.040|1.092|1.102	3.234	1.078	3	0.894|0.851|0.553	0	0	0	0	0	-11.686	1.439	0.507
Q9BTD8	RNA-binding protein 42 OS=Homo sapiens OX=9606 GN=RBM42 PE=1 SV=1	Q9BTD8	4	sp|Q9BTD8|RBM42_HUMAN	480	FRS2_DMSO	Q9BTD8	Q9BTD8	0.424|0.372|0.460	1.256	0.419	3	0.432|0.140|0.408	0.077	0.113	0.077	0.113	0.077	-3.17	1.438	0.336
Q86UK7	E3 ubiquitin-protein ligase ZNF598 OS=Homo sapiens OX=9606 GN=ZNF598 PE=1 SV=1	Q86UK7	9	sp|Q86UK7|ZN598_HUMAN	904	FRS2_DMSO	Q86UK7	Q86UK7	0.550|0.479|0.380	1.408	0.469	3	0.256|0.349|0.390	0	0	0	0	0	-12.996	1.437	0.487
O60502	Protein O-GlcNAcase OS=Homo sapiens OX=9606 GN=OGA PE=1 SV=2	O60502	10	sp|O60502|OGA_HUMAN	916	FRS2_DMSO	O60502	O60502	0.638|0.481|.	1.376	0.459	3	.|0.177|0.574	0.01	0.029	0.01	0.029	0.01	-13.043	1.437	0.389
P61962	DDB1- and CUL4-associated factor 7 OS=Homo sapiens OX=9606 GN=DCAF7 PE=1 SV=1	P61962	4	sp|P61962|DCAF7_HUMAN	342	FRS2_DMSO	P61962	P61962	0.375|0.186|.	0.818	0.273	3	0.136|0.266|.	0.067	0.202	0.067	0.202	0.067	-13.349	1.436	0.34
Q9BY77	Polymerase delta-interacting protein 3 OS=Homo sapiens OX=9606 GN=POLDIP3 PE=1 SV=2	Q9BY77	10	sp|Q9BY77|PDIP3_HUMAN	421	FRS2_DMSO	Q9BY77	Q9BY77	0.833|0.893|0.747	2.474	0.825	3	0.436|0.711|0.612	0	0	0	0	0	-12.53	1.435	0.502
P16298;Q08209	Serine/threonine-protein phosphatase 2B catalytic subunit beta isoform OS=Homo sapiens OX=9606 GN=PPP3CB PE=1 SV=2	P16298	5	sp|P16298|PP2BB_HUMAN	524	FRS2_DMSO	P16298;Q08209	P16298;Q08209	0.584|0.403|0.287	1.274	0.425	3	0.209|0.298|0.415	0	0	0	0	0	-12.485	1.435	0.51
P12235;P12236	ADP/ATP translocase 1 OS=Homo sapiens OX=9606 GN=SLC25A4 PE=1 SV=4	P12235	2	sp|P12235|ADT1_HUMAN	298	FRS2_DMSO	P12235;P12236	P12235;P12236	4.029|4.085|3.432	11.547	3.849	3	2.547|2.686|2.825	0.001	0.001	0.001	0.001	0.001	-11.133	1.434	0.449
Y-FGCZCont00365	Q3T052 TREMBL:Q3T052;Q5EA67 (Bos taurus) Inter-alpha (Globulin) inhibitor H4	Y-FGCZCont00365	19	zz|Y-FGCZCont00365|	916	FRS2_DMSO	Y-FGCZCont00365	Y-FGCZCont00365	0.313|0.874|0.662	1.848	0.616	3	0.262|0.466|0.652	0.009	0.025	0.009	0.025	0.009	-13.436	1.432	0.392
Q6UW68	Transmembrane protein 205 OS=Homo sapiens OX=9606 GN=TMEM205 PE=1 SV=1	Q6UW68	2	sp|Q6UW68|TM205_HUMAN	189	FRS2_DMSO	Q6UW68	Q6UW68	0.558|1.002|0.632	2.192	0.731	3	0.469|0.577|0.492	0.1	0.3	0.1	0.3	0.1	-13.055	1.432	0.323
Q96ND0	Protein FAM210A OS=Homo sapiens OX=9606 GN=FAM210A PE=1 SV=2	Q96ND0	3	sp|Q96ND0|F210A_HUMAN	272	FRS2_DMSO	Q96ND0	Q96ND0	0.957|1.162|0.866	2.984	0.995	3	0.586|0.802|0.715	0.001	0.004	0.001	0.004	0.001	-11.914	1.431	0.43
P98082	Disabled homolog 2 OS=Homo sapiens OX=9606 GN=DAB2 PE=1 SV=3	P98082	16	sp|P98082|DAB2_HUMAN	770	FRS2_DMSO	P98082	P98082	2.543|5.001|1.765	9.309	3.103	3	2.073|2.018|2.441	0.21	0.631	0.21	0.631	0.21	-13.349	1.43	0.245
Q92546	RAB6A-GEF complex partner protein 2 OS=Homo sapiens OX=9606 GN=RGP1 PE=1 SV=1	Q92546	2	sp|Q92546|RGP1_HUMAN	391	FRS2_DMSO	Q92546	Q92546	0.141|0.093|.	0.491	0.164	3	.|.|0.115	0	0	0	0	0	-13.349	1.43	0.662
O60669	Monocarboxylate transporter 2 OS=Homo sapiens OX=9606 GN=SLC16A7 PE=1 SV=2	O60669	2	sp|O60669|MOT2_HUMAN	478	FRS2_DMSO	O60669	O60669	0.123|0.242|0.152	0.518	0.173	3	0.083|0.147|0.144	0.103	0.31	0.103	0.31	0.103	-13.346	1.429	0.307
Q9BQC3	2-(3-amino-3-carboxypropyl)histidine synthase subunit 2 OS=Homo sapiens OX=9606 GN=DPH2 PE=1 SV=1	Q9BQC3	3	sp|Q9BQC3|DPH2_HUMAN	489	FRS2_DMSO	Q9BQC3	Q9BQC3	0.468|0.516|.	1.241	0.414	3	.|0.290|.	0	0.001	0	0.001	0	-13.349	1.427	0.457
Q3ZCQ8	Mitochondrial import inner membrane translocase subunit TIM50 OS=Homo sapiens OX=9606 GN=TIMM50 PE=1 SV=2	Q3ZCQ8	8	sp|Q3ZCQ8|TIM50_HUMAN	353	FRS2_DMSO	Q3ZCQ8	Q3ZCQ8	1.614|2.607|2.665	6.886	2.295	3	2.895|1.154|1.246	0.054	0.087	0.054	0.087	0.054	-6.361	1.427	0.347
Q9P0T7	Proton-transporting V-type ATPase complex assembly regulator TMEM9 OS=Homo sapiens OX=9606 GN=TMEM9 PE=1 SV=1	Q9P0T7	2	sp|Q9P0T7|TMEM9_HUMAN	183	FRS2_DMSO	Q9P0T7	Q9P0T7	0.146|0.414|0.257	0.816	0.272	3	0.169|0.235|0.174	0.321	0.964	0.321	0.964	0.321	-13.349	1.426	0.187
Q9BXS6	Nucleolar and spindle-associated protein 1 OS=Homo sapiens OX=9606 GN=NUSAP1 PE=1 SV=1	Q9BXS6	2	sp|Q9BXS6|NUSAP_HUMAN	441	FRS2_DMSO	Q9BXS6	Q9BXS6	0.096|.|.	0.611	0.204	3	0.143|.|.	0	0	0	0	0	-13.349	1.425	0.681
Q7Z5Q1	Cytoplasmic polyadenylation element-binding protein 2 OS=Homo sapiens OX=9606 GN=CPEB2 PE=2 SV=3	Q7Z5Q1	4	sp|Q7Z5Q1|CPEB2_HUMAN	589	FRS2_DMSO	Q7Z5Q1	Q7Z5Q1	0.311|.|.	0.825	0.275	3	.|.|0.193	0	0	0	0	0	-12.146	1.424	0.516
Q15528	Mediator of RNA polymerase II transcription subunit 22 OS=Homo sapiens OX=9606 GN=MED22 PE=1 SV=2	Q15528	4	sp|Q15528|MED22_HUMAN	200	FRS2_DMSO	Q15528	Q15528	0.987|0.871|0.755	2.612	0.871	3	0.523|0.671|0.653	0.002	0.007	0.002	0.007	0.002	-11.73	1.424	0.42
Q9BSV6	tRNA-splicing endonuclease subunit Sen34 OS=Homo sapiens OX=9606 GN=TSEN34 PE=1 SV=1	Q9BSV6	6	sp|Q9BSV6|SEN34_HUMAN	310	FRS2_DMSO	Q9BSV6	Q9BSV6	0.589|0.481|0.336	1.407	0.469	3	0.242|0.388|0.381	0.005	0.016	0.005	0.016	0.005	-13.345	1.424	0.403
Q16186	Proteasomal ubiquitin receptor ADRM1 OS=Homo sapiens OX=9606 GN=ADRM1 PE=1 SV=2	Q16186	2	sp|Q16186|ADRM1_HUMAN	407	FRS2_DMSO	Q16186	Q16186	1.252|1.308|0.848	3.408	1.136	3	0.664|0.767|1.000	0	0	0	0	0	-13.286	1.423	0.496
Q93074	Mediator of RNA polymerase II transcription subunit 12 OS=Homo sapiens OX=9606 GN=MED12 PE=1 SV=4	Q93074	5	sp|Q93074|MED12_HUMAN	2177	FRS2_DMSO	Q93074	Q93074	0.313|0.387|0.196	0.895	0.298	3	0.210|.|.	0.004	0.012	0.004	0.012	0.004	-13.349	1.422	0.409
P13861	cAMP-dependent protein kinase type II-alpha regulatory subunit OS=Homo sapiens OX=9606 GN=PRKAR2A PE=1 SV=2	P13861	9	sp|P13861|KAP2_HUMAN	404	FRS2_DMSO	P13861	P13861	1.017|0.405|0.459	1.88	0.627	3	0.466|0.595|0.310	0	0.001	0	0.001	0	-12.519	1.421	0.47
P49005	DNA polymerase delta subunit 2 OS=Homo sapiens OX=9606 GN=POLD2 PE=1 SV=1	P49005	7	sp|P49005|DPOD2_HUMAN	469	FRS2_DMSO	P49005	P49005	0.527|0.487|.	1.271	0.424	3	0.256|0.339|0.305	0.064	0.182	0.064	0.182	0.064	-13.349	1.421	0.342
Q03252	Lamin-B2 OS=Homo sapiens OX=9606 GN=LMNB2 PE=1 SV=4	Q03252	14	sp|Q03252|LMNB2_HUMAN	620	FRS2_DMSO	Q03252	Q03252	1.165|1.018|1.088	3.272	1.091	3	0.766|0.734|0.804	0	0.001	0	0.001	0	-10.438	1.421	0.457
Q13501	Sequestosome-1 OS=Homo sapiens OX=9606 GN=SQSTM1 PE=1 SV=1	Q13501	10	sp|Q13501|SQSTM_HUMAN	440	FRS2_DMSO	Q13501	Q13501	1.540|1.666|1.515	4.721	1.574	3	0.938|1.230|1.176	0	0.001	0	0.001	0	-9.837	1.421	0.465
Q9UJS0	Electrogenic aspartate/glutamate antiporter SLC25A13, mitochondrial OS=Homo sapiens OX=9606 GN=SLC25A13 PE=1 SV=2	Q9UJS0	16	sp|Q9UJS0|S2513_HUMAN	675	FRS2_DMSO	Q9UJS0	Q9UJS0	1.571|1.591|0.955	4.117	1.372	3	0.869|0.876|1.186	0	0.001	0	0.001	0	-13.349	1.42	0.458
Q13043;Q13188	Serine/threonine-protein kinase 4 OS=Homo sapiens OX=9606 GN=STK4 PE=1 SV=2	Q13043	6	sp|Q13043|STK4_HUMAN	487	FRS2_DMSO	Q13043;Q13188	Q13043;Q13188	0.873|0.725|.	1.855	0.618	3	0.433|.|0.437	0.113	0.337	0.113	0.337	0.113	-13.349	1.42	0.298
O75312	Zinc finger protein ZPR1 OS=Homo sapiens OX=9606 GN=ZPR1 PE=1 SV=1	O75312	8	sp|O75312|ZPR1_HUMAN	459	FRS2_DMSO	O75312	O75312	0.192|0.646|.	1.096	0.365	3	.|.|.	0.1	0.3	0.1	0.3	0.1	-13.349	1.42	0.325
Q96TA2	ATP-dependent zinc metalloprotease YME1L1 OS=Homo sapiens OX=9606 GN=YME1L1 PE=1 SV=2	Q96TA2	7	sp|Q96TA2|YMEL1_HUMAN	773	FRS2_DMSO	Q96TA2	Q96TA2	0.577|0.685|0.242	1.504	0.501	3	0.300|0.252|0.584	0	0	0	0	0	-12.218	1.419	0.524
Q9BRJ6	Uncharacterized protein C7orf50 OS=Homo sapiens OX=9606 GN=C7orf50 PE=1 SV=1	Q9BRJ6	4	sp|Q9BRJ6|CG050_HUMAN	194	FRS2_DMSO	Q9BRJ6	Q9BRJ6	0.916|1.174|0.807	2.897	0.966	3	0.492|0.829|0.771	0.003	0.009	0.003	0.009	0.003	-13.074	1.419	0.415
P56545;Q13363	C-terminal-binding protein 2 OS=Homo sapiens OX=9606 GN=CTBP2 PE=1 SV=1	P56545	4	sp|P56545|CTBP2_HUMAN	445	FRS2_DMSO	P56545;Q13363	P56545;Q13363	0.761|0.778|0.331	1.87	0.623	3	0.657|0.385|0.336	0.03	0.052	0.03	0.052	0.03	-13.349	1.417	0.364
O43175	D-3-phosphoglycerate dehydrogenase OS=Homo sapiens OX=9606 GN=PHGDH PE=1 SV=4	O43175	16	sp|O43175|SERA_HUMAN	533	FRS2_DMSO	O43175	O43175	3.009|3.600|2.460	9.068	3.023	3	1.954|2.366|2.100	0.011	0.034	0.011	0.034	0.011	-12.606	1.417	0.386
Q8IXH7	Negative elongation factor C/D OS=Homo sapiens OX=9606 GN=NELFCD PE=1 SV=2	Q8IXH7	2	sp|Q8IXH7|NELFD_HUMAN	590	FRS2_DMSO	Q8IXH7	Q8IXH7	0.242|.|0.194	0.694	0.231	3	0.163|.|.	0	0	0	0	0	-12.946	1.416	0.552
Q7Z7A3	Cytoplasmic tRNA 2-thiolation protein 1 OS=Homo sapiens OX=9606 GN=CTU1 PE=1 SV=1	Q7Z7A3	6	sp|Q7Z7A3|CTU1_HUMAN	348	FRS2_DMSO	Q7Z7A3	Q7Z7A3	1.171|1.041|1.034	3.245	1.082	3	0.732|0.833|0.733	0	0.001	0	0.001	0	-10.025	1.414	0.454
Q96HC4	PDZ and LIM domain protein 5 OS=Homo sapiens OX=9606 GN=PDLIM5 PE=1 SV=5	Q96HC4	20	sp|Q96HC4|PDLI5_HUMAN	596	FRS2_DMSO	Q96HC4	Q96HC4	2.708|2.414|2.117	7.238	2.413	3	1.771|1.798|1.565	0.001	0.004	0.001	0.004	0.001	-11.667	1.413	0.432
Q96H20	Vacuolar-sorting protein SNF8 OS=Homo sapiens OX=9606 GN=SNF8 PE=1 SV=1	Q96H20	2	sp|Q96H20|SNF8_HUMAN	258	FRS2_DMSO	Q96H20	Q96H20	0.379|0.486|0.122	0.987	0.329	3	0.467|0.099|0.272	0.17	0.331	0.17	0.331	0.17	-5.878	1.413	0.272
Q9UHR4	Brain-specific angiogenesis inhibitor 1-associated protein 2-like protein 1 OS=Homo sapiens OX=9606 GN=BAIAP2L1 PE=1 SV=2	Q9UHR4	9	sp|Q9UHR4|BI2L1_HUMAN	511	FRS2_DMSO	Q9UHR4	Q9UHR4	0.477|0.376|.	1.11	0.37	3	0.521|0.161|0.214	0.089	0.203	0.089	0.203	0.089	-4.805	1.412	0.332
Q6P5R6	Ribosomal protein eL22-like OS=Homo sapiens OX=9606 GN=RPL22L1 PE=1 SV=2	Q6P5R6	2	sp|Q6P5R6|RL22L_HUMAN	122	FRS2_DMSO	Q6P5R6	Q6P5R6	1.133|1.394|1.280	3.807	1.269	3	0.669|1.284|0.845	0.001	0.003	0.001	0.003	0.001	-9.62	1.412	0.431
Q9BRK5	45 kDa calcium-binding protein OS=Homo sapiens OX=9606 GN=SDF4 PE=1 SV=1	Q9BRK5	10	sp|Q9BRK5|CAB45_HUMAN	362	FRS2_DMSO	Q9BRK5	Q9BRK5	.|0.258|.	0.772	0.257	3	.|0.182|.	0	0	0	0	0	-11.782	1.411	0.576
Q9H501	ESF1 homolog OS=Homo sapiens OX=9606 GN=ESF1 PE=1 SV=1	Q9H501	22	sp|Q9H501|ESF1_HUMAN	851	FRS2_DMSO	Q9H501	Q9H501	2.726|2.848|2.618	8.192	2.731	3	2.052|1.847|1.914	0	0	0	0	0	-10.013	1.411	0.472
Q08AM6	Protein VAC14 homolog OS=Homo sapiens OX=9606 GN=VAC14 PE=1 SV=1	Q08AM6	10	sp|Q08AM6|VAC14_HUMAN	782	FRS2_DMSO	Q08AM6	Q08AM6	0.462|0.464|0.414	1.34	0.447	3	0.406|0.435|0.180	0.023	0.029	0.023	0.029	0.023	-4.485	1.411	0.371
Q9ULC3	Ras-related protein Rab-23 OS=Homo sapiens OX=9606 GN=RAB23 PE=1 SV=1	Q9ULC3	8	sp|Q9ULC3|RAB23_HUMAN	237	FRS2_DMSO	Q9ULC3	Q9ULC3	0.816|0.869|0.551	2.235	0.745	3	0.527|0.475|0.590	0.005	0.013	0.005	0.013	0.005	-13.288	1.41	0.405
Q96EV2	RNA-binding protein 33 OS=Homo sapiens OX=9606 GN=RBM33 PE=1 SV=3	Q96EV2	3	sp|Q96EV2|RBM33_HUMAN	1170	FRS2_DMSO	Q96EV2	Q96EV2	0.237|0.280|.	0.774	0.258	3	0.191|0.175|.	0	0	0	0	0	-12.4	1.41	0.537
Q9H5U6	rRNA N6-adenosine-methyltransferase ZCCHC4 OS=Homo sapiens OX=9606 GN=ZCCHC4 PE=1 SV=3	Q9H5U6	2	sp|Q9H5U6|ZCHC4_HUMAN	513	FRS2_DMSO	Q9H5U6	Q9H5U6	.|0.459|0.371	1.087	0.362	3	.|.|.	0.292	0.877	0.292	0.877	0.292	-13.926	1.409	0.217
Q7Z4H7	HAUS augmin-like complex subunit 6 OS=Homo sapiens OX=9606 GN=HAUS6 PE=1 SV=2	Q7Z4H7	13	sp|Q7Z4H7|HAUS6_HUMAN	955	FRS2_DMSO	Q7Z4H7	Q7Z4H7	0.948|0.259|0.661	1.868	0.623	3	0.750|0.657|0.176	0.02	0.059	0.02	0.059	0.02	-12.309	1.408	0.374
P07954	Fumarate hydratase, mitochondrial OS=Homo sapiens OX=9606 GN=FH PE=1 SV=3	P07954	12	sp|P07954|FUMH_HUMAN	510	FRS2_DMSO	P07954	P07954	0.228|.|.	0.742	0.247	3	.|0.310|0.100	0	0	0	0	0	-12.697	1.407	0.672
Q9H3J6	Mitochondrial translation release factor in rescue OS=Homo sapiens OX=9606 GN=MTRFR PE=1 SV=1	Q9H3J6	2	sp|Q9H3J6|MTRFR_HUMAN	166	FRS2_DMSO	Q9H3J6	Q9H3J6	.|0.062|.	0.576	0.192	3	0.101|0.119|0.211	0	0	0	0	0	-12.475	1.406	0.663
P05141	ADP/ATP translocase 2 OS=Homo sapiens OX=9606 GN=SLC25A5 PE=1 SV=7	P05141	4	sp|P05141|ADT2_HUMAN	298	FRS2_DMSO	P05141	P05141	13.726|13.727|10.891	38.344	12.781	3	9.552|9.026|8.735	0.001	0.001	0.001	0.001	0.001	-12.166	1.405	0.45
O75448	Mediator of RNA polymerase II transcription subunit 24 OS=Homo sapiens OX=9606 GN=MED24 PE=1 SV=1	O75448	15	sp|O75448|MED24_HUMAN	989	FRS2_DMSO	O75448	O75448	2.077|1.362|1.439	4.878	1.626	3	1.625|1.568|0.608	0.067	0.172	0.067	0.172	0.067	-4.402	1.405	0.341
P33527	Multidrug resistance-associated protein 1 OS=Homo sapiens OX=9606 GN=ABCC1 PE=1 SV=3	P33527	22	sp|P33527|MRP1_HUMAN	1531	FRS2_DMSO	P33527	P33527	0.557|0.185|0.344	1.087	0.362	3	0.466|0.268|0.137	0.147	0.396	0.147	0.396	0.147	-6.764	1.404	0.28
O95071	E3 ubiquitin-protein ligase UBR5 OS=Homo sapiens OX=9606 GN=UBR5 PE=1 SV=2	O95071	7	sp|O95071|UBR5_HUMAN	2799	FRS2_DMSO	O95071	O95071	0.262|0.074|.	0.593	0.198	3	0.166|.|0.120	0	0	0	0	0	-12.8	1.402	0.484
Q9Y262	Eukaryotic translation initiation factor 3 subunit L OS=Homo sapiens OX=9606 GN=EIF3L PE=1 SV=1	Q9Y262	20	sp|Q9Y262|EIF3L_HUMAN	564	FRS2_DMSO	Q9Y262	Q9Y262	1.941|1.631|1.667	5.239	1.746	3	1.339|1.292|1.116	0.001	0.002	0.001	0.002	0.001	-10.684	1.402	0.444
Q9H3P7	Golgi resident protein GCP60 OS=Homo sapiens OX=9606 GN=ACBD3 PE=1 SV=4	Q9H3P7	11	sp|Q9H3P7|GCP60_HUMAN	528	FRS2_DMSO	Q9H3P7	Q9H3P7	0.309|0.315|0.202	0.826	0.275	3	.|0.192|0.201	0.001	0.001	0.001	0.001	0.001	-13.673	1.402	0.447
P52735	Guanine nucleotide exchange factor VAV2 OS=Homo sapiens OX=9606 GN=VAV2 PE=1 SV=2	P52735	5	sp|P52735|VAV2_HUMAN	878	FRS2_DMSO	P52735	P52735	0.542|0.433|0.225	1.2	0.4	3	0.326|0.179|0.398	0.067	0.188	0.067	0.188	0.067	-12.393	1.402	0.34
Q06330	Recombining binding protein suppressor of hairless OS=Homo sapiens OX=9606 GN=RBPJ PE=1 SV=3	Q06330	5	sp|Q06330|SUH_HUMAN	500	FRS2_DMSO	Q06330	Q06330	0.487|0.608|0.240	1.334	0.445	3	0.433|0.199|0.370	0.072	0.2	0.072	0.2	0.072	-13.212	1.402	0.338
P13995	Bifunctional methylenetetrahydrofolate dehydrogenase/cyclohydrolase, mitochondrial OS=Homo sapiens OX=9606 GN=MTHFD2 PE=1 SV=2	P13995	7	sp|P13995|MTDC_HUMAN	350	FRS2_DMSO	P13995	P13995	1.089|1.008|0.792	2.889	0.963	3	0.623|0.808|0.646	0.001	0.004	0.001	0.004	0.001	-12.613	1.401	0.432
Q9NQ50	Large ribosomal subunit protein mL40 OS=Homo sapiens OX=9606 GN=MRPL40 PE=1 SV=1	Q9NQ50	2	sp|Q9NQ50|RM40_HUMAN	206	FRS2_DMSO	Q9NQ50	Q9NQ50	0.344|0.358|0.165	0.867	0.289	3	.|0.172|0.248	0	0.001	0	0.001	0	-13.349	1.4	0.456
Q9BZL4	Protein phosphatase 1 regulatory subunit 12C OS=Homo sapiens OX=9606 GN=PPP1R12C PE=1 SV=1	Q9BZL4	3	sp|Q9BZL4|PP12C_HUMAN	782	FRS2_DMSO	Q9BZL4	Q9BZL4	0.230|.|.	0.744	0.248	3	0.177|.|.	0	0	0	0	0	-12.424	1.397	0.662
Q7RTP6	[F-actin]-monooxygenase MICAL3 OS=Homo sapiens OX=9606 GN=MICAL3 PE=1 SV=2	Q7RTP6	6	sp|Q7RTP6|MICA3_HUMAN	2002	FRS2_DMSO	Q7RTP6	Q7RTP6	0.420|0.280|0.310	1.009	0.336	3	0.214|0.212|0.309	0	0.001	0	0.001	0	-12.986	1.396	0.462
Q6ZNB6	NF-X1-type zinc finger protein NFXL1 OS=Homo sapiens OX=9606 GN=NFXL1 PE=1 SV=2	Q6ZNB6	3	sp|Q6ZNB6|NFXL1_HUMAN	911	FRS2_DMSO	Q6ZNB6	Q6ZNB6	0.149|0.165|0.130	0.444	0.148	3	0.106|.|.	0	0	0	0	0	-12.914	1.394	0.482
Q9NT68	Teneurin-2 OS=Homo sapiens OX=9606 GN=TENM2 PE=1 SV=3	Q9NT68	19	sp|Q9NT68|TEN2_HUMAN	2774	FRS2_DMSO	Q9NT68	Q9NT68	0.233|0.418|.	0.909	0.303	3	0.256|0.181|0.221	0.022	0.065	0.022	0.065	0.022	-13.026	1.394	0.372
Q9NV96	Cell cycle control protein 50A OS=Homo sapiens OX=9606 GN=TMEM30A PE=1 SV=1	Q9NV96	6	sp|Q9NV96|CC50A_HUMAN	361	FRS2_DMSO	Q9NV96	Q9NV96	0.407|0.525|0.531	1.464	0.488	3	0.331|0.393|0.330	0.001	0.001	0.001	0.001	0.001	-12.513	1.393	0.45
O75190	DnaJ homolog subfamily B member 6 OS=Homo sapiens OX=9606 GN=DNAJB6 PE=1 SV=2	O75190	6	sp|O75190|DNJB6_HUMAN	326	FRS2_DMSO	O75190	O75190	1.744|1.697|1.563	5.004	1.668	3	1.469|0.955|1.224	0	0	0	0	0	-12.213	1.393	0.531
Q8WUM0	Nuclear pore complex protein Nup133 OS=Homo sapiens OX=9606 GN=NUP133 PE=1 SV=2	Q8WUM0	7	sp|Q8WUM0|NU133_HUMAN	1156	FRS2_DMSO	Q8WUM0	Q8WUM0	0.561|.|.	1.075	0.358	3	.|.|.	0.1	0.3	0.1	0.3	0.1	-13.349	1.393	0.326
P13647	Keratin, type II cytoskeletal 5 OS=Homo sapiens OX=9606 GN=KRT5 PE=1 SV=3	P13647	17	sp|P13647|K2C5_HUMAN	590	FRS2_DMSO	P13647	P13647	0.683|0.802|0.599	2.083	0.694	3	2.517|0.178|0.278	0.002	0.004	0.002	0.004	0.002	-8.121	1.391	0.426
P57088	Transmembrane protein 33 OS=Homo sapiens OX=9606 GN=TMEM33 PE=1 SV=2	P57088	9	sp|P57088|TMM33_HUMAN	247	FRS2_DMSO	P57088	P57088	3.541|3.544|3.446	10.531	3.51	3	2.409|2.712|2.459	0	0	0	0	0	-9.8	1.391	0.486
Q5VSL9	Striatin-interacting protein 1 OS=Homo sapiens OX=9606 GN=STRIP1 PE=1 SV=1	Q5VSL9	5	sp|Q5VSL9|STRP1_HUMAN	837	FRS2_DMSO	Q5VSL9	Q5VSL9	0.365|0.335|.	0.957	0.319	3	0.309|.|0.170	0	0	0	0	0	-13.138	1.39	0.513
Q9H8M9	Protein eva-1 homolog A OS=Homo sapiens OX=9606 GN=EVA1A PE=1 SV=1	Q9H8M9	2	sp|Q9H8M9|EVA1A_HUMAN	152	FRS2_DMSO	Q9H8M9	Q9H8M9	0.619|0.538|0.429	1.586	0.529	3	0.388|0.360|0.395	0.003	0.009	0.003	0.009	0.003	-12.824	1.388	0.416
Q9C0C2	182 kDa tankyrase-1-binding protein OS=Homo sapiens OX=9606 GN=TNKS1BP1 PE=1 SV=4	Q9C0C2	35	sp|Q9C0C2|TB182_HUMAN	1729	FRS2_DMSO	Q9C0C2	Q9C0C2	1.842|1.972|1.527	5.341	1.78	3	1.765|0.663|1.814	0.047	0.074	0.047	0.074	0.047	-4.137	1.385	0.351
P11532;P46939	Dystrophin OS=Homo sapiens OX=9606 GN=DMD PE=1 SV=3	P11532	3	sp|P11532|DMD_HUMAN	3685	FRS2_DMSO	P11532;P46939	P11532;P46939	0.504|0.412|0.186	1.103	0.368	3	0.264|.|0.266	0.011	0.033	0.011	0.033	0.011	-13.349	1.385	0.387
O60566	Mitotic checkpoint serine/threonine-protein kinase BUB1 beta OS=Homo sapiens OX=9606 GN=BUB1B PE=1 SV=3	O60566	10	sp|O60566|BUB1B_HUMAN	1050	FRS2_DMSO	O60566	O60566	0.205|0.131|0.087	0.424	0.141	3	0.094|0.114|0.100	0.1	0.3	0.1	0.3	0.1	-13.349	1.382	0.322
Q8NBX0	Saccharopine dehydrogenase-like oxidoreductase OS=Homo sapiens OX=9606 GN=SCCPDH PE=1 SV=1	Q8NBX0	5	sp|Q8NBX0|SCPDL_HUMAN	429	FRS2_DMSO	Q8NBX0	Q8NBX0	1.439|1.304|2.408	5.151	1.717	3	1.080|1.379|1.291	0.1	0.3	0.1	0.3	0.1	-13.267	1.381	0.323
O94966	Ubiquitin carboxyl-terminal hydrolase 19 OS=Homo sapiens OX=9606 GN=USP19 PE=1 SV=2	O94966	3	sp|O94966|UBP19_HUMAN	1318	FRS2_DMSO	O94966	O94966	0.132|.|.	0.646	0.215	3	0.213|.|0.114	0	0	0	0	0	-13.349	1.381	0.681
P08243	Asparagine synthetase [glutamine-hydrolyzing] OS=Homo sapiens OX=9606 GN=ASNS PE=1 SV=4	P08243	14	sp|P08243|ASNS_HUMAN	561	FRS2_DMSO	P08243	P08243	0.553|0.618|0.392	1.563	0.521	3	.|0.490|0.291	0	0	0	0	0	-13.374	1.38	0.48
O15372	Eukaryotic translation initiation factor 3 subunit H OS=Homo sapiens OX=9606 GN=EIF3H PE=1 SV=1	O15372	11	sp|O15372|EIF3H_HUMAN	352	FRS2_DMSO	O15372	O15372	2.230|2.097|1.784	6.112	2.037	3	1.554|1.553|1.334	0	0.001	0	0.001	0	-12.037	1.38	0.46
Q15382	GTP-binding protein Rheb OS=Homo sapiens OX=9606 GN=RHEB PE=1 SV=1	Q15382	7	sp|Q15382|RHEB_HUMAN	184	FRS2_DMSO	Q15382	Q15382	1.329|1.427|0.866	3.622	1.207	3	0.719|0.974|0.958	0	0.001	0	0.001	0	-13.349	1.379	0.462
P35659	Protein DEK OS=Homo sapiens OX=9606 GN=DEK PE=1 SV=1	P35659	12	sp|P35659|DEK_HUMAN	375	FRS2_DMSO	P35659	P35659	18.415|14.226|13.020	45.66	15.22	3	15.633|7.974|10.820	0.005	0.015	0.005	0.015	0.005	-10.53	1.378	0.405
Q15424	Scaffold attachment factor B1 OS=Homo sapiens OX=9606 GN=SAFB PE=1 SV=4	Q15424	3	sp|Q15424|SAFB1_HUMAN	915	FRS2_DMSO	Q15424	Q15424	0.246|.|.	0.76	0.253	3	.|0.184|.	0	0	0	0	0	-12.149	1.378	0.602
Q5SRE5	Nucleoporin NUP188 OS=Homo sapiens OX=9606 GN=NUP188 PE=1 SV=1	Q5SRE5	13	sp|Q5SRE5|NU188_HUMAN	1749	FRS2_DMSO	Q5SRE5	Q5SRE5	0.504|0.535|0.405	1.445	0.482	3	0.337|0.414|0.307	0	0.001	0	0.001	0	-12.65	1.377	0.467
O43504	Ragulator complex protein LAMTOR5 OS=Homo sapiens OX=9606 GN=LAMTOR5 PE=1 SV=1	O43504	2	sp|O43504|LTOR5_HUMAN	91	FRS2_DMSO	O43504	O43504	0.183|0.238|0.136	0.557	0.186	3	.|0.146|0.125	0	0	0	0	0	-13.084	1.377	0.505
Q96BN8	Ubiquitin thioesterase otulin OS=Homo sapiens OX=9606 GN=OTULIN PE=1 SV=3	Q96BN8	9	sp|Q96BN8|OTUL_HUMAN	352	FRS2_DMSO	Q96BN8	Q96BN8	0.567|1.158|0.512	2.237	0.746	3	0.502|0.498|0.636	0.1	0.3	0.1	0.3	0.1	-13.349	1.377	0.324
Q71SY5	Mediator of RNA polymerase II transcription subunit 25 OS=Homo sapiens OX=9606 GN=MED25 PE=1 SV=2	Q71SY5	3	sp|Q71SY5|MED25_HUMAN	747	FRS2_DMSO	Q71SY5	Q71SY5	1.097|1.041|1.004	3.142	1.047	3	0.752|0.742|0.790	0	0	0	0	0	-10.551	1.376	0.484
Q13151	Heterogeneous nuclear ribonucleoprotein A0 OS=Homo sapiens OX=9606 GN=HNRNPA0 PE=1 SV=1	Q13151	5	sp|Q13151|ROA0_HUMAN	305	FRS2_DMSO	Q13151	Q13151	0.856|0.827|0.524	2.207	0.736	3	0.615|0.288|0.862	0.055	0.089	0.055	0.089	0.055	-5.566	1.375	0.347
O00592	Podocalyxin OS=Homo sapiens OX=9606 GN=PODXL PE=1 SV=2	O00592	6	sp|O00592|PODXL_HUMAN	558	FRS2_DMSO	O00592	O00592	1.511|2.034|1.624	5.168	1.723	3	1.146|1.409|1.217	0.003	0.009	0.003	0.009	0.003	-12.066	1.375	0.416
P55011	Solute carrier family 12 member 2 OS=Homo sapiens OX=9606 GN=SLC12A2 PE=1 SV=1	P55011	7	sp|P55011|S12A2_HUMAN	1212	FRS2_DMSO	P55011	P55011	0.187|0.300|0.140	0.627	0.209	3	.|.|0.152	0.07	0.209	0.07	0.209	0.07	-13.349	1.375	0.339
Q9H1Y0	Autophagy protein 5 OS=Homo sapiens OX=9606 GN=ATG5 PE=1 SV=2	Q9H1Y0	6	sp|Q9H1Y0|ATG5_HUMAN	275	FRS2_DMSO	Q9H1Y0	Q9H1Y0	0.310|0.199|.	0.766	0.255	3	0.165|.|0.209	0	0	0	0	0	-13.279	1.374	0.484
Q13347	Eukaryotic translation initiation factor 3 subunit I OS=Homo sapiens OX=9606 GN=EIF3I PE=1 SV=1	Q13347	14	sp|Q13347|EIF3I_HUMAN	325	FRS2_DMSO	Q13347	Q13347	1.783|1.761|1.407	4.951	1.65	3	1.244|1.252|1.112	0	0	0	0	0	-12.437	1.374	0.463
Q15147	1-phosphatidylinositol 4,5-bisphosphate phosphodiesterase beta-4 OS=Homo sapiens OX=9606 GN=PLCB4 PE=1 SV=3	Q15147	17	sp|Q15147|PLCB4_HUMAN	1175	FRS2_DMSO	Q15147	Q15147	0.841|0.740|0.668	2.248	0.749	3	0.562|0.428|0.677	0	0	0	0	0	-12.775	1.373	0.532
Q9H9T3	Elongator complex protein 3 OS=Homo sapiens OX=9606 GN=ELP3 PE=1 SV=2	Q9H9T3	12	sp|Q9H9T3|ELP3_HUMAN	547	FRS2_DMSO	Q9H9T3	Q9H9T3	0.782|1.039|0.676	2.497	0.832	3	0.524|0.535|0.795	0	0.001	0	0.001	0	-13.188	1.373	0.455
Q9NVI1	Fanconi anemia group I protein OS=Homo sapiens OX=9606 GN=FANCI PE=1 SV=4	Q9NVI1	26	sp|Q9NVI1|FANCI_HUMAN	1328	FRS2_DMSO	Q9NVI1	Q9NVI1	0.469|0.414|.	1.139	0.38	3	0.327|.|0.234	0	0	0	0	0	-13.001	1.373	0.478
P28838	Cytosol aminopeptidase OS=Homo sapiens OX=9606 GN=LAP3 PE=1 SV=3	P28838	16	sp|P28838|AMPL_HUMAN	519	FRS2_DMSO	P28838	P28838	0.313|0.306|0.268	0.887	0.296	3	0.147|0.252|0.272	0	0	0	0	0	-12.776	1.37	0.558
P42356	Phosphatidylinositol 4-kinase alpha OS=Homo sapiens OX=9606 GN=PI4KA PE=1 SV=4	P42356	7	sp|P42356|PI4KA_HUMAN	2102	FRS2_DMSO	P42356	P42356	0.521|0.447|0.247	1.215	0.405	3	0.386|0.377|0.178	0.04	0.099	0.04	0.099	0.04	-10.31	1.369	0.355
Q9ULX3	RNA-binding protein NOB1 OS=Homo sapiens OX=9606 GN=NOB1 PE=1 SV=1	Q9ULX3	6	sp|Q9ULX3|NOB1_HUMAN	412	FRS2_DMSO	Q9ULX3	Q9ULX3	0.809|0.784|0.582	2.176	0.725	3	0.604|0.482|0.512	0.001	0.001	0.001	0.001	0.001	-13.032	1.368	0.451
Q2TAL8	Transcriptional regulator QRICH1 OS=Homo sapiens OX=9606 GN=QRICH1 PE=1 SV=1	Q2TAL8	8	sp|Q2TAL8|QRIC1_HUMAN	776	FRS2_DMSO	Q2TAL8	Q2TAL8	.|0.232|.	0.747	0.249	3	0.182|.|.	0	0	0	0	0	-12.029	1.368	0.591
Q9BVJ6	U3 small nucleolar RNA-associated protein 14 homolog A OS=Homo sapiens OX=9606 GN=UTP14A PE=1 SV=1	Q9BVJ6	13	sp|Q9BVJ6|UT14A_HUMAN	771	FRS2_DMSO	Q9BVJ6	Q9BVJ6	1.136|0.754|0.476	2.366	0.789	3	0.654|0.422|0.695	0.072	0.216	0.072	0.216	0.072	-13.349	1.367	0.338
O14949	Cytochrome b-c1 complex subunit 8 OS=Homo sapiens OX=9606 GN=UQCRQ PE=1 SV=4	O14949	4	sp|O14949|QCR8_HUMAN	82	FRS2_DMSO	O14949	O14949	0.537|0.748|0.530	1.815	0.605	3	.|0.439|0.446	0	0.001	0	0.001	0	-12.577	1.366	0.455
Q15020	Squamous cell carcinoma antigen recognized by T-cells 3 OS=Homo sapiens OX=9606 GN=SART3 PE=1 SV=1	Q15020	6	sp|Q15020|SART3_HUMAN	963	FRS2_DMSO	Q15020	Q15020	0.473|0.260|.	0.991	0.33	3	0.214|0.295|0.223	0.04	0.119	0.04	0.119	0.04	-13.252	1.366	0.356
Q9UMX0	Ubiquilin-1 OS=Homo sapiens OX=9606 GN=UBQLN1 PE=1 SV=2	Q9UMX0	5	sp|Q9UMX0|UBQL1_HUMAN	589	FRS2_DMSO	Q9UMX0	Q9UMX0	0.732|0.686|0.609	2.027	0.676	3	0.429|0.588|0.480	0	0	0	0	0	-11.957	1.366	0.491
P19174	1-phosphatidylinositol 4,5-bisphosphate phosphodiesterase gamma-1 OS=Homo sapiens OX=9606 GN=PLCG1 PE=1 SV=1	P19174	17	sp|P19174|PLCG1_HUMAN	1290	FRS2_DMSO	P19174	P19174	0.403|0.478|.	1.138	0.379	3	0.191|0.253|0.443	0.027	0.072	0.027	0.072	0.027	-9.622	1.365	0.366
Q9BSJ8	Extended synaptotagmin-1 OS=Homo sapiens OX=9606 GN=ESYT1 PE=1 SV=1	Q9BSJ8	29	sp|Q9BSJ8|ESYT1_HUMAN	1104	FRS2_DMSO	Q9BSJ8	Q9BSJ8	1.544|1.933|1.697	5.174	1.725	3	1.252|1.272|1.270	0	0.001	0	0.001	0	-11.889	1.364	0.456
Q9HCG8	Pre-mRNA-splicing factor CWC22 homolog OS=Homo sapiens OX=9606 GN=CWC22 PE=1 SV=3	Q9HCG8	6	sp|Q9HCG8|CWC22_HUMAN	908	FRS2_DMSO	Q9HCG8	Q9HCG8	0.311|0.259|0.132	0.703	0.234	3	0.190|.|0.155	0.003	0.01	0.003	0.01	0.003	-13.349	1.364	0.412
Q86UP2	Kinectin OS=Homo sapiens OX=9606 GN=KTN1 PE=1 SV=1	Q86UP2	43	sp|Q86UP2|KTN1_HUMAN	1357	FRS2_DMSO	Q86UP2	Q86UP2	1.984|2.090|1.546	5.619	1.873	3	2.200|0.642|1.837	0.073	0.106	0.073	0.106	0.073	-3.554	1.363	0.338
Q00577	Transcriptional activator protein Pur-alpha OS=Homo sapiens OX=9606 GN=PURA PE=1 SV=2	Q00577	3	sp|Q00577|PURA_HUMAN	322	FRS2_DMSO	Q00577	Q00577	0.224|.|0.210	0.691	0.23	3	0.169|.|.	0	0	0	0	0	-12.723	1.363	0.576
P04156	Major prion protein OS=Homo sapiens OX=9606 GN=PRNP PE=1 SV=1	P04156	4	sp|P04156|PRIO_HUMAN	253	FRS2_DMSO	P04156	P04156	0.729|0.991|0.740	2.459	0.82	3	0.623|0.602|0.582	0.005	0.014	0.005	0.014	0.005	-12.011	1.362	0.407
Q9NX70	Mediator of RNA polymerase II transcription subunit 29 OS=Homo sapiens OX=9606 GN=MED29 PE=1 SV=1	Q9NX70	5	sp|Q9NX70|MED29_HUMAN	200	FRS2_DMSO	Q9NX70	Q9NX70	0.839|0.875|0.472	2.186	0.729	3	0.727|0.414|0.510	0.001	0.002	0.001	0.002	0.001	-13.349	1.361	0.436
Q5VYK3	Proteasome adapter and scaffold protein ECM29 OS=Homo sapiens OX=9606 GN=ECPAS PE=1 SV=2	Q5VYK3	32	sp|Q5VYK3|ECM29_HUMAN	1845	FRS2_DMSO	Q5VYK3	Q5VYK3	1.330|1.291|1.239	3.86	1.287	3	0.967|0.982|0.890	0	0	0	0	0	-10.676	1.361	0.493
Q9BX40	Protein LSM14 homolog B OS=Homo sapiens OX=9606 GN=LSM14B PE=1 SV=1	Q9BX40	6	sp|Q9BX40|LS14B_HUMAN	385	FRS2_DMSO	Q9BX40	Q9BX40	0.723|0.811|.	1.791	0.597	3	0.766|0.150|0.732	0.158	0.261	0.158	0.261	0.158	-4.062	1.361	0.276
Q9BTV4	Transmembrane protein 43 OS=Homo sapiens OX=9606 GN=TMEM43 PE=1 SV=1	Q9BTV4	14	sp|Q9BTV4|TMM43_HUMAN	400	FRS2_DMSO	Q9BTV4	Q9BTV4	1.959|1.697|1.115	4.771	1.59	3	0.940|1.132|1.503	0	0.001	0	0.001	0	-13.349	1.36	0.47
Q9ULT8	E3 ubiquitin-protein ligase HECTD1 OS=Homo sapiens OX=9606 GN=HECTD1 PE=1 SV=4	Q9ULT8	27	sp|Q9ULT8|HECD1_HUMAN	2610	FRS2_DMSO	Q9ULT8	Q9ULT8	0.816|0.641|0.268	1.725	0.575	3	0.307|0.440|0.561	0.053	0.157	0.053	0.157	0.053	-13.349	1.359	0.348
Q8WWC4	m-AAA protease-interacting protein 1, mitochondrial OS=Homo sapiens OX=9606 GN=MAIP1 PE=1 SV=1	Q8WWC4	3	sp|Q8WWC4|MAIP1_HUMAN	291	FRS2_DMSO	Q8WWC4	Q8WWC4	0.400|0.496|0.332	1.228	0.409	3	0.204|0.398|0.338	0.005	0.015	0.005	0.015	0.005	-11.004	1.359	0.403
Q8N999	RNA ligase 1 OS=Homo sapiens OX=9606 GN=RLIG1 PE=1 SV=2	Q8N999	3	sp|Q8N999|RLIG1_HUMAN	325	FRS2_DMSO	Q8N999	Q8N999	0.447|0.548|0.336	1.332	0.444	3	0.329|0.366|0.289	0.01	0.028	0.01	0.028	0.01	-13.321	1.359	0.39
Q9BUB7	Transmembrane protein 70, mitochondrial OS=Homo sapiens OX=9606 GN=TMEM70 PE=1 SV=2	Q9BUB7	4	sp|Q9BUB7|TMM70_HUMAN	260	FRS2_DMSO	Q9BUB7	Q9BUB7	.|0.534|.	1.048	0.349	3	.|.|.	0.1	0.3	0.1	0.3	0.1	-13.349	1.358	0.326
Q9HB66	Alternative protein MKKS OS=Homo sapiens OX=9606 GN=MKKS PE=1 SV=1	Q9HB66	2	tr|Q9HB66|Q9HB66_HUMAN	63	FRS2_DMSO	Q9HB66	Q9HB66	0.499|0.470|0.471	1.44	0.48	3	0.302|0.370|0.396	0	0	0	0	0	-10.371	1.357	0.494
P17301	Integrin alpha-2 OS=Homo sapiens OX=9606 GN=ITGA2 PE=1 SV=2	P17301	2	sp|P17301|ITA2_HUMAN	1181	FRS2_DMSO	P17301	P17301	0.292|0.292|.	0.841	0.28	3	0.188|0.227|.	0	0	0	0	0	-12.18	1.357	0.532
P62633	CCHC-type zinc finger nucleic acid binding protein OS=Homo sapiens OX=9606 GN=CNBP PE=1 SV=1	P62633	2	sp|P62633|CNBP_HUMAN	177	FRS2_DMSO	P62633	P62633	0.346|0.414|0.282	1.043	0.348	3	.|0.391|0.168	0	0	0	0	0	-13.19	1.356	0.506
Q8NHP6	Motile sperm domain-containing protein 2 OS=Homo sapiens OX=9606 GN=MOSPD2 PE=1 SV=1	Q8NHP6	6	sp|Q8NHP6|MSPD2_HUMAN	518	FRS2_DMSO	Q8NHP6	Q8NHP6	0.248|0.250|.	0.756	0.252	3	0.269|0.174|0.137	0	0	0	0	0	-7.934	1.356	0.464
Q96MG7	Non-structural maintenance of chromosomes element 3 homolog OS=Homo sapiens OX=9606 GN=NSMCE3 PE=1 SV=1	Q96MG7	3	sp|Q96MG7|NSE3_HUMAN	304	FRS2_DMSO	Q96MG7	Q96MG7	0.146|0.116|.	0.52	0.173	3	0.128|.|.	0	0	0	0	0	-13.349	1.356	0.663
Q8IY57	YY1-associated factor 2 OS=Homo sapiens OX=9606 GN=YAF2 PE=1 SV=3	Q8IY57	2	sp|Q8IY57|YAF2_HUMAN	180	FRS2_DMSO	Q8IY57	Q8IY57	0.071|.|.	0.585	0.195	3	0.082|0.200|0.182	0	0	0	0	0	-13.349	1.356	0.683
Q8WUZ0	B-cell CLL/lymphoma 7 protein family member C OS=Homo sapiens OX=9606 GN=BCL7C PE=1 SV=3	Q8WUZ0	3	sp|Q8WUZ0|BCL7C_HUMAN	217	FRS2_DMSO	Q8WUZ0	Q8WUZ0	0.469|0.298|0.306	1.073	0.358	3	0.334|.|0.208	0	0.001	0	0.001	0	-13.088	1.355	0.454
P16989	Y-box-binding protein 3 OS=Homo sapiens OX=9606 GN=YBX3 PE=1 SV=4	P16989	7	sp|P16989|YBOX3_HUMAN	372	FRS2_DMSO	P16989	P16989	0.916|0.915|0.613	2.443	0.814	3	0.539|0.765|0.528	0	0	0	0	0	-13.343	1.354	0.514
Q9NUQ9	CYFIP-related Rac1 interactor B OS=Homo sapiens OX=9606 GN=CYRIB PE=1 SV=1	Q9NUQ9	8	sp|Q9NUQ9|CYRIB_HUMAN	324	FRS2_DMSO	Q9NUQ9	Q9NUQ9	0.316|0.395|0.351	1.063	0.354	3	0.066|0.517|0.524	0	0	0	0	0	-11.285	1.353	0.526
Q5HYI8	Rab-like protein 3 OS=Homo sapiens OX=9606 GN=RABL3 PE=1 SV=1	Q5HYI8	4	sp|Q5HYI8|RABL3_HUMAN	236	FRS2_DMSO	Q5HYI8	Q5HYI8	0.615|0.821|0.732	2.168	0.723	3	0.451|0.656|0.515	0	0	0	0	0	-12.937	1.353	0.509
Q5VWQ8	Disabled homolog 2-interacting protein OS=Homo sapiens OX=9606 GN=DAB2IP PE=1 SV=2	Q5VWQ8	7	sp|Q5VWQ8|DAB2P_HUMAN	1189	FRS2_DMSO	Q5VWQ8	Q5VWQ8	0.522|0.462|0.517	1.501	0.5	3	0.372|0.352|0.387	0	0	0	0	0	-11.56	1.351	0.49
Q8WWM7	Ataxin-2-like protein OS=Homo sapiens OX=9606 GN=ATXN2L PE=1 SV=2	Q8WWM7	22	sp|Q8WWM7|ATX2L_HUMAN	1075	FRS2_DMSO	Q8WWM7	Q8WWM7	1.340|0.951|1.023	3.314	1.105	3	0.936|0.860|0.681	0	0.001	0	0.001	0	-12.723	1.349	0.454
Q9H9Y6	DNA-directed RNA polymerase I subunit RPA2 OS=Homo sapiens OX=9606 GN=POLR1B PE=1 SV=2	Q9H9Y6	3	sp|Q9H9Y6|RPA2_HUMAN	1135	FRS2_DMSO	Q9H9Y6	Q9H9Y6	0.396|0.453|0.335	1.184	0.395	3	0.421|0.246|0.242	0.001	0.002	0.001	0.002	0.001	-12.56	1.349	0.444
Q15063	Periostin OS=Homo sapiens OX=9606 GN=POSTN PE=1 SV=2	Q15063	23	sp|Q15063|POSTN_HUMAN	836	FRS2_DMSO	Q15063	Q15063	4.304|4.398|3.445	12.147	4.049	3	3.145|3.011|2.857	0	0	0	0	0	-12.657	1.349	0.473
Q3MHD2	Protein LSM12 OS=Homo sapiens OX=9606 GN=LSM12 PE=1 SV=2	Q3MHD2	3	sp|Q3MHD2|LSM12_HUMAN	195	FRS2_DMSO	Q3MHD2	Q3MHD2	1.016|0.721|0.624	2.361	0.787	3	0.633|0.477|0.657	0.001	0.003	0.001	0.003	0.001	-13.239	1.349	0.438
Q8N0V3	Putative ribosome-binding factor A, mitochondrial OS=Homo sapiens OX=9606 GN=RBFA PE=1 SV=3	Q8N0V3	2	sp|Q8N0V3|RBFA_HUMAN	343	FRS2_DMSO	Q8N0V3	Q8N0V3	.|0.527|.	1.041	0.347	3	.|.|.	0.1	0.3	0.1	0.3	0.1	-13.349	1.349	0.326
O14787;Q92973	Transportin-2 OS=Homo sapiens OX=9606 GN=TNPO2 PE=1 SV=3	O14787	3	sp|O14787|TNPO2_HUMAN	897	FRS2_DMSO	O14787;Q92973	O14787;Q92973	0.677|0.945|0.722	2.344	0.781	3	0.607|0.591|0.541	0.003	0.01	0.003	0.01	0.003	-12.46	1.349	0.413
Q86XL3	Ankyrin repeat and LEM domain-containing protein 2 OS=Homo sapiens OX=9606 GN=ANKLE2 PE=1 SV=4	Q86XL3	18	sp|Q86XL3|ANKL2_HUMAN	938	FRS2_DMSO	Q86XL3	Q86XL3	0.676|0.706|0.553	1.936	0.645	3	0.560|0.573|0.342	0	0	0	0	0	-13.164	1.348	0.481
O00148	ATP-dependent RNA helicase DDX39A OS=Homo sapiens OX=9606 GN=DDX39A PE=1 SV=2	O00148	4	sp|O00148|DX39A_HUMAN	427	FRS2_DMSO	O00148	O00148	0.588|0.549|0.162	1.299	0.433	3	0.356|0.269|0.345	0.059	0.163	0.059	0.163	0.059	-13.349	1.348	0.344
Q96G25	Mediator of RNA polymerase II transcription subunit 8 OS=Homo sapiens OX=9606 GN=MED8 PE=1 SV=2	Q96G25	4	sp|Q96G25|MED8_HUMAN	268	FRS2_DMSO	Q96G25	Q96G25	0.593|0.769|0.455	1.817	0.606	3	0.514|0.343|0.515	0	0.001	0	0.001	0	-13.348	1.348	0.456
P11234	Ras-related protein Ral-B OS=Homo sapiens OX=9606 GN=RALB PE=1 SV=1	P11234	3	sp|P11234|RALB_HUMAN	206	FRS2_DMSO	P11234	P11234	0.644|0.666|0.501	1.811	0.604	3	0.606|0.333|0.444	0	0	0	0	0	-13.243	1.348	0.468
P98172	Ephrin-B1 OS=Homo sapiens OX=9606 GN=EFNB1 PE=1 SV=1	P98172	4	sp|P98172|EFNB1_HUMAN	346	FRS2_DMSO	P98172	P98172	0.716|0.535|0.564	1.815	0.605	3	0.480|0.446|0.425	0.001	0.004	0.001	0.004	0.001	-12.24	1.346	0.43
Q9UFC0	Leucine-rich repeat and WD repeat-containing protein 1 OS=Homo sapiens OX=9606 GN=LRWD1 PE=1 SV=2	Q9UFC0	3	sp|Q9UFC0|LRWD1_HUMAN	647	FRS2_DMSO	Q9UFC0	Q9UFC0	0.423|0.400|0.216	1.039	0.346	3	.|.|.	0.005	0.013	0.005	0.013	0.005	-13.349	1.346	0.404
Q5JSZ5	Protein PRRC2B OS=Homo sapiens OX=9606 GN=PRRC2B PE=1 SV=2	Q5JSZ5	11	sp|Q5JSZ5|PRC2B_HUMAN	2229	FRS2_DMSO	Q5JSZ5	Q5JSZ5	0.752|0.786|0.411	1.949	0.65	3	0.467|0.505|0.477	0.004	0.009	0.004	0.009	0.004	-13.349	1.346	0.41
Q12824	SWI/SNF-related matrix-associated actin-dependent regulator of chromatin subfamily B member 1 OS=Homo sapiens OX=9606 GN=SMARCB1 PE=1 SV=2	Q12824	2	sp|Q12824|SNF5_HUMAN	385	FRS2_DMSO	Q12824	Q12824	0.702|0.664|0.413	1.779	0.593	3	0.402|0.498|0.427	0.002	0.004	0.002	0.004	0.002	-13.349	1.346	0.427
Q9Y2S7	Polymerase delta-interacting protein 2 OS=Homo sapiens OX=9606 GN=POLDIP2 PE=1 SV=1	Q9Y2S7	7	sp|Q9Y2S7|PDIP2_HUMAN	368	FRS2_DMSO	Q9Y2S7	Q9Y2S7	0.194|0.672|0.512	1.377	0.459	3	0.271|0.430|.	0.049	0.147	0.049	0.147	0.049	-13.349	1.345	0.35
Q13813	Spectrin alpha chain, non-erythrocytic 1 OS=Homo sapiens OX=9606 GN=SPTAN1 PE=1 SV=3	Q13813	65	sp|Q13813|SPTN1_HUMAN	2472	FRS2_DMSO	Q13813	Q13813	1.052|1.153|0.761	2.965	0.988	3	0.960|0.675|0.612	0	0	0	0	0	-13.333	1.345	0.515
Q9NX40	OCIA domain-containing protein 1 OS=Homo sapiens OX=9606 GN=OCIAD1 PE=1 SV=1	Q9NX40	4	sp|Q9NX40|OCAD1_HUMAN	245	FRS2_DMSO	Q9NX40	Q9NX40	.|0.142|0.259	0.658	0.219	3	.|0.278|0.096	0	0	0	0	0	-13.37	1.344	0.534
P0DPB6	DNA-directed RNA polymerases I and III subunit RPAC2 OS=Homo sapiens OX=9606 GN=POLR1D PE=1 SV=1	P0DPB6	2	sp|P0DPB6|RPAC2_HUMAN	133	FRS2_DMSO	P0DPB6	P0DPB6	0.344|0.325|.	0.927	0.309	3	0.305|0.235|0.170	0	0	0	0	0	-13.241	1.343	0.473
Q15286	Ras-related protein Rab-35 OS=Homo sapiens OX=9606 GN=RAB35 PE=1 SV=1	Q15286	4	sp|Q15286|RAB35_HUMAN	201	FRS2_DMSO	Q15286	Q15286	1.020|1.028|0.754	2.803	0.934	3	0.847|0.822|0.483	0	0.001	0	0.001	0	-13.3	1.343	0.452
P36776	Lon protease homolog, mitochondrial OS=Homo sapiens OX=9606 GN=LONP1 PE=1 SV=2	P36776	24	sp|P36776|LONM_HUMAN	959	FRS2_DMSO	P36776	P36776	1.806|1.776|1.265	4.847	1.616	3	1.081|1.271|1.271	0	0.001	0	0.001	0	-13.261	1.342	0.458
Y-FGCZCont00473	ENSEMBL:ENSBTAP00000025008 (Bos taurus) hypothetical protein	Y-FGCZCont00473	2	zz|Y-FGCZCont00473|	536	FRS2_DMSO	Y-FGCZCont00473	Y-FGCZCont00473	0.425|.|0.352	1.034	0.345	3	.|.|.	0.005	0.016	0.005	0.016	0.005	-13.349	1.34	0.403
P51970	NADH dehydrogenase [ubiquinone] 1 alpha subcomplex subunit 8 OS=Homo sapiens OX=9606 GN=NDUFA8 PE=1 SV=3	P51970	4	sp|P51970|NDUA8_HUMAN	172	FRS2_DMSO	P51970	P51970	1.503|1.664|2.008	5.175	1.725	3	1.031|1.636|1.266	0	0	0	0	0	-13.015	1.34	0.53
Q9Y385	Ubiquitin-conjugating enzyme E2 J1 OS=Homo sapiens OX=9606 GN=UBE2J1 PE=1 SV=2	Q9Y385	4	sp|Q9Y385|UB2J1_HUMAN	318	FRS2_DMSO	Q9Y385	Q9Y385	0.348|0.385|0.328	1.061	0.354	3	.|0.331|0.211	0	0	0	0	0	-12.517	1.339	0.533
P30530	Tyrosine-protein kinase receptor UFO OS=Homo sapiens OX=9606 GN=AXL PE=1 SV=4	P30530	14	sp|P30530|UFO_HUMAN	894	FRS2_DMSO	P30530	P30530	1.058|1.054|0.945	3.058	1.019	3	0.725|0.878|0.696	0	0	0	0	0	-11.66	1.337	0.496
Q6NUK1	Mitochondrial adenyl nucleotide antiporter SLC25A24 OS=Homo sapiens OX=9606 GN=SLC25A24 PE=1 SV=2	Q6NUK1	17	sp|Q6NUK1|SCMC1_HUMAN	477	FRS2_DMSO	Q6NUK1	Q6NUK1	1.233|1.270|0.777	3.28	1.093	3	0.746|0.841|0.873	0.001	0.002	0.001	0.002	0.001	-13.349	1.336	0.441
Q9H8Y5	tRNA endonuclease ANKZF1 OS=Homo sapiens OX=9606 GN=ANKZF1 PE=1 SV=1	Q9H8Y5	4	sp|Q9H8Y5|ANKZ1_HUMAN	726	FRS2_DMSO	Q9H8Y5	Q9H8Y5	0.323|0.251|.	0.831	0.277	3	0.337|0.199|0.133	0.014	0.038	0.014	0.038	0.014	-5.673	1.336	0.382
Q8WW01	tRNA-splicing endonuclease subunit Sen15 OS=Homo sapiens OX=9606 GN=TSEN15 PE=1 SV=1	Q8WW01	3	sp|Q8WW01|SEN15_HUMAN	171	FRS2_DMSO	Q8WW01	Q8WW01	0.409|0.243|0.146	0.798	0.266	3	0.180|0.148|0.296	0.134	0.401	0.134	0.401	0.134	-13.349	1.336	0.286
P50895	Basal cell adhesion molecule OS=Homo sapiens OX=9606 GN=BCAM PE=1 SV=2	P50895	5	sp|P50895|BCAM_HUMAN	628	FRS2_DMSO	P50895	P50895	0.838|0.785|0.586	2.209	0.736	3	0.701|0.467|0.512	0	0	0	0	0	-13.287	1.335	0.524
Q86UE4	Protein LYRIC OS=Homo sapiens OX=9606 GN=MTDH PE=1 SV=2	Q86UE4	18	sp|Q86UE4|LYRIC_HUMAN	582	FRS2_DMSO	Q86UE4	Q86UE4	2.832|2.833|2.730	8.394	2.798	3	2.038|1.986|2.276	0	0	0	0	0	-10.801	1.335	0.504
P50995	Annexin A11 OS=Homo sapiens OX=9606 GN=ANXA11 PE=1 SV=1	P50995	13	sp|P50995|ANX11_HUMAN	505	FRS2_DMSO	P50995	P50995	.|0.515|.	1.03	0.343	3	.|.|.	0.333	1	0.333	1	0.333	-12.521	1.334	0.175
Q8TD16	Protein bicaudal D homolog 2 OS=Homo sapiens OX=9606 GN=BICD2 PE=1 SV=1	Q8TD16	20	sp|Q8TD16|BICD2_HUMAN	824	FRS2_DMSO	Q8TD16	Q8TD16	0.505|0.484|0.239	1.228	0.409	3	0.332|0.247|0.351	0	0	0	0	0	-13.349	1.334	0.477
Q9NYL9	Tropomodulin-3 OS=Homo sapiens OX=9606 GN=TMOD3 PE=1 SV=1	Q9NYL9	12	sp|Q9NYL9|TMOD3_HUMAN	352	FRS2_DMSO	Q9NYL9	Q9NYL9	0.223|0.117|.	0.597	0.199	3	0.149|.|.	0	0	0	0	0	-12.817	1.333	0.539
Q9NX58	Cell growth-regulating nucleolar protein OS=Homo sapiens OX=9606 GN=LYAR PE=1 SV=3	Q9NX58	11	sp|Q9NX58|LYAR_HUMAN	379	FRS2_DMSO	Q9NX58	Q9NX58	2.304|3.541|3.405	9.249	3.083	3	2.028|3.054|2.001	0	0	0	0	0	-13.349	1.332	0.525
P62873;P62879;Q9HAV0	Guanine nucleotide-binding protein G(I)/G(S)/G(T) subunit beta-1 OS=Homo sapiens OX=9606 GN=GNB1 PE=1 SV=3	P62873	3	sp|P62873|GBB1_HUMAN	340	FRS2_DMSO	P62873;P62879;Q9HAV0	P62873;P62879;Q9HAV0	1.709|1.830|1.698	5.237	1.746	3	1.220|1.423|1.297	0	0	0	0	0	-10.902	1.332	0.499
Q08AD1	Calmodulin-regulated spectrin-associated protein 2 OS=Homo sapiens OX=9606 GN=CAMSAP2 PE=1 SV=3	Q08AD1	7	sp|Q08AD1|CAMP2_HUMAN	1489	FRS2_DMSO	Q08AD1	Q08AD1	0.503|0.491|0.301	1.295	0.432	3	0.266|0.629|0.204	0.054	0.084	0.054	0.084	0.054	-5.468	1.331	0.347
Q96AG3	Mitochondrial outer membrane protein SLC25A46 OS=Homo sapiens OX=9606 GN=SLC25A46 PE=1 SV=1	Q96AG3	2	sp|Q96AG3|S2546_HUMAN	418	FRS2_DMSO	Q96AG3	Q96AG3	0.264|0.253|.	0.775	0.258	3	.|.|0.194	0	0	0	0	0	-11.838	1.331	0.548
P51532	Transcription activator BRG1 OS=Homo sapiens OX=9606 GN=SMARCA4 PE=1 SV=2	P51532	14	sp|P51532|SMCA4_HUMAN	1647	FRS2_DMSO	P51532	P51532	0.538|0.540|0.435	1.513	0.504	3	0.370|0.295|0.499	0	0	0	0	0	-13.143	1.331	0.529
Q92558	Actin-binding protein WASF1 OS=Homo sapiens OX=9606 GN=WASF1 PE=1 SV=1	Q92558	3	sp|Q92558|WASF1_HUMAN	559	FRS2_DMSO	Q92558	Q92558	0.280|0.224|.	0.76	0.253	3	.|0.191|.	0	0	0	0	0	-12.98	1.33	0.55
Q8N5M4	Tetratricopeptide repeat protein 9C OS=Homo sapiens OX=9606 GN=TTC9C PE=1 SV=1	Q8N5M4	3	sp|Q8N5M4|TTC9C_HUMAN	171	FRS2_DMSO	Q8N5M4	Q8N5M4	0.238|0.264|0.231	0.733	0.244	3	0.224|0.198|0.140	0	0	0	0	0	-12.168	1.33	0.536
Q8TF74	WAS/WASL-interacting protein family member 2 OS=Homo sapiens OX=9606 GN=WIPF2 PE=1 SV=1	Q8TF74	4	sp|Q8TF74|WIPF2_HUMAN	440	FRS2_DMSO	Q8TF74	Q8TF74	0.280|0.312|0.178	0.77	0.257	3	0.197|0.189|.	0	0	0	0	0	-13.349	1.329	0.509
O75832	26S proteasome non-ATPase regulatory subunit 10 OS=Homo sapiens OX=9606 GN=PSMD10 PE=1 SV=1	O75832	7	sp|O75832|PSD10_HUMAN	226	FRS2_DMSO	O75832	O75832	0.884|1.145|0.388	2.417	0.806	3	0.323|0.777|0.890	0.09	0.223	0.09	0.223	0.09	-9.148	1.328	0.331
Q6P1J9	Parafibromin OS=Homo sapiens OX=9606 GN=CDC73 PE=1 SV=1	Q6P1J9	12	sp|Q6P1J9|CDC73_HUMAN	531	FRS2_DMSO	Q6P1J9	Q6P1J9	0.762|0.737|0.542	2.041	0.68	3	0.411|0.500|0.654	0	0	0	0	0	-13.307	1.328	0.537
Q9H0F6	Sharpin OS=Homo sapiens OX=9606 GN=SHARPIN PE=1 SV=1	Q9H0F6	4	sp|Q9H0F6|SHRPN_HUMAN	387	FRS2_DMSO	Q9H0F6	Q9H0F6	0.125|.|.	0.639	0.213	3	0.168|0.154|.	0	0	0	0	0	-13.349	1.328	0.681
O14773	Tripeptidyl-peptidase 1 OS=Homo sapiens OX=9606 GN=TPP1 PE=1 SV=2	O14773	4	sp|O14773|TPP1_HUMAN	563	FRS2_DMSO	O14773	O14773	0.488|0.339|0.322	1.149	0.383	3	0.218|0.382|.	0	0	0	0	0	-13.132	1.327	0.485
Q12802	A-kinase anchor protein 13 OS=Homo sapiens OX=9606 GN=AKAP13 PE=1 SV=2	Q12802	7	sp|Q12802|AKP13_HUMAN	2813	FRS2_DMSO	Q12802	Q12802	0.348|0.247|0.195	0.789	0.263	3	0.226|0.209|0.166	0.005	0.014	0.005	0.014	0.005	-13.349	1.326	0.407
O14936	Peripheral plasma membrane protein CASK OS=Homo sapiens OX=9606 GN=CASK PE=1 SV=3	O14936	9	sp|O14936|CSKP_HUMAN	926	FRS2_DMSO	O14936	O14936	0.703|0.439|0.716	1.857	0.619	3	0.481|0.597|0.354	0	0	0	0	0	-13.349	1.326	0.49
P31949	Protein S100-A11 OS=Homo sapiens OX=9606 GN=S100A11 PE=1 SV=2	P31949	5	sp|P31949|S10AB_HUMAN	105	FRS2_DMSO	P31949	P31949	4.616|5.165|3.699	13.48	4.493	3	4.022|3.531|2.742	0	0	0	0	0	-13.198	1.326	0.514
O15160	DNA-directed RNA polymerases I and III subunit RPAC1 OS=Homo sapiens OX=9606 GN=POLR1C PE=1 SV=1	O15160	6	sp|O15160|RPAC1_HUMAN	346	FRS2_DMSO	O15160	O15160	0.566|0.585|0.578	1.728	0.576	3	0.552|0.356|0.417	0	0	0	0	0	-12.291	1.325	0.55
Q9H330	Transmembrane protein 245 OS=Homo sapiens OX=9606 GN=TMEM245 PE=1 SV=3	Q9H330	3	sp|Q9H330|TM245_HUMAN	879	FRS2_DMSO	Q9H330	Q9H330	0.328|0.349|0.276	0.954	0.318	3	0.202|0.285|.	0	0	0	0	0	-13.018	1.325	0.535
O00411	DNA-directed RNA polymerase, mitochondrial OS=Homo sapiens OX=9606 GN=POLRMT PE=1 SV=2	O00411	3	sp|O00411|RPOM_HUMAN	1230	FRS2_DMSO	O00411	O00411	.|0.131|.	0.645	0.215	3	0.146|0.181|.	0	0	0	0	0	-13.349	1.324	0.68
Q9P035	Very-long-chain (3R)-3-hydroxyacyl-CoA dehydratase 3 OS=Homo sapiens OX=9606 GN=HACD3 PE=1 SV=2	Q9P035	4	sp|Q9P035|HACD3_HUMAN	362	FRS2_DMSO	Q9P035	Q9P035	1.221|1.363|1.122	3.705	1.235	3	0.836|0.998|0.974	0	0	0	0	0	-12.11	1.324	0.481
Q9Y5P6	Mannose-1-phosphate guanyltransferase beta OS=Homo sapiens OX=9606 GN=GMPPB PE=1 SV=2	Q9Y5P6	6	sp|Q9Y5P6|GMPPB_HUMAN	360	FRS2_DMSO	Q9Y5P6	Q9Y5P6	0.174|0.108|.	0.539	0.18	3	0.142|0.147|0.121	0	0	0	0	0	-13.66	1.32	0.561
Q92974	Rho guanine nucleotide exchange factor 2 OS=Homo sapiens OX=9606 GN=ARHGEF2 PE=1 SV=4	Q92974	28	sp|Q92974|ARHG2_HUMAN	986	FRS2_DMSO	Q92974	Q92974	2.084|1.983|1.606	5.673	1.891	3	1.605|1.460|1.253	0	0	0	0	0	-12.871	1.32	0.48
Q92963	GTP-binding protein Rit1 OS=Homo sapiens OX=9606 GN=RIT1 PE=1 SV=1	Q92963	2	sp|Q92963|RIT1_HUMAN	219	FRS2_DMSO	Q92963	Q92963	0.285|0.350|0.151	0.786	0.262	3	0.230|0.197|0.173	0.057	0.171	0.057	0.171	0.057	-13.349	1.319	0.346
Q32MZ4	Leucine-rich repeat flightless-interacting protein 1 OS=Homo sapiens OX=9606 GN=LRRFIP1 PE=1 SV=2	Q32MZ4	19	sp|Q32MZ4|LRRF1_HUMAN	808	FRS2_DMSO	Q32MZ4	Q32MZ4	1.028|1.098|0.396	2.522	0.841	3	0.745|0.502|0.692	0	0	0	0	0	-13.349	1.319	0.475
P62847	Small ribosomal subunit protein eS24 OS=Homo sapiens OX=9606 GN=RPS24 PE=1 SV=1	P62847	3	sp|P62847|RS24_HUMAN	133	FRS2_DMSO	P62847	P62847	2.832|2.645|2.577	8.055	2.685	3	1.993|2.228|1.899	0	0	0	0	0	-11.311	1.319	0.502
Q8N1B4	Vacuolar protein sorting-associated protein 52 homolog OS=Homo sapiens OX=9606 GN=VPS52 PE=1 SV=1	Q8N1B4	5	sp|Q8N1B4|VPS52_HUMAN	723	FRS2_DMSO	Q8N1B4	Q8N1B4	0.163|0.364|.	0.784	0.261	3	0.269|.|0.146	0.004	0.013	0.004	0.013	0.004	-13.349	1.319	0.408
Q92804	TATA-binding protein-associated factor 2N OS=Homo sapiens OX=9606 GN=TAF15 PE=1 SV=1	Q92804	2	sp|Q92804|RBP56_HUMAN	592	FRS2_DMSO	Q92804	Q92804	0.433|0.245|.	0.935	0.312	3	0.275|0.174|0.276	0.01	0.03	0.01	0.03	0.01	-13.337	1.318	0.388
Q9UBX3	Mitochondrial dicarboxylate carrier OS=Homo sapiens OX=9606 GN=SLC25A10 PE=1 SV=2	Q9UBX3	10	sp|Q9UBX3|DIC_HUMAN	287	FRS2_DMSO	Q9UBX3	Q9UBX3	1.623|1.735|1.415	4.772	1.591	3	1.144|1.277|1.205	0	0	0	0	0	-12.432	1.317	0.488
Q96EK9	Protein KTI12 homolog OS=Homo sapiens OX=9606 GN=KTI12 PE=1 SV=1	Q96EK9	4	sp|Q96EK9|KTI12_HUMAN	354	FRS2_DMSO	Q96EK9	Q96EK9	0.156|0.143|0.070	0.369	0.123	3	.|.|0.093	0	0	0	0	0	-12.781	1.317	0.519
Q9P013	Spliceosome-associated protein CWC15 homolog OS=Homo sapiens OX=9606 GN=CWC15 PE=1 SV=2	Q9P013	2	sp|Q9P013|CWC15_HUMAN	229	FRS2_DMSO	Q9P013	Q9P013	0.355|0.519|0.168	1.042	0.347	3	0.182|0.443|0.227	0.092	0.268	0.092	0.268	0.092	-12.624	1.317	0.33
P35052	Glypican-1 OS=Homo sapiens OX=9606 GN=GPC1 PE=1 SV=2	P35052	5	sp|P35052|GPC1_HUMAN	558	FRS2_DMSO	P35052	P35052	0.317|0.367|0.426	1.11	0.37	3	0.280|0.295|0.269	0	0.001	0	0.001	0	-12.814	1.316	0.461
O00458	Interferon-related developmental regulator 1 OS=Homo sapiens OX=9606 GN=IFRD1 PE=1 SV=4	O00458	6	sp|O00458|IFRD1_HUMAN	451	FRS2_DMSO	O00458	O00458	1.197|1.351|0.646	3.195	1.065	3	1.081|0.799|0.615	0.001	0.004	0.001	0.004	0.001	-13.349	1.315	0.432
P33897	ATP-binding cassette sub-family D member 1 OS=Homo sapiens OX=9606 GN=ABCD1 PE=1 SV=2	P33897	5	sp|P33897|ABCD1_HUMAN	745	FRS2_DMSO	P33897	P33897	0.408|0.446|0.355	1.21	0.403	3	0.260|0.289|0.385	0	0	0	0	0	-12.967	1.313	0.533
P22314	Ubiquitin-like modifier-activating enzyme 1 OS=Homo sapiens OX=9606 GN=UBA1 PE=1 SV=3	P22314	27	sp|P22314|UBA1_HUMAN	1058	FRS2_DMSO	P22314	P22314	2.167|2.055|1.914	6.135	2.045	3	0.531|2.444|2.914	0.136	0.153	0.136	0.153	0.136	-2.006	1.313	0.284
P50570	Dynamin-2 OS=Homo sapiens OX=9606 GN=DNM2 PE=1 SV=2	P50570	24	sp|P50570|DYN2_HUMAN	870	FRS2_DMSO	P50570	P50570	1.749|1.914|1.513	5.177	1.726	3	1.508|1.285|1.174	0	0	0	0	0	-12.628	1.312	0.483
O00425	Insulin-like growth factor 2 mRNA-binding protein 3 OS=Homo sapiens OX=9606 GN=IGF2BP3 PE=1 SV=2	O00425	14	sp|O00425|IF2B3_HUMAN	579	FRS2_DMSO	O00425	O00425	0.447|0.757|0.319	1.523	0.508	3	0.360|0.402|0.399	0.1	0.3	0.1	0.3	0.1	-13.349	1.312	0.323
Q7Z2K6	Endoplasmic reticulum metallopeptidase 1 OS=Homo sapiens OX=9606 GN=ERMP1 PE=1 SV=2	Q7Z2K6	10	sp|Q7Z2K6|ERMP1_HUMAN	904	FRS2_DMSO	Q7Z2K6	Q7Z2K6	0.170|0.320|.	0.747	0.249	3	.|0.260|0.138	0	0	0	0	0	-12.888	1.311	0.499
P01871	Immunoglobulin heavy constant mu OS=Homo sapiens OX=9606 GN=IGHM PE=1 SV=5	P01871	3	sp|P01871|IGHM_HUMAN	474	FRS2_DMSO	P01871	P01871	.|0.496|.	1.011	0.337	3	.|.|.	0.1	0.3	0.1	0.3	0.1	-13.349	1.31	0.326
Q9H9H4	Vacuolar protein sorting-associated protein 37B OS=Homo sapiens OX=9606 GN=VPS37B PE=1 SV=1	Q9H9H4	5	sp|Q9H9H4|VP37B_HUMAN	285	FRS2_DMSO	Q9H9H4	Q9H9H4	0.502|0.289|0.395	1.186	0.395	3	0.302|.|.	0	0	0	0	0	-13.349	1.309	0.489
Q68CQ7	Glycosyltransferase 8 domain-containing protein 1 OS=Homo sapiens OX=9606 GN=GLT8D1 PE=1 SV=2	Q68CQ7	3	sp|Q68CQ7|GL8D1_HUMAN	371	FRS2_DMSO	Q68CQ7	Q68CQ7	0.198|0.233|.	0.688	0.229	3	.|0.139|0.221	0	0	0	0	0	-13.145	1.308	0.583
P30825	High affinity cationic amino acid transporter 1 OS=Homo sapiens OX=9606 GN=SLC7A1 PE=1 SV=1	P30825	6	sp|P30825|CTR1_HUMAN	629	FRS2_DMSO	P30825	P30825	0.966|1.040|0.928	2.934	0.978	3	0.681|0.817|0.750	0	0	0	0	0	-11.642	1.308	0.502
Q16864	V-type proton ATPase subunit F OS=Homo sapiens OX=9606 GN=ATP6V1F PE=1 SV=2	Q16864	3	sp|Q16864|VATF_HUMAN	119	FRS2_DMSO	Q16864	Q16864	0.475|0.374|0.326	1.175	0.392	3	0.332|0.270|.	0	0	0	0	0	-13.21	1.308	0.506
Q96GG9	DCN1-like protein 1 OS=Homo sapiens OX=9606 GN=DCUN1D1 PE=1 SV=1	Q96GG9	3	sp|Q96GG9|DCNL1_HUMAN	259	FRS2_DMSO	Q96GG9	Q96GG9	0.494|.|.	1.008	0.336	3	.|.|.	0.1	0.3	0.1	0.3	0.1	-13.349	1.307	0.326
Q8IYD1	Eukaryotic peptide chain release factor GTP-binding subunit ERF3B OS=Homo sapiens OX=9606 GN=GSPT2 PE=1 SV=2	Q8IYD1	3	sp|Q8IYD1|ERF3B_HUMAN	628	FRS2_DMSO	Q8IYD1	Q8IYD1	1.125|1.002|0.659	2.785	0.928	3	0.825|0.509|0.854	0	0.001	0	0.001	0	-13.349	1.307	0.453
Q6PML9	Proton-coupled zinc antiporter SLC30A9, mitochondrial OS=Homo sapiens OX=9606 GN=SLC30A9 PE=1 SV=1	Q6PML9	2	sp|Q6PML9|ZNT9_HUMAN	568	FRS2_DMSO	Q6PML9	Q6PML9	0.202|.|0.144	0.603	0.201	3	.|0.160|0.148	0	0	0	0	0	-13.349	1.307	0.595
O43493	Trans-Golgi network integral membrane protein 2 OS=Homo sapiens OX=9606 GN=TGOLN2 PE=1 SV=4	O43493	10	sp|O43493|TGON2_HUMAN	437	FRS2_DMSO	O43493	O43493	0.831|0.725|0.638	2.194	0.731	3	0.488|0.652|0.550	0	0	0	0	0	-12.732	1.307	0.475
P49589	Cysteine--tRNA ligase, cytoplasmic OS=Homo sapiens OX=9606 GN=CARS1 PE=1 SV=3	P49589	23	sp|P49589|SYCC_HUMAN	748	FRS2_DMSO	P49589	P49589	2.307|1.881|1.720	5.908	1.969	3	1.373|1.569|1.592	0	0.001	0	0.001	0	-12.715	1.306	0.456
Q9NVM9	Integrator complex subunit 13 OS=Homo sapiens OX=9606 GN=INTS13 PE=1 SV=2	Q9NVM9	3	sp|Q9NVM9|INT13_HUMAN	706	FRS2_DMSO	Q9NVM9	Q9NVM9	0.231|.|.	0.745	0.248	3	0.221|0.166|0.187	0	0	0	0	0	-12.01	1.306	0.59
Q9HBH5	Retinol dehydrogenase 14 OS=Homo sapiens OX=9606 GN=RDH14 PE=1 SV=1	Q9HBH5	4	sp|Q9HBH5|RDH14_HUMAN	336	FRS2_DMSO	Q9HBH5	Q9HBH5	0.340|0.350|0.304	0.994	0.331	3	0.179|0.297|0.308	0	0	0	0	0	-12.458	1.306	0.498
P21333;Q14315	Filamin-A OS=Homo sapiens OX=9606 GN=FLNA PE=1 SV=4	P21333	2	sp|P21333|FLNA_HUMAN	2647	FRS2_DMSO	P21333;Q14315	P21333;Q14315	2.500|1.791|1.039	5.331	1.777	3	1.334|1.381|1.369	0.1	0.3	0.1	0.3	0.1	-13.349	1.305	0.322
Q8IWB7	WD repeat and FYVE domain-containing protein 1 OS=Homo sapiens OX=9606 GN=WDFY1 PE=1 SV=1	Q8IWB7	6	sp|Q8IWB7|WDFY1_HUMAN	410	FRS2_DMSO	Q8IWB7	Q8IWB7	0.126|0.153|0.321	0.6	0.2	3	.|0.153|.	0.001	0.003	0.001	0.003	0.001	-12.953	1.305	0.441
O75369;Q14315	Filamin-B OS=Homo sapiens OX=9606 GN=FLNB PE=1 SV=2	O75369	3	sp|O75369|FLNB_HUMAN	2602	FRS2_DMSO	O75369;Q14315	O75369;Q14315	1.968|1.860|1.211	5.039	1.68	3	1.123|1.462|1.301	0	0.001	0	0.001	0	-13.349	1.304	0.453
Q99426	Tubulin-folding cofactor B OS=Homo sapiens OX=9606 GN=TBCB PE=1 SV=2	Q99426	7	sp|Q99426|TBCB_HUMAN	244	FRS2_DMSO	Q99426	Q99426	0.979|1.028|0.765	2.772	0.924	3	0.587|0.870|0.698	0	0	0	0	0	-13.238	1.303	0.528
Q9HB90	Ras-related GTP-binding protein C OS=Homo sapiens OX=9606 GN=RRAGC PE=1 SV=1	Q9HB90	5	sp|Q9HB90|RRAGC_HUMAN	399	FRS2_DMSO	Q9HB90	Q9HB90	0.493|0.365|0.148	1.006	0.335	3	0.316|0.130|0.414	0.102	0.25	0.102	0.25	0.102	-8.566	1.302	0.309
Q9BY43	Charged multivesicular body protein 4a OS=Homo sapiens OX=9606 GN=CHMP4A PE=1 SV=3	Q9BY43	7	sp|Q9BY43|CHM4A_HUMAN	222	FRS2_DMSO	Q9BY43	Q9BY43	0.504|0.610|0.400	1.514	0.505	3	0.447|0.508|0.257	0	0	0	0	0	-12.417	1.301	0.539
P29317;P29323;P54760	Ephrin type-A receptor 2 OS=Homo sapiens OX=9606 GN=EPHA2 PE=1 SV=2	P29317	2	sp|P29317|EPHA2_HUMAN	976	FRS2_DMSO	P29317;P29323;P54760	P29317;P29323;P54760	1.140|1.213|1.021	3.374	1.125	3	0.858|0.966|0.779	0	0	0	0	0	-12.338	1.301	0.498
O75369	Filamin-B OS=Homo sapiens OX=9606 GN=FLNB PE=1 SV=2	O75369	84	sp|O75369|FLNB_HUMAN	2602	FRS2_DMSO	O75369	O75369	2.777|2.714|1.085	6.576	2.192	3	1.131|1.858|2.272	0.01	0.019	0.01	0.019	0.01	-13.349	1.301	0.387
Q9NWY4	Histone PARylation factor 1 OS=Homo sapiens OX=9606 GN=HPF1 PE=1 SV=2	Q9NWY4	5	sp|Q9NWY4|HPF1_HUMAN	346	FRS2_DMSO	Q9NWY4	Q9NWY4	0.408|0.171|.	0.836	0.279	3	0.222|0.270|0.163	0.027	0.08	0.027	0.08	0.027	-13.349	1.301	0.367
P61313	Large ribosomal subunit protein eL15 OS=Homo sapiens OX=9606 GN=RPL15 PE=1 SV=2	P61313	9	sp|P61313|RL15_HUMAN	204	FRS2_DMSO	P61313	P61313	1.807|1.477|0.755	4.038	1.346	3	0.817|1.273|1.065	0	0.001	0	0.001	0	-13.349	1.301	0.451
A3KN83	Protein strawberry notch homolog 1 OS=Homo sapiens OX=9606 GN=SBNO1 PE=1 SV=1	A3KN83	3	sp|A3KN83|SBNO1_HUMAN	1393	FRS2_DMSO	A3KN83	A3KN83	0.180|0.183|0.085	0.449	0.15	3	.|0.122|0.109	0	0	0	0	0	-13.349	1.301	0.464
O95602	DNA-directed RNA polymerase I subunit RPA1 OS=Homo sapiens OX=9606 GN=POLR1A PE=1 SV=2	O95602	5	sp|O95602|RPA1_HUMAN	1720	FRS2_DMSO	O95602	O95602	0.285|0.399|0.305	0.988	0.329	3	0.288|.|0.223	0	0	0	0	0	-13.11	1.3	0.516
Q14152	Eukaryotic translation initiation factor 3 subunit A OS=Homo sapiens OX=9606 GN=EIF3A PE=1 SV=1	Q14152	35	sp|Q14152|EIF3A_HUMAN	1382	FRS2_DMSO	Q14152	Q14152	2.008|2.275|2.057	6.341	2.114	3	1.362|2.145|1.474	0	0	0	0	0	-12.785	1.299	0.558
Q9ULX6	A-kinase anchor protein 8-like OS=Homo sapiens OX=9606 GN=AKAP8L PE=1 SV=4	Q9ULX6	9	sp|Q9ULX6|AKP8L_HUMAN	646	FRS2_DMSO	Q9ULX6	Q9ULX6	1.063|0.973|0.235	2.271	0.757	3	0.577|0.427|0.804	0.023	0.059	0.023	0.059	0.023	-13.349	1.298	0.371
Q15181	Inorganic pyrophosphatase OS=Homo sapiens OX=9606 GN=PPA1 PE=1 SV=2	Q15181	9	sp|Q15181|IPYR_HUMAN	289	FRS2_DMSO	Q15181	Q15181	0.629|0.802|0.362	1.792	0.597	3	0.280|0.619|0.562	0	0	0	0	0	-12.582	1.298	0.543
Q9NUQ2	1-acyl-sn-glycerol-3-phosphate acyltransferase epsilon OS=Homo sapiens OX=9606 GN=AGPAT5 PE=1 SV=3	Q9NUQ2	2	sp|Q9NUQ2|PLCE_HUMAN	364	FRS2_DMSO	Q9NUQ2	Q9NUQ2	0.356|0.268|0.195	0.819	0.273	3	0.218|.|0.203	0	0	0	0	0	-13.349	1.297	0.482
Q96PK6	RNA-binding protein 14 OS=Homo sapiens OX=9606 GN=RBM14 PE=1 SV=2	Q96PK6	16	sp|Q96PK6|RBM14_HUMAN	669	FRS2_DMSO	Q96PK6	Q96PK6	0.674|1.043|0.708	2.424	0.808	3	1.081|0.639|0.351	0.045	0.117	0.045	0.117	0.045	-4.893	1.296	0.352
Q9Y6C9	Mitochondrial carrier homolog 2 OS=Homo sapiens OX=9606 GN=MTCH2 PE=1 SV=1	Q9Y6C9	7	sp|Q9Y6C9|MTCH2_HUMAN	303	FRS2_DMSO	Q9Y6C9	Q9Y6C9	0.501|0.670|0.332	1.503	0.501	3	0.347|0.347|0.481	0	0.001	0	0.001	0	-13.349	1.295	0.461
Q15906	Vacuolar protein sorting-associated protein 72 homolog OS=Homo sapiens OX=9606 GN=VPS72 PE=1 SV=1	Q15906	3	sp|Q15906|VPS72_HUMAN	364	FRS2_DMSO	Q15906	Q15906	.|.|0.485	0.999	0.333	3	.|.|.	0.1	0.3	0.1	0.3	0.1	-13.349	1.295	0.326
Q9BYJ9	YTH domain-containing family protein 1 OS=Homo sapiens OX=9606 GN=YTHDF1 PE=1 SV=1	Q9BYJ9	4	sp|Q9BYJ9|YTHD1_HUMAN	559	FRS2_DMSO	Q9BYJ9	Q9BYJ9	0.795|0.589|0.349	1.733	0.578	3	0.543|0.398|0.412	0.003	0.009	0.003	0.009	0.003	-13.349	1.295	0.416
Q15418	Ribosomal protein S6 kinase alpha-1 OS=Homo sapiens OX=9606 GN=RPS6KA1 PE=1 SV=2	Q15418	9	sp|Q15418|KS6A1_HUMAN	735	FRS2_DMSO	Q15418	Q15418	0.619|0.518|0.256	1.393	0.464	3	0.486|0.559|0.170	0.084	0.171	0.084	0.171	0.084	-6.117	1.294	0.333
Q9NZ63	Splicing factor C9orf78 OS=Homo sapiens OX=9606 GN=C9orf78 PE=1 SV=1	Q9NZ63	3	sp|Q9NZ63|TLS1_HUMAN	289	FRS2_DMSO	Q9NZ63	Q9NZ63	0.525|0.564|0.266	1.355	0.452	3	0.543|0.555|0.141	0.109	0.171	0.109	0.171	0.109	-4.219	1.294	0.301
Q9NYH9	U3 small nucleolar RNA-associated protein 6 homolog OS=Homo sapiens OX=9606 GN=UTP6 PE=1 SV=2	Q9NYH9	11	sp|Q9NYH9|UTP6_HUMAN	597	FRS2_DMSO	Q9NYH9	Q9NYH9	0.483|0.487|0.431	1.4	0.467	3	0.431|0.334|0.326	0	0	0	0	0	-12.375	1.294	0.519
Q9NS86	LanC-like protein 2 OS=Homo sapiens OX=9606 GN=LANCL2 PE=1 SV=1	Q9NS86	8	sp|Q9NS86|LANC2_HUMAN	450	FRS2_DMSO	Q9NS86	Q9NS86	0.886|1.017|0.903	2.806	0.935	3	0.719|0.732|0.719	0	0	0	0	0	-11.839	1.293	0.5
Q6P2E9	Enhancer of mRNA-decapping protein 4 OS=Homo sapiens OX=9606 GN=EDC4 PE=1 SV=1	Q6P2E9	9	sp|Q6P2E9|EDC4_HUMAN	1401	FRS2_DMSO	Q6P2E9	Q6P2E9	0.551|0.493|.	1.3	0.433	3	0.308|0.534|0.230	0.019	0.043	0.019	0.043	0.019	-11.999	1.292	0.375
Q86YP4	Transcriptional repressor p66-alpha OS=Homo sapiens OX=9606 GN=GATAD2A PE=1 SV=1	Q86YP4	15	sp|Q86YP4|P66A_HUMAN	633	FRS2_DMSO	Q86YP4	Q86YP4	0.930|0.987|0.608	2.526	0.842	3	0.813|0.656|0.520	0	0	0	0	0	-13.349	1.292	0.53
Q6Y7W6	GRB10-interacting GYF protein 2 OS=Homo sapiens OX=9606 GN=GIGYF2 PE=1 SV=1	Q6Y7W6	13	sp|Q6Y7W6|GGYF2_HUMAN	1299	FRS2_DMSO	Q6Y7W6	Q6Y7W6	1.346|1.099|0.930	3.376	1.125	3	0.404|1.173|1.400	0.063	0.115	0.063	0.115	0.063	-3.736	1.291	0.343
Q9ULA0	Aspartyl aminopeptidase OS=Homo sapiens OX=9606 GN=DNPEP PE=1 SV=2	Q9ULA0	9	sp|Q9ULA0|DNPEP_HUMAN	485	FRS2_DMSO	Q9ULA0	Q9ULA0	0.316|0.235|0.193	0.744	0.248	3	0.233|.|0.159	0	0	0	0	0	-13.069	1.29	0.509
Q86U44	N6-adenosine-methyltransferase catalytic subunit OS=Homo sapiens OX=9606 GN=METTL3 PE=1 SV=2	Q86U44	4	sp|Q86U44|MTA70_HUMAN	580	FRS2_DMSO	Q86U44	Q86U44	0.142|0.146|.	0.545	0.182	3	0.141|.|.	0	0	0	0	0	-13.348	1.29	0.665
O43765	Small glutamine-rich tetratricopeptide repeat-containing protein alpha OS=Homo sapiens OX=9606 GN=SGTA PE=1 SV=1	O43765	6	sp|O43765|SGTA_HUMAN	313	FRS2_DMSO	O43765	O43765	0.510|0.293|0.270	1.073	0.358	3	.|0.344|0.223	0.001	0.002	0.001	0.002	0.001	-13.001	1.289	0.446
P55884	Eukaryotic translation initiation factor 3 subunit B OS=Homo sapiens OX=9606 GN=EIF3B PE=1 SV=3	P55884	28	sp|P55884|EIF3B_HUMAN	814	FRS2_DMSO	P55884	P55884	2.686|2.416|1.991	7.093	2.364	3	1.655|1.866|2.002	0	0	0	0	0	-13.106	1.288	0.481
Q14533	Keratin, type II cuticular Hb1 OS=Homo sapiens OX=9606 GN=KRT81 PE=1 SV=3	Q14533	11	sp|Q14533|KRT81_HUMAN	505	FRS2_DMSO	Q14533	Q14533	7.100|8.848|9.268	25.216	8.405	3	6.243|6.971|6.389	0	0	0	0	0	-13.09	1.288	0.493
P08572	Collagen alpha-2(IV) chain OS=Homo sapiens OX=9606 GN=COL4A2 PE=1 SV=4	P08572	6	sp|P08572|CO4A2_HUMAN	1712	FRS2_DMSO	P08572	P08572	0.177|0.172|.	0.606	0.202	3	.|0.220|0.112	0	0	0	0	0	-12.729	1.287	0.588
Q02978	Mitochondrial 2-oxoglutarate/malate carrier protein OS=Homo sapiens OX=9606 GN=SLC25A11 PE=1 SV=3	Q02978	9	sp|Q02978|M2OM_HUMAN	314	FRS2_DMSO	Q02978	Q02978	0.932|1.108|0.981	3.022	1.007	3	0.562|0.921|0.926	0	0	0	0	0	-13.07	1.287	0.511
O95104	SR-related and CTD-associated factor 4 OS=Homo sapiens OX=9606 GN=SCAF4 PE=1 SV=3	O95104	2	sp|O95104|SCAF4_HUMAN	1147	FRS2_DMSO	O95104	O95104	0.479|.|.	0.993	0.331	3	.|.|.	0.1	0.3	0.1	0.3	0.1	-13.349	1.287	0.326
Q92797	Symplekin OS=Homo sapiens OX=9606 GN=SYMPK PE=1 SV=2	Q92797	8	sp|Q92797|SYMPK_HUMAN	1274	FRS2_DMSO	Q92797	Q92797	0.151|0.338|.	0.746	0.249	3	0.193|.|.	0.001	0.002	0.001	0.002	0.001	-13.349	1.287	0.449
Q96K37	Solute carrier family 35 member E1 OS=Homo sapiens OX=9606 GN=SLC35E1 PE=1 SV=2	Q96K37	4	sp|Q96K37|S35E1_HUMAN	410	FRS2_DMSO	Q96K37	Q96K37	0.345|0.427|0.489	1.261	0.42	3	.|0.370|0.289	0	0	0	0	0	-13.293	1.286	0.52
Q14139	Ubiquitin conjugation factor E4 A OS=Homo sapiens OX=9606 GN=UBE4A PE=1 SV=2	Q14139	6	sp|Q14139|UBE4A_HUMAN	1066	FRS2_DMSO	Q14139	Q14139	0.469|0.266|.	0.992	0.331	3	.|.|.	0.1	0.3	0.1	0.3	0.1	-13.349	1.286	0.325
O95396	Adenylyltransferase and sulfurtransferase MOCS3 OS=Homo sapiens OX=9606 GN=MOCS3 PE=1 SV=1	O95396	3	sp|O95396|MOCS3_HUMAN	460	FRS2_DMSO	O95396	O95396	0.079|0.099|0.089	0.267	0.089	3	.|0.084|0.057	0	0	0	0	0	-12.445	1.285	0.545
Q8N2F6	Armadillo repeat-containing protein 10 OS=Homo sapiens OX=9606 GN=ARMC10 PE=1 SV=1	Q8N2F6	2	sp|Q8N2F6|ARM10_HUMAN	343	FRS2_DMSO	Q8N2F6	Q8N2F6	0.336|0.336|0.313	0.985	0.328	3	0.210|0.236|0.337	0	0	0	0	0	-12.844	1.284	0.564
Q9UM00	Calcium load-activated calcium channel OS=Homo sapiens OX=9606 GN=TMCO1 PE=1 SV=2	Q9UM00	3	sp|Q9UM00|TMCO1_HUMAN	239	FRS2_DMSO	Q9UM00	Q9UM00	1.948|2.289|1.738	5.976	1.992	3	1.599|1.583|1.476	0	0	0	0	0	-12.878	1.284	0.477
P53041	Serine/threonine-protein phosphatase 5 OS=Homo sapiens OX=9606 GN=PPP5C PE=1 SV=1	P53041	5	sp|P53041|PPP5_HUMAN	499	FRS2_DMSO	P53041	P53041	0.423|0.450|0.456	1.329	0.443	3	0.358|0.382|0.301	0	0	0	0	0	-11.854	1.283	0.518
P40939	Trifunctional enzyme subunit alpha, mitochondrial OS=Homo sapiens OX=9606 GN=HADHA PE=1 SV=2	P40939	24	sp|P40939|ECHA_HUMAN	763	FRS2_DMSO	P40939	P40939	1.708|1.766|1.373	4.847	1.616	3	1.265|1.020|1.550	0	0	0	0	0	-13.223	1.283	0.542
O15270	Serine palmitoyltransferase 2 OS=Homo sapiens OX=9606 GN=SPTLC2 PE=1 SV=1	O15270	2	sp|O15270|SPTC2_HUMAN	562	FRS2_DMSO	O15270	O15270	0.189|0.205|.	0.651	0.217	3	.|0.169|.	0	0	0	0	0	-13.189	1.282	0.662
Q96QC0	Serine/threonine-protein phosphatase 1 regulatory subunit 10 OS=Homo sapiens OX=9606 GN=PPP1R10 PE=1 SV=1	Q96QC0	4	sp|Q96QC0|PP1RA_HUMAN	940	FRS2_DMSO	Q96QC0	Q96QC0	0.345|0.331|.	0.933	0.311	3	0.283|.|0.208	0	0	0	0	0	-13.291	1.282	0.542
Q9HD15	Steroid receptor RNA activator 1 OS=Homo sapiens OX=9606 GN=SRA1 PE=1 SV=2	Q9HD15	5	sp|Q9HD15|SRA1_HUMAN	224	FRS2_DMSO	Q9HD15	Q9HD15	0.175|0.243|.	0.676	0.225	3	.|0.174|0.177	0	0	0	0	0	-12.865	1.282	0.555
P62995	Transformer-2 protein homolog beta OS=Homo sapiens OX=9606 GN=TRA2B PE=1 SV=1	P62995	2	sp|P62995|TRA2B_HUMAN	288	FRS2_DMSO	P62995	P62995	0.456|0.494|0.276	1.226	0.409	3	0.364|0.291|0.306	0.001	0.002	0.001	0.002	0.001	-13.349	1.282	0.446
P61966	AP-1 complex subunit sigma-1A OS=Homo sapiens OX=9606 GN=AP1S1 PE=1 SV=1	P61966	2	sp|P61966|AP1S1_HUMAN	158	FRS2_DMSO	P61966	P61966	0.313|0.276|0.106	0.695	0.232	3	0.196|0.171|0.177	0.029	0.087	0.029	0.087	0.029	-13.349	1.281	0.365
P31930	Cytochrome b-c1 complex subunit 1, mitochondrial OS=Homo sapiens OX=9606 GN=UQCRC1 PE=1 SV=3	P31930	12	sp|P31930|QCR1_HUMAN	480	FRS2_DMSO	P31930	P31930	0.186|0.411|0.357	0.954	0.318	3	0.213|0.308|0.234	0	0	0	0	0	-13.854	1.281	0.479
Q96RL7	Intermembrane lipid transfer protein VPS13A OS=Homo sapiens OX=9606 GN=VPS13A PE=1 SV=2	Q96RL7	11	sp|Q96RL7|VP13A_HUMAN	3174	FRS2_DMSO	Q96RL7	Q96RL7	0.325|0.281|0.268	0.874	0.291	3	0.155|0.297|0.255	0	0.001	0	0.001	0	-10.394	1.281	0.458
P54920	Alpha-soluble NSF attachment protein OS=Homo sapiens OX=9606 GN=NAPA PE=1 SV=3	P54920	13	sp|P54920|SNAA_HUMAN	295	FRS2_DMSO	P54920	P54920	1.096|0.718|0.914	2.729	0.91	3	0.322|0.918|1.215	0.07	0.125	0.07	0.125	0.07	-3.744	1.28	0.339
Q6P3X3	Tetratricopeptide repeat protein 27 OS=Homo sapiens OX=9606 GN=TTC27 PE=1 SV=1	Q6P3X3	7	sp|Q6P3X3|TTC27_HUMAN	843	FRS2_DMSO	Q6P3X3	Q6P3X3	0.208|0.230|.	0.695	0.232	3	0.223|.|0.147	0	0	0	0	0	-12.604	1.28	0.57
P50897	Palmitoyl-protein thioesterase 1 OS=Homo sapiens OX=9606 GN=PPT1 PE=1 SV=1	P50897	4	sp|P50897|PPT1_HUMAN	306	FRS2_DMSO	P50897	P50897	0.232|0.392|0.259	0.883	0.294	3	0.243|0.189|0.265	0	0.001	0	0.001	0	-13.642	1.279	0.454
P16989;P67809	Y-box-binding protein 3 OS=Homo sapiens OX=9606 GN=YBX3 PE=1 SV=4	P16989	3	sp|P16989|YBOX3_HUMAN	372	FRS2_DMSO	P16989;P67809	P16989;P67809	2.108|2.214|1.792	6.114	2.038	3	1.455|1.919|1.448	0	0	0	0	0	-12.953	1.279	0.519
Q9BV68	E3 ubiquitin-protein ligase RNF126 OS=Homo sapiens OX=9606 GN=RNF126 PE=1 SV=2	Q9BV68	4	sp|Q9BV68|RN126_HUMAN	311	FRS2_DMSO	Q9BV68	Q9BV68	0.690|0.687|0.539	1.916	0.639	3	0.556|0.593|0.379	0	0	0	0	0	-13.276	1.278	0.555
Q96SZ5	2-aminoethanethiol dioxygenase OS=Homo sapiens OX=9606 GN=ADO PE=1 SV=2	Q96SZ5	6	sp|Q96SZ5|AEDO_HUMAN	270	FRS2_DMSO	Q96SZ5	Q96SZ5	1.112|1.033|0.856	3.001	1	3	0.802|0.821|0.730	0	0	0	0	0	-13.06	1.277	0.495
Q9P0I2	ER membrane protein complex subunit 3 OS=Homo sapiens OX=9606 GN=EMC3 PE=1 SV=3	Q9P0I2	5	sp|Q9P0I2|EMC3_HUMAN	261	FRS2_DMSO	Q9P0I2	Q9P0I2	0.925|0.655|0.550	2.13	0.71	3	0.680|0.433|0.584	0	0	0	0	0	-13.349	1.277	0.484
Q96L92	Sorting nexin-27 OS=Homo sapiens OX=9606 GN=SNX27 PE=1 SV=2	Q96L92	8	sp|Q96L92|SNX27_HUMAN	541	FRS2_DMSO	Q96L92	Q96L92	0.709|0.730|0.393	1.831	0.61	3	0.510|0.443|0.483	0.001	0.001	0.001	0.001	0.001	-13.349	1.277	0.45
Q9NXK8	F-box/LRR-repeat protein 12 OS=Homo sapiens OX=9606 GN=FBXL12 PE=1 SV=1	Q9NXK8	4	sp|Q9NXK8|FXL12_HUMAN	326	FRS2_DMSO	Q9NXK8	Q9NXK8	0.522|0.291|0.294	1.107	0.369	3	0.242|0.478|0.208	0.042	0.125	0.042	0.125	0.042	-8.178	1.276	0.354
Q16706	Alpha-mannosidase 2 OS=Homo sapiens OX=9606 GN=MAN2A1 PE=1 SV=2	Q16706	8	sp|Q16706|MA2A1_HUMAN	1144	FRS2_DMSO	Q16706	Q16706	0.290|0.243|0.213	0.746	0.249	3	0.082|0.289|0.312	0.079	0.124	0.079	0.124	0.079	-3.09	1.275	0.335
Q8NBJ4	Golgi membrane protein 1 OS=Homo sapiens OX=9606 GN=GOLM1 PE=1 SV=1	Q8NBJ4	7	sp|Q8NBJ4|GOLM1_HUMAN	401	FRS2_DMSO	Q8NBJ4	Q8NBJ4	0.182|0.473|0.145	0.8	0.267	3	0.219|0.222|0.188	0.333	0.999	0.333	0.999	0.333	-13.925	1.275	0.176
Q9NVN8	Guanine nucleotide-binding protein-like 3-like protein OS=Homo sapiens OX=9606 GN=GNL3L PE=1 SV=1	Q9NVN8	23	sp|Q9NVN8|GNL3L_HUMAN	582	FRS2_DMSO	Q9NVN8	Q9NVN8	2.052|2.013|1.418	5.484	1.828	3	1.142|1.424|1.814	0	0	0	0	0	-13.349	1.275	0.545
A0A8Q3WKT3	RNA binding protein fox-1 homolog 2 OS=Homo sapiens OX=9606 GN=RBFOX2 PE=1 SV=1	A0A8Q3WKT3	2	tr|A0A8Q3WKT3|A0A8Q3WKT3_HUMAN	447	FRS2_DMSO	A0A8Q3WKT3	A0A8Q3WKT3	0.186|0.179|0.162	0.527	0.176	3	0.115|0.141|0.162	0	0	0	0	0	-12.688	1.275	0.535
O00303	Eukaryotic translation initiation factor 3 subunit F OS=Homo sapiens OX=9606 GN=EIF3F PE=1 SV=1	O00303	10	sp|O00303|EIF3F_HUMAN	357	FRS2_DMSO	O00303	O00303	2.017|1.624|1.506	5.147	1.716	3	1.478|1.410|1.172	0	0.001	0	0.001	0	-12.895	1.274	0.468
Q9H553	Alpha-1,3/1,6-mannosyltransferase ALG2 OS=Homo sapiens OX=9606 GN=ALG2 PE=1 SV=1	Q9H553	6	sp|Q9H553|ALG2_HUMAN	416	FRS2_DMSO	Q9H553	Q9H553	0.431|0.610|0.614	1.655	0.552	3	0.329|0.624|0.398	0	0.001	0	0.001	0	-13.349	1.272	0.458
P63173	Large ribosomal subunit protein eL38 OS=Homo sapiens OX=9606 GN=RPL38 PE=1 SV=2	P63173	3	sp|P63173|RL38_HUMAN	70	FRS2_DMSO	P63173	P63173	24.302|28.142|27.911	80.354	26.785	3	19.153|25.443|19.178	0	0	0	0	0	-12.776	1.272	0.529
Q9Y5X2	Sorting nexin-8 OS=Homo sapiens OX=9606 GN=SNX8 PE=1 SV=1	Q9Y5X2	12	sp|Q9Y5X2|SNX8_HUMAN	465	FRS2_DMSO	Q9Y5X2	Q9Y5X2	1.528|1.586|1.418	4.533	1.511	3	1.198|1.329|1.051	0	0	0	0	0	-12.196	1.272	0.518
P10809	60 kDa heat shock protein, mitochondrial OS=Homo sapiens OX=9606 GN=HSPD1 PE=1 SV=2	P10809	26	sp|P10809|CH60_HUMAN	573	FRS2_DMSO	P10809	P10809	6.745|6.503|5.066	18.315	6.105	3	4.634|5.243|4.584	0	0	0	0	0	-13.252	1.269	0.497
Q14847	LIM and SH3 domain protein 1 OS=Homo sapiens OX=9606 GN=LASP1 PE=1 SV=2	Q14847	9	sp|Q14847|LASP1_HUMAN	261	FRS2_DMSO	Q14847	Q14847	2.287|2.226|1.663	6.176	2.059	3	1.268|1.955|1.720	0	0	0	0	0	-13.34	1.269	0.545
Q16890	Tumor protein D53 OS=Homo sapiens OX=9606 GN=TPD52L1 PE=1 SV=1	Q16890	7	sp|Q16890|TPD53_HUMAN	204	FRS2_DMSO	Q16890	Q16890	0.481|0.640|0.382	1.503	0.501	3	0.219|0.565|0.498	0.029	0.076	0.029	0.076	0.029	-6.551	1.269	0.365
Y-FGCZCont00347	P01966 SWISS-PROT:P01966 (Bos taurus) Hemoglobin subunit alpha	Y-FGCZCont00347	5	zz|Y-FGCZCont00347|	142	FRS2_DMSO	Y-FGCZCont00347	Y-FGCZCont00347	4.515|6.369|5.710	16.594	5.531	3	3.865|5.389|3.980	0	0	0	0	0	-13.323	1.268	0.521
Q9Y2Q3	Glutathione S-transferase kappa 1 OS=Homo sapiens OX=9606 GN=GSTK1 PE=1 SV=3	Q9Y2Q3	6	sp|Q9Y2Q3|GSTK1_HUMAN	226	FRS2_DMSO	Q9Y2Q3	Q9Y2Q3	1.307|1.032|0.564	2.904	0.968	3	0.714|0.645|0.966	0	0	0	0	0	-13.349	1.268	0.484
P05783	Keratin, type I cytoskeletal 18 OS=Homo sapiens OX=9606 GN=KRT18 PE=1 SV=2	P05783	12	sp|P05783|K1C18_HUMAN	430	FRS2_DMSO	P05783	P05783	0.313|0.551|0.260	1.124	0.375	3	0.203|0.375|0.338	0	0	0	0	0	-12.553	1.268	0.516
Q9BYV8	Centrosomal protein of 41 kDa OS=Homo sapiens OX=9606 GN=CEP41 PE=1 SV=1	Q9BYV8	7	sp|Q9BYV8|CEP41_HUMAN	373	FRS2_DMSO	Q9BYV8	Q9BYV8	0.515|0.490|0.364	1.369	0.456	3	0.446|0.354|0.297	0	0	0	0	0	-13.347	1.267	0.536
Q9H5Q4	Dimethyladenosine transferase 2, mitochondrial OS=Homo sapiens OX=9606 GN=TFB2M PE=1 SV=1	Q9H5Q4	13	sp|Q9H5Q4|TFB2M_HUMAN	396	FRS2_DMSO	Q9H5Q4	Q9H5Q4	1.415|1.464|1.155	4.034	1.345	3	1.141|1.036|1.010	0	0	0	0	0	-13.088	1.267	0.505
P23368	NAD-dependent malic enzyme, mitochondrial OS=Homo sapiens OX=9606 GN=ME2 PE=1 SV=1	P23368	10	sp|P23368|MAOM_HUMAN	584	FRS2_DMSO	P23368	P23368	.|0.114|.	0.629	0.21	3	0.101|0.188|0.238	0	0	0	0	0	-12.698	1.267	0.672
Q6ZW31	Rho GTPase-activating protein SYDE1 OS=Homo sapiens OX=9606 GN=SYDE1 PE=1 SV=1	Q6ZW31	3	sp|Q6ZW31|SYDE1_HUMAN	735	FRS2_DMSO	Q6ZW31	Q6ZW31	0.354|0.438|0.229	1.02	0.34	3	0.231|0.352|0.238	0	0	0	0	0	-13.349	1.267	0.491
Q86VX2	COMM domain-containing protein 7 OS=Homo sapiens OX=9606 GN=COMMD7 PE=1 SV=2	Q86VX2	5	sp|Q86VX2|COMD7_HUMAN	200	FRS2_DMSO	Q86VX2	Q86VX2	0.550|0.468|0.249	1.266	0.422	3	0.418|0.296|0.300	0	0	0	0	0	-13.349	1.266	0.489
Q9UP83	Conserved oligomeric Golgi complex subunit 5 OS=Homo sapiens OX=9606 GN=COG5 PE=1 SV=3	Q9UP83	5	sp|Q9UP83|COG5_HUMAN	839	FRS2_DMSO	Q9UP83	Q9UP83	0.436|.|0.254	0.947	0.316	3	.|0.268|0.232	0	0	0	0	0	-13.164	1.266	0.478
P41250	Glycine--tRNA ligase OS=Homo sapiens OX=9606 GN=GARS1 PE=1 SV=3	P41250	22	sp|P41250|GARS_HUMAN	739	FRS2_DMSO	P41250	P41250	2.582|2.830|1.916	7.328	2.443	3	1.887|2.011|1.894	0	0	0	0	0	-13.349	1.266	0.479
Q16543	Hsp90 co-chaperone Cdc37 OS=Homo sapiens OX=9606 GN=CDC37 PE=1 SV=1	Q16543	6	sp|Q16543|CDC37_HUMAN	378	FRS2_DMSO	Q16543	Q16543	2.009|1.814|1.357	5.18	1.727	3	1.164|1.495|1.457	0	0	0	0	0	-13.349	1.266	0.477
Q96B23	Protein ARK2N OS=Homo sapiens OX=9606 GN=ARK2N PE=1 SV=3	Q96B23	3	sp|Q96B23|ARK2N_HUMAN	404	FRS2_DMSO	Q96B23	Q96B23	0.708|0.701|0.437	1.847	0.616	3	0.452|0.505|0.504	0	0	0	0	0	-13.349	1.266	0.473
P46459	Vesicle-fusing ATPase OS=Homo sapiens OX=9606 GN=NSF PE=1 SV=3	P46459	29	sp|P46459|NSF_HUMAN	744	FRS2_DMSO	P46459	P46459	0.756|1.619|0.829	3.205	1.068	3	0.819|0.858|0.854	0.1	0.3	0.1	0.3	0.1	-13.349	1.266	0.324
Y-FGCZCont00298	P41361 SWISS-PROT:P41361 (Bos taurus) Antithrombin-III precursor	Y-FGCZCont00298	11	zz|Y-FGCZCont00298|	465	FRS2_DMSO	Y-FGCZCont00298	Y-FGCZCont00298	1.173|1.333|1.468	3.974	1.325	3	0.872|1.210|1.089	0	0	0	0	0	-13.176	1.265	0.528
P51151	Ras-related protein Rab-9A OS=Homo sapiens OX=9606 GN=RAB9A PE=1 SV=1	P51151	4	sp|P51151|RAB9A_HUMAN	201	FRS2_DMSO	P51151	P51151	0.671|0.696|0.569	1.937	0.646	3	0.375|0.580|0.611	0	0	0	0	0	-13.224	1.265	0.56
Q11206	CMP-N-acetylneuraminate-beta-galactosamide-alpha-2,3-sialyltransferase 4 OS=Homo sapiens OX=9606 GN=ST3GAL4 PE=1 SV=1	Q11206	2	sp|Q11206|SIA4C_HUMAN	333	FRS2_DMSO	Q11206	Q11206	.|0.079|.	0.593	0.198	3	0.207|0.259|0.071	0	0	0	0	0	-7.677	1.264	0.475
P47813	Eukaryotic translation initiation factor 1A, X-chromosomal OS=Homo sapiens OX=9606 GN=EIF1AX PE=1 SV=2	P47813	4	sp|P47813|IF1AX_HUMAN	144	FRS2_DMSO	P47813	P47813	4.872|5.017|5.212	15.101	5.034	3	4.021|3.907|4.018	0	0	0	0	0	-11.86	1.264	0.525
Q9UM54	Unconventional myosin-VI OS=Homo sapiens OX=9606 GN=MYO6 PE=1 SV=4	Q9UM54	32	sp|Q9UM54|MYO6_HUMAN	1294	FRS2_DMSO	Q9UM54	Q9UM54	1.254|1.165|1.128	3.547	1.182	3	0.889|1.082|0.851	0	0	0	0	0	-12.068	1.264	0.519
Q99613	Eukaryotic translation initiation factor 3 subunit C OS=Homo sapiens OX=9606 GN=EIF3C PE=1 SV=1	Q99613	24	sp|Q99613|EIF3C_HUMAN	913	FRS2_DMSO	Q99613	Q99613	2.549|2.166|1.820	6.535	2.178	3	1.590|1.736|1.860	0	0	0	0	0	-13.244	1.263	0.476
O15127	Secretory carrier-associated membrane protein 2 OS=Homo sapiens OX=9606 GN=SCAMP2 PE=1 SV=2	O15127	2	sp|O15127|SCAM2_HUMAN	329	FRS2_DMSO	O15127	O15127	0.352|0.492|0.431	1.274	0.425	3	0.340|0.408|0.275	0	0	0	0	0	-13.311	1.263	0.531
Q9HAV0	Guanine nucleotide-binding protein subunit beta-4 OS=Homo sapiens OX=9606 GN=GNB4 PE=1 SV=3	Q9HAV0	2	sp|Q9HAV0|GBB4_HUMAN	340	FRS2_DMSO	Q9HAV0	Q9HAV0	.|0.165|0.155	0.578	0.193	3	.|0.153|.	0	0	0	0	0	-13.345	1.262	0.664
Q92621	Nuclear pore complex protein Nup205 OS=Homo sapiens OX=9606 GN=NUP205 PE=1 SV=3	Q92621	11	sp|Q92621|NU205_HUMAN	2012	FRS2_DMSO	Q92621	Q92621	0.442|0.325|0.209	0.976	0.325	3	0.175|0.296|0.332	0.009	0.026	0.009	0.026	0.009	-13.349	1.262	0.392
P61006	Ras-related protein Rab-8A OS=Homo sapiens OX=9606 GN=RAB8A PE=1 SV=1	P61006	4	sp|P61006|RAB8A_HUMAN	207	FRS2_DMSO	P61006	P61006	1.482|1.534|1.133	4.15	1.383	3	0.804|1.215|1.349	0	0	0	0	0	-13.338	1.262	0.532
Q8N5G0	Small integral membrane protein 20 OS=Homo sapiens OX=9606 GN=SMIM20 PE=1 SV=3	Q8N5G0	2	sp|Q8N5G0|SIM20_HUMAN	67	FRS2_DMSO	Q8N5G0	Q8N5G0	.|0.460|.	0.974	0.325	3	.|.|.	0.087	0.261	0.087	0.261	0.087	-13.349	1.262	0.332
Q9NZ01	Very-long-chain enoyl-CoA reductase OS=Homo sapiens OX=9606 GN=TECR PE=1 SV=1	Q9NZ01	8	sp|Q9NZ01|TECR_HUMAN	308	FRS2_DMSO	Q9NZ01	Q9NZ01	3.186|3.733|3.087	10.007	3.336	3	2.823|2.703|2.419	0	0	0	0	0	-12.463	1.262	0.499
Q92759	General transcription factor IIH subunit 4 OS=Homo sapiens OX=9606 GN=GTF2H4 PE=1 SV=1	Q92759	7	sp|Q92759|TF2H4_HUMAN	462	FRS2_DMSO	Q92759	Q92759	0.976|0.879|0.834	2.689	0.896	3	0.857|0.517|0.811	0	0	0	0	0	-13.101	1.261	0.543
Q96S97	Myeloid-associated differentiation marker OS=Homo sapiens OX=9606 GN=MYADM PE=1 SV=2	Q96S97	2	sp|Q96S97|MYADM_HUMAN	322	FRS2_DMSO	Q96S97	Q96S97	0.321|0.395|.	0.973	0.324	3	.|.|.	0	0.001	0	0.001	0	-13.349	1.261	0.454
Q9UQN3	Charged multivesicular body protein 2b OS=Homo sapiens OX=9606 GN=CHMP2B PE=1 SV=1	Q9UQN3	2	sp|Q9UQN3|CHM2B_HUMAN	213	FRS2_DMSO	Q9UQN3	Q9UQN3	0.475|0.240|.	0.972	0.324	3	.|.|.	0.1	0.3	0.1	0.3	0.1	-13.349	1.26	0.325
Q6IAN0	Dehydrogenase/reductase SDR family member 7B OS=Homo sapiens OX=9606 GN=DHRS7B PE=1 SV=2	Q6IAN0	3	sp|Q6IAN0|DRS7B_HUMAN	325	FRS2_DMSO	Q6IAN0	Q6IAN0	0.458|.|.	0.972	0.324	3	.|.|.	0.076	0.228	0.076	0.228	0.076	-13.349	1.26	0.336
Q9NWU2	Glucose-induced degradation protein 8 homolog OS=Homo sapiens OX=9606 GN=GID8 PE=1 SV=1	Q9NWU2	4	sp|Q9NWU2|GID8_HUMAN	228	FRS2_DMSO	Q9NWU2	Q9NWU2	0.847|0.591|.	1.695	0.565	3	0.412|0.396|0.554	0.004	0.012	0.004	0.012	0.004	-13.349	1.26	0.409
O15230	Laminin subunit alpha-5 OS=Homo sapiens OX=9606 GN=LAMA5 PE=1 SV=8	O15230	7	sp|O15230|LAMA5_HUMAN	3695	FRS2_DMSO	O15230	O15230	0.135|.|.	0.65	0.217	3	0.148|0.251|0.137	0	0	0	0	0	-13.349	1.259	0.68
P50402	Emerin OS=Homo sapiens OX=9606 GN=EMD PE=1 SV=1	P50402	8	sp|P50402|EMD_HUMAN	254	FRS2_DMSO	P50402	P50402	1.887|2.136|1.908	5.931	1.977	3	1.498|1.743|1.486	0	0	0	0	0	-12.122	1.258	0.515
P01112	GTPase HRas OS=Homo sapiens OX=9606 GN=HRAS PE=1 SV=1	P01112	2	sp|P01112|RASH_HUMAN	189	FRS2_DMSO	P01112	P01112	.|0.408|0.356	1.021	0.34	3	0.278|0.270|0.265	0	0.001	0	0.001	0	-13.349	1.258	0.464
P11908	Ribose-phosphate pyrophosphokinase 2 OS=Homo sapiens OX=9606 GN=PRPS2 PE=1 SV=2	P11908	5	sp|P11908|PRPS2_HUMAN	318	FRS2_DMSO	P11908	P11908	0.828|0.765|0.476	2.069	0.69	3	0.549|0.372|0.809	0.004	0.009	0.004	0.009	0.004	-12.432	1.257	0.41
P23528	Cofilin-1 OS=Homo sapiens OX=9606 GN=CFL1 PE=1 SV=3	P23528	4	sp|P23528|COF1_HUMAN	166	FRS2_DMSO	P23528	P23528	4.413|3.912|2.964	11.289	3.763	3	3.219|3.282|2.548	0	0	0	0	0	-13.349	1.256	0.477
P49902	Cytosolic purine 5'-nucleotidase OS=Homo sapiens OX=9606 GN=NT5C2 PE=1 SV=1	P49902	5	sp|P49902|5NTC_HUMAN	561	FRS2_DMSO	P49902	P49902	0.544|0.606|0.367	1.516	0.505	3	0.370|0.388|0.454	0	0.001	0	0.001	0	-13.349	1.256	0.464
P25685	DnaJ homolog subfamily B member 1 OS=Homo sapiens OX=9606 GN=DNAJB1 PE=1 SV=4	P25685	10	sp|P25685|DNJB1_HUMAN	340	FRS2_DMSO	P25685	P25685	2.297|1.775|1.428	5.5	1.833	3	1.713|1.646|1.103	0	0	0	0	0	-13.349	1.256	0.505
Q12905	Interleukin enhancer-binding factor 2 OS=Homo sapiens OX=9606 GN=ILF2 PE=1 SV=2	Q12905	8	sp|Q12905|ILF2_HUMAN	390	FRS2_DMSO	Q12905	Q12905	1.709|1.549|1.177	4.435	1.478	3	1.425|0.969|1.183	0	0	0	0	0	-13.349	1.256	0.529
Q56VL3	OCIA domain-containing protein 2 OS=Homo sapiens OX=9606 GN=OCIAD2 PE=1 SV=1	Q56VL3	2	sp|Q56VL3|OCAD2_HUMAN	154	FRS2_DMSO	Q56VL3	Q56VL3	0.174|.|0.154	0.585	0.195	3	.|.|0.155	0	0	0	0	0	-13.349	1.256	0.664
P25398	Small ribosomal subunit protein eS12 OS=Homo sapiens OX=9606 GN=RPS12 PE=1 SV=3	P25398	6	sp|P25398|RS12_HUMAN	132	FRS2_DMSO	P25398	P25398	3.735|3.795|2.981	10.51	3.503	3	2.384|3.015|3.021	0	0	0	0	0	-13.19	1.256	0.508
P25686	DnaJ homolog subfamily B member 2 OS=Homo sapiens OX=9606 GN=DNAJB2 PE=1 SV=3	P25686	5	sp|P25686|DNJB2_HUMAN	324	FRS2_DMSO	P25686	P25686	0.319|0.518|0.283	1.12	0.373	3	0.305|.|0.290	0	0.001	0	0.001	0	-13.349	1.254	0.471
Q8TBN0	Guanine nucleotide exchange factor for Rab-3A OS=Homo sapiens OX=9606 GN=RAB3IL1 PE=1 SV=1	Q8TBN0	2	sp|Q8TBN0|R3GEF_HUMAN	382	FRS2_DMSO	Q8TBN0	Q8TBN0	0.256|.|.	0.77	0.257	3	0.205|.|.	0	0	0	0	0	-12.601	1.254	0.664
O43399	Tumor protein D54 OS=Homo sapiens OX=9606 GN=TPD52L2 PE=1 SV=2	O43399	9	sp|O43399|TPD54_HUMAN	206	FRS2_DMSO	O43399	O43399	1.899|2.113|2.024	6.037	2.012	3	1.346|1.934|1.589	0	0	0	0	0	-12.704	1.254	0.548
Q9NX55	Huntingtin-interacting protein K OS=Homo sapiens OX=9606 GN=HYPK PE=1 SV=3	Q9NX55	3	sp|Q9NX55|HYPK_HUMAN	121	FRS2_DMSO	Q9NX55	Q9NX55	0.984|0.838|0.523	2.345	0.782	3	0.818|0.475|.	0	0.001	0	0.001	0	-13.349	1.253	0.464
O43491	Band 4.1-like protein 2 OS=Homo sapiens OX=9606 GN=EPB41L2 PE=1 SV=1	O43491	28	sp|O43491|E41L2_HUMAN	1005	FRS2_DMSO	O43491	O43491	1.063|1.044|0.676	2.784	0.928	3	0.714|0.750|0.760	0	0	0	0	0	-13.349	1.252	0.484
Q9UI12	V-type proton ATPase subunit H OS=Homo sapiens OX=9606 GN=ATP6V1H PE=1 SV=1	Q9UI12	11	sp|Q9UI12|VATH_HUMAN	483	FRS2_DMSO	Q9UI12	Q9UI12	0.830|0.721|0.892	2.444	0.815	3	0.582|0.656|0.722	0	0	0	0	0	-12.959	1.252	0.511
P49588	Alanine--tRNA ligase, cytoplasmic OS=Homo sapiens OX=9606 GN=AARS1 PE=1 SV=2	P49588	18	sp|P49588|SYAC_HUMAN	968	FRS2_DMSO	P49588	P49588	1.146|1.359|0.803	3.307	1.102	3	1.000|0.901|0.761	0.001	0.002	0.001	0.002	0.001	-13.349	1.251	0.451
P33240;Q9H0L4	Cleavage stimulation factor subunit 2 OS=Homo sapiens OX=9606 GN=CSTF2 PE=1 SV=1	P33240	4	sp|P33240|CSTF2_HUMAN	577	FRS2_DMSO	P33240;Q9H0L4	P33240;Q9H0L4	0.461|0.381|0.328	1.17	0.39	3	0.180|0.325|0.517	0	0	0	0	0	-12.038	1.251	0.541
Q9BYG3	MKI67 FHA domain-interacting nucleolar phosphoprotein OS=Homo sapiens OX=9606 GN=NIFK PE=1 SV=1	Q9BYG3	5	sp|Q9BYG3|MK67I_HUMAN	293	FRS2_DMSO	Q9BYG3	Q9BYG3	0.459|0.590|.	1.306	0.435	3	.|.|0.348	0	0.001	0	0.001	0	-13.349	1.251	0.471
Q8N5M9	Protein jagunal homolog 1 OS=Homo sapiens OX=9606 GN=JAGN1 PE=1 SV=1	Q8N5M9	2	sp|Q8N5M9|JAGN1_HUMAN	183	FRS2_DMSO	Q8N5M9	Q8N5M9	0.469|0.627|0.428	1.525	0.508	3	0.415|0.383|0.422	0.001	0.002	0.001	0.002	0.001	-13.246	1.251	0.45
Q9Y570	Protein phosphatase methylesterase 1 OS=Homo sapiens OX=9606 GN=PPME1 PE=1 SV=3	Q9Y570	6	sp|Q9Y570|PPME1_HUMAN	386	FRS2_DMSO	Q9Y570	Q9Y570	1.336|1.154|0.583	3.073	1.024	3	0.637|0.981|0.880	0	0	0	0	0	-13.349	1.251	0.504
Q00325	Solute carrier family 25 member 3 OS=Homo sapiens OX=9606 GN=SLC25A3 PE=1 SV=2	Q00325	10	sp|Q00325|S25A3_HUMAN	362	FRS2_DMSO	Q00325	Q00325	3.782|4.096|3.160	11.039	3.68	3	2.676|3.235|2.939	0	0	0	0	0	-13.161	1.251	0.504
Q9HD26	Golgi-associated PDZ and coiled-coil motif-containing protein OS=Homo sapiens OX=9606 GN=GOPC PE=1 SV=1	Q9HD26	10	sp|Q9HD26|GOPC_HUMAN	462	FRS2_DMSO	Q9HD26	Q9HD26	1.362|1.532|1.398	4.291	1.43	3	1.118|1.140|1.176	0	0	0	0	0	-12.243	1.25	0.522
O43639	Cytoplasmic protein NCK2 OS=Homo sapiens OX=9606 GN=NCK2 PE=1 SV=2	O43639	2	sp|O43639|NCK2_HUMAN	380	FRS2_DMSO	O43639	O43639	0.411|0.432|.	1.1	0.367	3	0.424|.|0.204	0	0	0	0	0	-13.349	1.248	0.526
O95793;Q9NUL3	Double-stranded RNA-binding protein Staufen homolog 1 OS=Homo sapiens OX=9606 GN=STAU1 PE=1 SV=2	O95793	2	sp|O95793|STAU1_HUMAN	577	FRS2_DMSO	O95793;Q9NUL3	O95793;Q9NUL3	0.447|0.548|.	1.252	0.417	3	0.427|0.258|0.340	0	0.001	0	0.001	0	-13.349	1.248	0.468
P10301;P62070	Ras-related protein R-Ras OS=Homo sapiens OX=9606 GN=RRAS PE=1 SV=1	P10301	2	sp|P10301|RRAS_HUMAN	218	FRS2_DMSO	P10301;P62070	P10301;P62070	0.686|0.693|0.503	1.882	0.627	3	0.358|0.700|0.508	0	0	0	0	0	-13.349	1.247	0.463
P09496	Clathrin light chain A OS=Homo sapiens OX=9606 GN=CLTA PE=1 SV=1	P09496	4	sp|P09496|CLCA_HUMAN	248	FRS2_DMSO	P09496	P09496	1.596|1.414|1.089	4.098	1.366	3	1.193|1.274|0.868	0	0	0	0	0	-13.349	1.246	0.536
P52943	Cysteine-rich protein 2 OS=Homo sapiens OX=9606 GN=CRIP2 PE=1 SV=1	P52943	4	sp|P52943|CRIP2_HUMAN	208	FRS2_DMSO	P52943	P52943	0.679|0.907|0.645	2.232	0.744	3	0.420|0.889|0.571	0.003	0.008	0.003	0.008	0.003	-9.842	1.246	0.418
Q96D71	RalBP1-associated Eps domain-containing protein 1 OS=Homo sapiens OX=9606 GN=REPS1 PE=1 SV=3	Q96D71	4	sp|Q96D71|REPS1_HUMAN	796	FRS2_DMSO	Q96D71	Q96D71	0.305|0.327|0.194	0.826	0.275	3	0.248|0.186|0.234	0	0	0	0	0	-13.349	1.246	0.486
Q7KZI7	Serine/threonine-protein kinase MARK2 OS=Homo sapiens OX=9606 GN=MARK2 PE=1 SV=2	Q7KZI7	6	sp|Q7KZI7|MARK2_HUMAN	788	FRS2_DMSO	Q7KZI7	Q7KZI7	0.417|0.359|0.115	0.89	0.297	3	0.337|0.261|0.154	0.027	0.07	0.027	0.07	0.027	-13.349	1.246	0.367
O60294	tRNA wybutosine-synthesizing protein 4 OS=Homo sapiens OX=9606 GN=LCMT2 PE=1 SV=3	O60294	2	sp|O60294|TYW4_HUMAN	686	FRS2_DMSO	O60294	O60294	0.146|0.147|0.155	0.448	0.149	3	0.126|0.132|0.103	0	0	0	0	0	-11.9	1.246	0.531
Q9C0C9	(E3-independent) E2 ubiquitin-conjugating enzyme OS=Homo sapiens OX=9606 GN=UBE2O PE=1 SV=3	Q9C0C9	7	sp|Q9C0C9|UBE2O_HUMAN	1292	FRS2_DMSO	Q9C0C9	Q9C0C9	0.433|0.360|.	1.05	0.35	3	0.278|0.340|0.236	0	0	0	0	0	-13.349	1.245	0.503
O00401	Actin nucleation-promoting factor WASL OS=Homo sapiens OX=9606 GN=WASL PE=1 SV=2	O00401	8	sp|O00401|WASL_HUMAN	505	FRS2_DMSO	O00401	O00401	0.636|0.577|0.405	1.617	0.539	3	0.412|0.486|0.405	0	0	0	0	0	-13.349	1.245	0.478
Q9Y3C4	EKC/KEOPS complex subunit TPRKB OS=Homo sapiens OX=9606 GN=TPRKB PE=1 SV=1	Q9Y3C4	3	sp|Q9Y3C4|TPRKB_HUMAN	175	FRS2_DMSO	Q9Y3C4	Q9Y3C4	0.438|0.394|.	1.09	0.363	3	0.154|0.391|0.412	0.029	0.057	0.029	0.057	0.029	-6.461	1.245	0.365
P18669	Phosphoglycerate mutase 1 OS=Homo sapiens OX=9606 GN=PGAM1 PE=1 SV=2	P18669	8	sp|P18669|PGAM1_HUMAN	254	FRS2_DMSO	P18669	P18669	0.955|1.062|0.507	2.523	0.841	3	0.225|1.430|0.959	0	0	0	0	0	-12.324	1.245	0.497
Q16401	26S proteasome non-ATPase regulatory subunit 5 OS=Homo sapiens OX=9606 GN=PSMD5 PE=1 SV=3	Q16401	8	sp|Q16401|PSMD5_HUMAN	504	FRS2_DMSO	Q16401	Q16401	1.114|0.989|0.872	2.975	0.992	3	0.743|0.873|0.781	0	0	0	0	0	-13.056	1.244	0.504
Q9H4G0	Band 4.1-like protein 1 OS=Homo sapiens OX=9606 GN=EPB41L1 PE=1 SV=2	Q9H4G0	5	sp|Q9H4G0|E41L1_HUMAN	881	FRS2_DMSO	Q9H4G0	Q9H4G0	0.739|0.710|.	1.706	0.569	3	0.468|0.505|0.404	0.003	0.007	0.003	0.007	0.003	-13.349	1.244	0.415
P62873;P62879	Guanine nucleotide-binding protein G(I)/G(S)/G(T) subunit beta-1 OS=Homo sapiens OX=9606 GN=GNB1 PE=1 SV=3	P62873	2	sp|P62873|GBB1_HUMAN	340	FRS2_DMSO	P62873;P62879	P62873;P62879	2.059|1.648|0.962	4.67	1.557	3	1.339|1.034|1.414	0	0.001	0	0.001	0	-13.349	1.244	0.454
O00629	Importin subunit alpha-3 OS=Homo sapiens OX=9606 GN=KPNA4 PE=1 SV=1	O00629	4	sp|O00629|IMA3_HUMAN	521	FRS2_DMSO	O00629	O00629	0.638|0.654|0.210	1.502	0.501	3	0.479|0.382|0.356	0.001	0.002	0.001	0.002	0.001	-13.349	1.244	0.435
Q9UL26	Ras-related protein Rab-22A OS=Homo sapiens OX=9606 GN=RAB22A PE=1 SV=2	Q9UL26	4	sp|Q9UL26|RB22A_HUMAN	194	FRS2_DMSO	Q9UL26	Q9UL26	0.252|0.451|.	0.96	0.32	3	.|.|.	0.046	0.137	0.046	0.137	0.046	-13.349	1.244	0.352
P47756	F-actin-capping protein subunit beta OS=Homo sapiens OX=9606 GN=CAPZB PE=1 SV=5	P47756	13	sp|P47756|CAPZB_HUMAN	272	FRS2_DMSO	P47756	P47756	2.688|2.360|1.913	6.961	2.32	3	1.495|1.918|2.269	0	0	0	0	0	-13.339	1.243	0.542
Q765P7	Protein MTSS 2 OS=Homo sapiens OX=9606 GN=MTSS2 PE=1 SV=1	Q765P7	2	sp|Q765P7|MTSS2_HUMAN	747	FRS2_DMSO	Q765P7	Q765P7	0.221|.|.	0.736	0.245	3	0.197|.|.	0	0	0	0	0	-13.153	1.243	0.674
O75506	Heat shock factor-binding protein 1 OS=Homo sapiens OX=9606 GN=HSBP1 PE=1 SV=1	O75506	2	sp|O75506|HSBP1_HUMAN	76	FRS2_DMSO	O75506	O75506	.|0.175|.	0.69	0.23	3	0.107|0.319|.	0	0	0	0	0	-13.142	1.242	0.674
P68402	Platelet-activating factor acetylhydrolase IB subunit alpha2 OS=Homo sapiens OX=9606 GN=PAFAH1B2 PE=1 SV=1	P68402	2	sp|P68402|PA1B2_HUMAN	229	FRS2_DMSO	P68402	P68402	0.174|0.173|.	0.605	0.202	3	.|0.125|0.210	0	0	0	0	0	-11.43	1.242	0.54
Q04837	Single-stranded DNA-binding protein, mitochondrial OS=Homo sapiens OX=9606 GN=SSBP1 PE=1 SV=1	Q04837	6	sp|Q04837|SSBP_HUMAN	148	FRS2_DMSO	Q04837	Q04837	5.396|5.535|3.675	14.605	4.868	3	3.200|5.323|3.541	0	0	0	0	0	-13.349	1.242	0.532
Q5TAQ9	DDB1- and CUL4-associated factor 8 OS=Homo sapiens OX=9606 GN=DCAF8 PE=1 SV=1	Q5TAQ9	4	sp|Q5TAQ9|DCAF8_HUMAN	597	FRS2_DMSO	Q5TAQ9	Q5TAQ9	0.209|.|.	0.724	0.241	3	0.214|0.178|0.193	0	0	0	0	0	-13.156	1.241	0.674
Q96IF1	LIM domain-containing protein ajuba OS=Homo sapiens OX=9606 GN=AJUBA PE=1 SV=1	Q96IF1	3	sp|Q96IF1|AJUBA_HUMAN	538	FRS2_DMSO	Q96IF1	Q96IF1	0.417|0.314|0.226	0.958	0.319	3	.|.|.	0.003	0.008	0.003	0.008	0.003	-13.349	1.241	0.418
P21281	V-type proton ATPase subunit B, brain isoform OS=Homo sapiens OX=9606 GN=ATP6V1B2 PE=1 SV=3	P21281	16	sp|P21281|VATB2_HUMAN	511	FRS2_DMSO	P21281	P21281	1.862|1.375|1.055	4.292	1.431	3	1.312|1.192|0.979	0.001	0.004	0.001	0.004	0.001	-13.349	1.241	0.433
Q86VN1	Vacuolar protein-sorting-associated protein 36 OS=Homo sapiens OX=9606 GN=VPS36 PE=1 SV=1	Q86VN1	3	sp|Q86VN1|VPS36_HUMAN	386	FRS2_DMSO	Q86VN1	Q86VN1	0.249|.|.	0.763	0.254	3	0.274|0.221|0.142	0	0	0	0	0	-10.139	1.241	0.526
Q9HCM2	Plexin-A4 OS=Homo sapiens OX=9606 GN=PLXNA4 PE=1 SV=4	Q9HCM2	2	sp|Q9HCM2|PLXA4_HUMAN	1894	FRS2_DMSO	Q9HCM2	Q9HCM2	.|0.443|.	0.957	0.319	3	.|.|.	0.024	0.071	0.024	0.071	0.024	-13.349	1.24	0.37
P62266	Small ribosomal subunit protein uS12 OS=Homo sapiens OX=9606 GN=RPS23 PE=1 SV=3	P62266	4	sp|P62266|RS23_HUMAN	143	FRS2_DMSO	P62266	P62266	5.970|7.250|6.202	19.423	6.474	3	4.580|6.772|4.592	0	0	0	0	0	-13.084	1.24	0.559
B8ZZC5	glutaminase OS=Homo sapiens OX=9606 GN=GLS PE=1 SV=1	B8ZZC5	2	tr|B8ZZC5|B8ZZC5_HUMAN	103	FRS2_DMSO	B8ZZC5	B8ZZC5	0.521|1.026|0.314	1.861	0.62	3	0.458|0.542|0.506	0.1	0.3	0.1	0.3	0.1	-13.349	1.239	0.324
Q8WUF5	RelA-associated inhibitor OS=Homo sapiens OX=9606 GN=PPP1R13L PE=1 SV=4	Q8WUF5	23	sp|Q8WUF5|IASPP_HUMAN	828	FRS2_DMSO	Q8WUF5	Q8WUF5	1.821|1.592|0.943	4.356	1.452	3	1.206|1.097|1.216	0.001	0.002	0.001	0.002	0.001	-13.349	1.239	0.446
Q8N584	Tetratricopeptide repeat protein 39C OS=Homo sapiens OX=9606 GN=TTC39C PE=2 SV=2	Q8N584	5	sp|Q8N584|TT39C_HUMAN	583	FRS2_DMSO	Q8N584	Q8N584	0.495|.|0.343	1.095	0.365	3	0.244|0.355|.	0	0	0	0	0	-13.349	1.239	0.487
Q9NZB2	Constitutive coactivator of PPAR-gamma-like protein 1 OS=Homo sapiens OX=9606 GN=FAM120A PE=1 SV=2	Q9NZB2	23	sp|Q9NZB2|F120A_HUMAN	1118	FRS2_DMSO	Q9NZB2	Q9NZB2	1.511|1.026|0.899	3.436	1.145	3	0.943|1.229|0.683	0.001	0.003	0.001	0.003	0.001	-13.349	1.238	0.436
P63218	Guanine nucleotide-binding protein G(I)/G(S)/G(O) subunit gamma-5 OS=Homo sapiens OX=9606 GN=GNG5 PE=1 SV=3	P63218	2	sp|P63218|GBG5_HUMAN	68	FRS2_DMSO	P63218	P63218	1.325|1.409|1.420	4.154	1.385	3	1.153|1.148|1.062	0	0	0	0	0	-12.313	1.237	0.534
Q01804	OTU domain-containing protein 4 OS=Homo sapiens OX=9606 GN=OTUD4 PE=1 SV=4	Q01804	6	sp|Q01804|OTUD4_HUMAN	1114	FRS2_DMSO	Q01804	Q01804	0.311|0.217|0.303	0.832	0.277	3	0.213|0.287|0.184	0	0	0	0	0	-13.349	1.237	0.551
P62699	Protein yippee-like 5 OS=Homo sapiens OX=9606 GN=YPEL5 PE=1 SV=1	P62699	2	sp|P62699|YPEL5_HUMAN	121	FRS2_DMSO	P62699	P62699	0.470|0.228|.	0.955	0.318	3	.|.|.	0.1	0.3	0.1	0.3	0.1	-13.349	1.237	0.325
Q9Y5U2	U5 small nuclear ribonucleoprotein TSSC4 OS=Homo sapiens OX=9606 GN=TSSC4 PE=1 SV=3	Q9Y5U2	4	sp|Q9Y5U2|TSSC4_HUMAN	329	FRS2_DMSO	Q9Y5U2	Q9Y5U2	0.645|0.632|0.460	1.737	0.579	3	0.525|0.667|0.293	0.003	0.006	0.003	0.006	0.003	-9.081	1.237	0.413
Q9UBF2	Coatomer subunit gamma-2 OS=Homo sapiens OX=9606 GN=COPG2 PE=1 SV=1	Q9UBF2	15	sp|Q9UBF2|COPG2_HUMAN	871	FRS2_DMSO	Q9UBF2	Q9UBF2	1.267|1.182|0.978	3.426	1.142	3	0.977|0.984|0.820	0	0	0	0	0	-13.231	1.236	0.511
Q96HR8	H/ACA ribonucleoprotein complex non-core subunit NAF1 OS=Homo sapiens OX=9606 GN=NAF1 PE=1 SV=2	Q96HR8	3	sp|Q96HR8|NAF1_HUMAN	494	FRS2_DMSO	Q96HR8	Q96HR8	0.440|.|.	0.954	0.318	3	.|.|.	0.018	0.055	0.018	0.055	0.018	-13.349	1.236	0.376
Q13136	Liprin-alpha-1 OS=Homo sapiens OX=9606 GN=PPFIA1 PE=1 SV=1	Q13136	13	sp|Q13136|LIPA1_HUMAN	1202	FRS2_DMSO	Q13136	Q13136	0.841|0.499|0.493	1.832	0.611	3	0.573|0.344|0.612	0.005	0.014	0.005	0.014	0.005	-13.349	1.236	0.406
Q92598	Heat shock protein 105 kDa OS=Homo sapiens OX=9606 GN=HSPH1 PE=1 SV=1	Q92598	20	sp|Q92598|HS105_HUMAN	858	FRS2_DMSO	Q92598	Q92598	1.028|0.977|0.870	2.875	0.958	3	0.519|0.940|0.958	0	0	0	0	0	-12.92	1.235	0.569
Q5J8M3	ER membrane protein complex subunit 4 OS=Homo sapiens OX=9606 GN=EMC4 PE=1 SV=2	Q5J8M3	2	sp|Q5J8M3|EMC4_HUMAN	183	FRS2_DMSO	Q5J8M3	Q5J8M3	0.447|0.342|0.430	1.219	0.406	3	0.294|0.315|0.385	0	0	0	0	0	-13.295	1.234	0.513
P46779	Large ribosomal subunit protein eL28 OS=Homo sapiens OX=9606 GN=RPL28 PE=1 SV=3	P46779	5	sp|P46779|RL28_HUMAN	137	FRS2_DMSO	P46779	P46779	3.144|3.501|2.482	9.127	3.042	3	2.328|2.718|2.373	0	0	0	0	0	-13.348	1.233	0.497
O94905	Erlin-2 OS=Homo sapiens OX=9606 GN=ERLIN2 PE=1 SV=1	O94905	6	sp|O94905|ERLN2_HUMAN	339	FRS2_DMSO	O94905	O94905	0.513|0.476|0.435	1.423	0.474	3	0.385|.|.	0	0	0	0	0	-13.024	1.232	0.549
Q14789	Golgin subfamily B member 1 OS=Homo sapiens OX=9606 GN=GOLGB1 PE=1 SV=2	Q14789	29	sp|Q14789|GOGB1_HUMAN	3259	FRS2_DMSO	Q14789	Q14789	0.460|0.205|.	0.923	0.308	3	0.184|0.257|0.329	0.018	0.054	0.018	0.054	0.018	-13.349	1.232	0.376
O95402	Mediator of RNA polymerase II transcription subunit 26 OS=Homo sapiens OX=9606 GN=MED26 PE=1 SV=2	O95402	12	sp|O95402|MED26_HUMAN	600	FRS2_DMSO	O95402	O95402	0.973|0.837|1.032	2.842	0.947	3	0.720|0.912|0.692	0	0	0	0	0	-13.104	1.232	0.524
Q92530	Proteasome inhibitor PI31 subunit OS=Homo sapiens OX=9606 GN=PSMF1 PE=1 SV=2	Q92530	6	sp|Q92530|PSMF1_HUMAN	271	FRS2_DMSO	Q92530	Q92530	1.056|0.357|0.285	1.698	0.566	3	0.165|0.869|0.676	0	0	0	0	0	-11.656	1.231	0.529
Q96P11	28S rRNA (cytosine-C(5))-methyltransferase OS=Homo sapiens OX=9606 GN=NSUN5 PE=1 SV=2	Q96P11	7	sp|Q96P11|NSUN5_HUMAN	429	FRS2_DMSO	Q96P11	Q96P11	0.436|0.554|0.353	1.343	0.448	3	0.327|0.487|0.303	0	0	0	0	0	-13.349	1.23	0.512
Q8N6H7	ADP-ribosylation factor GTPase-activating protein 2 OS=Homo sapiens OX=9606 GN=ARFGAP2 PE=1 SV=1	Q8N6H7	11	sp|Q8N6H7|ARFG2_HUMAN	521	FRS2_DMSO	Q8N6H7	Q8N6H7	0.694|0.491|0.414	1.599	0.533	3	0.567|0.412|0.348	0	0	0	0	0	-13.349	1.23	0.487
Q02750	Dual specificity mitogen-activated protein kinase kinase 1 OS=Homo sapiens OX=9606 GN=MAP2K1 PE=1 SV=2	Q02750	4	sp|Q02750|MP2K1_HUMAN	393	FRS2_DMSO	Q02750	Q02750	0.732|0.902|0.611	2.245	0.748	3	0.508|0.772|0.573	0	0	0	0	0	-12.94	1.23	0.528
P41223	Protein BUD31 homolog OS=Homo sapiens OX=9606 GN=BUD31 PE=1 SV=2	P41223	4	sp|P41223|BUD31_HUMAN	144	FRS2_DMSO	P41223	P41223	0.662|0.705|0.449	1.816	0.605	3	0.665|0.459|0.390	0	0	0	0	0	-13.349	1.23	0.52
P00450	Ceruloplasmin OS=Homo sapiens OX=9606 GN=CP PE=1 SV=1	P00450	2	sp|P00450|CERU_HUMAN	1065	FRS2_DMSO	P00450	P00450	0.537|1.016|0.436	1.989	0.663	3	0.479|0.459|0.714	0.017	0.05	0.017	0.05	0.017	-13.349	1.229	0.378
P50148	Guanine nucleotide-binding protein G(q) subunit alpha OS=Homo sapiens OX=9606 GN=GNAQ PE=1 SV=4	P50148	7	sp|P50148|GNAQ_HUMAN	359	FRS2_DMSO	P50148	P50148	0.298|0.542|0.456	1.296	0.432	3	0.327|0.379|0.351	0.001	0.002	0.001	0.002	0.001	-13.349	1.229	0.451
Q9BY32	Inosine triphosphate pyrophosphatase OS=Homo sapiens OX=9606 GN=ITPA PE=1 SV=2	Q9BY32	3	sp|Q9BY32|ITPA_HUMAN	194	FRS2_DMSO	Q9BY32	Q9BY32	0.326|0.411|0.294	1.032	0.344	3	0.157|0.373|0.374	0	0	0	0	0	-12.093	1.229	0.543
P49023	Paxillin OS=Homo sapiens OX=9606 GN=PXN PE=1 SV=3	P49023	9	sp|P49023|PAXI_HUMAN	591	FRS2_DMSO	P49023	P49023	0.292|0.114|.	0.663	0.221	3	0.114|0.195|0.261	0	0	0	0	0	-12.277	1.229	0.548
Q92562	Polyphosphoinositide phosphatase OS=Homo sapiens OX=9606 GN=FIG4 PE=1 SV=1	Q92562	4	sp|Q92562|FIG4_HUMAN	907	FRS2_DMSO	Q92562	Q92562	0.292|0.398|.	0.948	0.316	3	.|.|.	0.001	0.002	0.001	0.002	0.001	-13.349	1.228	0.449
Q9BZG8	2-(3-amino-3-carboxypropyl)histidine synthase subunit 1 OS=Homo sapiens OX=9606 GN=DPH1 PE=1 SV=3	Q9BZG8	3	sp|Q9BZG8|DPH1_HUMAN	438	FRS2_DMSO	Q9BZG8	Q9BZG8	0.325|0.336|.	0.918	0.306	3	.|0.249|.	0	0	0	0	0	-13.332	1.227	0.558
Q15155	BOS complex subunit NOMO1 OS=Homo sapiens OX=9606 GN=NOMO1 PE=1 SV=5	Q15155	21	sp|Q15155|NOMO1_HUMAN	1222	FRS2_DMSO	Q15155	Q15155	0.706|1.287|0.796	2.788	0.929	3	0.878|0.533|0.930	0.004	0.011	0.004	0.011	0.004	-13.349	1.227	0.411
O14907	Tax1-binding protein 3 OS=Homo sapiens OX=9606 GN=TAX1BP3 PE=1 SV=2	O14907	2	sp|O14907|TX1B3_HUMAN	124	FRS2_DMSO	O14907	O14907	0.310|0.360|0.120	0.79	0.263	3	0.265|0.257|0.145	0.006	0.017	0.006	0.017	0.006	-13.349	1.227	0.4
Q96FV9	THO complex subunit 1 OS=Homo sapiens OX=9606 GN=THOC1 PE=1 SV=1	Q96FV9	7	sp|Q96FV9|THOC1_HUMAN	657	FRS2_DMSO	Q96FV9	Q96FV9	0.438|0.316|0.420	1.174	0.391	3	0.341|0.274|0.347	0	0	0	0	0	-13.349	1.227	0.507
Q8N511	Transmembrane protein 199 OS=Homo sapiens OX=9606 GN=TMEM199 PE=1 SV=1	Q8N511	2	sp|Q8N511|TM199_HUMAN	208	FRS2_DMSO	Q8N511	Q8N511	0.233|0.289|0.219	0.74	0.247	3	.|0.211|0.192	0	0	0	0	0	-13.244	1.227	0.551
Q13888;Q6P1K8	General transcription factor IIH subunit 2 OS=Homo sapiens OX=9606 GN=GTF2H2 PE=1 SV=1	Q13888	10	sp|Q13888|TF2H2_HUMAN	395	FRS2_DMSO	Q13888;Q6P1K8	Q13888;Q6P1K8	1.002|1.167|1.158	3.326	1.109	3	0.870|1.100|0.773	0	0	0	0	0	-13.106	1.226	0.551
Q8ND04	Nonsense-mediated mRNA decay factor SMG8 OS=Homo sapiens OX=9606 GN=SMG8 PE=1 SV=1	Q8ND04	10	sp|Q8ND04|SMG8_HUMAN	991	FRS2_DMSO	Q8ND04	Q8ND04	0.430|0.361|0.204	0.995	0.332	3	0.393|0.155|0.325	0.023	0.056	0.023	0.056	0.023	-9.457	1.226	0.371
A0AV96	RNA-binding protein 47 OS=Homo sapiens OX=9606 GN=RBM47 PE=1 SV=2	A0AV96	2	sp|A0AV96|RBM47_HUMAN	593	FRS2_DMSO	A0AV96	A0AV96	.|.|0.432	0.946	0.315	3	.|.|.	0.009	0.028	0.009	0.028	0.009	-13.349	1.226	0.391
Q92783	Signal transducing adapter molecule 1 OS=Homo sapiens OX=9606 GN=STAM PE=1 SV=3	Q92783	9	sp|Q92783|STAM1_HUMAN	540	FRS2_DMSO	Q92783	Q92783	0.109|.|.	0.624	0.208	3	.|.|0.170	0	0	0	0	0	-13.366	1.226	0.684
Q9Y4G6	Talin-2 OS=Homo sapiens OX=9606 GN=TLN2 PE=1 SV=4	Q9Y4G6	33	sp|Q9Y4G6|TLN2_HUMAN	2542	FRS2_DMSO	Q9Y4G6	Q9Y4G6	1.035|0.973|0.636	2.644	0.881	3	0.825|0.667|0.675	0	0	0	0	0	-13.349	1.226	0.488
P54756	Ephrin type-A receptor 5 OS=Homo sapiens OX=9606 GN=EPHA5 PE=1 SV=3	P54756	2	sp|P54756|EPHA5_HUMAN	1037	FRS2_DMSO	P54756	P54756	0.223|.|.	0.738	0.246	3	.|.|0.201	0	0	0	0	0	-13.178	1.225	0.674
Q96G46	tRNA-dihydrouridine(47) synthase [NAD(P)(+)]-like OS=Homo sapiens OX=9606 GN=DUS3L PE=1 SV=2	Q96G46	4	sp|Q96G46|DUS3L_HUMAN	650	FRS2_DMSO	Q96G46	Q96G46	0.570|0.381|0.159	1.111	0.37	3	0.300|0.191|0.482	0.067	0.196	0.067	0.196	0.067	-13.349	1.225	0.341
Q5VIR6	Vacuolar protein sorting-associated protein 53 homolog OS=Homo sapiens OX=9606 GN=VPS53 PE=1 SV=2	Q5VIR6	5	sp|Q5VIR6|VPS53_HUMAN	832	FRS2_DMSO	Q5VIR6	Q5VIR6	0.526|0.343|.	1.126	0.375	3	0.424|0.279|0.243	0.003	0.009	0.003	0.009	0.003	-13.349	1.225	0.414
O00148;Q13838	ATP-dependent RNA helicase DDX39A OS=Homo sapiens OX=9606 GN=DDX39A PE=1 SV=2	O00148	7	sp|O00148|DX39A_HUMAN	427	FRS2_DMSO	O00148;Q13838	O00148;Q13838	1.170|1.257|1.065	3.492	1.164	3	0.850|0.979|1.034	0	0	0	0	0	-12.883	1.224	0.527
P51946	Cyclin-H OS=Homo sapiens OX=9606 GN=CCNH PE=1 SV=1	P51946	2	sp|P51946|CCNH_HUMAN	323	FRS2_DMSO	P51946	P51946	0.298|0.154|.	0.709	0.236	3	0.138|.|0.269	0	0	0	0	0	-13.349	1.224	0.535
Q8IY17	Patatin-like phospholipase domain-containing protein 6 OS=Homo sapiens OX=9606 GN=PNPLA6 PE=1 SV=3	Q8IY17	14	sp|Q8IY17|PLPL6_HUMAN	1375	FRS2_DMSO	Q8IY17	Q8IY17	0.796|0.765|1.163	2.724	0.908	3	0.616|0.916|0.724	0	0	0	0	0	-13.331	1.224	0.512
O14966	Ras-related protein Rab-7L1 OS=Homo sapiens OX=9606 GN=RAB29 PE=1 SV=1	O14966	2	sp|O14966|RAB7L_HUMAN	203	FRS2_DMSO	O14966	O14966	0.459|0.451|0.346	1.257	0.419	3	0.302|0.408|0.325	0	0	0	0	0	-13.345	1.224	0.526
P62249	Small ribosomal subunit protein uS9 OS=Homo sapiens OX=9606 GN=RPS16 PE=1 SV=2	P62249	8	sp|P62249|RS16_HUMAN	146	FRS2_DMSO	P62249	P62249	4.697|4.248|3.484	12.43	4.143	3	3.359|3.211|3.598	0	0	0	0	0	-13.319	1.224	0.507
P56962	Syntaxin-17 OS=Homo sapiens OX=9606 GN=STX17 PE=1 SV=2	P56962	2	sp|P56962|STX17_HUMAN	302	FRS2_DMSO	P56962	P56962	0.337|0.259|0.260	0.855	0.285	3	0.227|0.280|0.199	0	0	0	0	0	-13.068	1.224	0.519
P18887	DNA repair protein XRCC1 OS=Homo sapiens OX=9606 GN=XRCC1 PE=1 SV=3	P18887	3	sp|P18887|XRCC1_HUMAN	633	FRS2_DMSO	P18887	P18887	0.956|0.559|0.181	1.696	0.565	3	0.754|0.236|0.557	0.122	0.341	0.122	0.341	0.122	-11.982	1.223	0.292
O00410	Importin-5 OS=Homo sapiens OX=9606 GN=IPO5 PE=1 SV=4	O00410	24	sp|O00410|IPO5_HUMAN	1097	FRS2_DMSO	O00410	O00410	1.792|1.786|1.592	5.17	1.723	3	1.280|1.480|1.477	0	0	0	0	0	-12.806	1.223	0.534
Q7KZF4	Staphylococcal nuclease domain-containing protein 1 OS=Homo sapiens OX=9606 GN=SND1 PE=1 SV=1	Q7KZF4	32	sp|Q7KZF4|SND1_HUMAN	910	FRS2_DMSO	Q7KZF4	Q7KZF4	3.255|2.970|2.473	8.697	2.899	3	2.522|2.110|2.510	0	0	0	0	0	-13.287	1.222	0.512
Q96JH7	Deubiquitinating protein VCPIP1 OS=Homo sapiens OX=9606 GN=VCPIP1 PE=1 SV=2	Q96JH7	11	sp|Q96JH7|VCIP1_HUMAN	1222	FRS2_DMSO	Q96JH7	Q96JH7	0.395|0.310|0.167	0.873	0.291	3	0.246|0.254|0.217	0.006	0.019	0.006	0.019	0.006	-13.349	1.221	0.399
Q7RTV5	Peroxiredoxin-like 2C OS=Homo sapiens OX=9606 GN=PRXL2C PE=2 SV=1	Q7RTV5	2	sp|Q7RTV5|PXL2C_HUMAN	226	FRS2_DMSO	Q7RTV5	Q7RTV5	0.428|.|.	0.942	0.314	3	.|.|.	0.007	0.02	0.007	0.02	0.007	-13.349	1.221	0.398
Q13492	Phosphatidylinositol-binding clathrin assembly protein OS=Homo sapiens OX=9606 GN=PICALM PE=1 SV=2	Q13492	14	sp|Q13492|PICAL_HUMAN	652	FRS2_DMSO	Q13492	Q13492	1.220|1.199|1.228	3.647	1.216	3	1.226|0.938|0.860	0	0	0	0	0	-12.597	1.221	0.561
Q96AA3	Protein RFT1 homolog OS=Homo sapiens OX=9606 GN=RFT1 PE=1 SV=1	Q96AA3	4	sp|Q96AA3|RFT1_HUMAN	541	FRS2_DMSO	Q96AA3	Q96AA3	0.305|0.399|0.329	1.033	0.344	3	0.225|0.358|0.279	0	0	0	0	0	-13.262	1.221	0.558
Q8NB90	ATPase family gene 2 protein homolog A OS=Homo sapiens OX=9606 GN=AFG2A PE=1 SV=3	Q8NB90	13	sp|Q8NB90|AFG2A_HUMAN	893	FRS2_DMSO	Q8NB90	Q8NB90	1.017|0.878|0.810	2.704	0.901	3	0.772|0.766|0.684	0	0	0	0	0	-13.043	1.219	0.513
P04040	Catalase OS=Homo sapiens OX=9606 GN=CAT PE=1 SV=3	P04040	15	sp|P04040|CATA_HUMAN	527	FRS2_DMSO	P04040	P04040	.|0.259|.	0.774	0.258	3	0.394|0.205|0.117	0	0	0	0	0	-12.238	1.219	0.613
Q7Z460	CLIP-associating protein 1 OS=Homo sapiens OX=9606 GN=CLASP1 PE=1 SV=1	Q7Z460	18	sp|Q7Z460|CLAP1_HUMAN	1538	FRS2_DMSO	Q7Z460	Q7Z460	1.112|0.861|0.800	2.774	0.925	3	0.599|0.681|1.068	0	0	0	0	0	-13.326	1.219	0.478
Q13619;Q13620	Cullin-4A OS=Homo sapiens OX=9606 GN=CUL4A PE=1 SV=3	Q13619	8	sp|Q13619|CUL4A_HUMAN	759	FRS2_DMSO	Q13619;Q13620	Q13619;Q13620	0.566|0.720|0.538	1.824	0.608	3	0.637|0.444|0.439	0	0	0	0	0	-13.253	1.219	0.545
P49840	Glycogen synthase kinase-3 alpha OS=Homo sapiens OX=9606 GN=GSK3A PE=1 SV=2	P49840	3	sp|P49840|GSK3A_HUMAN	483	FRS2_DMSO	P49840	P49840	0.634|0.591|0.240	1.465	0.488	3	0.395|0.420|0.387	0.001	0.004	0.001	0.004	0.001	-13.349	1.219	0.432
Q9BS26	Endoplasmic reticulum resident protein 44 OS=Homo sapiens OX=9606 GN=ERP44 PE=1 SV=1	Q9BS26	10	sp|Q9BS26|ERP44_HUMAN	406	FRS2_DMSO	Q9BS26	Q9BS26	0.591|0.599|0.475	1.666	0.555	3	0.497|0.583|0.327	0	0	0	0	0	-13.334	1.218	0.523
Q6NXE6	Armadillo repeat-containing protein 6 OS=Homo sapiens OX=9606 GN=ARMC6 PE=1 SV=2	Q6NXE6	7	sp|Q6NXE6|ARMC6_HUMAN	501	FRS2_DMSO	Q6NXE6	Q6NXE6	0.930|1.069|0.890	2.889	0.963	3	0.818|0.790|0.766	0	0	0	0	0	-12.84	1.217	0.52
P19388	DNA-directed RNA polymerases I, II, and III subunit RPABC1 OS=Homo sapiens OX=9606 GN=POLR2E PE=1 SV=4	P19388	4	sp|P19388|RPAB1_HUMAN	210	FRS2_DMSO	P19388	P19388	0.807|0.755|0.531	2.092	0.697	3	0.652|0.522|0.553	0	0	0	0	0	-13.349	1.217	0.498
Q9Y673	Dolichyl-phosphate beta-glucosyltransferase OS=Homo sapiens OX=9606 GN=ALG5 PE=1 SV=1	Q9Y673	5	sp|Q9Y673|ALG5_HUMAN	324	FRS2_DMSO	Q9Y673	Q9Y673	0.958|0.888|0.557	2.403	0.801	3	0.656|0.678|0.641	0	0	0	0	0	-13.349	1.217	0.483
P35610	Sterol O-acyltransferase 1 OS=Homo sapiens OX=9606 GN=SOAT1 PE=1 SV=3	P35610	5	sp|P35610|SOAT1_HUMAN	550	FRS2_DMSO	P35610	P35610	0.232|0.393|0.276	0.901	0.3	3	.|0.247|.	0	0	0	0	0	-12.966	1.217	0.506
Q9UBM7	7-dehydrocholesterol reductase OS=Homo sapiens OX=9606 GN=DHCR7 PE=1 SV=1	Q9UBM7	8	sp|Q9UBM7|DHCR7_HUMAN	475	FRS2_DMSO	Q9UBM7	Q9UBM7	1.473|1.604|1.334	4.411	1.47	3	1.282|1.312|1.051	0	0	0	0	0	-12.996	1.216	0.527
O94829	Importin-13 OS=Homo sapiens OX=9606 GN=IPO13 PE=1 SV=3	O94829	5	sp|O94829|IPO13_HUMAN	963	FRS2_DMSO	O94829	O94829	.|0.158|.	0.673	0.224	3	.|0.184|.	0	0	0	0	0	-13.349	1.216	0.675
P43490	Nicotinamide phosphoribosyltransferase OS=Homo sapiens OX=9606 GN=NAMPT PE=1 SV=1	P43490	18	sp|P43490|NAMPT_HUMAN	491	FRS2_DMSO	P43490	P43490	3.153|2.766|2.172	8.091	2.697	3	2.036|2.450|2.188	0	0	0	0	0	-13.349	1.216	0.496
Q96N66	Lysophospholipid acyltransferase 7 OS=Homo sapiens OX=9606 GN=MBOAT7 PE=1 SV=2	Q96N66	6	sp|Q96N66|MBOA7_HUMAN	472	FRS2_DMSO	Q96N66	Q96N66	1.470|1.353|1.057	3.879	1.293	3	0.952|1.233|1.028	0	0	0	0	0	-13.349	1.215	0.509
O43251	RNA binding protein fox-1 homolog 2 OS=Homo sapiens OX=9606 GN=RBFOX2 PE=1 SV=3	O43251	4	sp|O43251|RFOX2_HUMAN	390	FRS2_DMSO	O43251	O43251	0.599|0.489|0.344	1.433	0.478	3	0.474|0.416|0.308	0	0	0	0	0	-13.349	1.215	0.533
O60739;P41567	Eukaryotic translation initiation factor 1b OS=Homo sapiens OX=9606 GN=EIF1B PE=1 SV=2	O60739	3	sp|O60739|EIF1B_HUMAN	113	FRS2_DMSO	O60739;P41567	O60739;P41567	3.596|2.890|2.465	8.95	2.983	3	2.616|2.299|2.469	0	0	0	0	0	-13.349	1.214	0.482
Q5BJF2	Sigma intracellular receptor 2 OS=Homo sapiens OX=9606 GN=TMEM97 PE=1 SV=1	Q5BJF2	2	sp|Q5BJF2|SGMR2_HUMAN	176	FRS2_DMSO	Q5BJF2	Q5BJF2	0.504|0.850|0.673	2.028	0.676	3	0.537|0.544|0.591	0	0.001	0	0.001	0	-13.349	1.214	0.457
O75369;P21333;Q14315	Filamin-B OS=Homo sapiens OX=9606 GN=FLNB PE=1 SV=2	O75369	7	sp|O75369|FLNB_HUMAN	2602	FRS2_DMSO	O75369;P21333;Q14315	O75369;P21333;Q14315	8.386|6.598|4.687	19.67	6.557	3	4.802|5.472|6.017	0.001	0.002	0.001	0.002	0.001	-13.349	1.213	0.447
P36578	Large ribosomal subunit protein uL4 OS=Homo sapiens OX=9606 GN=RPL4 PE=1 SV=5	P36578	13	sp|P36578|RL4_HUMAN	427	FRS2_DMSO	P36578	P36578	4.124|4.731|4.222	13.077	4.359	3	2.891|4.515|3.552	0	0	0	0	0	-13.062	1.213	0.568
Q9HBL0	Tensin-1 OS=Homo sapiens OX=9606 GN=TNS1 PE=1 SV=3	Q9HBL0	17	sp|Q9HBL0|TENS1_HUMAN	1839	FRS2_DMSO	Q9HBL0	Q9HBL0	0.646|0.327|0.487	1.46	0.487	3	0.357|0.403|0.450	0.002	0.006	0.002	0.006	0.002	-13.349	1.213	0.423
P27348	14-3-3 protein theta OS=Homo sapiens OX=9606 GN=YWHAQ PE=1 SV=1	P27348	5	sp|P27348|1433T_HUMAN	245	FRS2_DMSO	P27348	P27348	1.684|1.611|1.298	4.592	1.531	3	1.134|1.408|1.261	0	0	0	0	0	-13.322	1.212	0.521
Q08209	Protein phosphatase 3 catalytic subunit alpha OS=Homo sapiens OX=9606 GN=PPP3CA PE=1 SV=1	Q08209	5	sp|Q08209|PP2BA_HUMAN	521	FRS2_DMSO	Q08209	Q08209	0.322|0.240|.	0.819	0.273	3	0.118|0.251|0.385	0	0	0	0	0	-12.309	1.212	0.565
Q9BRT2	Ubiquinol-cytochrome-c reductase complex assembly factor 2 OS=Homo sapiens OX=9606 GN=UQCC2 PE=1 SV=1	Q9BRT2	6	sp|Q9BRT2|UQCC2_HUMAN	126	FRS2_DMSO	Q9BRT2	Q9BRT2	2.213|2.049|2.135	6.396	2.132	3	1.668|1.868|1.749	0	0	0	0	0	-12.503	1.212	0.542
P99999	Cytochrome c OS=Homo sapiens OX=9606 GN=CYCS PE=1 SV=2	P99999	4	sp|P99999|CYC_HUMAN	105	FRS2_DMSO	P99999	P99999	2.790|2.559|1.815	7.164	2.388	3	1.599|2.528|1.896	0	0	0	0	0	-13.349	1.211	0.553
Q9Y314	Nitric oxide synthase-interacting protein OS=Homo sapiens OX=9606 GN=NOSIP PE=1 SV=1	Q9Y314	11	sp|Q9Y314|NOSIP_HUMAN	301	FRS2_DMSO	Q9Y314	Q9Y314	1.559|1.694|1.079	4.332	1.444	3	1.330|1.213|1.050	0	0	0	0	0	-13.349	1.211	0.495
P15408	Fos-related antigen 2 OS=Homo sapiens OX=9606 GN=FOSL2 PE=1 SV=1	P15408	2	sp|P15408|FOSL2_HUMAN	326	FRS2_DMSO	P15408	P15408	0.189|0.105|.	0.551	0.184	3	0.176|.|0.131	0	0	0	0	0	-13.349	1.21	0.661
P05362	Intercellular adhesion molecule 1 OS=Homo sapiens OX=9606 GN=ICAM1 PE=1 SV=2	P05362	8	sp|P05362|ICAM1_HUMAN	532	FRS2_DMSO	P05362	P05362	1.206|1.297|1.053	3.557	1.186	3	0.885|1.208|0.883	0	0	0	0	0	-13.232	1.208	0.55
P01008	Antithrombin-III OS=Homo sapiens OX=9606 GN=SERPINC1 PE=1 SV=1	P01008	6	sp|P01008|ANT3_HUMAN	464	FRS2_DMSO	P01008	P01008	1.541|1.868|2.146	5.556	1.852	3	1.328|1.645|1.654	0	0	0	0	0	-13.435	1.207	0.506
Q96JJ3	Engulfment and cell motility protein 2 OS=Homo sapiens OX=9606 GN=ELMO2 PE=1 SV=2	Q96JJ3	11	sp|Q96JJ3|ELMO2_HUMAN	720	FRS2_DMSO	Q96JJ3	Q96JJ3	0.636|0.648|0.724	2.009	0.67	3	0.686|0.469|0.530	0	0	0	0	0	-12.976	1.207	0.562
P21266	Glutathione S-transferase Mu 3 OS=Homo sapiens OX=9606 GN=GSTM3 PE=1 SV=3	P21266	7	sp|P21266|GSTM3_HUMAN	225	FRS2_DMSO	P21266	P21266	0.357|0.605|.	1.219	0.406	3	0.150|0.478|0.532	0	0	0	0	0	-12.179	1.207	0.507
P62917	Large ribosomal subunit protein uL2 OS=Homo sapiens OX=9606 GN=RPL8 PE=1 SV=2	P62917	4	sp|P62917|RL8_HUMAN	257	FRS2_DMSO	P62917	P62917	2.860|3.298|2.390	8.548	2.849	3	2.003|2.778|2.366	0	0	0	0	0	-13.345	1.207	0.524
P46939	Utrophin OS=Homo sapiens OX=9606 GN=UTRN PE=1 SV=2	P46939	76	sp|P46939|UTRN_HUMAN	3433	FRS2_DMSO	P46939	P46939	1.605|1.228|0.535	3.368	1.123	3	0.911|1.225|0.722	0.002	0.005	0.002	0.005	0.002	-13.349	1.207	0.426
Q92945	Far upstream element-binding protein 2 OS=Homo sapiens OX=9606 GN=KHSRP PE=1 SV=4	Q92945	24	sp|Q92945|FUBP2_HUMAN	711	FRS2_DMSO	Q92945	Q92945	1.937|1.895|1.524	5.356	1.785	3	1.112|1.858|1.571	0	0	0	0	0	-13.34	1.206	0.574
P26373	Large ribosomal subunit protein eL13 OS=Homo sapiens OX=9606 GN=RPL13 PE=1 SV=4	P26373	5	sp|P26373|RL13_HUMAN	211	FRS2_DMSO	P26373	P26373	3.718|3.994|2.580	10.292	3.431	3	2.579|3.006|2.968	0	0	0	0	0	-13.349	1.206	0.499
O14976	Cyclin-G-associated kinase OS=Homo sapiens OX=9606 GN=GAK PE=1 SV=2	O14976	7	sp|O14976|GAK_HUMAN	1311	FRS2_DMSO	O14976	O14976	0.300|0.354|0.305	0.959	0.32	3	.|0.418|0.168	0	0	0	0	0	-13.079	1.205	0.562
Q13423	NAD(P) transhydrogenase, mitochondrial OS=Homo sapiens OX=9606 GN=NNT PE=1 SV=3	Q13423	28	sp|Q13423|NNTM_HUMAN	1086	FRS2_DMSO	Q13423	Q13423	0.877|1.401|1.030	3.307	1.102	3	0.652|1.009|1.162	0	0.001	0	0.001	0	-13.349	1.205	0.46
Q13595	Transformer-2 protein homolog alpha OS=Homo sapiens OX=9606 GN=TRA2A PE=1 SV=1	Q13595	2	sp|Q13595|TRA2A_HUMAN	282	FRS2_DMSO	Q13595	Q13595	.|0.303|.	0.817	0.272	3	.|.|0.226	0	0	0	0	0	-13.078	1.205	0.587
Q99504	Eyes absent homolog 3 OS=Homo sapiens OX=9606 GN=EYA3 PE=1 SV=3	Q99504	2	sp|Q99504|EYA3_HUMAN	573	FRS2_DMSO	Q99504	Q99504	0.141|0.199|0.178	0.518	0.173	3	.|0.143|.	0	0	0	0	0	-13.349	1.204	0.565
P30536	Translocator protein OS=Homo sapiens OX=9606 GN=TSPO PE=1 SV=3	P30536	3	sp|P30536|TSPO_HUMAN	169	FRS2_DMSO	P30536	P30536	1.577|1.760|1.550	4.887	1.629	3	1.307|1.520|1.248	0	0	0	0	0	-12.678	1.204	0.535
Q96RN5	Mediator of RNA polymerase II transcription subunit 15 OS=Homo sapiens OX=9606 GN=MED15 PE=1 SV=2	Q96RN5	10	sp|Q96RN5|MED15_HUMAN	788	FRS2_DMSO	Q96RN5	Q96RN5	1.242|1.210|1.213	3.665	1.222	3	1.019|1.056|0.973	0	0	0	0	0	-12.227	1.203	0.548
P48651	Phosphatidylserine synthase 1 OS=Homo sapiens OX=9606 GN=PTDSS1 PE=1 SV=1	P48651	4	sp|P48651|PTSS1_HUMAN	473	FRS2_DMSO	P48651	P48651	0.451|0.480|0.473	1.404	0.468	3	0.365|0.393|0.411	0	0	0	0	0	-12.557	1.203	0.547
Q96BI1	Solute carrier family 22 member 18 OS=Homo sapiens OX=9606 GN=SLC22A18 PE=1 SV=3	Q96BI1	2	sp|Q96BI1|S22AI_HUMAN	424	FRS2_DMSO	Q96BI1	Q96BI1	0.204|0.263|0.234	0.702	0.234	3	.|0.150|0.252	0	0	0	0	0	-13.312	1.203	0.565
P11274	Breakpoint cluster region protein OS=Homo sapiens OX=9606 GN=BCR PE=1 SV=2	P11274	2	sp|P11274|BCR_HUMAN	1271	FRS2_DMSO	P11274	P11274	0.159|0.123|0.136	0.417	0.139	3	0.145|0.106|0.101	0	0	0	0	0	-13.284	1.202	0.551
P33240	Cleavage stimulation factor subunit 2 OS=Homo sapiens OX=9606 GN=CSTF2 PE=1 SV=1	P33240	6	sp|P33240|CSTF2_HUMAN	577	FRS2_DMSO	P33240	P33240	0.413|0.387|0.271	1.071	0.357	3	0.431|0.271|0.224	0	0	0	0	0	-12.493	1.202	0.548
P60228	Eukaryotic translation initiation factor 3 subunit E OS=Homo sapiens OX=9606 GN=EIF3E PE=1 SV=1	P60228	14	sp|P60228|EIF3E_HUMAN	445	FRS2_DMSO	P60228	P60228	2.588|2.529|2.028	7.145	2.382	3	2.083|2.072|1.805	0	0	0	0	0	-13.33	1.202	0.527
Q13330	Metastasis-associated protein MTA1 OS=Homo sapiens OX=9606 GN=MTA1 PE=1 SV=2	Q13330	5	sp|Q13330|MTA1_HUMAN	715	FRS2_DMSO	Q13330	Q13330	0.140|0.211|0.184	0.535	0.178	3	0.251|0.127|0.102	0.007	0.017	0.007	0.017	0.007	-7.975	1.202	0.396
Q7Z2W4	Zinc finger CCCH-type antiviral protein 1 OS=Homo sapiens OX=9606 GN=ZC3HAV1 PE=1 SV=3	Q7Z2W4	18	sp|Q7Z2W4|ZCCHV_HUMAN	902	FRS2_DMSO	Q7Z2W4	Q7Z2W4	1.091|0.970|0.768	2.829	0.943	3	0.698|0.885|0.781	0	0	0	0	0	-13.349	1.202	0.506
P13591	Neural cell adhesion molecule 1 OS=Homo sapiens OX=9606 GN=NCAM1 PE=1 SV=3	P13591	5	sp|P13591|NCAM1_HUMAN	858	FRS2_DMSO	P13591	P13591	0.255|0.410|0.341	1.006	0.335	3	.|0.277|0.281	0	0	0	0	0	-13.349	1.201	0.534
Q9NRG9	Aladin OS=Homo sapiens OX=9606 GN=AAAS PE=1 SV=1	Q9NRG9	6	sp|Q9NRG9|AAAS_HUMAN	546	FRS2_DMSO	Q9NRG9	Q9NRG9	0.995|0.960|0.906	2.86	0.953	3	0.775|0.841|0.771	0	0	0	0	0	-12.726	1.2	0.545
A0A2R8YG42;A0A8V8TQ72;B1ALK7	Rho guanine nucleotide exchange factor 7 OS=Homo sapiens OX=9606 GN=ARHGEF7 PE=1 SV=1	A0A2R8YG42	2	tr|A0A2R8YG42|A0A2R8YG42_HUMAN	862	FRS2_DMSO	A0A2R8YG42;A0A8V8TQ72;B1ALK7	A0A2R8YG42;A0A8V8TQ72;B1ALK7	0.611|0.485|0.488	1.584	0.528	3	0.483|0.535|0.330	0	0	0	0	0	-13.242	1.2	0.57
Q86YV9	BLOC-2 complex member HPS6 OS=Homo sapiens OX=9606 GN=HPS6 PE=1 SV=1	Q86YV9	5	sp|Q86YV9|HPS6_HUMAN	775	FRS2_DMSO	Q86YV9	Q86YV9	0.388|0.300|0.237	0.925	0.308	3	0.260|0.269|0.244	0	0.001	0	0.001	0	-13.349	1.199	0.464
Q8N6R0	eEF1A lysine and N-terminal methyltransferase OS=Homo sapiens OX=9606 GN=METTL13 PE=1 SV=1	Q8N6R0	9	sp|Q8N6R0|EFNMT_HUMAN	699	FRS2_DMSO	Q8N6R0	Q8N6R0	0.516|0.502|0.371	1.389	0.463	3	0.580|0.430|0.231	0.006	0.009	0.006	0.009	0.006	-7.781	1.199	0.402
Q9GZY8	Mitochondrial fission factor OS=Homo sapiens OX=9606 GN=MFF PE=1 SV=1	Q9GZY8	4	sp|Q9GZY8|MFF_HUMAN	342	FRS2_DMSO	Q9GZY8	Q9GZY8	0.090|0.165|0.235	0.49	0.163	3	0.120|0.199|0.106	0	0	0	0	0	-12.568	1.199	0.53
P54577	Tyrosine--tRNA ligase, cytoplasmic OS=Homo sapiens OX=9606 GN=YARS1 PE=1 SV=4	P54577	28	sp|P54577|SYYC_HUMAN	528	FRS2_DMSO	P54577	P54577	3.859|3.645|2.280	9.784	3.261	3	3.693|2.119|2.570	0	0	0	0	0	-13.349	1.199	0.513
Q9Y2R0	Cytochrome c oxidase assembly factor 3 homolog, mitochondrial OS=Homo sapiens OX=9606 GN=COA3 PE=1 SV=1	Q9Y2R0	3	sp|Q9Y2R0|COA3_HUMAN	106	FRS2_DMSO	Q9Y2R0	Q9Y2R0	0.471|0.392|0.349	1.212	0.404	3	0.271|0.394|0.359	0	0	0	0	0	-13.326	1.198	0.545
P49959	Double-strand break repair protein MRE11 OS=Homo sapiens OX=9606 GN=MRE11 PE=1 SV=3	P49959	9	sp|P49959|MRE11_HUMAN	708	FRS2_DMSO	P49959	P49959	0.541|0.559|0.216	1.316	0.439	3	0.384|.|0.349	0	0	0	0	0	-13.349	1.198	0.502
A0A804HK76;A0A804HL72	Filamin B OS=Homo sapiens OX=9606 GN=FLNB PE=1 SV=1	A0A804HK76	2	tr|A0A804HK76|A0A804HK76_HUMAN	2562	FRS2_DMSO	A0A804HK76;A0A804HL72	A0A804HK76;A0A804HL72	0.644|0.567|.	1.469	0.49	3	.|.|0.409	0	0	0	0	0	-13.349	1.198	0.492
Q9Y3E1	Hepatoma-derived growth factor-related protein 3 OS=Homo sapiens OX=9606 GN=HDGFL3 PE=1 SV=1	Q9Y3E1	2	sp|Q9Y3E1|HDGR3_HUMAN	203	FRS2_DMSO	Q9Y3E1	Q9Y3E1	0.248|0.284|.	0.789	0.263	3	0.329|0.146|0.220	0.001	0.002	0.001	0.002	0.001	-8.015	1.198	0.444
Q9Y6N7	Roundabout homolog 1 OS=Homo sapiens OX=9606 GN=ROBO1 PE=1 SV=1	Q9Y6N7	2	sp|Q9Y6N7|ROBO1_HUMAN	1651	FRS2_DMSO	Q9Y6N7	Q9Y6N7	0.252|0.199|.	0.708	0.236	3	0.175|0.229|0.191	0	0	0	0	0	-13.345	1.198	0.55
P62269	Small ribosomal subunit protein uS13 OS=Homo sapiens OX=9606 GN=RPS18 PE=1 SV=3	P62269	8	sp|P62269|RS18_HUMAN	152	FRS2_DMSO	P62269	P62269	5.537|5.611|4.215	15.363	5.121	3	4.382|4.053|4.396	0	0	0	0	0	-13.349	1.198	0.523
P13726	Tissue factor OS=Homo sapiens OX=9606 GN=F3 PE=1 SV=1	P13726	5	sp|P13726|TF_HUMAN	295	FRS2_DMSO	P13726	P13726	0.523|0.767|0.497	1.787	0.596	3	.|0.598|0.413	0	0	0	0	0	-13.175	1.198	0.488
Q8N163	Cell cycle and apoptosis regulator protein 2 OS=Homo sapiens OX=9606 GN=CCAR2 PE=1 SV=2	Q8N163	13	sp|Q8N163|CCAR2_HUMAN	923	FRS2_DMSO	Q8N163	Q8N163	0.627|0.643|0.400	1.671	0.557	3	0.342|0.473|0.623	0	0	0	0	0	-13.349	1.197	0.499
Q8WUX9	Charged multivesicular body protein 7 OS=Homo sapiens OX=9606 GN=CHMP7 PE=1 SV=1	Q8WUX9	9	sp|Q8WUX9|CHMP7_HUMAN	453	FRS2_DMSO	Q8WUX9	Q8WUX9	0.672|0.545|0.400	1.618	0.539	3	0.426|0.469|0.458	0	0.001	0	0.001	0	-13.349	1.197	0.47
Q9NYV4	Cyclin-dependent kinase 12 OS=Homo sapiens OX=9606 GN=CDK12 PE=1 SV=2	Q9NYV4	19	sp|Q9NYV4|CDK12_HUMAN	1490	FRS2_DMSO	Q9NYV4	Q9NYV4	2.160|1.459|1.386	5.005	1.668	3	1.480|1.405|1.301	0.001	0.002	0.001	0.002	0.001	-13.349	1.197	0.448
O75438	NADH dehydrogenase [ubiquinone] 1 beta subcomplex subunit 1 OS=Homo sapiens OX=9606 GN=NDUFB1 PE=1 SV=1	O75438	3	sp|O75438|NDUB1_HUMAN	58	FRS2_DMSO	O75438	O75438	.|0.350|.	0.864	0.288	3	.|.|0.241	0	0	0	0	0	-13.275	1.197	0.549
O14734	Acyl-coenzyme A thioesterase 8 OS=Homo sapiens OX=9606 GN=ACOT8 PE=1 SV=1	O14734	5	sp|O14734|ACOT8_HUMAN	319	FRS2_DMSO	O14734	O14734	1.021|0.903|0.624	2.547	0.849	3	0.774|0.765|0.605	0	0	0	0	0	-13.349	1.196	0.491
Q7Z478	ATP-dependent RNA helicase DHX29 OS=Homo sapiens OX=9606 GN=DHX29 PE=1 SV=2	Q7Z478	11	sp|Q7Z478|DHX29_HUMAN	1369	FRS2_DMSO	Q7Z478	Q7Z478	0.536|0.539|0.397	1.473	0.491	3	0.542|0.369|0.345	0	0	0	0	0	-13.349	1.196	0.567
Q7Z3C6	Autophagy-related protein 9A OS=Homo sapiens OX=9606 GN=ATG9A PE=1 SV=3	Q7Z3C6	7	sp|Q7Z3C6|ATG9A_HUMAN	839	FRS2_DMSO	Q7Z3C6	Q7Z3C6	0.573|0.719|0.510	1.802	0.601	3	0.437|0.599|0.485	0	0	0	0	0	-13.343	1.196	0.513
Q13322	Growth factor receptor-bound protein 10 OS=Homo sapiens OX=9606 GN=GRB10 PE=1 SV=2	Q13322	10	sp|Q13322|GRB10_HUMAN	594	FRS2_DMSO	Q13322	Q13322	0.802|0.765|0.687	2.253	0.751	3	0.770|0.574|0.560	0	0	0	0	0	-13.159	1.196	0.558
P07900;Q58FG1	Heat shock protein HSP 90-alpha OS=Homo sapiens OX=9606 GN=HSP90AA1 PE=1 SV=5	P07900	2	sp|P07900|HS90A_HUMAN	732	FRS2_DMSO	P07900;Q58FG1	P07900;Q58FG1	4.311|4.267|1.987	10.565	3.522	3	2.404|3.935|2.701	0	0	0	0	0	-13.349	1.196	0.524
P84157	Matrix-remodeling-associated protein 7 OS=Homo sapiens OX=9606 GN=MXRA7 PE=1 SV=1	P84157	5	sp|P84157|MXRA7_HUMAN	204	FRS2_DMSO	P84157	P84157	0.268|0.316|0.631	1.214	0.405	3	0.292|0.454|0.293	0	0	0	0	0	-13.059	1.196	0.49
Q8TAQ2	SWI/SNF complex subunit SMARCC2 OS=Homo sapiens OX=9606 GN=SMARCC2 PE=1 SV=1	Q8TAQ2	7	sp|Q8TAQ2|SMRC2_HUMAN	1214	FRS2_DMSO	Q8TAQ2	Q8TAQ2	0.205|0.273|.	0.735	0.245	3	0.346|0.182|0.137	0.004	0.01	0.004	0.01	0.004	-7.245	1.196	0.412
Q8IVF7	Formin-like protein 3 OS=Homo sapiens OX=9606 GN=FMNL3 PE=1 SV=3	Q8IVF7	7	sp|Q8IVF7|FMNL3_HUMAN	1028	FRS2_DMSO	Q8IVF7	Q8IVF7	0.173|0.355|.	0.785	0.262	3	0.426|.|0.113	0	0	0	0	0	-13.349	1.195	0.514
Q6P1M0	Long-chain fatty acid transport protein 4 OS=Homo sapiens OX=9606 GN=SLC27A4 PE=1 SV=1	Q6P1M0	16	sp|Q6P1M0|S27A4_HUMAN	643	FRS2_DMSO	Q6P1M0	Q6P1M0	0.662|0.655|0.578	1.895	0.632	3	0.505|0.538|0.544	0	0	0	0	0	-13.059	1.195	0.542
P01009	Alpha-1-antitrypsin OS=Homo sapiens OX=9606 GN=SERPINA1 PE=1 SV=3	P01009	3	sp|P01009|A1AT_HUMAN	418	FRS2_DMSO	P01009	P01009	0.208|1.114|0.217	1.539	0.513	3	0.319|0.515|0.482	0.333	0.999	0.333	0.999	0.333	-13.349	1.194	0.176
P30085	UMP-CMP kinase OS=Homo sapiens OX=9606 GN=CMPK1 PE=1 SV=3	P30085	8	sp|P30085|KCY_HUMAN	196	FRS2_DMSO	P30085	P30085	1.279|1.081|0.761	3.121	1.04	3	0.455|1.227|1.184	0.024	0.053	0.024	0.053	0.024	-6.329	1.194	0.369
Q9HD67	Unconventional myosin-X OS=Homo sapiens OX=9606 GN=MYO10 PE=1 SV=3	Q9HD67	6	sp|Q9HD67|MYO10_HUMAN	2058	FRS2_DMSO	Q9HD67	Q9HD67	.|0.913|0.778	1.948	0.649	3	0.513|0.577|.	0.001	0.002	0.001	0.002	0.001	-13.44	1.194	0.444
O75695	Protein XRP2 OS=Homo sapiens OX=9606 GN=RP2 PE=1 SV=4	O75695	4	sp|O75695|XRP2_HUMAN	350	FRS2_DMSO	O75695	O75695	0.341|0.390|.	0.989	0.33	3	.|0.304|0.251	0	0	0	0	0	-13	1.193	0.537
P46782	Small ribosomal subunit protein uS7 OS=Homo sapiens OX=9606 GN=RPS5 PE=1 SV=4	P46782	8	sp|P46782|RS5_HUMAN	204	FRS2_DMSO	P46782	P46782	4.997|5.214|3.790	14.001	4.667	3	4.145|4.000|3.615	0	0	0	0	0	-13.349	1.193	0.521
P06753	Tropomyosin alpha-3 chain OS=Homo sapiens OX=9606 GN=TPM3 PE=1 SV=2	P06753	3	sp|P06753|TPM3_HUMAN	285	FRS2_DMSO	P06753	P06753	1.340|1.604|0.549	3.494	1.165	3	1.051|1.224|0.723	0	0	0	0	0	-13.081	1.193	0.529
Q9NVA1	Ubiquinol-cytochrome-c reductase complex assembly factor 1 OS=Homo sapiens OX=9606 GN=UQCC1 PE=1 SV=3	Q9NVA1	7	sp|Q9NVA1|UQCC1_HUMAN	299	FRS2_DMSO	Q9NVA1	Q9NVA1	1.883|1.721|1.516	5.12	1.707	3	1.514|1.403|1.378	0	0	0	0	0	-13.225	1.193	0.53
P14859	POU domain, class 2, transcription factor 1 OS=Homo sapiens OX=9606 GN=POU2F1 PE=1 SV=2	P14859	3	sp|P14859|PO2F1_HUMAN	743	FRS2_DMSO	P14859	P14859	0.147|0.138|0.068	0.353	0.118	3	0.096|.|0.101	0	0	0	0	0	-13.349	1.192	0.496
Q6MZQ0	Proline-rich protein 5-like OS=Homo sapiens OX=9606 GN=PRR5L PE=1 SV=2	Q6MZQ0	2	sp|Q6MZQ0|PRR5L_HUMAN	368	FRS2_DMSO	Q6MZQ0	Q6MZQ0	0.198|0.161|0.150	0.51	0.17	3	0.146|0.127|0.156	0	0	0	0	0	-13.25	1.192	0.508
O14974	Protein phosphatase 1 regulatory subunit 12A OS=Homo sapiens OX=9606 GN=PPP1R12A PE=1 SV=1	O14974	19	sp|O14974|MYPT1_HUMAN	1030	FRS2_DMSO	O14974	O14974	1.220|0.855|0.692	2.767	0.922	3	0.774|0.876|0.683	0.001	0.003	0.001	0.003	0.001	-13.349	1.192	0.437
Q9ULW0	Targeting protein for Xklp2 OS=Homo sapiens OX=9606 GN=TPX2 PE=1 SV=2	Q9ULW0	12	sp|Q9ULW0|TPX2_HUMAN	747	FRS2_DMSO	Q9ULW0	Q9ULW0	0.555|0.581|0.489	1.626	0.542	3	0.483|0.483|0.402	0	0	0	0	0	-13.151	1.192	0.539
Q8N2M8	CLK4-associating serine/arginine rich protein OS=Homo sapiens OX=9606 GN=CLASRP PE=1 SV=4	Q8N2M8	2	sp|Q8N2M8|CLASR_HUMAN	674	FRS2_DMSO	Q8N2M8	Q8N2M8	0.251|0.250|.	0.759	0.253	3	0.149|0.240|0.267	0	0	0	0	0	-12.314	1.191	0.569
Q00535	Cyclin-dependent kinase 5 OS=Homo sapiens OX=9606 GN=CDK5 PE=1 SV=3	Q00535	5	sp|Q00535|CDK5_HUMAN	292	FRS2_DMSO	Q00535	Q00535	0.765|0.755|0.172	1.692	0.564	3	0.531|0.659|0.304	0.016	0.026	0.016	0.026	0.016	-13.349	1.191	0.379
P54886	Delta-1-pyrroline-5-carboxylate synthase OS=Homo sapiens OX=9606 GN=ALDH18A1 PE=1 SV=2	P54886	25	sp|P54886|P5CS_HUMAN	795	FRS2_DMSO	P54886	P54886	1.342|1.270|1.129	3.741	1.247	3	1.045|0.981|1.120	0	0	0	0	0	-13.139	1.191	0.539
Q8NBN7	Retinol dehydrogenase 13 OS=Homo sapiens OX=9606 GN=RDH13 PE=1 SV=2	Q8NBN7	5	sp|Q8NBN7|RDH13_HUMAN	331	FRS2_DMSO	Q8NBN7	Q8NBN7	0.626|0.548|0.417	1.591	0.53	3	0.550|0.363|0.443	0	0	0	0	0	-13.349	1.191	0.549
P07947;P12931	Tyrosine-protein kinase Yes OS=Homo sapiens OX=9606 GN=YES1 PE=1 SV=3	P07947	4	sp|P07947|YES_HUMAN	543	FRS2_DMSO	P07947;P12931	P07947;P12931	0.729|0.804|0.419	1.953	0.651	3	0.654|0.453|0.551	0	0	0	0	0	-13.349	1.191	0.518
O00154	Cytosolic acyl coenzyme A thioester hydrolase OS=Homo sapiens OX=9606 GN=ACOT7 PE=1 SV=3	O00154	7	sp|O00154|BACH_HUMAN	380	FRS2_DMSO	O00154	O00154	0.799|0.928|0.517	2.245	0.748	3	0.423|0.788|0.745	0	0	0	0	0	-12.543	1.19	0.546
Q9BTE1	Dynactin subunit 5 OS=Homo sapiens OX=9606 GN=DCTN5 PE=1 SV=1	Q9BTE1	2	sp|Q9BTE1|DCTN5_HUMAN	182	FRS2_DMSO	Q9BTE1	Q9BTE1	0.295|0.223|.	0.775	0.258	3	0.211|0.183|0.266	0	0	0	0	0	-13.337	1.19	0.557
Q9BXJ9	N-alpha-acetyltransferase 15, NatA auxiliary subunit OS=Homo sapiens OX=9606 GN=NAA15 PE=1 SV=1	Q9BXJ9	26	sp|Q9BXJ9|NAA15_HUMAN	866	FRS2_DMSO	Q9BXJ9	Q9BXJ9	1.622|1.499|1.187	4.307	1.436	3	1.568|1.156|0.968	0	0	0	0	0	-13.349	1.19	0.569
Q6IAA8	Ragulator complex protein LAMTOR1 OS=Homo sapiens OX=9606 GN=LAMTOR1 PE=1 SV=2	Q6IAA8	5	sp|Q6IAA8|LTOR1_HUMAN	161	FRS2_DMSO	Q6IAA8	Q6IAA8	0.457|0.479|0.347	1.283	0.428	3	0.354|0.402|0.326	0	0	0	0	0	-13.349	1.19	0.522
P62277	Small ribosomal subunit protein uS15 OS=Homo sapiens OX=9606 GN=RPS13 PE=1 SV=2	P62277	7	sp|P62277|RS13_HUMAN	151	FRS2_DMSO	P62277	P62277	7.475|7.383|4.623	19.481	6.494	3	5.926|5.710|4.796	0	0	0	0	0	-13.349	1.19	0.504
Q86Y37	CDK2-associated and cullin domain-containing protein 1 OS=Homo sapiens OX=9606 GN=CACUL1 PE=1 SV=1	Q86Y37	2	sp|Q86Y37|CACL1_HUMAN	369	FRS2_DMSO	Q86Y37	Q86Y37	0.124|0.118|.	0.499	0.166	3	.|0.226|0.087	0	0	0	0	0	-13.349	1.189	0.67
Q15208	Serine/threonine-protein kinase 38 OS=Homo sapiens OX=9606 GN=STK38 PE=1 SV=1	Q15208	5	sp|Q15208|STK38_HUMAN	465	FRS2_DMSO	Q15208	Q15208	0.885|0.872|0.779	2.536	0.845	3	0.851|0.508|0.832	0	0	0	0	0	-13.276	1.189	0.574
P34741	Syndecan-2 OS=Homo sapiens OX=9606 GN=SDC2 PE=1 SV=2	P34741	3	sp|P34741|SDC2_HUMAN	201	FRS2_DMSO	P34741	P34741	0.357|0.376|0.408	1.141	0.38	3	0.274|0.465|0.257	0	0	0	0	0	-12.208	1.189	0.51
O60763	General vesicular transport factor p115 OS=Homo sapiens OX=9606 GN=USO1 PE=1 SV=2	O60763	20	sp|O60763|USO1_HUMAN	962	FRS2_DMSO	O60763	O60763	0.489|0.557|0.738	1.783	0.594	3	0.300|0.553|0.756	0.009	0.024	0.009	0.024	0.009	-7.584	1.188	0.392
P62873	Guanine nucleotide-binding protein G(I)/G(S)/G(T) subunit beta-1 OS=Homo sapiens OX=9606 GN=GNB1 PE=1 SV=3	P62873	4	sp|P62873|GBB1_HUMAN	340	FRS2_DMSO	P62873	P62873	1.381|1.478|1.336	4.195	1.398	3	1.179|1.178|1.172	0	0	0	0	0	-12.759	1.188	0.547
Q9UI26	Importin-11 OS=Homo sapiens OX=9606 GN=IPO11 PE=1 SV=1	Q9UI26	6	sp|Q9UI26|IPO11_HUMAN	975	FRS2_DMSO	Q9UI26	Q9UI26	0.460|0.422|.	1.139	0.38	3	0.353|0.289|.	0	0	0	0	0	-13.349	1.188	0.533
Q14694	Ubiquitin carboxyl-terminal hydrolase 10 OS=Homo sapiens OX=9606 GN=USP10 PE=1 SV=2	Q14694	5	sp|Q14694|UBP10_HUMAN	798	FRS2_DMSO	Q14694	Q14694	0.776|0.574|0.464	1.814	0.605	3	0.515|0.486|0.527	0	0.001	0	0.001	0	-13.349	1.188	0.458
P78344	Eukaryotic translation initiation factor 4 gamma 2 OS=Homo sapiens OX=9606 GN=EIF4G2 PE=1 SV=1	P78344	39	sp|P78344|IF4G2_HUMAN	907	FRS2_DMSO	P78344	P78344	5.532|5.287|4.949	15.768	5.256	3	4.979|4.484|3.885	0	0	0	0	0	-12.895	1.187	0.548
O43896	Kinesin-like protein KIF1C OS=Homo sapiens OX=9606 GN=KIF1C PE=1 SV=3	O43896	8	sp|O43896|KIF1C_HUMAN	1103	FRS2_DMSO	O43896	O43896	0.347|0.416|0.161	0.924	0.308	3	0.341|0.250|0.205	0	0	0	0	0	-13.349	1.187	0.478
Q86TG7	Retrotransposon-derived protein PEG10 OS=Homo sapiens OX=9606 GN=PEG10 PE=1 SV=2	Q86TG7	4	sp|Q86TG7|PEG10_HUMAN	708	FRS2_DMSO	Q86TG7	Q86TG7	0.587|0.567|0.528	1.682	0.561	3	0.482|0.482|0.453	0	0	0	0	0	-12.896	1.187	0.548
P62701	Small ribosomal subunit protein eS4, X isoform OS=Homo sapiens OX=9606 GN=RPS4X PE=1 SV=2	P62701	14	sp|P62701|RS4X_HUMAN	263	FRS2_DMSO	P62701	P62701	9.314|8.770|6.222	24.306	8.102	3	7.389|7.792|5.523	0	0	0	0	0	-13.349	1.187	0.542
Q9ULK4	Mediator of RNA polymerase II transcription subunit 23 OS=Homo sapiens OX=9606 GN=MED23 PE=1 SV=2	Q9ULK4	19	sp|Q9ULK4|MED23_HUMAN	1368	FRS2_DMSO	Q9ULK4	Q9ULK4	1.186|1.344|1.151	3.68	1.227	3	1.053|1.071|0.980	0	0	0	0	0	-12.933	1.186	0.537
Q8WX92	Negative elongation factor B OS=Homo sapiens OX=9606 GN=NELFB PE=1 SV=1	Q8WX92	5	sp|Q8WX92|NELFB_HUMAN	580	FRS2_DMSO	Q8WX92	Q8WX92	0.645|0.614|0.504	1.763	0.588	3	0.574|0.625|0.339	0	0	0	0	0	-13.347	1.186	0.495
P51812;Q15418	Ribosomal protein S6 kinase alpha-3 OS=Homo sapiens OX=9606 GN=RPS6KA3 PE=1 SV=1	P51812	6	sp|P51812|KS6A3_HUMAN	740	FRS2_DMSO	P51812;Q15418	P51812;Q15418	1.031|1.063|0.562	2.655	0.885	3	1.018|0.754|0.541	0	0	0	0	0	-13.349	1.186	0.471
Q8WVV9	Heterogeneous nuclear ribonucleoprotein L-like OS=Homo sapiens OX=9606 GN=HNRNPLL PE=1 SV=1	Q8WVV9	9	sp|Q8WVV9|HNRLL_HUMAN	542	FRS2_DMSO	Q8WVV9	Q8WVV9	0.865|0.688|0.575	2.127	0.709	3	0.587|0.634|0.577	0	0	0	0	0	-13.349	1.185	0.489
O95758;P26599	Polypyrimidine tract-binding protein 3 OS=Homo sapiens OX=9606 GN=PTBP3 PE=1 SV=2	O95758	3	sp|O95758|PTBP3_HUMAN	552	FRS2_DMSO	O95758;P26599	O95758;P26599	3.109|2.831|2.168	8.108	2.703	3	2.761|2.016|2.139	0	0	0	0	0	-13.349	1.184	0.534
O60762	Dolichol-phosphate mannosyltransferase subunit 1 OS=Homo sapiens OX=9606 GN=DPM1 PE=1 SV=1	O60762	10	sp|O60762|DPM1_HUMAN	260	FRS2_DMSO	O60762	O60762	3.572|3.200|2.942	9.714	3.238	3	2.796|2.810|2.612	0	0	0	0	0	-13.16	1.183	0.535
P18124	Large ribosomal subunit protein uL30 OS=Homo sapiens OX=9606 GN=RPL7 PE=1 SV=1	P18124	8	sp|P18124|RL7_HUMAN	248	FRS2_DMSO	P18124	P18124	3.074|3.880|2.582	9.536	3.179	3	2.178|3.394|2.622	0	0	0	0	0	-13.349	1.183	0.55
Q9NVI7	ATPase family AAA domain-containing protein 3A OS=Homo sapiens OX=9606 GN=ATAD3A PE=1 SV=2	Q9NVI7	16	sp|Q9NVI7|ATD3A_HUMAN	634	FRS2_DMSO	Q9NVI7	Q9NVI7	2.462|2.353|1.824	6.639	2.213	3	1.926|1.687|2.019	0	0	0	0	0	-13.349	1.182	0.527
Q9HCE7	E3 ubiquitin-protein ligase SMURF1 OS=Homo sapiens OX=9606 GN=SMURF1 PE=1 SV=2	Q9HCE7	3	sp|Q9HCE7|SMUF1_HUMAN	757	FRS2_DMSO	Q9HCE7	Q9HCE7	0.701|0.637|0.570	1.908	0.636	3	0.561|0.604|0.459	0	0	0	0	0	-13.228	1.182	0.535
Q969Z0	FAST kinase domain-containing protein 4 OS=Homo sapiens OX=9606 GN=TBRG4 PE=1 SV=1	Q969Z0	11	sp|Q969Z0|FAKD4_HUMAN	631	FRS2_DMSO	Q969Z0	Q969Z0	0.730|0.806|0.617	2.152	0.717	3	0.652|0.520|0.660	0	0	0	0	0	-13.34	1.182	0.528
Q14C86	GTPase-activating protein and VPS9 domain-containing protein 1 OS=Homo sapiens OX=9606 GN=GAPVD1 PE=1 SV=2	Q14C86	19	sp|Q14C86|GAPD1_HUMAN	1478	FRS2_DMSO	Q14C86	Q14C86	0.952|0.706|0.595	2.252	0.751	3	0.627|0.626|0.654	0	0.001	0	0.001	0	-13.349	1.182	0.468
Q9NXD2	Myotubularin-related protein 10 OS=Homo sapiens OX=9606 GN=MTMR10 PE=1 SV=3	Q9NXD2	4	sp|Q9NXD2|MTMRA_HUMAN	777	FRS2_DMSO	Q9NXD2	Q9NXD2	0.785|0.651|.	1.693	0.564	3	0.643|0.588|0.288	0.019	0.049	0.019	0.049	0.019	-13.349	1.181	0.376
O15067	Phosphoribosylformylglycinamidine synthase OS=Homo sapiens OX=9606 GN=PFAS PE=1 SV=4	O15067	16	sp|O15067|PUR4_HUMAN	1338	FRS2_DMSO	O15067	O15067	.|0.152|0.106	0.515	0.172	3	.|0.162|0.130	0	0	0	0	0	-13.73	1.181	0.674
O43516	WAS/WASL-interacting protein family member 1 OS=Homo sapiens OX=9606 GN=WIPF1 PE=1 SV=3	O43516	3	sp|O43516|WIPF1_HUMAN	503	FRS2_DMSO	O43516	O43516	0.591|0.640|0.331	1.562	0.521	3	0.652|0.562|0.235	0.024	0.045	0.024	0.045	0.024	-7.762	1.18	0.369
Q5TA45	Integrator complex subunit 11 OS=Homo sapiens OX=9606 GN=INTS11 PE=1 SV=2	Q5TA45	3	sp|Q5TA45|INT11_HUMAN	600	FRS2_DMSO	Q5TA45	Q5TA45	0.405|0.381|0.306	1.092	0.364	3	0.306|0.321|0.300	0	0	0	0	0	-13.349	1.179	0.53
Q15942	Zyxin OS=Homo sapiens OX=9606 GN=ZYX PE=1 SV=1	Q15942	12	sp|Q15942|ZYX_HUMAN	572	FRS2_DMSO	Q15942	Q15942	1.649|1.678|1.514	4.841	1.614	3	1.330|1.612|1.196	0	0	0	0	0	-13.014	1.179	0.555
Q8IUD2	ELKS/Rab6-interacting/CAST family member 1 OS=Homo sapiens OX=9606 GN=ERC1 PE=1 SV=1	Q8IUD2	22	sp|Q8IUD2|RB6I2_HUMAN	1116	FRS2_DMSO	Q8IUD2	Q8IUD2	0.610|0.435|0.303	1.348	0.449	3	0.418|0.272|0.487	0.001	0.003	0.001	0.003	0.001	-13.349	1.178	0.441
P09651	Heterogeneous nuclear ribonucleoprotein A1 OS=Homo sapiens OX=9606 GN=HNRNPA1 PE=1 SV=5	P09651	8	sp|P09651|ROA1_HUMAN	372	FRS2_DMSO	P09651	P09651	2.580|2.382|1.927	6.888	2.296	3	1.827|2.042|1.984	0	0	0	0	0	-13.349	1.178	0.528
Q92830	Histone acetyltransferase KAT2A OS=Homo sapiens OX=9606 GN=KAT2A PE=1 SV=3	Q92830	9	sp|Q92830|KAT2A_HUMAN	837	FRS2_DMSO	Q92830	Q92830	0.804|0.898|0.699	2.401	0.8	3	0.730|0.708|0.606	0	0	0	0	0	-13.32	1.178	0.529
P33993	DNA replication licensing factor MCM7 OS=Homo sapiens OX=9606 GN=MCM7 PE=1 SV=4	P33993	23	sp|P33993|MCM7_HUMAN	719	FRS2_DMSO	P33993	P33993	1.723|1.528|1.381	4.632	1.544	3	1.158|1.898|1.027	0	0	0	0	0	-13.33	1.177	0.5
Q9NZD8	Maspardin OS=Homo sapiens OX=9606 GN=SPG21 PE=1 SV=1	Q9NZD8	5	sp|Q9NZD8|SPG21_HUMAN	308	FRS2_DMSO	Q9NZD8	Q9NZD8	0.107|.|.	0.621	0.207	3	.|.|0.176	0	0	0	0	0	-12.866	1.177	0.673
Q9BQG0	Myb-binding protein 1A OS=Homo sapiens OX=9606 GN=MYBBP1A PE=1 SV=2	Q9BQG0	21	sp|Q9BQG0|MBB1A_HUMAN	1328	FRS2_DMSO	Q9BQG0	Q9BQG0	0.803|1.064|0.776	2.643	0.881	3	1.263|1.020|0.325	0.056	0.101	0.056	0.101	0.056	-3.416	1.177	0.346
Q96KG9	N-terminal kinase-like protein OS=Homo sapiens OX=9606 GN=SCYL1 PE=1 SV=1	Q96KG9	13	sp|Q96KG9|SCYL1_HUMAN	808	FRS2_DMSO	Q96KG9	Q96KG9	1.210|0.638|0.475	2.323	0.774	3	0.971|0.348|0.844	0.067	0.196	0.067	0.196	0.067	-7.95	1.177	0.341
Q13033	Striatin-3 OS=Homo sapiens OX=9606 GN=STRN3 PE=1 SV=3	Q13033	6	sp|Q13033|STRN3_HUMAN	797	FRS2_DMSO	Q13033	Q13033	0.222|0.236|.	0.715	0.238	3	.|0.106|0.387	0	0	0	0	0	-13.221	1.177	0.662
Q9BUE0	Mediator of RNA polymerase II transcription subunit 18 OS=Homo sapiens OX=9606 GN=MED18 PE=1 SV=1	Q9BUE0	3	sp|Q9BUE0|MED18_HUMAN	208	FRS2_DMSO	Q9BUE0	Q9BUE0	0.720|0.873|0.384	1.977	0.659	3	0.644|0.511|0.534	0.001	0.002	0.001	0.002	0.001	-13.349	1.176	0.444
P35658	Nuclear pore complex protein Nup214 OS=Homo sapiens OX=9606 GN=NUP214 PE=1 SV=2	P35658	14	sp|P35658|NU214_HUMAN	2090	FRS2_DMSO	P35658	P35658	0.453|0.400|0.271	1.125	0.375	3	0.371|0.322|0.272	0	0	0	0	0	-13.349	1.176	0.511
Q9BTU6	Phosphatidylinositol 4-kinase type 2-alpha OS=Homo sapiens OX=9606 GN=PI4K2A PE=1 SV=1	Q9BTU6	13	sp|Q9BTU6|P4K2A_HUMAN	479	FRS2_DMSO	Q9BTU6	Q9BTU6	0.703|0.693|0.492	1.889	0.63	3	0.516|0.534|0.558	0	0	0	0	0	-13.349	1.176	0.523
Q86Y82	Syntaxin-12 OS=Homo sapiens OX=9606 GN=STX12 PE=1 SV=1	Q86Y82	6	sp|Q86Y82|STX12_HUMAN	276	FRS2_DMSO	Q86Y82	Q86Y82	0.846|0.719|0.685	2.25	0.75	3	0.653|0.657|0.604	0	0	0	0	0	-13.162	1.176	0.529
Q9UEE9	Craniofacial development protein 1 OS=Homo sapiens OX=9606 GN=CFDP1 PE=1 SV=1	Q9UEE9	4	sp|Q9UEE9|CFDP1_HUMAN	299	FRS2_DMSO	Q9UEE9	Q9UEE9	0.367|0.269|.	0.893	0.298	3	.|.|0.253	0	0	0	0	0	-13.345	1.175	0.545
P50914	Large ribosomal subunit protein eL14 OS=Homo sapiens OX=9606 GN=RPL14 PE=1 SV=4	P50914	4	sp|P50914|RL14_HUMAN	215	FRS2_DMSO	P50914	P50914	2.798|3.460|2.365	8.622	2.874	3	1.932|2.862|2.647	0	0	0	0	0	-13.349	1.175	0.549
P62424	Large ribosomal subunit protein eL8 OS=Homo sapiens OX=9606 GN=RPL7A PE=1 SV=2	P62424	9	sp|P62424|RL7A_HUMAN	266	FRS2_DMSO	P62424	P62424	2.729|2.342|1.518	6.589	2.196	3	1.658|2.138|1.841	0	0	0	0	0	-13.349	1.175	0.483
P05387	Large ribosomal subunit protein P2 OS=Homo sapiens OX=9606 GN=RPLP2 PE=1 SV=1	P05387	4	sp|P05387|RLA2_HUMAN	115	FRS2_DMSO	P05387	P05387	3.166|3.215|2.671	9.052	3.017	3	1.949|3.114|2.792	0	0	0	0	0	-13.33	1.175	0.579
P11940;Q13310;Q9H361	Polyadenylate-binding protein 1 OS=Homo sapiens OX=9606 GN=PABPC1 PE=1 SV=2	P11940	2	sp|P11940|PABP1_HUMAN	636	FRS2_DMSO	P11940;Q13310;Q9H361	P11940;Q13310;Q9H361	1.060|0.948|1.025	3.033	1.011	3	0.684|0.944|0.987	0	0	0	0	0	-13.174	1.175	0.574
O15027	Protein transport protein Sec16A OS=Homo sapiens OX=9606 GN=SEC16A PE=1 SV=4	O15027	15	sp|O15027|SC16A_HUMAN	2357	FRS2_DMSO	O15027	O15027	0.724|1.401|0.526	2.651	0.884	3	0.572|1.175|0.632	0.047	0.14	0.047	0.14	0.047	-13.349	1.175	0.351
P24821	Tenascin OS=Homo sapiens OX=9606 GN=TNC PE=1 SV=3	P24821	27	sp|P24821|TENA_HUMAN	2201	FRS2_DMSO	P24821	P24821	1.099|1.109|0.749	2.957	0.986	3	0.857|0.800|0.862	0	0	0	0	0	-13.349	1.175	0.52
Q8NEW0	Zinc transporter 7 OS=Homo sapiens OX=9606 GN=SLC30A7 PE=1 SV=1	Q8NEW0	6	sp|Q8NEW0|ZNT7_HUMAN	376	FRS2_DMSO	Q8NEW0	Q8NEW0	0.938|1.005|0.807	2.75	0.917	3	0.748|0.927|0.685	0	0	0	0	0	-13.314	1.175	0.547
O14787	Transportin-2 OS=Homo sapiens OX=9606 GN=TNPO2 PE=1 SV=3	O14787	2	sp|O14787|TNPO2_HUMAN	897	FRS2_DMSO	O14787	O14787	0.339|0.355|0.111	0.805	0.268	3	0.296|0.191|0.211	0	0	0	0	0	-13.349	1.174	0.525
O95373	Importin-7 OS=Homo sapiens OX=9606 GN=IPO7 PE=1 SV=1	O95373	18	sp|O95373|IPO7_HUMAN	1038	FRS2_DMSO	O95373	O95373	1.360|1.792|1.212	4.364	1.455	3	1.201|1.109|1.432	0	0	0	0	0	-13.349	1.173	0.489
Q14814	Myocyte-specific enhancer factor 2D OS=Homo sapiens OX=9606 GN=MEF2D PE=1 SV=1	Q14814	7	sp|Q14814|MEF2D_HUMAN	521	FRS2_DMSO	Q14814	Q14814	0.337|0.156|.	0.751	0.25	3	0.372|0.180|0.145	0.018	0.054	0.018	0.054	0.018	-9.763	1.173	0.376
O75477;O94905	Erlin-1 OS=Homo sapiens OX=9606 GN=ERLIN1 PE=1 SV=2	O75477	3	sp|O75477|ERLN1_HUMAN	348	FRS2_DMSO	O75477;O94905	O75477;O94905	0.836|0.930|0.882	2.648	0.883	3	0.892|0.697|0.687	0	0	0	0	0	-12.975	1.172	0.555
P53701	Holocytochrome c-type synthase OS=Homo sapiens OX=9606 GN=HCCS PE=1 SV=1	P53701	10	sp|P53701|CCHL_HUMAN	268	FRS2_DMSO	P53701	P53701	0.867|1.097|0.796	2.759	0.92	3	0.748|0.660|0.979	0	0	0	0	0	-13.346	1.172	0.55
Q96A33	PAT complex subunit CCDC47 OS=Homo sapiens OX=9606 GN=CCDC47 PE=1 SV=1	Q96A33	11	sp|Q96A33|CCD47_HUMAN	483	FRS2_DMSO	Q96A33	Q96A33	1.306|1.391|1.135	3.832	1.277	3	0.743|1.442|1.207	0	0	0	0	0	-12.374	1.172	0.491
P62280	Small ribosomal subunit protein uS17 OS=Homo sapiens OX=9606 GN=RPS11 PE=1 SV=3	P62280	9	sp|P62280|RS11_HUMAN	158	FRS2_DMSO	P62280	P62280	6.768|7.038|5.501	19.306	6.435	3	6.189|5.666|4.722	0	0	0	0	0	-13.349	1.172	0.537
Q12933	TNF receptor-associated factor 2 OS=Homo sapiens OX=9606 GN=TRAF2 PE=1 SV=2	Q12933	7	sp|Q12933|TRAF2_HUMAN	501	FRS2_DMSO	Q12933	Q12933	0.822|0.869|0.444	2.134	0.711	3	0.484|0.688|0.672	0	0	0	0	0	-13.349	1.172	0.532
P55327	Tumor protein D52 OS=Homo sapiens OX=9606 GN=TPD52 PE=1 SV=2	P55327	6	sp|P55327|TPD52_HUMAN	224	FRS2_DMSO	P55327	P55327	0.791|0.823|0.759	2.374	0.791	3	0.798|0.791|0.488	0	0	0	0	0	-13.22	1.172	0.589
P78527	DNA-dependent protein kinase catalytic subunit OS=Homo sapiens OX=9606 GN=PRKDC PE=1 SV=3	P78527	133	sp|P78527|PRKDC_HUMAN	4128	FRS2_DMSO	P78527	P78527	4.475|4.364|2.961	11.799	3.933	3	3.614|3.507|2.991	0	0	0	0	0	-13.349	1.171	0.519
Q9Y520	Protein PRRC2C OS=Homo sapiens OX=9606 GN=PRRC2C PE=1 SV=4	Q9Y520	36	sp|Q9Y520|PRC2C_HUMAN	2896	FRS2_DMSO	Q9Y520	Q9Y520	1.429|1.349|1.144	3.921	1.307	3	1.243|1.218|0.919	0	0	0	0	0	-13.334	1.171	0.555
Q9NPQ8	Synembryn-A OS=Homo sapiens OX=9606 GN=RIC8A PE=1 SV=3	Q9NPQ8	15	sp|Q9NPQ8|RIC8A_HUMAN	531	FRS2_DMSO	Q9NPQ8	Q9NPQ8	1.309|1.288|1.334	3.932	1.311	3	0.768|1.355|1.346	0	0	0	0	0	-11.666	1.171	0.527
O60884	DnaJ homolog subfamily A member 2 OS=Homo sapiens OX=9606 GN=DNAJA2 PE=1 SV=1	O60884	12	sp|O60884|DNJA2_HUMAN	412	FRS2_DMSO	O60884	O60884	2.790|2.782|1.638	7.21	2.403	3	2.184|1.910|2.079	0	0	0	0	0	-13.349	1.17	0.506
Q9UKX7	Nuclear pore complex protein Nup50 OS=Homo sapiens OX=9606 GN=NUP50 PE=1 SV=2	Q9UKX7	9	sp|Q9UKX7|NUP50_HUMAN	468	FRS2_DMSO	Q9UKX7	Q9UKX7	0.836|0.682|0.201	1.72	0.573	3	0.544|0.495|0.437	0.018	0.053	0.018	0.053	0.018	-13.349	1.17	0.377
Q7Z3T8	Zinc finger FYVE domain-containing protein 16 OS=Homo sapiens OX=9606 GN=ZFYVE16 PE=1 SV=3	Q7Z3T8	4	sp|Q7Z3T8|ZFY16_HUMAN	1539	FRS2_DMSO	Q7Z3T8	Q7Z3T8	0.075|.|.	0.59	0.197	3	.|.|0.168	0	0	0	0	0	-13.349	1.17	0.675
O15446	DNA-directed RNA polymerase I subunit RPA34 OS=Homo sapiens OX=9606 GN=POLR1G PE=1 SV=1	O15446	8	sp|O15446|RPA34_HUMAN	510	FRS2_DMSO	O15446	O15446	0.747|1.123|0.658	2.528	0.843	3	0.796|0.655|0.720	0.001	0.002	0.001	0.002	0.001	-13.349	1.169	0.445
Q5W0V3	FHF complex subunit HOOK interacting protein 2A OS=Homo sapiens OX=9606 GN=FHIP2A PE=1 SV=1	Q5W0V3	3	sp|Q5W0V3|FHI2A_HUMAN	765	FRS2_DMSO	Q5W0V3	Q5W0V3	0.258|0.177|0.116	0.551	0.184	3	.|.|0.157	0	0	0	0	0	-13.349	1.169	0.481
Q7L2J0	7SK snRNA methylphosphate capping enzyme OS=Homo sapiens OX=9606 GN=MEPCE PE=1 SV=1	Q7L2J0	4	sp|Q7L2J0|MEPCE_HUMAN	689	FRS2_DMSO	Q7L2J0	Q7L2J0	0.559|0.610|.	1.427	0.476	3	0.433|0.459|0.340	0	0	0	0	0	-13.349	1.168	0.489
O95628	CCR4-NOT transcription complex subunit 4 OS=Homo sapiens OX=9606 GN=CNOT4 PE=1 SV=3	O95628	3	sp|O95628|CNOT4_HUMAN	575	FRS2_DMSO	O95628	O95628	0.273|0.211|0.161	0.644	0.215	3	.|0.187|0.180	0	0	0	0	0	-13.349	1.168	0.546
Q9P2T1	GMP reductase 2 OS=Homo sapiens OX=9606 GN=GMPR2 PE=1 SV=1	Q9P2T1	4	sp|Q9P2T1|GMPR2_HUMAN	348	FRS2_DMSO	Q9P2T1	Q9P2T1	0.753|0.657|0.375	1.785	0.595	3	0.497|0.594|0.448	0	0	0	0	0	-13.349	1.168	0.475
Q07020	Large ribosomal subunit protein eL18 OS=Homo sapiens OX=9606 GN=RPL18 PE=1 SV=2	Q07020	5	sp|Q07020|RL18_HUMAN	188	FRS2_DMSO	Q07020	Q07020	3.232|3.785|2.291	9.308	3.103	3	2.207|2.954|2.877	0	0	0	0	0	-13.349	1.168	0.514
Q96P16	Regulation of nuclear pre-mRNA domain-containing protein 1A OS=Homo sapiens OX=9606 GN=RPRD1A PE=1 SV=1	Q96P16	6	sp|Q96P16|RPR1A_HUMAN	312	FRS2_DMSO	Q96P16	Q96P16	0.972|0.565|.	1.794	0.598	3	0.642|.|0.409	0.024	0.072	0.024	0.072	0.024	-13.349	1.168	0.369
P52565	Rho GDP-dissociation inhibitor 1 OS=Homo sapiens OX=9606 GN=ARHGDIA PE=1 SV=3	P52565	4	sp|P52565|GDIR1_HUMAN	204	FRS2_DMSO	P52565	P52565	0.959|0.797|0.580	2.336	0.779	3	0.393|1.107|0.682	0	0	0	0	0	-12.062	1.168	0.543
P38159	RNA-binding motif protein, X chromosome OS=Homo sapiens OX=9606 GN=RBMX PE=1 SV=3	P38159	6	sp|P38159|RBMX_HUMAN	391	FRS2_DMSO	P38159	P38159	1.019|0.869|0.747	2.634	0.878	3	0.996|0.548|0.778	0	0	0	0	0	-13.349	1.168	0.516
Q9Y4P3	Transducin beta-like protein 2 OS=Homo sapiens OX=9606 GN=TBL2 PE=1 SV=1	Q9Y4P3	10	sp|Q9Y4P3|TBL2_HUMAN	447	FRS2_DMSO	Q9Y4P3	Q9Y4P3	0.501|0.823|0.330	1.653	0.551	3	0.240|0.664|0.659	0.056	0.158	0.056	0.158	0.056	-7.478	1.168	0.346
P0DMV8;P0DMV9	Heat shock 70 kDa protein 1A OS=Homo sapiens OX=9606 GN=HSPA1A PE=1 SV=1	P0DMV8	9	sp|P0DMV8|HS71A_HUMAN	641	FRS2_DMSO	P0DMV8;P0DMV9	P0DMV8;P0DMV9	1.791|1.816|1.796	5.402	1.801	3	1.315|1.728|1.616	0	0	0	0	0	-12.537	1.167	0.561
P13796	Plastin-2 OS=Homo sapiens OX=9606 GN=LCP1 PE=1 SV=6	P13796	19	sp|P13796|PLSL_HUMAN	627	FRS2_DMSO	P13796	P13796	2.141|1.592|0.870	4.603	1.534	3	0.765|2.030|1.465	0	0	0	0	0	-12.57	1.167	0.539
Q9Y5A9	YTH domain-containing family protein 2 OS=Homo sapiens OX=9606 GN=YTHDF2 PE=1 SV=2	Q9Y5A9	7	sp|Q9Y5A9|YTHD2_HUMAN	579	FRS2_DMSO	Q9Y5A9	Q9Y5A9	0.783|0.764|0.567	2.114	0.705	3	0.647|0.594|0.573	0	0	0	0	0	-13.349	1.167	0.53
P62805	Histone H4 OS=Homo sapiens OX=9606 GN=H4C1 PE=1 SV=2	P62805	5	sp|P62805|H4_HUMAN	103	FRS2_DMSO	P62805	P62805	4.678|2.647|3.032	10.358	3.453	3	4.303|2.289|2.638	0.002	0.005	0.002	0.005	0.002	-13.349	1.166	0.428
Q9UNY4	Transcription termination factor 2 OS=Homo sapiens OX=9606 GN=TTF2 PE=1 SV=2	Q9UNY4	5	sp|Q9UNY4|TTF2_HUMAN	1162	FRS2_DMSO	Q9UNY4	Q9UNY4	0.391|0.342|0.285	1.017	0.339	3	0.318|0.304|0.254	0	0	0	0	0	-13.349	1.166	0.523
Q7Z7E8	Ubiquitin-conjugating enzyme E2 Q1 OS=Homo sapiens OX=9606 GN=UBE2Q1 PE=1 SV=1	Q7Z7E8	4	sp|Q7Z7E8|UB2Q1_HUMAN	422	FRS2_DMSO	Q7Z7E8	Q7Z7E8	0.384|0.408|0.467	1.259	0.42	3	.|0.341|0.380	0	0	0	0	0	-13.26	1.166	0.564
P30520	Adenylosuccinate synthetase isozyme 2 OS=Homo sapiens OX=9606 GN=ADSS2 PE=1 SV=3	P30520	7	sp|P30520|PURA2_HUMAN	456	FRS2_DMSO	P30520	P30520	0.418|0.367|0.282	1.067	0.356	3	0.145|0.500|0.392	0	0	0	0	0	-12.502	1.165	0.534
Q15642	Cdc42-interacting protein 4 OS=Homo sapiens OX=9606 GN=TRIP10 PE=1 SV=3	Q15642	15	sp|Q15642|CIP4_HUMAN	601	FRS2_DMSO	Q15642	Q15642	2.269|2.007|1.508	5.784	1.928	3	1.942|1.559|1.496	0	0	0	0	0	-13.349	1.165	0.513
O75122;Q7Z460	CLIP-associating protein 2 OS=Homo sapiens OX=9606 GN=CLASP2 PE=1 SV=3	O75122	2	sp|O75122|CLAP2_HUMAN	1294	FRS2_DMSO	O75122;Q7Z460	O75122;Q7Z460	0.385|.|.	0.899	0.3	3	.|.|.	0	0.001	0	0.001	0	-13.349	1.165	0.47
O43402	ER membrane protein complex subunit 8 OS=Homo sapiens OX=9606 GN=EMC8 PE=1 SV=1	O43402	3	sp|O43402|EMC8_HUMAN	210	FRS2_DMSO	O43402	O43402	0.818|0.823|0.336	1.977	0.659	3	0.673|0.936|0.287	0.045	0.068	0.045	0.068	0.045	-8.162	1.165	0.353
Q9BSJ2	Gamma-tubulin complex component 2 OS=Homo sapiens OX=9606 GN=TUBGCP2 PE=1 SV=2	Q9BSJ2	10	sp|Q9BSJ2|GCP2_HUMAN	902	FRS2_DMSO	Q9BSJ2	Q9BSJ2	0.722|0.555|0.348	1.625	0.542	3	0.610|0.460|0.358	0	0	0	0	0	-13.349	1.165	0.486
P40937	Replication factor C subunit 5 OS=Homo sapiens OX=9606 GN=RFC5 PE=1 SV=1	P40937	15	sp|P40937|RFC5_HUMAN	340	FRS2_DMSO	P40937	P40937	1.166|0.634|0.697	2.497	0.832	3	0.716|0.564|0.902	0	0	0	0	0	-13.349	1.165	0.492
Q9BWE0	Replication initiator 1 OS=Homo sapiens OX=9606 GN=REPIN1 PE=1 SV=1	Q9BWE0	4	sp|Q9BWE0|REPI1_HUMAN	567	FRS2_DMSO	Q9BWE0	Q9BWE0	0.343|0.369|.	0.97	0.323	3	0.322|0.266|0.249	0	0	0	0	0	-13.349	1.165	0.525
O00231	26S proteasome non-ATPase regulatory subunit 11 OS=Homo sapiens OX=9606 GN=PSMD11 PE=1 SV=3	O00231	19	sp|O00231|PSD11_HUMAN	422	FRS2_DMSO	O00231	O00231	1.103|0.994|0.898	2.995	0.998	3	1.027|0.609|1.009	0	0	0	0	0	-13.332	1.164	0.549
Q9GZQ3	COMM domain-containing protein 5 OS=Homo sapiens OX=9606 GN=COMMD5 PE=1 SV=1	Q9GZQ3	3	sp|Q9GZQ3|COMD5_HUMAN	224	FRS2_DMSO	Q9GZQ3	Q9GZQ3	0.632|0.535|0.321	1.487	0.496	3	0.593|0.289|0.451	0.001	0.004	0.001	0.004	0.001	-13.349	1.164	0.431
Q8IVF2	Protein AHNAK2 OS=Homo sapiens OX=9606 GN=AHNAK2 PE=1 SV=2	Q8IVF2	66	sp|Q8IVF2|AHNK2_HUMAN	5795	FRS2_DMSO	Q8IVF2	Q8IVF2	2.029|1.963|1.109	5.102	1.701	3	1.563|1.416|1.410	0	0	0	0	0	-13.349	1.164	0.501
Q5PRF9	Protein Smaug homolog 2 OS=Homo sapiens OX=9606 GN=SAMD4B PE=1 SV=1	Q5PRF9	3	sp|Q5PRF9|SMAG2_HUMAN	694	FRS2_DMSO	Q5PRF9	Q5PRF9	0.384|.|.	0.898	0.299	3	.|.|.	0	0.001	0	0.001	0	-13.349	1.164	0.471
Q8TCY9	Up-regulator of cell proliferation OS=Homo sapiens OX=9606 GN=URGCP PE=1 SV=2	Q8TCY9	7	sp|Q8TCY9|URGCP_HUMAN	931	FRS2_DMSO	Q8TCY9	Q8TCY9	0.573|0.557|0.347	1.478	0.493	3	0.539|0.401|0.351	0	0	0	0	0	-13.349	1.164	0.556
P60842;Q14240	Eukaryotic initiation factor 4A-I OS=Homo sapiens OX=9606 GN=EIF4A1 PE=1 SV=1	P60842	7	sp|P60842|IF4A1_HUMAN	406	FRS2_DMSO	P60842;Q14240	P60842;Q14240	2.221|2.274|1.251	5.746	1.915	3	1.434|1.719|1.813	0	0	0	0	0	-13.654	1.163	0.509
Q7Z3E5	LisH domain-containing protein ARMC9 OS=Homo sapiens OX=9606 GN=ARMC9 PE=1 SV=3	Q7Z3E5	3	sp|Q7Z3E5|ARMC9_HUMAN	818	FRS2_DMSO	Q7Z3E5	Q7Z3E5	0.278|0.318|.	0.853	0.284	3	0.273|0.250|0.214	0	0	0	0	0	-13.255	1.163	0.539
O75494	Serine/arginine-rich splicing factor 10 OS=Homo sapiens OX=9606 GN=SRSF10 PE=1 SV=1	O75494	2	sp|O75494|SRS10_HUMAN	262	FRS2_DMSO	O75494	O75494	0.383|.|.	0.898	0.299	3	.|.|.	0	0.001	0	0.001	0	-13.349	1.163	0.471
Q13263	Transcription intermediary factor 1-beta OS=Homo sapiens OX=9606 GN=TRIM28 PE=1 SV=5	Q13263	18	sp|Q13263|TIF1B_HUMAN	835	FRS2_DMSO	Q13263	Q13263	2.661|2.675|1.693	7.029	2.343	3	1.955|2.019|2.073	0	0	0	0	0	-13.349	1.163	0.516
O75586	Mediator of RNA polymerase II transcription subunit 6 OS=Homo sapiens OX=9606 GN=MED6 PE=1 SV=2	O75586	3	sp|O75586|MED6_HUMAN	246	FRS2_DMSO	O75586	O75586	0.687|0.872|0.489	2.048	0.683	3	0.659|0.504|0.611	0	0	0	0	0	-13.349	1.162	0.474
P61106	Ras-related protein Rab-14 OS=Homo sapiens OX=9606 GN=RAB14 PE=1 SV=4	P61106	11	sp|P61106|RAB14_HUMAN	215	FRS2_DMSO	P61106	P61106	1.696|1.588|1.802	5.086	1.695	3	1.238|1.772|1.415	0	0	0	0	0	-13.184	1.162	0.571
O95433	Activator of 90 kDa heat shock protein ATPase homolog 1 OS=Homo sapiens OX=9606 GN=AHSA1 PE=1 SV=1	O95433	15	sp|O95433|AHSA1_HUMAN	338	FRS2_DMSO	O95433	O95433	1.078|1.094|0.911	3.083	1.028	3	0.691|0.981|1.024	0	0	0	0	0	-13.336	1.161	0.575
O43808	Peroxisomal membrane protein PMP34 OS=Homo sapiens OX=9606 GN=SLC25A17 PE=1 SV=1	O43808	7	sp|O43808|PM34_HUMAN	307	FRS2_DMSO	O43808	O43808	0.801|0.765|0.656	2.222	0.741	3	0.639|0.707|0.575	0	0	0	0	0	-13.321	1.161	0.547
P62854	Small ribosomal subunit protein eS26 OS=Homo sapiens OX=9606 GN=RPS26 PE=1 SV=3	P62854	2	sp|P62854|RS26_HUMAN	115	FRS2_DMSO	P62854	P62854	4.184|5.061|4.069	13.314	4.438	3	3.811|4.288|3.418	0	0	0	0	0	-13.206	1.161	0.531
Y-FGCZCont00470	ENSEMBL:ENSBTAP00000018574 (Bos taurus) 55 kDa protein	Y-FGCZCont00470	13	zz|Y-FGCZCont00470|	496	FRS2_DMSO	Y-FGCZCont00470	Y-FGCZCont00470	0.709|0.514|0.758	1.981	0.66	3	0.341|0.524|1.031	0	0	0	0	0	-12.587	1.16	0.562
Q15054	DNA polymerase delta subunit 3 OS=Homo sapiens OX=9606 GN=POLD3 PE=1 SV=2	Q15054	3	sp|Q15054|DPOD3_HUMAN	466	FRS2_DMSO	Q15054	Q15054	0.471|0.609|0.322	1.402	0.467	3	0.787|.|0.206	0	0	0	0	0	-13.349	1.16	0.51
Q7Z739;Q9BYJ9;Q9Y5A9	YTH domain-containing family protein 3 OS=Homo sapiens OX=9606 GN=YTHDF3 PE=1 SV=1	Q7Z739	2	sp|Q7Z739|YTHD3_HUMAN	585	FRS2_DMSO	Q7Z739;Q9BYJ9;Q9Y5A9	Q7Z739;Q9BYJ9;Q9Y5A9	1.024|0.973|0.754	2.751	0.917	3	0.830|0.794|0.748	0	0	0	0	0	-13.349	1.16	0.534
Q15717	ELAV-like protein 1 OS=Homo sapiens OX=9606 GN=ELAVL1 PE=1 SV=2	Q15717	8	sp|Q15717|ELAV1_HUMAN	326	FRS2_DMSO	Q15717	Q15717	1.075|1.044|0.762	2.882	0.961	3	0.931|0.862|0.710	0	0	0	0	0	-13.349	1.159	0.531
P55042	GTP-binding protein RAD OS=Homo sapiens OX=9606 GN=RRAD PE=1 SV=2	P55042	3	sp|P55042|RAD_HUMAN	308	FRS2_DMSO	P55042	P55042	0.157|0.179|0.069	0.405	0.135	3	0.148|.|0.091	0	0	0	0	0	-13.349	1.159	0.497
P60891	Ribose-phosphate pyrophosphokinase 1 OS=Homo sapiens OX=9606 GN=PRPS1 PE=1 SV=2	P60891	6	sp|P60891|PRPS1_HUMAN	318	FRS2_DMSO	P60891	P60891	1.891|1.733|1.289	4.912	1.637	3	1.002|1.736|1.620	0	0	0	0	0	-13.349	1.159	0.522
Q9NQE9	Adenosine 5'-monophosphoramidase HINT3 OS=Homo sapiens OX=9606 GN=HINT3 PE=1 SV=1	Q9NQE9	3	sp|Q9NQE9|HINT3_HUMAN	182	FRS2_DMSO	Q9NQE9	Q9NQE9	.|0.229|0.290	0.777	0.259	3	0.203|0.252|0.218	0	0	0	0	0	-13.327	1.158	0.542
P56945	Breast cancer anti-estrogen resistance protein 1 OS=Homo sapiens OX=9606 GN=BCAR1 PE=1 SV=2	P56945	14	sp|P56945|BCAR1_HUMAN	870	FRS2_DMSO	P56945	P56945	0.414|0.190|0.537	1.141	0.38	3	0.227|0.601|0.260	0	0	0	0	0	-12.047	1.158	0.538
Q5VW36	Focadhesin OS=Homo sapiens OX=9606 GN=FOCAD PE=1 SV=2	Q5VW36	10	sp|Q5VW36|FOCAD_HUMAN	1801	FRS2_DMSO	Q5VW36	Q5VW36	0.377|0.376|0.251	1.004	0.335	3	0.400|0.176|0.344	0.003	0.004	0.003	0.004	0.003	-9.966	1.158	0.418
P32780	General transcription factor IIH subunit 1 OS=Homo sapiens OX=9606 GN=GTF2H1 PE=1 SV=1	P32780	10	sp|P32780|TF2H1_HUMAN	548	FRS2_DMSO	P32780	P32780	0.715|0.636|0.363	1.714	0.571	3	0.485|0.671|0.368	0	0	0	0	0	-13.349	1.158	0.485
P01876	Immunoglobulin heavy constant alpha 1 OS=Homo sapiens OX=9606 GN=IGHA1 PE=1 SV=3	P01876	5	sp|P01876|IGHA1_HUMAN	398	FRS2_DMSO	P01876	P01876	.|0.379|.	0.894	0.298	3	.|.|.	0	0	0	0	0	-13.349	1.158	0.478
Q13310	Polyadenylate-binding protein 4 OS=Homo sapiens OX=9606 GN=PABPC4 PE=1 SV=1	Q13310	11	sp|Q13310|PABP4_HUMAN	644	FRS2_DMSO	Q13310	Q13310	1.332|1.118|1.223	3.673	1.224	3	0.843|1.056|1.327	0	0	0	0	0	-13.304	1.158	0.579
P54619	5'-AMP-activated protein kinase subunit gamma-1 OS=Homo sapiens OX=9606 GN=PRKAG1 PE=1 SV=1	P54619	5	sp|P54619|AAKG1_HUMAN	331	FRS2_DMSO	P54619	P54619	0.733|0.788|0.564	2.085	0.695	3	0.728|0.774|0.384	0.001	0.001	0.001	0.001	0.001	-11.319	1.157	0.448
O43237	Cytoplasmic dynein 1 light intermediate chain 2 OS=Homo sapiens OX=9606 GN=DYNC1LI2 PE=1 SV=1	O43237	10	sp|O43237|DC1L2_HUMAN	492	FRS2_DMSO	O43237	O43237	1.271|1.138|0.932	3.341	1.114	3	0.995|0.924|0.970	0	0	0	0	0	-13.349	1.157	0.53
Q6ZYL4	General transcription factor IIH subunit 5 OS=Homo sapiens OX=9606 GN=GTF2H5 PE=1 SV=1	Q6ZYL4	3	sp|Q6ZYL4|TF2H5_HUMAN	71	FRS2_DMSO	Q6ZYL4	Q6ZYL4	0.785|0.696|0.661	2.141	0.714	3	0.691|0.548|0.620	0	0	0	0	0	-13.177	1.157	0.547
Q96PU8	KH domain-containing RNA-binding protein QKI OS=Homo sapiens OX=9606 GN=QKI PE=1 SV=1	Q96PU8	6	sp|Q96PU8|QKI_HUMAN	341	FRS2_DMSO	Q96PU8	Q96PU8	1.651|1.537|1.102	4.29	1.43	3	1.008|1.364|1.373	0	0	0	0	0	-13.349	1.157	0.546
Q96JG6	Syndetin OS=Homo sapiens OX=9606 GN=VPS50 PE=1 SV=3	Q96JG6	8	sp|Q96JG6|VPS50_HUMAN	964	FRS2_DMSO	Q96JG6	Q96JG6	0.425|0.242|0.220	0.887	0.296	3	0.288|.|0.227	0	0	0	0	0	-13.349	1.157	0.497
P31943	Heterogeneous nuclear ribonucleoprotein H OS=Homo sapiens OX=9606 GN=HNRNPH1 PE=1 SV=4	P31943	5	sp|P31943|HNRH1_HUMAN	449	FRS2_DMSO	P31943	P31943	1.287|1.580|1.109	3.976	1.325	3	1.132|1.369|0.973	0	0	0	0	0	-13.349	1.156	0.536
Q9H9B4	Sideroflexin-1 OS=Homo sapiens OX=9606 GN=SFXN1 PE=1 SV=4	Q9H9B4	10	sp|Q9H9B4|SFXN1_HUMAN	322	FRS2_DMSO	Q9H9B4	Q9H9B4	1.026|1.029|0.826	2.88	0.96	3	0.605|0.922|1.028	0	0	0	0	0	-12.678	1.156	0.558
Q8NI27	THO complex subunit 2 OS=Homo sapiens OX=9606 GN=THOC2 PE=1 SV=2	Q8NI27	18	sp|Q8NI27|THOC2_HUMAN	1593	FRS2_DMSO	Q8NI27	Q8NI27	0.842|0.814|0.733	2.39	0.797	3	0.807|0.691|0.586	0	0	0	0	0	-13.235	1.156	0.564
P55795	Heterogeneous nuclear ribonucleoprotein H2 OS=Homo sapiens OX=9606 GN=HNRNPH2 PE=1 SV=1	P55795	2	sp|P55795|HNRH2_HUMAN	449	FRS2_DMSO	P55795	P55795	0.269|0.261|.	0.787	0.262	3	0.237|.|0.218	0	0	0	0	0	-13.095	1.155	0.661
P20839	Inosine-5'-monophosphate dehydrogenase 1 OS=Homo sapiens OX=9606 GN=IMPDH1 PE=1 SV=2	P20839	9	sp|P20839|IMDH1_HUMAN	514	FRS2_DMSO	P20839	P20839	1.227|1.258|1.073	3.559	1.186	3	0.940|1.190|0.968	0	0	0	0	0	-13.278	1.155	0.554
A6NCE7;Q9GZQ8	Microtubule-associated proteins 1A/1B light chain 3 beta 2 OS=Homo sapiens OX=9606 GN=MAP1LC3B2 PE=1 SV=1	A6NCE7	3	sp|A6NCE7|MP3B2_HUMAN	125	FRS2_DMSO	A6NCE7;Q9GZQ8	A6NCE7;Q9GZQ8	1.359|1.378|0.812	3.549	1.183	3	0.924|1.239|0.939	0	0	0	0	0	-13.349	1.155	0.529
O96011	Peroxisomal membrane protein 11B OS=Homo sapiens OX=9606 GN=PEX11B PE=1 SV=1	O96011	4	sp|O96011|PX11B_HUMAN	259	FRS2_DMSO	O96011	O96011	0.478|0.398|0.406	1.282	0.427	3	0.281|0.463|0.390	0	0	0	0	0	-13.286	1.155	0.582
Q16822	Phosphoenolpyruvate carboxykinase [GTP], mitochondrial OS=Homo sapiens OX=9606 GN=PCK2 PE=1 SV=4	Q16822	8	sp|Q16822|PCKGM_HUMAN	640	FRS2_DMSO	Q16822	Q16822	0.259|0.155|0.132	0.547	0.182	3	.|0.087|0.287	0	0	0	0	0	-12.833	1.155	0.513
Q13362	Serine/threonine-protein phosphatase 2A 56 kDa regulatory subunit gamma isoform OS=Homo sapiens OX=9606 GN=PPP2R5C PE=1 SV=3	Q13362	2	sp|Q13362|2A5G_HUMAN	524	FRS2_DMSO	Q13362	Q13362	0.309|.|.	0.823	0.274	3	0.325|0.128|0.322	0.006	0.018	0.006	0.018	0.006	-5.308	1.155	0.4
P49755	Transmembrane emp24 domain-containing protein 10 OS=Homo sapiens OX=9606 GN=TMED10 PE=1 SV=2	P49755	3	sp|P49755|TMEDA_HUMAN	219	FRS2_DMSO	P49755	P49755	0.835|1.222|1.177	3.234	1.078	3	0.707|1.130|1.018	0	0	0	0	0	-13.349	1.155	0.572
Q9NRF8	CTP synthase 2 OS=Homo sapiens OX=9606 GN=CTPS2 PE=1 SV=1	Q9NRF8	7	sp|Q9NRF8|PYRG2_HUMAN	586	FRS2_DMSO	Q9NRF8	Q9NRF8	0.577|0.506|0.493	1.576	0.525	3	0.322|0.555|0.529	0	0	0	0	0	-13.296	1.154	0.552
Q9Y2X0	Mediator of RNA polymerase II transcription subunit 16 OS=Homo sapiens OX=9606 GN=MED16 PE=1 SV=2	Q9Y2X0	10	sp|Q9Y2X0|MED16_HUMAN	877	FRS2_DMSO	Q9Y2X0	Q9Y2X0	1.469|1.373|1.315	4.157	1.386	3	1.209|1.187|1.207	0	0	0	0	0	-13.048	1.154	0.559
Q96EN8	Molybdenum cofactor sulfurase OS=Homo sapiens OX=9606 GN=MOCOS PE=1 SV=2	Q96EN8	5	sp|Q96EN8|MOCOS_HUMAN	888	FRS2_DMSO	Q96EN8	Q96EN8	0.392|0.382|0.116	0.891	0.297	3	.|.|.	0.001	0.001	0.001	0.001	0.001	-13.349	1.154	0.45
Q86VR2	Reticulophagy regulator 3 OS=Homo sapiens OX=9606 GN=RETREG3 PE=1 SV=1	Q86VR2	2	sp|Q86VR2|RETR3_HUMAN	466	FRS2_DMSO	Q86VR2	Q86VR2	0.161|0.184|.	0.602	0.201	3	0.219|0.277|0.087	0.006	0.013	0.006	0.013	0.006	-5.085	1.154	0.399
P62241	Small ribosomal subunit protein eS8 OS=Homo sapiens OX=9606 GN=RPS8 PE=1 SV=2	P62241	9	sp|P62241|RS8_HUMAN	208	FRS2_DMSO	P62241	P62241	5.681|5.441|4.292	15.414	5.138	3	4.363|4.767|4.246	0	0	0	0	0	-13.349	1.154	0.54
Q13561	Dynactin subunit 2 OS=Homo sapiens OX=9606 GN=DCTN2 PE=1 SV=4	Q13561	14	sp|Q13561|DCTN2_HUMAN	401	FRS2_DMSO	Q13561	Q13561	1.428|1.358|0.810	3.596	1.199	3	0.746|1.299|1.161	0	0	0	0	0	-13.349	1.153	0.515
Q9BZE4	GTP-binding protein 4 OS=Homo sapiens OX=9606 GN=GTPBP4 PE=1 SV=3	Q9BZE4	19	sp|Q9BZE4|GTPB4_HUMAN	634	FRS2_DMSO	Q9BZE4	Q9BZE4	1.189|1.336|1.173	3.697	1.232	3	1.026|1.193|0.997	0	0	0	0	0	-13.034	1.153	0.553
Q8WW12	PEST proteolytic signal-containing nuclear protein OS=Homo sapiens OX=9606 GN=PCNP PE=1 SV=2	Q8WW12	3	sp|Q8WW12|PCNP_HUMAN	178	FRS2_DMSO	Q8WW12	Q8WW12	0.830|0.929|0.623	2.382	0.794	3	0.665|0.810|0.607	0	0	0	0	0	-13.349	1.153	0.524
P82663	Small ribosomal subunit protein mS25 OS=Homo sapiens OX=9606 GN=MRPS25 PE=1 SV=1	P82663	2	sp|P82663|RT25_HUMAN	173	FRS2_DMSO	P82663	P82663	.|0.169|.	0.684	0.228	3	0.202|0.212|0.180	0	0	0	0	0	-13.349	1.153	0.675
Q8IWZ8	SURP and G-patch domain-containing protein 1 OS=Homo sapiens OX=9606 GN=SUGP1 PE=1 SV=2	Q8IWZ8	9	sp|Q8IWZ8|SUGP1_HUMAN	645	FRS2_DMSO	Q8IWZ8	Q8IWZ8	0.945|0.924|0.964	2.833	0.944	3	0.781|0.929|0.756	0	0	0	0	0	-12.812	1.153	0.565
O15541	E3 ubiquitin-protein ligase RNF113A OS=Homo sapiens OX=9606 GN=RNF113A PE=1 SV=1	O15541	4	sp|O15541|R113A_HUMAN	343	FRS2_DMSO	O15541	O15541	0.377|0.320|.	0.954	0.318	3	.|.|0.276	0	0	0	0	0	-13.349	1.152	0.56
Q6P2C8	Mediator of RNA polymerase II transcription subunit 27 OS=Homo sapiens OX=9606 GN=MED27 PE=1 SV=1	Q6P2C8	6	sp|Q6P2C8|MED27_HUMAN	311	FRS2_DMSO	Q6P2C8	Q6P2C8	1.016|0.877|0.908	2.801	0.934	3	0.905|0.652|0.902	0	0	0	0	0	-13.219	1.152	0.572
P78406	mRNA export factor RAE1 OS=Homo sapiens OX=9606 GN=RAE1 PE=1 SV=1	P78406	5	sp|P78406|RAE1L_HUMAN	368	FRS2_DMSO	P78406	P78406	0.707|0.604|0.378	1.688	0.563	3	0.485|0.525|0.458	0	0	0	0	0	-13.349	1.152	0.488
P26599	Polypyrimidine tract-binding protein 1 OS=Homo sapiens OX=9606 GN=PTBP1 PE=1 SV=2	P26599	10	sp|P26599|PTBP1_HUMAN	557	FRS2_DMSO	P26599	P26599	5.335|4.774|3.833	13.942	4.647	3	4.464|3.937|3.731	0	0	0	0	0	-13.349	1.152	0.529
P56182	Ribosomal RNA processing protein 1 homolog A OS=Homo sapiens OX=9606 GN=RRP1 PE=1 SV=1	P56182	9	sp|P56182|RRP1_HUMAN	461	FRS2_DMSO	P56182	P56182	0.829|0.793|0.548	2.17	0.723	3	0.833|0.471|0.631	0	0	0	0	0	-13.349	1.152	0.551
Q9C0E8	Endoplasmic reticulum junction formation protein lunapark OS=Homo sapiens OX=9606 GN=LNPK PE=1 SV=2	Q9C0E8	12	sp|Q9C0E8|LNP_HUMAN	428	FRS2_DMSO	Q9C0E8	Q9C0E8	0.574|0.567|0.546	1.687	0.562	3	0.445|0.598|0.439	0	0	0	0	0	-13.045	1.151	0.575
P23396	Small ribosomal subunit protein uS3 OS=Homo sapiens OX=9606 GN=RPS3 PE=1 SV=2	P23396	16	sp|P23396|RS3_HUMAN	243	FRS2_DMSO	P23396	P23396	7.762|6.470|5.337	19.569	6.523	3	5.838|5.434|5.731	0	0	0	0	0	-13.349	1.151	0.515
P55084	Trifunctional enzyme subunit beta, mitochondrial OS=Homo sapiens OX=9606 GN=HADHB PE=1 SV=3	P55084	14	sp|P55084|ECHB_HUMAN	474	FRS2_DMSO	P55084	P55084	2.005|2.109|1.845	5.96	1.987	3	1.561|1.568|2.102	0	0	0	0	0	-13.234	1.151	0.57
P56545	C-terminal-binding protein 2 OS=Homo sapiens OX=9606 GN=CTBP2 PE=1 SV=1	P56545	5	sp|P56545|CTBP2_HUMAN	445	FRS2_DMSO	P56545	P56545	0.184|0.151|0.140	0.476	0.159	3	.|.|0.138	0	0	0	0	0	-13.346	1.15	0.576
O15078	Centrosomal protein of 290 kDa OS=Homo sapiens OX=9606 GN=CEP290 PE=1 SV=2	O15078	24	sp|O15078|CE290_HUMAN	2479	FRS2_DMSO	O15078	O15078	0.194|.|.	0.709	0.236	3	0.244|0.190|0.186	0	0	0	0	0	-13.349	1.15	0.682
Q03518	Antigen peptide transporter 1 OS=Homo sapiens OX=9606 GN=TAP1 PE=1 SV=3	Q03518	7	sp|Q03518|TAP1_HUMAN	748	FRS2_DMSO	Q03518	Q03518	0.485|0.254|0.215	0.955	0.318	3	0.246|0.333|0.260	0.005	0.014	0.005	0.014	0.005	-13.349	1.149	0.407
P42025	Beta-centractin OS=Homo sapiens OX=9606 GN=ACTR1B PE=1 SV=1	P42025	2	sp|P42025|ACTY_HUMAN	376	FRS2_DMSO	P42025	P42025	0.647|0.667|0.280	1.595	0.532	3	0.436|0.316|0.720	0.005	0.008	0.005	0.008	0.005	-13.349	1.149	0.406
O60610	Protein diaphanous homolog 1 OS=Homo sapiens OX=9606 GN=DIAPH1 PE=1 SV=2	O60610	27	sp|O60610|DIAP1_HUMAN	1272	FRS2_DMSO	O60610	O60610	0.799|0.952|1.971	3.722	1.241	3	0.921|1.690|0.809	0.037	0.112	0.037	0.112	0.037	-13.349	1.149	0.358
P35613	Basigin OS=Homo sapiens OX=9606 GN=BSG PE=1 SV=2	P35613	5	sp|P35613|BASI_HUMAN	385	FRS2_DMSO	P35613	P35613	3.628|3.676|3.316	10.62	3.54	3	2.588|3.638|3.110	0	0	0	0	0	-13.212	1.148	0.573
Q96A65	Exocyst complex component 4 OS=Homo sapiens OX=9606 GN=EXOC4 PE=1 SV=1	Q96A65	15	sp|Q96A65|EXOC4_HUMAN	974	FRS2_DMSO	Q96A65	Q96A65	1.247|1.069|0.955	3.27	1.09	3	1.038|0.960|0.860	0	0	0	0	0	-13.348	1.148	0.534
Q9BRX2	Protein pelota homolog OS=Homo sapiens OX=9606 GN=PELO PE=1 SV=2	Q9BRX2	8	sp|Q9BRX2|PELO_HUMAN	385	FRS2_DMSO	Q9BRX2	Q9BRX2	0.863|0.999|0.934	2.796	0.932	3	0.562|0.997|0.957	0	0	0	0	0	-13.322	1.148	0.533
Q969F9	BLOC-2 complex member HPS3 OS=Homo sapiens OX=9606 GN=HPS3 PE=1 SV=1	Q969F9	7	sp|Q969F9|HPS3_HUMAN	1004	FRS2_DMSO	Q969F9	Q969F9	0.608|0.176|.	1.041	0.347	3	0.323|0.283|.	0.117	0.352	0.117	0.352	0.117	-13.349	1.147	0.294
Q9Y2H6	Fibronectin type-III domain-containing protein 3A OS=Homo sapiens OX=9606 GN=FNDC3A PE=1 SV=4	Q9Y2H6	2	sp|Q9Y2H6|FND3A_HUMAN	1198	FRS2_DMSO	Q9Y2H6	Q9Y2H6	0.201|0.124|0.102	0.428	0.143	3	0.213|0.072|.	0	0.001	0	0.001	0	-13.349	1.147	0.47
P49137;Q16644	MAP kinase-activated protein kinase 2 OS=Homo sapiens OX=9606 GN=MAPKAPK2 PE=1 SV=1	P49137	3	sp|P49137|MAPK2_HUMAN	400	FRS2_DMSO	P49137;Q16644	P49137;Q16644	0.423|0.348|0.290	1.061	0.354	3	0.297|0.320|.	0	0	0	0	0	-13.349	1.147	0.552
Q96D46	60S ribosomal export protein NMD3 OS=Homo sapiens OX=9606 GN=NMD3 PE=1 SV=1	Q96D46	10	sp|Q96D46|NMD3_HUMAN	503	FRS2_DMSO	Q96D46	Q96D46	0.866|0.714|0.465	2.044	0.681	3	0.626|0.601|0.560	0	0	0	0	0	-13.349	1.146	0.485
Q12882	Dihydropyrimidine dehydrogenase [NADP(+)] OS=Homo sapiens OX=9606 GN=DPYD PE=1 SV=2	Q12882	4	sp|Q12882|DPYD_HUMAN	1025	FRS2_DMSO	Q12882	Q12882	0.168|0.164|.	0.589	0.196	3	0.171|.|.	0	0	0	0	0	-13.349	1.146	0.67
Q14669	E3 ubiquitin-protein ligase TRIP12 OS=Homo sapiens OX=9606 GN=TRIP12 PE=1 SV=1	Q14669	10	sp|Q14669|TRIPC_HUMAN	1992	FRS2_DMSO	Q14669	Q14669	0.446|0.370|0.282	1.098	0.366	3	0.359|0.295|0.308	0	0	0	0	0	-13.349	1.146	0.506
Q02543	Large ribosomal subunit protein eL20 OS=Homo sapiens OX=9606 GN=RPL18A PE=1 SV=2	Q02543	7	sp|Q02543|RL18A_HUMAN	176	FRS2_DMSO	Q02543	Q02543	2.498|2.980|1.780	7.259	2.42	3	1.735|2.348|2.308	0	0	0	0	0	-13.349	1.146	0.525
Q9Y3C0	WASH complex subunit 3 OS=Homo sapiens OX=9606 GN=WASHC3 PE=1 SV=1	Q9Y3C0	2	sp|Q9Y3C0|WASC3_HUMAN	194	FRS2_DMSO	Q9Y3C0	Q9Y3C0	.|0.292|.	0.807	0.269	3	0.251|.|0.220	0	0	0	0	0	-12.814	1.146	0.602
Q8IYT2	Cap-specific mRNA (nucleoside-2'-O-)-methyltransferase 2 OS=Homo sapiens OX=9606 GN=CMTR2 PE=1 SV=2	Q8IYT2	2	sp|Q8IYT2|CMTR2_HUMAN	770	FRS2_DMSO	Q8IYT2	Q8IYT2	.|0.220|.	0.734	0.245	3	.|.|0.214	0	0	0	0	0	-13.338	1.145	0.675
P57678	Gem-associated protein 4 OS=Homo sapiens OX=9606 GN=GEMIN4 PE=1 SV=2	P57678	3	sp|P57678|GEMI4_HUMAN	1058	FRS2_DMSO	P57678	P57678	0.523|0.419|0.522	1.464	0.488	3	0.520|0.365|0.408	0	0	0	0	0	-13.349	1.145	0.567
P29992;P50148	Guanine nucleotide-binding protein subunit alpha-11 OS=Homo sapiens OX=9606 GN=GNA11 PE=1 SV=2	P29992	4	sp|P29992|GNA11_HUMAN	359	FRS2_DMSO	P29992;P50148	P29992;P50148	1.052|1.340|0.859	3.252	1.084	3	0.891|0.885|1.077	0	0	0	0	0	-13.349	1.145	0.499
P49790	Nuclear pore complex protein Nup153 OS=Homo sapiens OX=9606 GN=NUP153 PE=1 SV=2	P49790	25	sp|P49790|NU153_HUMAN	1475	FRS2_DMSO	P49790	P49790	0.689|0.692|0.575	1.956	0.652	3	0.551|0.564|0.594	0	0	0	0	0	-13.346	1.145	0.554
Q99614	Tetratricopeptide repeat protein 1 OS=Homo sapiens OX=9606 GN=TTC1 PE=1 SV=1	Q99614	8	sp|Q99614|TTC1_HUMAN	292	FRS2_DMSO	Q99614	Q99614	0.482|0.513|0.533	1.528	0.509	3	0.294|0.682|0.438	0	0	0	0	0	-12.244	1.145	0.551
Q9NRZ5	1-acyl-sn-glycerol-3-phosphate acyltransferase delta OS=Homo sapiens OX=9606 GN=AGPAT4 PE=1 SV=1	Q9NRZ5	6	sp|Q9NRZ5|PLCD_HUMAN	378	FRS2_DMSO	Q9NRZ5	Q9NRZ5	0.477|0.647|0.424	1.548	0.516	3	0.309|0.495|0.600	0	0.001	0	0.001	0	-13.349	1.144	0.457
P15170	Eukaryotic peptide chain release factor GTP-binding subunit ERF3A OS=Homo sapiens OX=9606 GN=GSPT1 PE=1 SV=1	P15170	7	sp|P15170|ERF3A_HUMAN	499	FRS2_DMSO	P15170	P15170	2.201|1.951|1.378	5.53	1.843	3	1.694|1.570|1.572	0	0	0	0	0	-13.349	1.144	0.515
P82675	Small ribosomal subunit protein uS5m OS=Homo sapiens OX=9606 GN=MRPS5 PE=1 SV=2	P82675	6	sp|P82675|RT05_HUMAN	430	FRS2_DMSO	P82675	P82675	0.353|0.402|0.205	0.96	0.32	3	0.307|0.308|0.232	0	0	0	0	0	-13.349	1.144	0.511
O75964	ATP synthase subunit g, mitochondrial OS=Homo sapiens OX=9606 GN=ATP5MG PE=1 SV=3	O75964	4	sp|O75964|ATP5L_HUMAN	103	FRS2_DMSO	O75964	O75964	1.787|1.370|1.322	4.479	1.493	3	1.595|0.959|1.457	0	0	0	0	0	-13.348	1.143	0.558
Q7Z6J6	FERM domain-containing protein 5 OS=Homo sapiens OX=9606 GN=FRMD5 PE=1 SV=1	Q7Z6J6	2	sp|Q7Z6J6|FRMD5_HUMAN	570	FRS2_DMSO	Q7Z6J6	Q7Z6J6	0.298|.|.	0.813	0.271	3	0.286|.|0.196	0	0	0	0	0	-13.239	1.143	0.663
P07737	Profilin-1 OS=Homo sapiens OX=9606 GN=PFN1 PE=1 SV=2	P07737	8	sp|P07737|PROF1_HUMAN	140	FRS2_DMSO	P07737	P07737	4.048|4.756|2.911	11.715	3.905	3	3.340|4.293|2.778	0	0	0	0	0	-13.349	1.143	0.557
Q92973	Transportin-1 OS=Homo sapiens OX=9606 GN=TNPO1 PE=1 SV=2	Q92973	14	sp|Q92973|TNPO1_HUMAN	898	FRS2_DMSO	Q92973	Q92973	1.324|1.688|1.472	4.484	1.495	3	1.176|1.519|1.251	0	0	0	0	0	-13.343	1.143	0.541
Q9UBQ5	Eukaryotic translation initiation factor 3 subunit K OS=Homo sapiens OX=9606 GN=EIF3K PE=1 SV=1	Q9UBQ5	4	sp|Q9UBQ5|EIF3K_HUMAN	218	FRS2_DMSO	Q9UBQ5	Q9UBQ5	1.313|1.231|1.058	3.602	1.201	3	1.143|1.097|0.926	0	0	0	0	0	-13.348	1.142	0.551
P47914	Large ribosomal subunit protein eL29 OS=Homo sapiens OX=9606 GN=RPL29 PE=1 SV=2	P47914	2	sp|P47914|RL29_HUMAN	159	FRS2_DMSO	P47914	P47914	1.983|2.337|1.872	6.192	2.064	3	1.790|1.887|1.747	0	0	0	0	0	-13.304	1.142	0.541
P40926	Malate dehydrogenase, mitochondrial OS=Homo sapiens OX=9606 GN=MDH2 PE=1 SV=3	P40926	15	sp|P40926|MDHM_HUMAN	338	FRS2_DMSO	P40926	P40926	1.586|1.609|1.145	4.34	1.447	3	0.684|2.126|1.397	0.016	0.024	0.016	0.024	0.016	-5.891	1.142	0.379
O43920	NADH dehydrogenase [ubiquinone] iron-sulfur protein 5 OS=Homo sapiens OX=9606 GN=NDUFS5 PE=1 SV=3	O43920	4	sp|O43920|NDUS5_HUMAN	106	FRS2_DMSO	O43920	O43920	0.576|0.622|0.394	1.592	0.531	3	0.491|0.448|0.456	0	0	0	0	0	-13.349	1.142	0.522
Q14671;Q8TB72	Pumilio homolog 1 OS=Homo sapiens OX=9606 GN=PUM1 PE=1 SV=3	Q14671	3	sp|Q14671|PUM1_HUMAN	1186	FRS2_DMSO	Q14671;Q8TB72	Q14671;Q8TB72	0.767|0.829|0.797	2.392	0.797	3	0.779|0.679|0.644	0	0	0	0	0	-13.032	1.142	0.567
Q9BTT0	Acidic leucine-rich nuclear phosphoprotein 32 family member E OS=Homo sapiens OX=9606 GN=ANP32E PE=1 SV=1	Q9BTT0	2	sp|Q9BTT0|AN32E_HUMAN	268	FRS2_DMSO	Q9BTT0	Q9BTT0	.|0.112|.	0.627	0.209	3	.|0.183|.	0	0	0	0	0	-13.349	1.141	0.681
Q7Z2W9	Large ribosomal subunit protein bL21m OS=Homo sapiens OX=9606 GN=MRPL21 PE=1 SV=2	Q7Z2W9	3	sp|Q7Z2W9|RM21_HUMAN	205	FRS2_DMSO	Q7Z2W9	Q7Z2W9	0.382|0.410|0.234	1.026	0.342	3	0.313|0.322|0.268	0	0	0	0	0	-13.349	1.141	0.512
Q5VT52	Regulation of nuclear pre-mRNA domain-containing protein 2 OS=Homo sapiens OX=9606 GN=RPRD2 PE=1 SV=1	Q5VT52	6	sp|Q5VT52|RPRD2_HUMAN	1461	FRS2_DMSO	Q5VT52	Q5VT52	0.639|1.211|0.135	1.986	0.662	3	0.531|.|0.635	0.139	0.418	0.139	0.418	0.139	-13.349	1.141	0.283
Q9UEE5	Serine/threonine-protein kinase 17A OS=Homo sapiens OX=9606 GN=STK17A PE=1 SV=2	Q9UEE5	2	sp|Q9UEE5|ST17A_HUMAN	414	FRS2_DMSO	Q9UEE5	Q9UEE5	.|0.366|.	0.881	0.294	3	.|.|.	0	0	0	0	0	-13.349	1.141	0.497
P63279	SUMO-conjugating enzyme UBC9 OS=Homo sapiens OX=9606 GN=UBE2I PE=1 SV=1	P63279	4	sp|P63279|UBC9_HUMAN	158	FRS2_DMSO	P63279	P63279	1.155|1.130|0.618	2.903	0.968	3	0.651|0.956|0.981	0	0	0	0	0	-13.349	1.141	0.557
Q96T88	E3 ubiquitin-protein ligase UHRF1 OS=Homo sapiens OX=9606 GN=UHRF1 PE=1 SV=1	Q96T88	12	sp|Q96T88|UHRF1_HUMAN	793	FRS2_DMSO	Q96T88	Q96T88	0.722|0.583|0.504	1.809	0.603	3	0.647|0.549|0.416	0	0	0	0	0	-13.349	1.14	0.565
P84098	Large ribosomal subunit protein eL19 OS=Homo sapiens OX=9606 GN=RPL19 PE=1 SV=1	P84098	5	sp|P84098|RL19_HUMAN	196	FRS2_DMSO	P84098	P84098	4.387|4.871|3.603	12.861	4.287	3	3.957|4.321|3.111	0	0	0	0	0	-13.349	1.14	0.555
O60524	Ribosome quality control complex subunit NEMF OS=Homo sapiens OX=9606 GN=NEMF PE=1 SV=4	O60524	24	sp|O60524|NEMF_HUMAN	1076	FRS2_DMSO	O60524	O60524	1.791|1.574|1.476	4.841	1.614	3	1.413|1.425|1.408	0	0	0	0	0	-13.284	1.14	0.55
Q86XZ4	Spermatogenesis-associated serine-rich protein 2 OS=Homo sapiens OX=9606 GN=SPATS2 PE=1 SV=1	Q86XZ4	4	sp|Q86XZ4|SPAS2_HUMAN	545	FRS2_DMSO	Q86XZ4	Q86XZ4	0.162|0.104|.	0.523	0.174	3	0.183|0.102|0.193	0	0	0	0	0	-13.349	1.14	0.56
Q14157	Ubiquitin-associated protein 2-like OS=Homo sapiens OX=9606 GN=UBAP2L PE=1 SV=2	Q14157	16	sp|Q14157|UBP2L_HUMAN	1087	FRS2_DMSO	Q14157	Q14157	1.174|1.118|0.828	3.12	1.04	3	0.928|0.930|0.880	0	0	0	0	0	-13.349	1.14	0.537
O43681	ATPase GET3 OS=Homo sapiens OX=9606 GN=GET3 PE=1 SV=2	O43681	7	sp|O43681|GET3_HUMAN	348	FRS2_DMSO	O43681	O43681	0.730|1.177|1.438	3.345	1.115	3	0.350|1.708|1.567	0.097	0.16	0.097	0.16	0.097	-3.514	1.139	0.329
P46934	E3 ubiquitin-protein ligase NEDD4 OS=Homo sapiens OX=9606 GN=NEDD4 PE=1 SV=4	P46934	8	sp|P46934|NEDD4_HUMAN	1319	FRS2_DMSO	P46934	P46934	.|0.365|.	0.879	0.293	3	.|.|.	0	0	0	0	0	-13.349	1.139	0.499
Q9H3U1	Protein unc-45 homolog A OS=Homo sapiens OX=9606 GN=UNC45A PE=1 SV=1	Q9H3U1	31	sp|Q9H3U1|UN45A_HUMAN	944	FRS2_DMSO	Q9H3U1	Q9H3U1	1.643|1.714|1.411	4.768	1.589	3	1.453|1.525|1.227	0	0	0	0	0	-13.345	1.139	0.556
O43169	Cytochrome b5 type B OS=Homo sapiens OX=9606 GN=CYB5B PE=1 SV=3	O43169	2	sp|O43169|CYB5B_HUMAN	150	FRS2_DMSO	O43169	O43169	0.617|0.797|0.587	2.001	0.667	3	0.516|0.735|0.531	0	0	0	0	0	-13.349	1.138	0.556
P49411	Elongation factor Tu, mitochondrial OS=Homo sapiens OX=9606 GN=TUFM PE=1 SV=3	P49411	18	sp|P49411|EFTU_HUMAN	455	FRS2_DMSO	P49411	P49411	3.513|3.273|1.942	8.728	2.909	3	2.368|2.625|2.685	0	0	0	0	0	-13.349	1.138	0.51
P46778	Large ribosomal subunit protein eL21 OS=Homo sapiens OX=9606 GN=RPL21 PE=1 SV=2	P46778	3	sp|P46778|RL21_HUMAN	160	FRS2_DMSO	P46778	P46778	2.987|3.270|1.511	7.768	2.589	3	2.166|2.255|2.409	0	0	0	0	0	-13.349	1.138	0.49
P40429	Large ribosomal subunit protein uL13 OS=Homo sapiens OX=9606 GN=RPL13A PE=1 SV=2	P40429	5	sp|P40429|RL13A_HUMAN	203	FRS2_DMSO	P40429	P40429	4.090|5.050|2.831	11.97	3.99	3	3.033|3.956|3.589	0	0	0	0	0	-13.349	1.138	0.491
O75151	Lysine-specific demethylase PHF2 OS=Homo sapiens OX=9606 GN=PHF2 PE=1 SV=4	O75151	12	sp|O75151|PHF2_HUMAN	1096	FRS2_DMSO	O75151	O75151	0.866|0.939|0.836	2.641	0.88	3	0.890|0.813|0.640	0	0	0	0	0	-13.194	1.138	0.574
Q9H0S4	Probable ATP-dependent RNA helicase DDX47 OS=Homo sapiens OX=9606 GN=DDX47 PE=1 SV=1	Q9H0S4	13	sp|Q9H0S4|DDX47_HUMAN	455	FRS2_DMSO	Q9H0S4	Q9H0S4	3.153|2.987|2.464	8.604	2.868	3	3.088|2.110|2.454	0	0	0	0	0	-13.349	1.138	0.571
Q8IY18	Structural maintenance of chromosomes protein 5 OS=Homo sapiens OX=9606 GN=SMC5 PE=1 SV=2	Q8IY18	2	sp|Q8IY18|SMC5_HUMAN	1101	FRS2_DMSO	Q8IY18	Q8IY18	0.335|0.286|.	0.878	0.293	3	.|.|.	0	0	0	0	0	-13.349	1.138	0.539
P22102	Trifunctional purine biosynthetic protein adenosine-3 OS=Homo sapiens OX=9606 GN=GART PE=1 SV=1	P22102	25	sp|P22102|PUR2_HUMAN	1010	FRS2_DMSO	P22102	P22102	1.263|1.259|0.730	3.251	1.084	3	0.944|1.027|0.894	0	0	0	0	0	-13.349	1.137	0.517
P62256	Ubiquitin-conjugating enzyme E2 H OS=Homo sapiens OX=9606 GN=UBE2H PE=1 SV=1	P62256	3	sp|P62256|UBE2H_HUMAN	183	FRS2_DMSO	P62256	P62256	.|0.363|.	0.877	0.292	3	.|.|.	0	0	0	0	0	-13.349	1.137	0.501
Q9C037	E3 ubiquitin-protein ligase TRIM4 OS=Homo sapiens OX=9606 GN=TRIM4 PE=1 SV=2	Q9C037	9	sp|Q9C037|TRIM4_HUMAN	500	FRS2_DMSO	Q9C037	Q9C037	0.964|0.982|0.607	2.552	0.851	3	0.847|0.791|0.627	0	0	0	0	0	-13.349	1.136	0.535
Q5VZK9	F-actin-uncapping protein LRRC16A OS=Homo sapiens OX=9606 GN=CARMIL1 PE=1 SV=1	Q5VZK9	13	sp|Q5VZK9|CARL1_HUMAN	1371	FRS2_DMSO	Q5VZK9	Q5VZK9	0.684|0.923|0.412	2.02	0.673	3	0.663|0.704|0.446	0	0	0	0	0	-13.349	1.136	0.506
Q96CP2	FLYWCH family member 2 OS=Homo sapiens OX=9606 GN=FLYWCH2 PE=1 SV=1	Q96CP2	5	sp|Q96CP2|FWCH2_HUMAN	140	FRS2_DMSO	Q96CP2	Q96CP2	0.617|0.686|0.486	1.789	0.596	3	0.504|0.575|0.499	0	0	0	0	0	-13.349	1.136	0.535
Q13503	Mediator of RNA polymerase II transcription subunit 21 OS=Homo sapiens OX=9606 GN=MED21 PE=1 SV=1	Q13503	2	sp|Q13503|MED21_HUMAN	144	FRS2_DMSO	Q13503	Q13503	0.606|0.718|0.744	2.068	0.689	3	0.650|0.651|0.529	0	0	0	0	0	-13.349	1.135	0.556
Q9BXB5	Oxysterol-binding protein-related protein 10 OS=Homo sapiens OX=9606 GN=OSBPL10 PE=1 SV=2	Q9BXB5	4	sp|Q9BXB5|OSB10_HUMAN	764	FRS2_DMSO	Q9BXB5	Q9BXB5	0.419|0.458|0.321	1.198	0.399	3	0.391|0.477|0.234	0	0.001	0	0.001	0	-12.935	1.135	0.465
Q96IZ0	PRKC apoptosis WT1 regulator protein OS=Homo sapiens OX=9606 GN=PAWR PE=1 SV=1	Q96IZ0	7	sp|Q96IZ0|PAWR_HUMAN	340	FRS2_DMSO	Q96IZ0	Q96IZ0	1.947|1.428|1.169	4.544	1.515	3	1.475|1.378|1.170	0	0	0	0	0	-13.349	1.135	0.484
Q96CP6	Protein Aster-A OS=Homo sapiens OX=9606 GN=GRAMD1A PE=1 SV=2	Q96CP6	5	sp|Q96CP6|ASTRA_HUMAN	724	FRS2_DMSO	Q96CP6	Q96CP6	0.377|0.287|0.246	0.91	0.303	3	0.277|0.255|0.270	0	0	0	0	0	-13.349	1.135	0.5
O95340	Bifunctional 3'-phosphoadenosine 5'-phosphosulfate synthase 2 OS=Homo sapiens OX=9606 GN=PAPSS2 PE=1 SV=2	O95340	20	sp|O95340|PAPS2_HUMAN	614	FRS2_DMSO	O95340	O95340	3.983|3.513|3.653	11.15	3.717	3	3.718|2.799|3.384	0	0	0	0	0	-13.176	1.134	0.564
Q9UPQ0	LIM and calponin homology domains-containing protein 1 OS=Homo sapiens OX=9606 GN=LIMCH1 PE=1 SV=4	Q9UPQ0	9	sp|Q9UPQ0|LIMC1_HUMAN	1083	FRS2_DMSO	Q9UPQ0	Q9UPQ0	0.236|0.253|.	0.746	0.249	3	0.180|0.275|0.213	0	0	0	0	0	-12.854	1.134	0.592
Q07352	mRNA decay activator protein ZFP36L1 OS=Homo sapiens OX=9606 GN=ZFP36L1 PE=1 SV=1	Q07352	3	sp|Q07352|TISB_HUMAN	338	FRS2_DMSO	Q07352	Q07352	0.506|0.500|0.429	1.436	0.479	3	0.437|0.505|0.340	0	0	0	0	0	-13.344	1.134	0.579
Q9NXA8	NAD-dependent protein deacylase sirtuin-5, mitochondrial OS=Homo sapiens OX=9606 GN=SIRT5 PE=1 SV=2	Q9NXA8	5	sp|Q9NXA8|SIR5_HUMAN	310	FRS2_DMSO	Q9NXA8	Q9NXA8	0.111|.|.	0.625	0.208	3	0.217|0.202|0.141	0	0	0	0	0	-13.142	1.134	0.674
P05412	Transcription factor Jun OS=Homo sapiens OX=9606 GN=JUN PE=1 SV=2	P05412	3	sp|P05412|JUN_HUMAN	331	FRS2_DMSO	P05412	P05412	0.799|0.728|.	1.784	0.595	3	0.534|0.371|0.728	0.001	0.003	0.001	0.003	0.001	-13.349	1.134	0.434
O00483	Cytochrome c oxidase subunit NDUFA4 OS=Homo sapiens OX=9606 GN=NDUFA4 PE=1 SV=1	O00483	4	sp|O00483|NDUA4_HUMAN	81	FRS2_DMSO	O00483	O00483	1.802|1.748|1.412	4.962	1.654	3	1.379|1.427|1.583	0	0	0	0	0	-13.349	1.133	0.552
P11142	Heat shock cognate 71 kDa protein OS=Homo sapiens OX=9606 GN=HSPA8 PE=1 SV=1	P11142	21	sp|P11142|HSP7C_HUMAN	646	FRS2_DMSO	P11142	P11142	7.741|9.196|7.197	24.134	8.045	3	6.280|7.955|7.159	0	0	0	0	0	-13.342	1.133	0.54
P35908	Keratin, type II cytoskeletal 2 epidermal OS=Homo sapiens OX=9606 GN=KRT2 PE=1 SV=2	P35908	23	sp|P35908|K22E_HUMAN	639	FRS2_DMSO	P35908	P35908	1.244|2.366|1.280	4.89	1.63	3	5.259|0.530|1.069	0.002	0.006	0.002	0.006	0.002	-10.657	1.133	0.422
P33176	Kinesin-1 heavy chain OS=Homo sapiens OX=9606 GN=KIF5B PE=1 SV=1	P33176	39	sp|P33176|KINH_HUMAN	963	FRS2_DMSO	P33176	P33176	3.103|2.940|1.598	7.641	2.547	3	2.268|2.042|2.454	0	0	0	0	0	-13.349	1.133	0.507
O96000	NADH dehydrogenase [ubiquinone] 1 beta subcomplex subunit 10 OS=Homo sapiens OX=9606 GN=NDUFB10 PE=1 SV=3	O96000	4	sp|O96000|NDUBA_HUMAN	172	FRS2_DMSO	O96000	O96000	.|0.662|0.085	1.004	0.335	3	0.647|0.135|.	0.129	0.388	0.129	0.388	0.129	-13.02	1.133	0.288
Q9NP81	Serine--tRNA ligase, mitochondrial OS=Homo sapiens OX=9606 GN=SARS2 PE=1 SV=1	Q9NP81	4	sp|Q9NP81|SYSM_HUMAN	518	FRS2_DMSO	Q9NP81	Q9NP81	0.404|0.214|.	0.875	0.292	3	.|.|.	0.001	0.003	0.001	0.003	0.001	-13.349	1.133	0.44
P63151;Q66LE6	Serine/threonine-protein phosphatase 2A 55 kDa regulatory subunit B alpha isoform OS=Homo sapiens OX=9606 GN=PPP2R2A PE=1 SV=1	P63151	3	sp|P63151|2ABA_HUMAN	447	FRS2_DMSO	P63151;Q66LE6	P63151;Q66LE6	0.573|0.502|0.228	1.303	0.434	3	0.397|0.290|0.490	0	0	0	0	0	-13.349	1.133	0.511
Q9BVG9	Phosphatidylserine synthase 2 OS=Homo sapiens OX=9606 GN=PTDSS2 PE=1 SV=1	Q9BVG9	2	sp|Q9BVG9|PTSS2_HUMAN	487	FRS2_DMSO	Q9BVG9	Q9BVG9	0.358|.|.	0.873	0.291	3	.|.|.	0	0	0	0	0	-13.349	1.131	0.508
Q9NSY1	BMP-2-inducible protein kinase OS=Homo sapiens OX=9606 GN=BMP2K PE=1 SV=2	Q9NSY1	2	sp|Q9NSY1|BMP2K_HUMAN	1161	FRS2_DMSO	Q9NSY1	Q9NSY1	0.309|0.292|0.161	0.762	0.254	3	0.261|0.230|0.189	0	0	0	0	0	-13.349	1.13	0.525
Q9BTT4	Mediator of RNA polymerase II transcription subunit 10 OS=Homo sapiens OX=9606 GN=MED10 PE=1 SV=1	Q9BTT4	3	sp|Q9BTT4|MED10_HUMAN	135	FRS2_DMSO	Q9BTT4	Q9BTT4	0.714|0.697|0.923	2.334	0.778	3	0.818|0.649|0.615	0	0	0	0	0	-13.344	1.13	0.533
Q9BRS2	Serine/threonine-protein kinase RIO1 OS=Homo sapiens OX=9606 GN=RIOK1 PE=1 SV=2	Q9BRS2	19	sp|Q9BRS2|RIOK1_HUMAN	568	FRS2_DMSO	Q9BRS2	Q9BRS2	4.201|4.564|3.260	12.025	4.008	3	3.180|4.301|3.260	0	0	0	0	0	-13.349	1.13	0.555
A0A087WWU8	Tropomyosin 3 OS=Homo sapiens OX=9606 GN=TPM3 PE=1 SV=1	A0A087WWU8	5	tr|A0A087WWU8|A0A087WWU8_HUMAN	227	FRS2_DMSO	A0A087WWU8	A0A087WWU8	1.288|1.246|0.430	2.964	0.988	3	0.531|1.080|1.164	0	0	0	0	0	-13.005	1.13	0.546
K7EK43	Tubulin beta 6 class V (Fragment) OS=Homo sapiens OX=9606 GN=TUBB6 PE=1 SV=1	K7EK43	2	tr|K7EK43|K7EK43_HUMAN	31	FRS2_DMSO	K7EK43	K7EK43	1.106|1.266|0.821	3.194	1.065	3	0.854|1.060|0.922	0	0	0	0	0	-13.349	1.13	0.523
O94874	E3 UFM1-protein ligase 1 OS=Homo sapiens OX=9606 GN=UFL1 PE=1 SV=2	O94874	26	sp|O94874|UFL1_HUMAN	794	FRS2_DMSO	O94874	O94874	0.932|1.121|0.970	3.022	1.007	3	0.836|1.090|0.780	0	0	0	0	0	-13.305	1.129	0.57
P29692	Elongation factor 1-delta OS=Homo sapiens OX=9606 GN=EEF1D PE=1 SV=5	P29692	10	sp|P29692|EF1D_HUMAN	281	FRS2_DMSO	P29692	P29692	3.013|2.960|2.064	8.037	2.679	3	2.298|2.722|2.134	0	0	0	0	0	-13.349	1.129	0.538
Q8NHU6	Tudor domain-containing protein 7 OS=Homo sapiens OX=9606 GN=TDRD7 PE=1 SV=2	Q8NHU6	7	sp|Q8NHU6|TDRD7_HUMAN	1098	FRS2_DMSO	Q8NHU6	Q8NHU6	0.408|0.441|0.343	1.192	0.397	3	0.358|0.393|0.310	0	0	0	0	0	-13.349	1.128	0.552
P17812	CTP synthase 1 OS=Homo sapiens OX=9606 GN=CTPS1 PE=1 SV=2	P17812	21	sp|P17812|PYRG1_HUMAN	591	FRS2_DMSO	P17812	P17812	2.932|2.716|2.288	7.936	2.645	3	2.468|2.263|2.316	0	0	0	0	0	-13.349	1.127	0.552
Q9NZN8	CCR4-NOT transcription complex subunit 2 OS=Homo sapiens OX=9606 GN=CNOT2 PE=1 SV=1	Q9NZN8	5	sp|Q9NZN8|CNOT2_HUMAN	540	FRS2_DMSO	Q9NZN8	Q9NZN8	0.545|0.386|0.269	1.199	0.4	3	0.404|0.315|0.353	0	0.001	0	0.001	0	-13.349	1.126	0.454
Q9BW19	Kinesin-like protein KIFC1 OS=Homo sapiens OX=9606 GN=KIFC1 PE=1 SV=2	Q9BW19	8	sp|Q9BW19|KIFC1_HUMAN	673	FRS2_DMSO	Q9BW19	Q9BW19	0.489|0.478|0.452	1.418	0.473	3	0.422|0.365|0.480	0	0	0	0	0	-13.155	1.126	0.572
Q14CX7	N-alpha-acetyltransferase 25, NatB auxiliary subunit OS=Homo sapiens OX=9606 GN=NAA25 PE=1 SV=1	Q14CX7	13	sp|Q14CX7|NAA25_HUMAN	972	FRS2_DMSO	Q14CX7	Q14CX7	0.892|0.802|0.368	2.062	0.687	3	1.116|0.496|0.411	0.02	0.041	0.02	0.041	0.02	-10.355	1.126	0.374
Q13451	Peptidyl-prolyl cis-trans isomerase FKBP5 OS=Homo sapiens OX=9606 GN=FKBP5 PE=1 SV=2	Q13451	9	sp|Q13451|FKBP5_HUMAN	457	FRS2_DMSO	Q13451	Q13451	0.625|0.576|0.496	1.697	0.566	3	0.491|0.541|0.476	0	0	0	0	0	-13.349	1.126	0.554
O00541	Pescadillo homolog OS=Homo sapiens OX=9606 GN=PES1 PE=1 SV=1	O00541	9	sp|O00541|PESC_HUMAN	588	FRS2_DMSO	O00541	O00541	0.759|0.467|0.365	1.591	0.53	3	0.481|0.481|0.452	0.002	0.007	0.002	0.007	0.002	-13.349	1.126	0.422
Q9Y285	Phenylalanine--tRNA ligase alpha subunit OS=Homo sapiens OX=9606 GN=FARSA PE=1 SV=3	Q9Y285	11	sp|Q9Y285|SYFA_HUMAN	508	FRS2_DMSO	Q9Y285	Q9Y285	1.794|2.135|0.752	4.681	1.56	3	1.214|1.082|2.024	0.001	0.003	0.001	0.003	0.001	-13.349	1.126	0.436
P17987	T-complex protein 1 subunit alpha OS=Homo sapiens OX=9606 GN=TCP1 PE=1 SV=1	P17987	23	sp|P17987|TCPA_HUMAN	556	FRS2_DMSO	P17987	P17987	4.961|5.603|4.156	14.72	4.907	3	4.740|3.882|4.496	0	0	0	0	0	-13.349	1.126	0.543
P62736;P63267	Actin, aortic smooth muscle OS=Homo sapiens OX=9606 GN=ACTA2 PE=1 SV=1	P62736	2	sp|P62736|ACTA_HUMAN	377	FRS2_DMSO	P62736;P63267	P62736;P63267	1.558|1.624|0.957	4.139	1.38	3	0.911|1.815|1.114	0	0	0	0	0	-13.349	1.125	0.466
Q9BTE6	Alanyl-tRNA editing protein Aarsd1 OS=Homo sapiens OX=9606 GN=AARSD1 PE=1 SV=2	Q9BTE6	7	sp|Q9BTE6|AASD1_HUMAN	412	FRS2_DMSO	Q9BTE6	Q9BTE6	0.893|1.192|0.511	2.595	0.865	3	0.879|0.739|0.700	0.001	0.002	0.001	0.002	0.001	-13.349	1.125	0.448
Q8IWZ3	Ankyrin repeat and KH domain-containing protein 1 OS=Homo sapiens OX=9606 GN=ANKHD1 PE=1 SV=1	Q8IWZ3	12	sp|Q8IWZ3|ANKH1_HUMAN	2542	FRS2_DMSO	Q8IWZ3	Q8IWZ3	0.513|0.525|0.444	1.482	0.494	3	0.626|0.474|0.286	0	0.001	0	0.001	0	-9.801	1.125	0.461
P08758	Annexin A5 OS=Homo sapiens OX=9606 GN=ANXA5 PE=1 SV=2	P08758	14	sp|P08758|ANXA5_HUMAN	320	FRS2_DMSO	P08758	P08758	0.664|0.550|0.218	1.431	0.477	3	0.384|0.510|0.390	0	0	0	0	0	-14.121	1.125	0.487
P55209	Nucleosome assembly protein 1-like 1 OS=Homo sapiens OX=9606 GN=NAP1L1 PE=1 SV=1	P55209	6	sp|P55209|NP1L1_HUMAN	391	FRS2_DMSO	P55209	P55209	4.117|4.063|3.327	11.507	3.836	3	3.541|3.275|3.414	0	0	0	0	0	-13.349	1.125	0.559
O60271	C-Jun-amino-terminal kinase-interacting protein 4 OS=Homo sapiens OX=9606 GN=SPAG9 PE=1 SV=4	O60271	17	sp|O60271|JIP4_HUMAN	1321	FRS2_DMSO	O60271	O60271	.|0.353|.	0.868	0.289	3	.|.|.	0	0	0	0	0	-13.349	1.124	0.515
P42566	Epidermal growth factor receptor substrate 15 OS=Homo sapiens OX=9606 GN=EPS15 PE=1 SV=2	P42566	17	sp|P42566|EPS15_HUMAN	896	FRS2_DMSO	P42566	P42566	0.321|0.274|.	0.852	0.284	3	0.211|0.249|0.307	0	0	0	0	0	-13.07	1.124	0.568
Q15006	ER membrane protein complex subunit 2 OS=Homo sapiens OX=9606 GN=EMC2 PE=1 SV=1	Q15006	6	sp|Q15006|EMC2_HUMAN	297	FRS2_DMSO	Q15006	Q15006	0.618|0.771|0.801	2.19	0.73	3	0.540|0.623|0.814	0	0	0	0	0	-13.349	1.124	0.577
P61081	NEDD8-conjugating enzyme Ubc12 OS=Homo sapiens OX=9606 GN=UBE2M PE=1 SV=1	P61081	5	sp|P61081|UBC12_HUMAN	183	FRS2_DMSO	P61081	P61081	0.994|1.148|0.693	2.835	0.945	3	0.563|0.837|1.262	0.001	0.003	0.001	0.003	0.001	-12.376	1.124	0.433
P51148	Ras-related protein Rab-5C OS=Homo sapiens OX=9606 GN=RAB5C PE=1 SV=2	P51148	5	sp|P51148|RAB5C_HUMAN	216	FRS2_DMSO	P51148	P51148	1.486|1.890|1.457	4.833	1.611	3	1.260|1.671|1.400	0	0	0	0	0	-13.34	1.124	0.533
P21912	Succinate dehydrogenase [ubiquinone] iron-sulfur subunit, mitochondrial OS=Homo sapiens OX=9606 GN=SDHB PE=1 SV=3	P21912	6	sp|P21912|SDHB_HUMAN	280	FRS2_DMSO	P21912	P21912	0.553|0.887|0.358	1.798	0.599	3	0.502|0.480|0.629	0.005	0.016	0.005	0.016	0.005	-13.349	1.124	0.403
Q96GA3	Protein LTV1 homolog OS=Homo sapiens OX=9606 GN=LTV1 PE=1 SV=1	Q96GA3	12	sp|Q96GA3|LTV1_HUMAN	475	FRS2_DMSO	Q96GA3	Q96GA3	1.605|1.692|1.622	4.919	1.64	3	1.450|1.495|1.437	0	0	0	0	0	-13.022	1.123	0.574
Q01105	Protein SET OS=Homo sapiens OX=9606 GN=SET PE=1 SV=3	Q01105	5	sp|Q01105|SET_HUMAN	290	FRS2_DMSO	Q01105	Q01105	1.654|1.925|1.435	5.014	1.671	3	1.135|1.841|1.580	0	0	0	0	0	-13.349	1.123	0.581
O60885	Bromodomain-containing protein 4 OS=Homo sapiens OX=9606 GN=BRD4 PE=1 SV=2	O60885	11	sp|O60885|BRD4_HUMAN	1362	FRS2_DMSO	O60885	O60885	0.946|0.380|0.545	1.872	0.624	3	0.806|0.322|0.664	0.031	0.092	0.031	0.092	0.031	-10.826	1.122	0.363
P21333	Filamin-A OS=Homo sapiens OX=9606 GN=FLNA PE=1 SV=4	P21333	98	sp|P21333|FLNA_HUMAN	2647	FRS2_DMSO	P21333	P21333	15.148|11.815|7.621	34.584	11.528	3	9.913|9.973|10.978	0	0	0	0	0	-13.349	1.122	0.478
Q99747	Gamma-soluble NSF attachment protein OS=Homo sapiens OX=9606 GN=NAPG PE=1 SV=1	Q99747	11	sp|Q99747|SNAG_HUMAN	312	FRS2_DMSO	Q99747	Q99747	1.159|1.222|0.847	3.228	1.076	3	0.901|0.929|1.054	0	0	0	0	0	-13.349	1.122	0.542
Q02878	Large ribosomal subunit protein eL6 OS=Homo sapiens OX=9606 GN=RPL6 PE=1 SV=3	Q02878	11	sp|Q02878|RL6_HUMAN	288	FRS2_DMSO	Q02878	Q02878	2.819|3.723|2.378	8.92	2.973	3	2.060|3.334|2.710	0	0	0	0	0	-13.349	1.122	0.565
Q00653	Nuclear factor NF-kappa-B p100 subunit OS=Homo sapiens OX=9606 GN=NFKB2 PE=1 SV=4	Q00653	4	sp|Q00653|NFKB2_HUMAN	900	FRS2_DMSO	Q00653	Q00653	0.351|.|.	0.866	0.289	3	.|.|.	0	0	0	0	0	-13.349	1.122	0.518
P16615	Sarcoplasmic/endoplasmic reticulum calcium ATPase 2 OS=Homo sapiens OX=9606 GN=ATP2A2 PE=1 SV=1	P16615	25	sp|P16615|AT2A2_HUMAN	1042	FRS2_DMSO	P16615	P16615	2.115|2.413|2.006	6.534	2.178	3	1.855|2.109|1.872	0	0	0	0	0	-13.311	1.122	0.558
P37837	Transaldolase OS=Homo sapiens OX=9606 GN=TALDO1 PE=1 SV=2	P37837	14	sp|P37837|TALDO_HUMAN	337	FRS2_DMSO	P37837	P37837	0.262|0.446|.	0.966	0.322	3	.|0.210|0.394	0	0	0	0	0	-13.899	1.121	0.529
Q587I9	Vesicle transport protein SFT2C OS=Homo sapiens OX=9606 GN=SFT2D3 PE=2 SV=1	Q587I9	2	sp|Q587I9|SFT2C_HUMAN	215	FRS2_DMSO	Q587I9	Q587I9	0.102|0.168|0.126	0.397	0.132	3	0.103|.|0.135	0	0	0	0	0	-13.349	1.121	0.546
Y-FGCZCont00348	P00735 SWISS-PROT:P00735 (Bos taurus) Prothrombin precursor (Fragment)	Y-FGCZCont00348	6	zz|Y-FGCZCont00348|	625	FRS2_DMSO	Y-FGCZCont00348	Y-FGCZCont00348	0.970|1.004|0.568	2.543	0.848	3	0.874|0.838|0.592	0	0	0	0	0	-13.034	1.12	0.549
Q6QNY0	Biogenesis of lysosome-related organelles complex 1 subunit 3 OS=Homo sapiens OX=9606 GN=BLOC1S3 PE=1 SV=1	Q6QNY0	2	sp|Q6QNY0|BL1S3_HUMAN	202	FRS2_DMSO	Q6QNY0	Q6QNY0	0.350|.|.	0.865	0.288	3	.|.|.	0	0	0	0	0	-13.349	1.12	0.52
P0DP91;Q03468	Chimeric ERCC6-PGBD3 protein OS=Homo sapiens OX=9606 GN=ERCC6 PE=1 SV=1	P0DP91	2	sp|P0DP91|ERPG3_HUMAN	1061	FRS2_DMSO	P0DP91;Q03468	P0DP91;Q03468	0.179|0.361|0.324	0.864	0.288	3	.|.|.	0	0	0	0	0	-13.349	1.12	0.502
Q13315	Serine-protein kinase ATM OS=Homo sapiens OX=9606 GN=ATM PE=1 SV=4	Q13315	18	sp|Q13315|ATM_HUMAN	3056	FRS2_DMSO	Q13315	Q13315	0.437|0.209|0.231	0.877	0.292	3	.|0.261|.	0	0	0	0	0	-13.349	1.12	0.495
O95292	Vesicle-associated membrane protein-associated protein B/C OS=Homo sapiens OX=9606 GN=VAPB PE=1 SV=3	O95292	4	sp|O95292|VAPB_HUMAN	243	FRS2_DMSO	O95292	O95292	1.210|1.350|1.199	3.759	1.253	3	1.046|1.365|0.981	0	0	0	0	0	-13.231	1.12	0.578
P62834	Ras-related protein Rap-1A OS=Homo sapiens OX=9606 GN=RAP1A PE=1 SV=1	P62834	6	sp|P62834|RAP1A_HUMAN	184	FRS2_DMSO	P62834	P62834	2.655|3.028|3.513	9.196	3.065	3	2.600|3.489|2.267	0	0	0	0	0	-13.349	1.119	0.577
Q8TF05	Serine/threonine-protein phosphatase 4 regulatory subunit 1 OS=Homo sapiens OX=9606 GN=PPP4R1 PE=1 SV=1	Q8TF05	10	sp|Q8TF05|PP4R1_HUMAN	950	FRS2_DMSO	Q8TF05	Q8TF05	0.264|0.349|0.210	0.823	0.274	3	0.132|0.345|0.325	0	0	0	0	0	-12.023	1.119	0.543
P25445	Tumor necrosis factor receptor superfamily member 6 OS=Homo sapiens OX=9606 GN=FAS PE=1 SV=1	P25445	5	sp|P25445|TNR6_HUMAN	335	FRS2_DMSO	P25445	P25445	0.861|0.955|0.563	2.379	0.793	3	0.710|0.751|0.668	0	0	0	0	0	-13.349	1.119	0.521
P06576	ATP synthase subunit beta, mitochondrial OS=Homo sapiens OX=9606 GN=ATP5F1B PE=1 SV=3	P06576	18	sp|P06576|ATPB_HUMAN	529	FRS2_DMSO	P06576	P06576	2.492|2.413|1.780	6.685	2.228	3	2.104|2.413|1.560	0	0	0	0	0	-13.349	1.118	0.576
P31689	DnaJ homolog subfamily A member 1 OS=Homo sapiens OX=9606 GN=DNAJA1 PE=1 SV=2	P31689	12	sp|P31689|DNJA1_HUMAN	397	FRS2_DMSO	P31689	P31689	3.485|3.386|2.790	9.661	3.22	3	2.851|2.924|2.865	0	0	0	0	0	-13.349	1.118	0.56
Q9NZQ3	NCK-interacting protein with SH3 domain OS=Homo sapiens OX=9606 GN=NCKIPSD PE=1 SV=1	Q9NZQ3	8	sp|Q9NZQ3|SPN90_HUMAN	722	FRS2_DMSO	Q9NZQ3	Q9NZQ3	0.538|0.439|0.239	1.216	0.405	3	0.194|0.486|0.506	0.021	0.05	0.021	0.05	0.021	-9.119	1.118	0.373
P63151	Serine/threonine-protein phosphatase 2A 55 kDa regulatory subunit B alpha isoform OS=Homo sapiens OX=9606 GN=PPP2R2A PE=1 SV=1	P63151	6	sp|P63151|2ABA_HUMAN	447	FRS2_DMSO	P63151	P63151	1.384|1.299|0.987	3.67	1.223	3	1.125|1.110|1.050	0	0	0	0	0	-13.349	1.118	0.546
Q15005	Signal peptidase complex subunit 2 OS=Homo sapiens OX=9606 GN=SPCS2 PE=1 SV=3	Q15005	5	sp|Q15005|SPCS2_HUMAN	226	FRS2_DMSO	Q15005	Q15005	1.764|1.907|1.718	5.389	1.796	3	1.677|1.772|1.395	0	0	0	0	0	-13.184	1.118	0.572
O95721	Synaptosomal-associated protein 29 OS=Homo sapiens OX=9606 GN=SNAP29 PE=1 SV=1	O95721	8	sp|O95721|SNP29_HUMAN	258	FRS2_DMSO	O95721	O95721	0.336|0.672|0.356	1.364	0.455	3	0.372|0.445|.	0	0.001	0	0.001	0	-13.115	1.118	0.467
E9PRG8	Uncharacterized protein C11orf98 OS=Homo sapiens OX=9606 GN=C11orf98 PE=4 SV=2	E9PRG8	2	sp|E9PRG8|CK098_HUMAN	123	FRS2_DMSO	E9PRG8	E9PRG8	0.474|0.451|0.277	1.202	0.401	3	0.367|0.346|0.363	0	0	0	0	0	-13.349	1.118	0.525
Q96AX1	Vacuolar protein sorting-associated protein 33A OS=Homo sapiens OX=9606 GN=VPS33A PE=1 SV=1	Q96AX1	6	sp|Q96AX1|VP33A_HUMAN	596	FRS2_DMSO	Q96AX1	Q96AX1	0.190|0.171|0.141	0.502	0.167	3	0.203|0.172|0.096	0	0	0	0	0	-12.344	1.118	0.552
Q9H223	EH domain-containing protein 4 OS=Homo sapiens OX=9606 GN=EHD4 PE=1 SV=1	Q9H223	14	sp|Q9H223|EHD4_HUMAN	541	FRS2_DMSO	Q9H223	Q9H223	1.088|1.051|0.829	2.968	0.989	3	1.121|0.699|0.886	0	0	0	0	0	-13.349	1.117	0.583
P20042	Eukaryotic translation initiation factor 2 subunit 2 OS=Homo sapiens OX=9606 GN=EIF2S2 PE=1 SV=2	P20042	16	sp|P20042|IF2B_HUMAN	333	FRS2_DMSO	P20042	P20042	4.465|3.671|3.516	11.653	3.884	3	3.925|2.971|3.604	0	0	0	0	0	-13.345	1.117	0.545
Q53T59	HCLS1-binding protein 3 OS=Homo sapiens OX=9606 GN=HS1BP3 PE=1 SV=1	Q53T59	6	sp|Q53T59|H1BP3_HUMAN	392	FRS2_DMSO	Q53T59	Q53T59	0.200|.|.	0.714	0.238	3	.|0.358|0.127	0	0	0	0	0	-12.923	1.117	0.673
Q9H0B6	Kinesin light chain 2 OS=Homo sapiens OX=9606 GN=KLC2 PE=1 SV=1	Q9H0B6	11	sp|Q9H0B6|KLC2_HUMAN	622	FRS2_DMSO	Q9H0B6	Q9H0B6	0.778|0.635|0.511	1.923	0.641	3	0.576|0.583|0.563	0	0	0	0	0	-13.349	1.117	0.52
Q92823	Neuronal cell adhesion molecule OS=Homo sapiens OX=9606 GN=NRCAM PE=1 SV=3	Q92823	5	sp|Q92823|NRCAM_HUMAN	1304	FRS2_DMSO	Q92823	Q92823	.|0.149|.	0.663	0.221	3	0.103|0.282|0.267	0	0.001	0	0.001	0	-7.358	1.117	0.468
P27348;P31946;P31947;P61981;P62258;P63104;Q04917	14-3-3 protein theta OS=Homo sapiens OX=9606 GN=YWHAQ PE=1 SV=1	P27348	2	sp|P27348|1433T_HUMAN	245	FRS2_DMSO	P27348;P31946;P31947;P61981;P62258;P63104;Q04917	P27348;P31946;P31947;P61981;P62258;P63104;Q04917	2.018|1.566|1.403	4.987	1.662	3	1.054|1.750|1.789	0	0	0	0	0	-13.031	1.116	0.57
Q9HCK8	Chromodomain-helicase-DNA-binding protein 8 OS=Homo sapiens OX=9606 GN=CHD8 PE=1 SV=5	Q9HCK8	5	sp|Q9HCK8|CHD8_HUMAN	2581	FRS2_DMSO	Q9HCK8	Q9HCK8	0.237|0.216|.	0.71	0.237	3	0.257|0.209|0.178	0	0	0	0	0	-13.344	1.116	0.663
Q9HC35	Echinoderm microtubule-associated protein-like 4 OS=Homo sapiens OX=9606 GN=EML4 PE=1 SV=3	Q9HC35	8	sp|Q9HC35|EMAL4_HUMAN	981	FRS2_DMSO	Q9HC35	Q9HC35	0.452|0.346|0.415	1.213	0.404	3	0.370|0.368|0.350	0	0	0	0	0	-13.349	1.116	0.554
P52732	Kinesin-like protein KIF11 OS=Homo sapiens OX=9606 GN=KIF11 PE=1 SV=2	P52732	10	sp|P52732|KIF11_HUMAN	1056	FRS2_DMSO	P52732	P52732	0.758|0.617|0.711	2.086	0.695	3	.|0.794|0.489	0	0	0	0	0	-13.349	1.116	0.57
Q9BYN8	Small ribosomal subunit protein mS26 OS=Homo sapiens OX=9606 GN=MRPS26 PE=1 SV=1	Q9BYN8	2	sp|Q9BYN8|RT26_HUMAN	205	FRS2_DMSO	Q9BYN8	Q9BYN8	0.418|0.385|.	1.06	0.353	3	0.260|0.325|0.375	0	0	0	0	0	-13.349	1.116	0.558
P62263	Small ribosomal subunit protein uS11 OS=Homo sapiens OX=9606 GN=RPS14 PE=1 SV=3	P62263	4	sp|P62263|RS14_HUMAN	151	FRS2_DMSO	P62263	P62263	6.349|6.388|5.127	17.863	5.954	3	5.873|5.165|5.009	0	0	0	0	0	-13.349	1.116	0.561
P52594	Arf-GAP domain and FG repeat-containing protein 1 OS=Homo sapiens OX=9606 GN=AGFG1 PE=1 SV=2	P52594	7	sp|P52594|AGFG1_HUMAN	562	FRS2_DMSO	P52594	P52594	1.226|0.433|0.215	1.874	0.625	3	0.239|1.632|0.450	0.132	0.342	0.132	0.342	0.132	-5.144	1.115	0.287
P13804	Electron transfer flavoprotein subunit alpha, mitochondrial OS=Homo sapiens OX=9606 GN=ETFA PE=1 SV=1	P13804	9	sp|P13804|ETFA_HUMAN	333	FRS2_DMSO	P13804	P13804	0.617|0.603|0.521	1.741	0.58	3	0.404|0.611|0.571	0	0	0	0	0	-13.349	1.115	0.588
O15371	Eukaryotic translation initiation factor 3 subunit D OS=Homo sapiens OX=9606 GN=EIF3D PE=1 SV=1	O15371	13	sp|O15371|EIF3D_HUMAN	548	FRS2_DMSO	O15371	O15371	2.299|1.725|1.641	5.665	1.888	3	1.557|1.647|1.892	0	0	0	0	0	-13.349	1.115	0.519
P52907	F-actin-capping protein subunit alpha-1 OS=Homo sapiens OX=9606 GN=CAPZA1 PE=1 SV=3	P52907	8	sp|P52907|CAZA1_HUMAN	286	FRS2_DMSO	P52907	P52907	2.562|2.166|1.706	6.434	2.145	3	1.806|2.015|1.956	0	0	0	0	0	-13.349	1.115	0.528
P60953	Cell division control protein 42 homolog OS=Homo sapiens OX=9606 GN=CDC42 PE=1 SV=2	P60953	6	sp|P60953|CDC42_HUMAN	191	FRS2_DMSO	P60953	P60953	1.157|1.489|0.817	3.463	1.154	3	1.050|1.023|1.035	0	0	0	0	0	-13.349	1.114	0.492
Q9BQA1	Methylosome protein WDR77 OS=Homo sapiens OX=9606 GN=WDR77 PE=1 SV=1	Q9BQA1	8	sp|Q9BQA1|MEP50_HUMAN	342	FRS2_DMSO	Q9BQA1	Q9BQA1	4.252|4.521|4.128	12.9	4.3	3	3.940|4.078|3.577	0	0	0	0	0	-13.184	1.114	0.574
Q9NQC3	Reticulon-4 OS=Homo sapiens OX=9606 GN=RTN4 PE=1 SV=2	Q9NQC3	5	sp|Q9NQC3|RTN4_HUMAN	1192	FRS2_DMSO	Q9NQC3	Q9NQC3	2.304|2.510|2.209	7.023	2.341	3	1.963|2.316|2.042	0	0	0	0	0	-13.258	1.114	0.571
Q9BZX2	Uridine-cytidine kinase 2 OS=Homo sapiens OX=9606 GN=UCK2 PE=1 SV=1	Q9BZX2	5	sp|Q9BZX2|UCK2_HUMAN	261	FRS2_DMSO	Q9BZX2	Q9BZX2	0.608|0.667|0.483	1.758	0.586	3	0.491|0.497|0.595	0	0	0	0	0	-13.349	1.114	0.547
Q14839	Chromodomain-helicase-DNA-binding protein 4 OS=Homo sapiens OX=9606 GN=CHD4 PE=1 SV=2	Q14839	39	sp|Q14839|CHD4_HUMAN	1912	FRS2_DMSO	Q14839	Q14839	2.095|2.099|1.760	5.954	1.985	3	2.095|1.680|1.613	0	0	0	0	0	-13.349	1.113	0.567
P26641	Elongation factor 1-gamma OS=Homo sapiens OX=9606 GN=EEF1G PE=1 SV=3	P26641	16	sp|P26641|EF1G_HUMAN	437	FRS2_DMSO	P26641	P26641	4.907|4.759|3.517	13.183	4.394	3	3.728|3.942|4.186	0	0	0	0	0	-13.349	1.113	0.549
O14647	Chromodomain-helicase-DNA-binding protein 2 OS=Homo sapiens OX=9606 GN=CHD2 PE=1 SV=2	O14647	21	sp|O14647|CHD2_HUMAN	1828	FRS2_DMSO	O14647	O14647	1.481|1.298|1.310	4.09	1.363	3	1.348|1.137|1.201	0	0	0	0	0	-13.228	1.112	0.568
Q13825	Methylglutaconyl-CoA hydratase, mitochondrial OS=Homo sapiens OX=9606 GN=AUH PE=1 SV=1	Q13825	4	sp|Q13825|AUHM_HUMAN	339	FRS2_DMSO	Q13825	Q13825	0.546|0.501|0.187	1.234	0.411	3	0.692|0.371|0.197	0.044	0.08	0.044	0.08	0.044	-8.99	1.112	0.353
P22061	Protein-L-isoaspartate(D-aspartate) O-methyltransferase OS=Homo sapiens OX=9606 GN=PCMT1 PE=1 SV=4	P22061	7	sp|P22061|PIMT_HUMAN	227	FRS2_DMSO	P22061	P22061	1.042|1.151|0.931	3.124	1.041	3	0.910|1.078|0.837	0	0	0	0	0	-13.349	1.112	0.561
P31431	Syndecan-4 OS=Homo sapiens OX=9606 GN=SDC4 PE=1 SV=2	P31431	3	sp|P31431|SDC4_HUMAN	198	FRS2_DMSO	P31431	P31431	0.824|0.753|1.043	2.62	0.873	3	0.756|0.920|0.696	0	0	0	0	0	-13.349	1.112	0.53
O75794	Cell division cycle protein 123 homolog OS=Homo sapiens OX=9606 GN=CDC123 PE=1 SV=1	O75794	4	sp|O75794|CD123_HUMAN	336	FRS2_DMSO	O75794	O75794	0.486|0.501|0.329	1.317	0.439	3	0.405|0.392|0.388	0	0	0	0	0	-13.349	1.111	0.541
O60725	Protein-S-isoprenylcysteine O-methyltransferase OS=Homo sapiens OX=9606 GN=ICMT PE=1 SV=1	O60725	2	sp|O60725|ICMT_HUMAN	284	FRS2_DMSO	O60725	O60725	0.483|0.445|0.426	1.354	0.451	3	0.431|0.448|0.347	0	0	0	0	0	-13.266	1.111	0.572
Q8WUY1	Protein THEM6 OS=Homo sapiens OX=9606 GN=THEM6 PE=1 SV=2	Q8WUY1	8	sp|Q8WUY1|THEM6_HUMAN	208	FRS2_DMSO	Q8WUY1	Q8WUY1	0.721|0.841|0.613	2.175	0.725	3	0.608|0.661|0.692	0	0	0	0	0	-13.349	1.11	0.543
O94851	[F-actin]-monooxygenase MICAL2 OS=Homo sapiens OX=9606 GN=MICAL2 PE=1 SV=2	O94851	15	sp|O94851|MICA2_HUMAN	1957	FRS2_DMSO	O94851	O94851	0.843|1.081|0.944	2.868	0.956	3	0.848|1.073|0.704	0	0	0	0	0	-13.349	1.109	0.58
Q6XZF7	Dynamin-binding protein OS=Homo sapiens OX=9606 GN=DNMBP PE=1 SV=1	Q6XZF7	3	sp|Q6XZF7|DNMBP_HUMAN	1577	FRS2_DMSO	Q6XZF7	Q6XZF7	0.230|0.369|.	0.856	0.285	3	.|.|.	0	0	0	0	0	-13.349	1.109	0.494
P78345	Ribonuclease P protein subunit p38 OS=Homo sapiens OX=9606 GN=RPP38 PE=1 SV=2	P78345	5	sp|P78345|RPP38_HUMAN	283	FRS2_DMSO	P78345	P78345	.|0.341|0.092	0.689	0.23	3	0.186|0.264|0.181	0	0	0	0	0	-13.349	1.109	0.504
P08708	Small ribosomal subunit protein eS17 OS=Homo sapiens OX=9606 GN=RPS17 PE=1 SV=2	P08708	5	sp|P08708|RS17_HUMAN	135	FRS2_DMSO	P08708	P08708	2.352|2.105|1.541	5.998	1.999	3	1.902|1.738|1.772	0	0	0	0	0	-13.349	1.109	0.536
Q02218	2-oxoglutarate dehydrogenase complex component E1 OS=Homo sapiens OX=9606 GN=OGDH PE=1 SV=3	Q02218	25	sp|Q02218|ODO1_HUMAN	1023	FRS2_DMSO	Q02218	Q02218	0.912|0.598|.	1.767	0.589	3	0.509|.|0.555	0.011	0.033	0.011	0.033	0.011	-13.674	1.108	0.387
Q676U5	Autophagy-related protein 16-1 OS=Homo sapiens OX=9606 GN=ATG16L1 PE=1 SV=2	Q676U5	4	sp|Q676U5|A16L1_HUMAN	607	FRS2_DMSO	Q676U5	Q676U5	0.334|0.253|.	0.844	0.281	3	.|.|0.254	0	0	0	0	0	-13.349	1.108	0.578
Q9HD42	Charged multivesicular body protein 1a OS=Homo sapiens OX=9606 GN=CHMP1A PE=1 SV=1	Q9HD42	4	sp|Q9HD42|CHM1A_HUMAN	196	FRS2_DMSO	Q9HD42	Q9HD42	2.254|2.157|2.034	6.445	2.148	3	2.208|1.943|1.697	0	0	0	0	0	-13.264	1.108	0.576
Q13619	Cullin-4A OS=Homo sapiens OX=9606 GN=CUL4A PE=1 SV=3	Q13619	7	sp|Q13619|CUL4A_HUMAN	759	FRS2_DMSO	Q13619	Q13619	0.500|0.466|.	1.223	0.408	3	0.526|0.254|0.373	0	0.001	0	0.001	0	-13.349	1.108	0.453
Q14315	Filamin-C OS=Homo sapiens OX=9606 GN=FLNC PE=1 SV=3	Q14315	64	sp|Q14315|FLNC_HUMAN	2725	FRS2_DMSO	Q14315	Q14315	3.242|2.926|2.368	8.537	2.846	3	2.552|2.667|2.492	0	0	0	0	0	-13.349	1.108	0.55
O76003	Glutaredoxin-3 OS=Homo sapiens OX=9606 GN=GLRX3 PE=1 SV=2	O76003	11	sp|O76003|GLRX3_HUMAN	335	FRS2_DMSO	O76003	O76003	0.398|0.200|.	0.855	0.285	3	.|.|.	0	0.001	0	0.001	0	-13.815	1.108	0.458
P11216	Glycogen phosphorylase, brain form OS=Homo sapiens OX=9606 GN=PYGB PE=1 SV=5	P11216	21	sp|P11216|PYGB_HUMAN	843	FRS2_DMSO	P11216	P11216	0.910|1.322|0.755	2.987	0.996	3	0.624|0.903|1.286	0.001	0.003	0.001	0.003	0.001	-13.349	1.108	0.436
Q16644	MAP kinase-activated protein kinase 3 OS=Homo sapiens OX=9606 GN=MAPKAPK3 PE=1 SV=1	Q16644	3	sp|Q16644|MAPK3_HUMAN	382	FRS2_DMSO	Q16644	Q16644	0.395|0.262|0.129	0.787	0.262	3	0.237|.|.	0	0	0	0	0	-13.349	1.108	0.5
Q9H974	Queuine tRNA-ribosyltransferase accessory subunit 2 OS=Homo sapiens OX=9606 GN=QTRT2 PE=1 SV=1	Q9H974	2	sp|Q9H974|QTRT2_HUMAN	415	FRS2_DMSO	Q9H974	Q9H974	0.340|.|.	0.855	0.285	3	.|.|.	0	0	0	0	0	-13.349	1.108	0.534
Q9BQ61	Telomerase RNA component interacting RNase OS=Homo sapiens OX=9606 GN=TRIR PE=1 SV=1	Q9BQ61	2	sp|Q9BQ61|TRIR_HUMAN	176	FRS2_DMSO	Q9BQ61	Q9BQ61	1.324|1.256|0.954	3.534	1.178	3	1.250|1.080|0.891	0	0	0	0	0	-13.349	1.108	0.565
P04350	Tubulin beta-4A chain OS=Homo sapiens OX=9606 GN=TUBB4A PE=1 SV=2	P04350	2	sp|P04350|TBB4A_HUMAN	444	FRS2_DMSO	P04350	P04350	0.370|0.394|0.336	1.1	0.367	3	0.292|0.409|0.303	0	0	0	0	0	-13.343	1.108	0.583
Q16831	Uridine phosphorylase 1 OS=Homo sapiens OX=9606 GN=UPP1 PE=1 SV=1	Q16831	9	sp|Q16831|UPP1_HUMAN	310	FRS2_DMSO	Q16831	Q16831	1.002|1.265|0.813	3.08	1.027	3	0.933|0.981|0.868	0	0	0	0	0	-13.349	1.108	0.516
Q13425	Beta-2-syntrophin OS=Homo sapiens OX=9606 GN=SNTB2 PE=1 SV=1	Q13425	10	sp|Q13425|SNTB2_HUMAN	540	FRS2_DMSO	Q13425	Q13425	0.923|0.849|0.543	2.314	0.771	3	0.857|0.662|0.596	0	0	0	0	0	-13.349	1.107	0.554
P0DMV8;P0DMV9;P48741	Heat shock 70 kDa protein 1A OS=Homo sapiens OX=9606 GN=HSPA1A PE=1 SV=1	P0DMV8	2	sp|P0DMV8|HS71A_HUMAN	641	FRS2_DMSO	P0DMV8;P0DMV9;P48741	P0DMV8;P0DMV9;P48741	1.006|1.098|1.146	3.25	1.083	3	0.934|1.093|0.918	0	0	0	0	0	-13.32	1.107	0.574
P51991	Heterogeneous nuclear ribonucleoprotein A3 OS=Homo sapiens OX=9606 GN=HNRNPA3 PE=1 SV=2	P51991	8	sp|P51991|ROA3_HUMAN	378	FRS2_DMSO	P51991	P51991	2.586|2.561|1.763	6.91	2.303	3	2.126|2.100|2.016	0	0	0	0	0	-13.349	1.107	0.546
Q9HAU5	Regulator of nonsense transcripts 2 OS=Homo sapiens OX=9606 GN=UPF2 PE=1 SV=1	Q9HAU5	15	sp|Q9HAU5|RENT2_HUMAN	1272	FRS2_DMSO	Q9HAU5	Q9HAU5	0.584|0.625|0.552	1.76	0.587	3	0.854|0.372|0.469	0.001	0.001	0.001	0.001	0.001	-8.215	1.107	0.447
Q6UXN9	WD repeat-containing protein 82 OS=Homo sapiens OX=9606 GN=WDR82 PE=1 SV=1	Q6UXN9	7	sp|Q6UXN9|WDR82_HUMAN	313	FRS2_DMSO	Q6UXN9	Q6UXN9	0.996|1.082|0.622	2.7	0.9	3	0.917|0.775|0.757	0	0	0	0	0	-13.349	1.107	0.525
P49736	DNA replication licensing factor MCM2 OS=Homo sapiens OX=9606 GN=MCM2 PE=1 SV=4	P49736	24	sp|P49736|MCM2_HUMAN	904	FRS2_DMSO	P49736	P49736	1.719|1.142|0.796	3.657	1.219	3	1.340|1.050|0.953	0	0	0	0	0	-13.349	1.106	0.492
P34931	Heat shock 70 kDa protein 1-like OS=Homo sapiens OX=9606 GN=HSPA1L PE=1 SV=2	P34931	5	sp|P34931|HS71L_HUMAN	641	FRS2_DMSO	P34931	P34931	1.694|1.695|1.708	5.098	1.699	3	1.347|1.610|1.674	0	0	0	0	0	-13.002	1.106	0.582
O43837	Isocitrate dehydrogenase [NAD] subunit beta, mitochondrial OS=Homo sapiens OX=9606 GN=IDH3B PE=1 SV=2	O43837	11	sp|O43837|IDH3B_HUMAN	385	FRS2_DMSO	O43837	O43837	0.542|0.461|.	1.26	0.42	3	0.277|0.459|0.431	0	0	0	0	0	-13.349	1.106	0.526
P61619;Q9H9S3	Protein transport protein Sec61 subunit alpha isoform 1 OS=Homo sapiens OX=9606 GN=SEC61A1 PE=1 SV=2	P61619	4	sp|P61619|S61A1_HUMAN	476	FRS2_DMSO	P61619;Q9H9S3	P61619;Q9H9S3	2.742|3.144|2.115	8.001	2.667	3	2.337|2.862|2.097	0	0	0	0	0	-13.349	1.106	0.547
Q6UX04	Spliceosome-associated protein CWC27 homolog OS=Homo sapiens OX=9606 GN=CWC27 PE=1 SV=1	Q6UX04	3	sp|Q6UX04|CWC27_HUMAN	472	FRS2_DMSO	Q6UX04	Q6UX04	0.513|0.483|0.399	1.395	0.465	3	0.469|0.463|0.341	0	0	0	0	0	-13.349	1.106	0.574
Q07817	Bcl-2-like protein 1 OS=Homo sapiens OX=9606 GN=BCL2L1 PE=1 SV=1	Q07817	3	sp|Q07817|B2CL1_HUMAN	233	FRS2_DMSO	Q07817	Q07817	0.414|0.340|0.228	0.981	0.327	3	.|0.272|0.322	0	0	0	0	0	-13.349	1.105	0.548
Q9Y2H0	Disks large-associated protein 4 OS=Homo sapiens OX=9606 GN=DLGAP4 PE=1 SV=3	Q9Y2H0	4	sp|Q9Y2H0|DLGP4_HUMAN	992	FRS2_DMSO	Q9Y2H0	Q9Y2H0	0.568|0.658|0.230	1.456	0.485	3	0.428|0.577|0.342	0	0	0	0	0	-13.349	1.105	0.512
L0R8F8	Mitochondrial ribosome and complex I assembly factor AltMIEF1 OS=Homo sapiens OX=9606 GN=MIEF1 PE=1 SV=1	L0R8F8	3	sp|L0R8F8|MIDUO_HUMAN	70	FRS2_DMSO	L0R8F8	L0R8F8	0.305|0.209|0.182	0.696	0.232	3	.|0.176|0.250	0	0	0	0	0	-13.349	1.105	0.548
Q15042	Rab3 GTPase-activating protein catalytic subunit OS=Homo sapiens OX=9606 GN=RAB3GAP1 PE=1 SV=3	Q15042	14	sp|Q15042|RB3GP_HUMAN	981	FRS2_DMSO	Q15042	Q15042	0.562|0.540|0.367	1.47	0.49	3	0.457|0.405|0.472	0	0	0	0	0	-13.349	1.105	0.542
Q96EU7	C1GALT1-specific chaperone 1 OS=Homo sapiens OX=9606 GN=C1GALT1C1 PE=1 SV=1	Q96EU7	4	sp|Q96EU7|C1GLC_HUMAN	318	FRS2_DMSO	Q96EU7	Q96EU7	.|0.222|.	0.737	0.246	3	.|0.475|0.104	0	0	0	0	0	-13.349	1.104	0.675
Q9Y3D9	Small ribosomal subunit protein mS23 OS=Homo sapiens OX=9606 GN=MRPS23 PE=1 SV=2	Q9Y3D9	4	sp|Q9Y3D9|RT23_HUMAN	190	FRS2_DMSO	Q9Y3D9	Q9Y3D9	0.605|0.603|0.524	1.732	0.577	3	0.343|0.681|0.613	0	0	0	0	0	-11.423	1.104	0.492
Q8TB03	Uncharacterized protein CXorf38 OS=Homo sapiens OX=9606 GN=CXorf38 PE=1 SV=1	Q8TB03	2	sp|Q8TB03|CX038_HUMAN	319	FRS2_DMSO	Q8TB03	Q8TB03	.|0.138|.	0.653	0.218	3	0.159|0.183|0.262	0	0	0	0	0	-13.349	1.103	0.681
Q9P2X0	Dolichol-phosphate mannosyltransferase subunit 3 OS=Homo sapiens OX=9606 GN=DPM3 PE=1 SV=2	Q9P2X0	2	sp|Q9P2X0|DPM3_HUMAN	92	FRS2_DMSO	Q9P2X0	Q9P2X0	0.496|0.633|0.581	1.71	0.57	3	0.463|0.573|0.522	0	0	0	0	0	-13.349	1.102	0.562
Q9Y3U8	Large ribosomal subunit protein eL36 OS=Homo sapiens OX=9606 GN=RPL36 PE=1 SV=3	Q9Y3U8	3	sp|Q9Y3U8|RL36_HUMAN	105	FRS2_DMSO	Q9Y3U8	Q9Y3U8	1.685|1.466|0.884	4.035	1.345	3	1.088|1.299|1.288	0	0	0	0	0	-13.349	1.102	0.511
Q96T76	MMS19 nucleotide excision repair protein homolog OS=Homo sapiens OX=9606 GN=MMS19 PE=1 SV=2	Q96T76	11	sp|Q96T76|MMS19_HUMAN	1030	FRS2_DMSO	Q96T76	Q96T76	0.283|0.477|0.592	1.351	0.45	3	0.661|0.460|0.225	0.018	0.044	0.018	0.044	0.018	-8.497	1.102	0.376
Q14966	Zinc finger protein 638 OS=Homo sapiens OX=9606 GN=ZNF638 PE=1 SV=2	Q14966	8	sp|Q14966|ZN638_HUMAN	1978	FRS2_DMSO	Q14966	Q14966	0.308|0.272|0.320	0.9	0.3	3	0.211|0.296|0.323	0	0	0	0	0	-13.349	1.102	0.591
Q5VWQ8;Q9UJF2	Disabled homolog 2-interacting protein OS=Homo sapiens OX=9606 GN=DAB2IP PE=1 SV=2	Q5VWQ8	2	sp|Q5VWQ8|DAB2P_HUMAN	1189	FRS2_DMSO	Q5VWQ8;Q9UJF2	Q5VWQ8;Q9UJF2	0.290|0.302|.	0.85	0.283	3	.|.|.	0	0	0	0	0	-13.349	1.101	0.583
Q9Y6E2	eIF5-mimic protein 1 OS=Homo sapiens OX=9606 GN=BZW2 PE=1 SV=1	Q9Y6E2	12	sp|Q9Y6E2|5MP1_HUMAN	419	FRS2_DMSO	Q9Y6E2	Q9Y6E2	1.471|1.247|1.334	4.052	1.351	3	1.568|1.123|1.050	0	0	0	0	0	-13.345	1.101	0.589
P52815	Large ribosomal subunit protein bL12m OS=Homo sapiens OX=9606 GN=MRPL12 PE=1 SV=2	P52815	3	sp|P52815|RM12_HUMAN	198	FRS2_DMSO	P52815	P52815	1.011|0.848|0.664	2.522	0.841	3	0.864|0.675|0.764	0	0	0	0	0	-13.349	1.101	0.531
Q66K74	Microtubule-associated protein 1S OS=Homo sapiens OX=9606 GN=MAP1S PE=1 SV=2	Q66K74	7	sp|Q66K74|MAP1S_HUMAN	1059	FRS2_DMSO	Q66K74	Q66K74	0.839|0.764|0.539	2.143	0.714	3	0.790|0.576|0.599	0	0	0	0	0	-13.349	1.101	0.556
P20020	Plasma membrane calcium-transporting ATPase 1 OS=Homo sapiens OX=9606 GN=ATP2B1 PE=1 SV=4	P20020	12	sp|P20020|AT2B1_HUMAN	1220	FRS2_DMSO	P20020	P20020	0.405|0.613|0.340	1.358	0.453	3	0.513|0.442|0.307	0	0	0	0	0	-13.349	1.101	0.512
P43034	Platelet-activating factor acetylhydrolase IB subunit beta OS=Homo sapiens OX=9606 GN=PAFAH1B1 PE=1 SV=2	P43034	15	sp|P43034|LIS1_HUMAN	410	FRS2_DMSO	P43034	P43034	1.033|1.140|0.630	2.803	0.934	3	0.857|0.820|0.869	0	0	0	0	0	-13.349	1.101	0.522
Q9UPN6	SR-related and CTD-associated factor 8 OS=Homo sapiens OX=9606 GN=SCAF8 PE=1 SV=1	Q9UPN6	7	sp|Q9UPN6|SCAF8_HUMAN	1271	FRS2_DMSO	Q9UPN6	Q9UPN6	0.579|0.605|0.508	1.692	0.564	3	0.510|0.556|0.474	0	0	0	0	0	-13.349	1.101	0.572
Q9BZE9	Tether containing UBX domain for GLUT4 OS=Homo sapiens OX=9606 GN=ASPSCR1 PE=1 SV=1	Q9BZE9	9	sp|Q9BZE9|ASPC1_HUMAN	553	FRS2_DMSO	Q9BZE9	Q9BZE9	0.548|0.555|0.207	1.311	0.437	3	0.504|0.506|0.245	0.004	0.006	0.004	0.006	0.004	-13.349	1.101	0.411
P23526	Adenosylhomocysteinase OS=Homo sapiens OX=9606 GN=AHCY PE=1 SV=4	P23526	15	sp|P23526|SAHH_HUMAN	432	FRS2_DMSO	P23526	P23526	2.681|1.814|0.971	5.466	1.822	3	.|1.656|.	0.003	0.008	0.003	0.008	0.003	-13.349	1.1	0.418
P30622	CAP-Gly domain-containing linker protein 1 OS=Homo sapiens OX=9606 GN=CLIP1 PE=1 SV=2	P30622	20	sp|P30622|CLIP1_HUMAN	1438	FRS2_DMSO	P30622	P30622	0.466|0.183|0.123	0.772	0.257	3	.|0.145|0.379	0.002	0.006	0.002	0.006	0.002	-12.951	1.1	0.424
Q99627	COP9 signalosome complex subunit 8 OS=Homo sapiens OX=9606 GN=COPS8 PE=1 SV=1	Q99627	3	sp|Q99627|CSN8_HUMAN	209	FRS2_DMSO	Q99627	Q99627	0.593|0.639|0.391	1.623	0.541	3	0.376|0.481|0.659	0	0	0	0	0	-13.349	1.1	0.571
Q9NVM6	DnaJ homolog subfamily C member 17 OS=Homo sapiens OX=9606 GN=DNAJC17 PE=1 SV=1	Q9NVM6	3	sp|Q9NVM6|DJC17_HUMAN	304	FRS2_DMSO	Q9NVM6	Q9NVM6	.|0.286|.	0.8	0.267	3	0.285|0.160|0.313	0	0	0	0	0	-10.949	1.1	0.507
Q7Z2Z2	Elongation factor-like GTPase 1 OS=Homo sapiens OX=9606 GN=EFL1 PE=1 SV=2	Q7Z2Z2	8	sp|Q7Z2Z2|EFL1_HUMAN	1120	FRS2_DMSO	Q7Z2Z2	Q7Z2Z2	0.624|0.597|0.357	1.578	0.526	3	0.491|0.411|0.542	0	0	0	0	0	-13.349	1.1	0.531
Q9HCU5	Prolactin regulatory element-binding protein OS=Homo sapiens OX=9606 GN=PREB PE=1 SV=2	Q9HCU5	7	sp|Q9HCU5|PREB_HUMAN	417	FRS2_DMSO	Q9HCU5	Q9HCU5	0.559|0.611|0.501	1.67	0.557	3	0.474|0.519|0.528	0	0	0	0	0	-13.349	1.1	0.567
P06733	Alpha-enolase OS=Homo sapiens OX=9606 GN=ENO1 PE=1 SV=2	P06733	16	sp|P06733|ENOA_HUMAN	434	FRS2_DMSO	P06733	P06733	1.501|2.621|0.799	4.921	1.64	3	1.043|1.738|1.839	0.003	0.008	0.003	0.008	0.003	-13.582	1.098	0.417
P47755	F-actin-capping protein subunit alpha-2 OS=Homo sapiens OX=9606 GN=CAPZA2 PE=1 SV=3	P47755	8	sp|P47755|CAZA2_HUMAN	286	FRS2_DMSO	P47755	P47755	0.988|0.873|0.809	2.67	0.89	3	0.884|0.923|0.652	0	0	0	0	0	-13.349	1.098	0.581
Q9H910	Jupiter microtubule associated homolog 2 OS=Homo sapiens OX=9606 GN=JPT2 PE=1 SV=1	Q9H910	6	sp|Q9H910|JUPI2_HUMAN	190	FRS2_DMSO	Q9H910	Q9H910	1.696|3.030|1.407	6.133	2.044	3	2.193|2.219|1.326	0.001	0.003	0.001	0.003	0.001	-13.349	1.098	0.438
Q9HCS7	Pre-mRNA-splicing factor SYF1 OS=Homo sapiens OX=9606 GN=XAB2 PE=1 SV=2	Q9HCS7	4	sp|Q9HCS7|SYF1_HUMAN	855	FRS2_DMSO	Q9HCS7	Q9HCS7	0.098|.|0.063	0.418	0.139	3	.|0.113|0.142	0	0	0	0	0	-13.349	1.098	0.671
Q14997	Proteasome activator complex subunit 4 OS=Homo sapiens OX=9606 GN=PSME4 PE=1 SV=2	Q14997	4	sp|Q14997|PSME4_HUMAN	1843	FRS2_DMSO	Q14997	Q14997	.|0.333|.	0.847	0.282	3	.|.|.	0	0	0	0	0	-13.349	1.098	0.546
Q9P2J5	Leucine--tRNA ligase, cytoplasmic OS=Homo sapiens OX=9606 GN=LARS1 PE=1 SV=2	Q9P2J5	32	sp|Q9P2J5|SYLC_HUMAN	1176	FRS2_DMSO	Q9P2J5	Q9P2J5	2.395|1.906|1.236	5.538	1.846	3	2.041|1.383|1.686	0	0	0	0	0	-13.349	1.097	0.54
Q9BY42	Replication termination factor 2 OS=Homo sapiens OX=9606 GN=RTF2 PE=1 SV=3	Q9BY42	4	sp|Q9BY42|RTF2_HUMAN	306	FRS2_DMSO	Q9BY42	Q9BY42	0.634|0.678|0.722	2.034	0.678	3	0.617|0.700|0.546	0	0	0	0	0	-13.325	1.097	0.576
Q9Y6J9	TAF6-like RNA polymerase II p300/CBP-associated factor-associated factor 65 kDa subunit 6L OS=Homo sapiens OX=9606 GN=TAF6L PE=1 SV=1	Q9Y6J9	2	sp|Q9Y6J9|TAF6L_HUMAN	622	FRS2_DMSO	Q9Y6J9	Q9Y6J9	0.259|0.297|.	0.814	0.271	3	.|.|0.247	0	0	0	0	0	-13.322	1.097	0.661
P49750	YLP motif-containing protein 1 OS=Homo sapiens OX=9606 GN=YLPM1 PE=1 SV=4	P49750	5	sp|P49750|YLPM1_HUMAN	2146	FRS2_DMSO	P49750	P49750	.|0.332|.	0.847	0.282	3	.|.|.	0	0	0	0	0	-13.349	1.097	0.548
O43264	Centromere/kinetochore protein zw10 homolog OS=Homo sapiens OX=9606 GN=ZW10 PE=1 SV=3	O43264	11	sp|O43264|ZW10_HUMAN	779	FRS2_DMSO	O43264	O43264	0.192|0.266|0.202	0.66	0.22	3	0.295|0.173|0.158	0	0	0	0	0	-13.349	1.096	0.488
Q68DH5	G-protein coupled receptor-associated protein LMBRD2 OS=Homo sapiens OX=9606 GN=LMBRD2 PE=1 SV=1	Q68DH5	2	sp|Q68DH5|LMBD2_HUMAN	695	FRS2_DMSO	Q68DH5	Q68DH5	0.267|0.204|.	0.728	0.243	3	.|0.409|0.120	0	0	0	0	0	-13.349	1.096	0.662
P48507	Glutamate--cysteine ligase regulatory subunit OS=Homo sapiens OX=9606 GN=GCLM PE=1 SV=1	P48507	7	sp|P48507|GSH0_HUMAN	274	FRS2_DMSO	P48507	P48507	1.279|1.350|0.881	3.51	1.17	3	1.018|1.175|1.018	0	0	0	0	0	-13.349	1.096	0.545
P62888	Large ribosomal subunit protein eL30 OS=Homo sapiens OX=9606 GN=RPL30 PE=1 SV=2	P62888	5	sp|P62888|RL30_HUMAN	115	FRS2_DMSO	P62888	P62888	3.674|5.410|4.352	13.436	4.479	3	3.396|4.331|4.637	0	0	0	0	0	-13.349	1.096	0.547
H3BPE1;H3BQK9	Microtubule actin crosslinking factor 1 OS=Homo sapiens OX=9606 GN=MACF1 PE=1 SV=1	H3BPE1	3	tr|H3BPE1|H3BPE1_HUMAN	7555	FRS2_DMSO	H3BPE1;H3BQK9	H3BPE1;H3BQK9	0.439|0.326|.	1.021	0.34	3	0.282|0.341|0.311	0	0	0	0	0	-13.349	1.096	0.5
O60885;Q15059	Bromodomain-containing protein 4 OS=Homo sapiens OX=9606 GN=BRD4 PE=1 SV=2	O60885	4	sp|O60885|BRD4_HUMAN	1362	FRS2_DMSO	O60885;Q15059	O60885;Q15059	1.149|1.427|.	2.834	0.945	3	0.978|0.806|0.815	0.006	0.016	0.006	0.016	0.006	-13.349	1.095	0.402
P46734	Dual specificity mitogen-activated protein kinase kinase 3 OS=Homo sapiens OX=9606 GN=MAP2K3 PE=1 SV=2	P46734	6	sp|P46734|MP2K3_HUMAN	347	FRS2_DMSO	P46734	P46734	0.689|0.634|0.512	1.835	0.612	3	0.555|0.569|0.551	0	0	0	0	0	-13.349	1.095	0.559
Q9BZE1	Large ribosomal subunit protein mL37 OS=Homo sapiens OX=9606 GN=MRPL37 PE=1 SV=2	Q9BZE1	11	sp|Q9BZE1|RM37_HUMAN	423	FRS2_DMSO	Q9BZE1	Q9BZE1	1.445|1.141|1.088	3.674	1.225	3	1.065|1.121|1.173	0	0	0	0	0	-13.349	1.095	0.542
Q9H788	SH2 domain-containing protein 4A OS=Homo sapiens OX=9606 GN=SH2D4A PE=1 SV=1	Q9H788	10	sp|Q9H788|SH24A_HUMAN	454	FRS2_DMSO	Q9H788	Q9H788	1.682|1.423|0.961	4.066	1.355	3	1.925|1.107|0.889	0.001	0.003	0.001	0.003	0.001	-13.349	1.095	0.438
Q08379	Golgin subfamily A member 2 OS=Homo sapiens OX=9606 GN=GOLGA2 PE=1 SV=3	Q08379	14	sp|Q08379|GOGA2_HUMAN	1002	FRS2_DMSO	Q08379	Q08379	0.555|0.493|0.450	1.498	0.499	3	0.645|0.394|0.374	0	0	0	0	0	-13.349	1.094	0.576
Q9H4K7	Mitochondrial ribosome-associated GTPase 2 OS=Homo sapiens OX=9606 GN=MTG2 PE=1 SV=1	Q9H4K7	5	sp|Q9H4K7|MTG2_HUMAN	406	FRS2_DMSO	Q9H4K7	Q9H4K7	.|0.397|.	0.911	0.304	3	0.229|0.336|.	0	0	0	0	0	-13.349	1.094	0.549
Q9H6H4	Receptor expression-enhancing protein 4 OS=Homo sapiens OX=9606 GN=REEP4 PE=1 SV=1	Q9H6H4	4	sp|Q9H6H4|REEP4_HUMAN	257	FRS2_DMSO	Q9H6H4	Q9H6H4	0.332|0.332|0.259	0.923	0.308	3	0.418|0.297|0.179	0.001	0.001	0.001	0.001	0.001	-9.78	1.094	0.445
P62753	Small ribosomal subunit protein eS6 OS=Homo sapiens OX=9606 GN=RPS6 PE=1 SV=1	P62753	4	sp|P62753|RS6_HUMAN	249	FRS2_DMSO	P62753	P62753	7.586|7.590|6.014	21.19	7.063	3	6.709|6.602|6.073	0	0	0	0	0	-13.349	1.094	0.567
O43592	Exportin-T OS=Homo sapiens OX=9606 GN=XPOT PE=1 SV=2	O43592	17	sp|O43592|XPOT_HUMAN	962	FRS2_DMSO	O43592	O43592	1.269|0.647|0.965	2.881	0.96	3	0.732|1.015|0.913	0	0	0	0	0	-13.349	1.093	0.515
P41252	Isoleucine--tRNA ligase, cytoplasmic OS=Homo sapiens OX=9606 GN=IARS1 PE=1 SV=2	P41252	35	sp|P41252|SYIC_HUMAN	1262	FRS2_DMSO	P41252	P41252	2.600|2.489|1.876	6.965	2.322	3	2.334|1.934|2.120	0	0	0	0	0	-13.349	1.093	0.557
P02538	Keratin, type II cytoskeletal 6A OS=Homo sapiens OX=9606 GN=KRT6A PE=1 SV=3	P02538	4	sp|P02538|K2C6A_HUMAN	564	FRS2_DMSO	P02538	P02538	0.284|.|.	0.798	0.266	3	0.243|.|.	0.001	0.002	0.001	0.002	0.001	-6.999	1.093	0.443
Q07866;Q9H0B6;Q9NSK0	Kinesin light chain 1 OS=Homo sapiens OX=9606 GN=KLC1 PE=1 SV=2	Q07866	2	sp|Q07866|KLC1_HUMAN	573	FRS2_DMSO	Q07866;Q9H0B6;Q9NSK0	Q07866;Q9H0B6;Q9NSK0	0.591|0.611|0.490	1.692	0.564	3	0.703|0.599|0.327	0	0.001	0	0.001	0	-10.34	1.093	0.461
Q8WUA2	Peptidyl-prolyl cis-trans isomerase-like 4 OS=Homo sapiens OX=9606 GN=PPIL4 PE=1 SV=1	Q8WUA2	15	sp|Q8WUA2|PPIL4_HUMAN	492	FRS2_DMSO	Q8WUA2	Q8WUA2	2.266|2.258|1.777	6.301	2.1	3	2.147|1.790|1.848	0	0	0	0	0	-13.349	1.093	0.566
O60256	Phosphoribosyl pyrophosphate synthase-associated protein 2 OS=Homo sapiens OX=9606 GN=PRPSAP2 PE=1 SV=1	O60256	6	sp|O60256|KPRB_HUMAN	369	FRS2_DMSO	O60256	O60256	0.578|0.607|0.405	1.59	0.53	3	0.419|0.497|0.548	0	0	0	0	0	-13.349	1.093	0.549
Q9NVU7	Protein SDA1 homolog OS=Homo sapiens OX=9606 GN=SDAD1 PE=1 SV=3	Q9NVU7	10	sp|Q9NVU7|SDA1_HUMAN	687	FRS2_DMSO	Q9NVU7	Q9NVU7	0.705|0.840|0.802	2.346	0.782	3	0.679|0.853|0.633	0	0	0	0	0	-13.349	1.093	0.578
P48643	T-complex protein 1 subunit epsilon OS=Homo sapiens OX=9606 GN=CCT5 PE=1 SV=1	P48643	24	sp|P48643|TCPE_HUMAN	541	FRS2_DMSO	P48643	P48643	2.216|3.090|1.250	6.556	2.185	3	4.037|1.559|1.270	0.037	0.095	0.037	0.095	0.037	-7.635	1.093	0.357
P40818	Ubiquitin carboxyl-terminal hydrolase 8 OS=Homo sapiens OX=9606 GN=USP8 PE=1 SV=1	P40818	11	sp|P40818|UBP8_HUMAN	1118	FRS2_DMSO	P40818	P40818	0.711|0.756|0.274	1.741	0.58	3	0.664|0.327|0.691	0.004	0.008	0.004	0.008	0.004	-13.349	1.093	0.41
Y-FGCZCont00350	Q3ZBS7 TREMBL:Q3ZBS7 (Bos taurus) Vitronectin	Y-FGCZCont00350	9	zz|Y-FGCZCont00350|	484	FRS2_DMSO	Y-FGCZCont00350	Y-FGCZCont00350	3.467|3.366|3.135	9.968	3.323	3	3.181|2.919|3.034	0	0	0	0	0	-13.317	1.092	0.582
P26440	Isovaleryl-CoA dehydrogenase, mitochondrial OS=Homo sapiens OX=9606 GN=IVD PE=1 SV=2	P26440	2	sp|P26440|IVD_HUMAN	426	FRS2_DMSO	P26440	P26440	0.249|0.199|0.150	0.598	0.199	3	0.110|0.230|0.240	0.002	0.007	0.002	0.007	0.002	-10.639	1.092	0.419
Q6PKG0	La-related protein 1 OS=Homo sapiens OX=9606 GN=LARP1 PE=1 SV=2	Q6PKG0	20	sp|Q6PKG0|LARP1_HUMAN	1096	FRS2_DMSO	Q6PKG0	Q6PKG0	1.135|0.976|0.894	3.005	1.002	3	0.904|0.963|0.887	0	0	0	0	0	-13.349	1.092	0.56
Q14149	MORC family CW-type zinc finger protein 3 OS=Homo sapiens OX=9606 GN=MORC3 PE=1 SV=3	Q14149	4	sp|Q14149|MORC3_HUMAN	939	FRS2_DMSO	Q14149	Q14149	0.398|0.318|0.138	0.854	0.285	3	0.454|0.103|0.380	0.08	0.154	0.08	0.154	0.08	-5.512	1.092	0.335
Q6R327	Rapamycin-insensitive companion of mTOR OS=Homo sapiens OX=9606 GN=RICTOR PE=1 SV=1	Q6R327	17	sp|Q6R327|RICTR_HUMAN	1708	FRS2_DMSO	Q6R327	Q6R327	0.314|0.479|0.375	1.167	0.389	3	0.290|0.449|0.347	0	0	0	0	0	-13.349	1.092	0.568
Q13043	Serine/threonine-protein kinase 4 OS=Homo sapiens OX=9606 GN=STK4 PE=1 SV=2	Q13043	5	sp|Q13043|STK4_HUMAN	487	FRS2_DMSO	Q13043	Q13043	0.426|0.180|0.082	0.687	0.229	3	0.178|0.220|0.236	0.1	0.3	0.1	0.3	0.1	-13.349	1.092	0.324
P18859	ATP synthase-coupling factor 6, mitochondrial OS=Homo sapiens OX=9606 GN=ATP5PF PE=1 SV=1	P18859	3	sp|P18859|ATP5J_HUMAN	108	FRS2_DMSO	P18859	P18859	0.723|0.780|0.201	1.704	0.568	3	0.633|0.655|0.340	0	0	0	0	0	-12.401	1.091	0.541
Q567U6	Coiled-coil domain-containing protein 93 OS=Homo sapiens OX=9606 GN=CCDC93 PE=1 SV=2	Q567U6	16	sp|Q567U6|CCD93_HUMAN	631	FRS2_DMSO	Q567U6	Q567U6	0.606|0.717|.	1.58	0.527	3	0.588|.|0.397	0	0	0	0	0	-13.349	1.091	0.508
Q9UJU6	Drebrin-like protein OS=Homo sapiens OX=9606 GN=DBNL PE=1 SV=1	Q9UJU6	11	sp|Q9UJU6|DBNL_HUMAN	430	FRS2_DMSO	Q9UJU6	Q9UJU6	0.524|0.503|0.392	1.419	0.473	3	0.279|0.671|0.435	0	0	0	0	0	-12.616	1.091	0.564
Q9H4M9;Q9NZN3	EH domain-containing protein 1 OS=Homo sapiens OX=9606 GN=EHD1 PE=1 SV=2	Q9H4M9	5	sp|Q9H4M9|EHD1_HUMAN	534	FRS2_DMSO	Q9H4M9;Q9NZN3	Q9H4M9;Q9NZN3	1.496|1.603|1.122	4.22	1.407	3	1.229|1.224|1.424	0	0	0	0	0	-13.349	1.091	0.554
P18621	Large ribosomal subunit protein uL22 OS=Homo sapiens OX=9606 GN=RPL17 PE=1 SV=3	P18621	5	sp|P18621|RL17_HUMAN	184	FRS2_DMSO	P18621	P18621	3.214|3.620|2.238	9.071	3.024	3	2.824|2.887|2.612	0	0	0	0	0	-13.349	1.091	0.535
Q9Y5Y5	Peroxisomal membrane protein PEX16 OS=Homo sapiens OX=9606 GN=PEX16 PE=1 SV=2	Q9Y5Y5	3	sp|Q9Y5Y5|PEX16_HUMAN	336	FRS2_DMSO	Q9Y5Y5	Q9Y5Y5	0.522|0.379|0.329	1.23	0.41	3	0.411|0.344|.	0	0	0	0	0	-13.349	1.091	0.543
Q9Y6V7	Probable ATP-dependent RNA helicase DDX49 OS=Homo sapiens OX=9606 GN=DDX49 PE=1 SV=1	Q9Y6V7	7	sp|Q9Y6V7|DDX49_HUMAN	483	FRS2_DMSO	Q9Y6V7	Q9Y6V7	1.454|1.501|1.105	4.06	1.353	3	1.501|1.083|1.175	0	0	0	0	0	-13.349	1.091	0.572
O15126	Secretory carrier-associated membrane protein 1 OS=Homo sapiens OX=9606 GN=SCAMP1 PE=1 SV=2	O15126	4	sp|O15126|SCAM1_HUMAN	338	FRS2_DMSO	O15126	O15126	0.379|0.413|0.537	1.33	0.443	3	0.429|0.393|0.397	0	0	0	0	0	-13.349	1.091	0.531
P62330	ADP-ribosylation factor 6 OS=Homo sapiens OX=9606 GN=ARF6 PE=1 SV=2	P62330	4	sp|P62330|ARF6_HUMAN	175	FRS2_DMSO	P62330	P62330	0.734|1.093|0.582	2.409	0.803	3	0.747|0.681|0.786	0	0	0	0	0	-13.349	1.09	0.474
Q13185	Chromobox protein homolog 3 OS=Homo sapiens OX=9606 GN=CBX3 PE=1 SV=4	Q13185	3	sp|Q13185|CBX3_HUMAN	183	FRS2_DMSO	Q13185	Q13185	1.676|1.581|1.073	4.33	1.443	3	1.490|1.280|1.216	0	0	0	0	0	-13.349	1.09	0.545
P10589	COUP transcription factor 1 OS=Homo sapiens OX=9606 GN=NR2F1 PE=1 SV=1	P10589	5	sp|P10589|COT1_HUMAN	423	FRS2_DMSO	P10589	P10589	0.399|0.304|0.327	1.03	0.343	3	0.378|0.272|0.304	0	0	0	0	0	-13.349	1.09	0.565
Q07866;Q9H0B6	Kinesin light chain 1 OS=Homo sapiens OX=9606 GN=KLC1 PE=1 SV=2	Q07866	3	sp|Q07866|KLC1_HUMAN	573	FRS2_DMSO	Q07866;Q9H0B6	Q07866;Q9H0B6	1.273|1.116|0.978	3.367	1.122	3	1.089|1.001|1.001	0	0	0	0	0	-13.349	1.09	0.56
Q96HR3	Mediator of RNA polymerase II transcription subunit 30 OS=Homo sapiens OX=9606 GN=MED30 PE=1 SV=1	Q96HR3	3	sp|Q96HR3|MED30_HUMAN	178	FRS2_DMSO	Q96HR3	Q96HR3	0.717|0.624|0.637	1.978	0.659	3	0.677|0.592|0.553	0	0	0	0	0	-13.313	1.09	0.575
Q9Y3D0	Cytosolic iron-sulfur assembly component 2B OS=Homo sapiens OX=9606 GN=CIAO2B PE=1 SV=1	Q9Y3D0	3	sp|Q9Y3D0|CIA2B_HUMAN	163	FRS2_DMSO	Q9Y3D0	Q9Y3D0	0.346|0.268|0.226	0.84	0.28	3	.|.|.	0	0	0	0	0	-13.349	1.089	0.523
O75569	Interferon-inducible double-stranded RNA-dependent protein kinase activator A OS=Homo sapiens OX=9606 GN=PRKRA PE=1 SV=1	O75569	5	sp|O75569|PRKRA_HUMAN	313	FRS2_DMSO	O75569	O75569	0.283|0.274|0.270	0.827	0.276	3	0.309|0.207|.	0	0	0	0	0	-13.276	1.089	0.598
Q8NEJ9	Neuroguidin OS=Homo sapiens OX=9606 GN=NGDN PE=1 SV=1	Q8NEJ9	2	sp|Q8NEJ9|NGDN_HUMAN	315	FRS2_DMSO	Q8NEJ9	Q8NEJ9	0.100|.|.	0.615	0.205	3	0.198|.|0.179	0	0	0	0	0	-13.349	1.089	0.683
P11940;Q13310	Polyadenylate-binding protein 1 OS=Homo sapiens OX=9606 GN=PABPC1 PE=1 SV=2	P11940	4	sp|P11940|PABP1_HUMAN	636	FRS2_DMSO	P11940;Q13310	P11940;Q13310	2.125|2.023|1.193	5.342	1.781	3	1.612|1.448|1.875	0	0	0	0	0	-13.349	1.089	0.533
Q9NRL3	Striatin-4 OS=Homo sapiens OX=9606 GN=STRN4 PE=1 SV=2	Q9NRL3	6	sp|Q9NRL3|STRN4_HUMAN	753	FRS2_DMSO	Q9NRL3	Q9NRL3	0.387|0.366|0.311	1.064	0.355	3	0.279|0.356|0.348	0	0	0	0	0	-13.349	1.089	0.571
Q8N5K1	CDGSH iron-sulfur domain-containing protein 2 OS=Homo sapiens OX=9606 GN=CISD2 PE=1 SV=1	Q8N5K1	5	sp|Q8N5K1|CISD2_HUMAN	135	FRS2_DMSO	Q8N5K1	Q8N5K1	1.190|1.103|1.031	3.324	1.108	3	1.100|0.900|1.065	0	0	0	0	0	-13.344	1.088	0.578
Q9NPL8	Complex I assembly factor TIMMDC1, mitochondrial OS=Homo sapiens OX=9606 GN=TIMMDC1 PE=1 SV=2	Q9NPL8	5	sp|Q9NPL8|TIDC1_HUMAN	285	FRS2_DMSO	Q9NPL8	Q9NPL8	.|.|0.325	0.84	0.28	3	.|.|.	0	0	0	0	0	-13.349	1.088	0.56
Q9NR12	PDZ and LIM domain protein 7 OS=Homo sapiens OX=9606 GN=PDLIM7 PE=1 SV=1	Q9NR12	12	sp|Q9NR12|PDLI7_HUMAN	457	FRS2_DMSO	Q9NR12	Q9NR12	2.458|2.627|1.323	6.408	2.136	3	1.905|2.197|1.808	0	0	0	0	0	-13.349	1.088	0.522
P83111	Serine beta-lactamase-like protein LACTB, mitochondrial OS=Homo sapiens OX=9606 GN=LACTB PE=1 SV=2	P83111	4	sp|P83111|LACTB_HUMAN	547	FRS2_DMSO	P83111	P83111	.|0.325|.	0.84	0.28	3	.|.|.	0	0	0	0	0	-13.349	1.088	0.559
Q16512	Serine/threonine-protein kinase N1 OS=Homo sapiens OX=9606 GN=PKN1 PE=1 SV=2	Q16512	11	sp|Q16512|PKN1_HUMAN	942	FRS2_DMSO	Q16512	Q16512	0.925|0.510|0.241	1.676	0.559	3	0.584|0.372|0.623	0.009	0.027	0.009	0.027	0.009	-13.349	1.088	0.392
Q15629	Translocating chain-associated membrane protein 1 OS=Homo sapiens OX=9606 GN=TRAM1 PE=1 SV=3	Q15629	6	sp|Q15629|TRAM1_HUMAN	374	FRS2_DMSO	Q15629	Q15629	1.145|1.190|0.989	3.324	1.108	3	0.986|1.000|1.072	0	0	0	0	0	-13.349	1.088	0.574
Q4G0F5	Vacuolar protein sorting-associated protein 26B OS=Homo sapiens OX=9606 GN=VPS26B PE=1 SV=2	Q4G0F5	3	sp|Q4G0F5|VP26B_HUMAN	336	FRS2_DMSO	Q4G0F5	Q4G0F5	.|0.238|.	0.752	0.251	3	.|.|0.230	0	0	0	0	0	-13.333	1.088	0.675
P53677	AP-3 complex subunit mu-2 OS=Homo sapiens OX=9606 GN=AP3M2 PE=1 SV=1	P53677	4	sp|P53677|AP3M2_HUMAN	418	FRS2_DMSO	P53677	P53677	2.399|2.001|2.063	6.463	2.154	3	2.191|1.798|1.974	0	0	0	0	0	-13.346	1.087	0.569
Q9H773	dCTP pyrophosphatase 1 OS=Homo sapiens OX=9606 GN=DCTPP1 PE=1 SV=1	Q9H773	4	sp|Q9H773|DCTP1_HUMAN	170	FRS2_DMSO	Q9H773	Q9H773	.|0.286|0.134	0.677	0.226	3	.|0.208|.	0	0	0	0	0	-13.349	1.087	0.57
P50552	Vasodilator-stimulated phosphoprotein OS=Homo sapiens OX=9606 GN=VASP PE=1 SV=3	P50552	13	sp|P50552|VASP_HUMAN	380	FRS2_DMSO	P50552	P50552	2.009|1.929|1.467	5.404	1.801	3	1.646|1.653|1.673	0	0	0	0	0	-13.349	1.087	0.561
O60504	Vinexin OS=Homo sapiens OX=9606 GN=SORBS3 PE=1 SV=2	O60504	9	sp|O60504|VINEX_HUMAN	671	FRS2_DMSO	O60504	O60504	0.617|0.688|0.483	1.787	0.596	3	0.528|0.368|0.849	0	0	0	0	0	-12.642	1.087	0.564
A6NKD9	Coiled-coil domain-containing protein 85C OS=Homo sapiens OX=9606 GN=CCDC85C PE=1 SV=1	A6NKD9	2	sp|A6NKD9|CC85C_HUMAN	419	FRS2_DMSO	A6NKD9	A6NKD9	0.154|0.215|0.129	0.499	0.166	3	.|0.229|0.102	0	0	0	0	0	-13.349	1.086	0.565
P39023	Large ribosomal subunit protein uL3 OS=Homo sapiens OX=9606 GN=RPL3 PE=1 SV=2	P39023	15	sp|P39023|RL3_HUMAN	403	FRS2_DMSO	P39023	P39023	3.245|3.756|2.435	9.436	3.145	3	2.687|3.296|2.745	0	0	0	0	0	-13.349	1.086	0.539
Q8N543	Prolyl 3-hydroxylase OGFOD1 OS=Homo sapiens OX=9606 GN=OGFOD1 PE=1 SV=1	Q8N543	2	sp|Q8N543|OGFD1_HUMAN	542	FRS2_DMSO	Q8N543	Q8N543	0.256|0.325|.	0.838	0.279	3	.|.|.	0	0	0	0	0	-13.349	1.086	0.556
O00743	Serine/threonine-protein phosphatase 6 catalytic subunit OS=Homo sapiens OX=9606 GN=PPP6C PE=1 SV=1	O00743	6	sp|O00743|PPP6_HUMAN	305	FRS2_DMSO	O00743	O00743	0.337|0.268|0.135	0.74	0.247	3	0.168|0.308|.	0	0	0	0	0	-13.349	1.086	0.538
O00391	Sulfhydryl oxidase 1 OS=Homo sapiens OX=9606 GN=QSOX1 PE=1 SV=3	O00391	6	sp|O00391|QSOX1_HUMAN	747	FRS2_DMSO	O00391	O00391	0.369|0.484|0.367	1.22	0.407	3	0.373|0.393|0.359	0	0	0	0	0	-13.349	1.086	0.542
P09669	Cytochrome c oxidase subunit 6C OS=Homo sapiens OX=9606 GN=COX6C PE=1 SV=2	P09669	3	sp|P09669|COX6C_HUMAN	75	FRS2_DMSO	P09669	P09669	.|0.341|.	0.855	0.285	3	.|0.304|0.227	0	0	0	0	0	-13.419	1.085	0.611
P20340	Ras-related protein Rab-6A OS=Homo sapiens OX=9606 GN=RAB6A PE=1 SV=3	P20340	4	sp|P20340|RAB6A_HUMAN	208	FRS2_DMSO	P20340	P20340	1.245|1.339|1.353	3.937	1.312	3	1.018|1.419|1.225	0	0	0	0	0	-13.327	1.085	0.591
P39019	Small ribosomal subunit protein eS19 OS=Homo sapiens OX=9606 GN=RPS19 PE=1 SV=2	P39019	8	sp|P39019|RS19_HUMAN	145	FRS2_DMSO	P39019	P39019	4.668|4.546|3.403	12.618	4.206	3	3.835|3.524|4.313	0	0	0	0	0	-13.349	1.085	0.562
O00400	Acetyl-coenzyme A transporter 1 OS=Homo sapiens OX=9606 GN=SLC33A1 PE=1 SV=1	O00400	3	sp|O00400|ACATN_HUMAN	549	FRS2_DMSO	O00400	O00400	0.239|0.350|0.182	0.772	0.257	3	0.137|0.412|.	0	0	0	0	0	-13.349	1.084	0.539
Q96FZ7	Charged multivesicular body protein 6 OS=Homo sapiens OX=9606 GN=CHMP6 PE=1 SV=3	Q96FZ7	3	sp|Q96FZ7|CHMP6_HUMAN	201	FRS2_DMSO	Q96FZ7	Q96FZ7	0.565|0.581|0.491	1.637	0.546	3	0.530|0.561|0.429	0	0	0	0	0	-13.349	1.084	0.577
Q00536;Q00537	Cyclin-dependent kinase 16 OS=Homo sapiens OX=9606 GN=CDK16 PE=1 SV=1	Q00536	2	sp|Q00536|CDK16_HUMAN	496	FRS2_DMSO	Q00536;Q00537	Q00536;Q00537	0.240|0.244|0.214	0.698	0.233	3	.|0.223|0.207	0	0	0	0	0	-13.349	1.084	0.596
P08238;Q58FF8	Heat shock protein HSP 90-beta OS=Homo sapiens OX=9606 GN=HSP90AB1 PE=1 SV=4	P08238	2	sp|P08238|HS90B_HUMAN	724	FRS2_DMSO	P08238;Q58FF8	P08238;Q58FF8	2.745|3.012|2.032	7.789	2.596	3	2.173|2.555|2.474	0	0	0	0	0	-13.349	1.084	0.551
P11182	Lipoamide acyltransferase component of branched-chain alpha-keto acid dehydrogenase complex, mitochondrial OS=Homo sapiens OX=9606 GN=DBT PE=1 SV=3	P11182	2	sp|P11182|ODB2_HUMAN	482	FRS2_DMSO	P11182	P11182	0.322|.|.	0.837	0.279	3	.|.|.	0	0	0	0	0	-13.349	1.084	0.565
Q9BUH6	Protein PAXX OS=Homo sapiens OX=9606 GN=PAXX PE=1 SV=2	Q9BUH6	3	sp|Q9BUH6|PAXX_HUMAN	204	FRS2_DMSO	Q9BUH6	Q9BUH6	0.664|0.557|.	1.478	0.493	3	.|0.382|0.540	0	0	0	0	0	-13.349	1.084	0.517
Q8TD19	Serine/threonine-protein kinase Nek9 OS=Homo sapiens OX=9606 GN=NEK9 PE=1 SV=2	Q8TD19	2	sp|Q8TD19|NEK9_HUMAN	979	FRS2_DMSO	Q8TD19	Q8TD19	.|.|0.322	0.837	0.279	3	.|.|.	0	0	0	0	0	-13.349	1.084	0.565
P15880	Small ribosomal subunit protein uS5 OS=Homo sapiens OX=9606 GN=RPS2 PE=1 SV=2	P15880	13	sp|P15880|RS2_HUMAN	293	FRS2_DMSO	P15880	P15880	5.249|5.695|3.979	14.924	4.975	3	4.811|4.924|4.074	0	0	0	0	0	-13.349	1.084	0.555
P21283	V-type proton ATPase subunit C 1 OS=Homo sapiens OX=9606 GN=ATP6V1C1 PE=1 SV=4	P21283	9	sp|P21283|VATC1_HUMAN	382	FRS2_DMSO	P21283	P21283	0.478|0.396|.	1.131	0.377	3	0.288|0.388|0.376	0	0	0	0	0	-13.349	1.084	0.532
Q9NS91	E3 ubiquitin-protein ligase RAD18 OS=Homo sapiens OX=9606 GN=RAD18 PE=1 SV=2	Q9NS91	4	sp|Q9NS91|RAD18_HUMAN	495	FRS2_DMSO	Q9NS91	Q9NS91	0.386|0.323|0.263	0.972	0.324	3	0.533|.|0.168	0	0	0	0	0	-13.349	1.083	0.571
Q14258	E3 ubiquitin/ISG15 ligase TRIM25 OS=Homo sapiens OX=9606 GN=TRIM25 PE=1 SV=2	Q14258	14	sp|Q14258|TRI25_HUMAN	630	FRS2_DMSO	Q14258	Q14258	1.312|1.273|0.709	3.294	1.098	3	1.058|0.921|1.070	0	0	0	0	0	-13.349	1.083	0.532
A6NDU8	RAB7A-interacting MON1-CCZ1 complex subunit 1 OS=Homo sapiens OX=9606 GN=RIMOC1 PE=1 SV=1	A6NDU8	4	sp|A6NDU8|RIMC1_HUMAN	294	FRS2_DMSO	A6NDU8	A6NDU8	0.267|0.349|.	0.873	0.291	3	0.190|0.346|0.295	0	0	0	0	0	-12.571	1.083	0.569
Q99417	c-Myc-binding protein OS=Homo sapiens OX=9606 GN=MYCBP PE=1 SV=3	Q99417	4	sp|Q99417|MYCBP_HUMAN	103	FRS2_DMSO	Q99417	Q99417	0.984|1.066|0.982	3.032	1.011	3	0.871|1.230|0.760	0	0	0	0	0	-13.319	1.082	0.602
Q96AE4	Far upstream element-binding protein 1 OS=Homo sapiens OX=9606 GN=FUBP1 PE=1 SV=3	Q96AE4	20	sp|Q96AE4|FUBP1_HUMAN	644	FRS2_DMSO	Q96AE4	Q96AE4	2.864|3.277|4.783	10.924	3.641	3	3.302|3.141|3.675	0	0	0	0	0	-13.349	1.082	0.497
O00232	26S proteasome non-ATPase regulatory subunit 12 OS=Homo sapiens OX=9606 GN=PSMD12 PE=1 SV=3	O00232	15	sp|O00232|PSD12_HUMAN	456	FRS2_DMSO	O00232	O00232	1.126|1.286|0.461	2.873	0.958	3	0.888|0.719|1.089	0	0	0	0	0	-13.349	1.081	0.538
Q9Y376	Calcium-binding protein 39 OS=Homo sapiens OX=9606 GN=CAB39 PE=1 SV=1	Q9Y376	11	sp|Q9Y376|CAB39_HUMAN	341	FRS2_DMSO	Q9Y376	Q9Y376	0.607|0.600|0.432	1.638	0.546	3	0.402|0.492|0.652	0	0	0	0	0	-13.349	1.081	0.587
Q08378	Golgin subfamily A member 3 OS=Homo sapiens OX=9606 GN=GOLGA3 PE=1 SV=2	Q08378	14	sp|Q08378|GOGA3_HUMAN	1498	FRS2_DMSO	Q08378	Q08378	0.354|0.364|0.294	1.011	0.337	3	0.162|0.400|0.468	0.009	0.014	0.009	0.014	0.009	-5.666	1.081	0.39
P62899	Large ribosomal subunit protein eL31 OS=Homo sapiens OX=9606 GN=RPL31 PE=1 SV=1	P62899	6	sp|P62899|RL31_HUMAN	125	FRS2_DMSO	P62899	P62899	5.021|5.524|3.797	14.342	4.781	3	4.530|3.858|4.948	0	0	0	0	0	-13.349	1.081	0.554
Q13405	Large ribosomal subunit protein mL49 OS=Homo sapiens OX=9606 GN=MRPL49 PE=1 SV=1	Q13405	3	sp|Q13405|RM49_HUMAN	166	FRS2_DMSO	Q13405	Q13405	0.444|0.411|0.297	1.152	0.384	3	0.285|0.443|.	0	0	0	0	0	-13.349	1.081	0.572
P62750	Large ribosomal subunit protein uL23 OS=Homo sapiens OX=9606 GN=RPL23A PE=1 SV=1	P62750	5	sp|P62750|RL23A_HUMAN	156	FRS2_DMSO	P62750	P62750	9.171|9.551|7.313	26.036	8.679	3	8.426|7.865|7.806	0	0	0	0	0	-13.349	1.081	0.568
Q9UH65	Switch-associated protein 70 OS=Homo sapiens OX=9606 GN=SWAP70 PE=1 SV=1	Q9UH65	15	sp|Q9UH65|SWP70_HUMAN	585	FRS2_DMSO	Q9UH65	Q9UH65	1.117|0.826|0.852	2.795	0.932	3	0.951|0.882|0.763	0	0	0	0	0	-13.349	1.081	0.541
Q9UNM6	26S proteasome non-ATPase regulatory subunit 13 OS=Homo sapiens OX=9606 GN=PSMD13 PE=1 SV=2	Q9UNM6	16	sp|Q9UNM6|PSD13_HUMAN	376	FRS2_DMSO	Q9UNM6	Q9UNM6	1.197|1.351|0.736	3.283	1.094	3	0.900|1.116|1.035	0	0	0	0	0	-13.349	1.08	0.527
Q5T447	E3 ubiquitin-protein ligase HECTD3 OS=Homo sapiens OX=9606 GN=HECTD3 PE=1 SV=1	Q5T447	13	sp|Q5T447|HECD3_HUMAN	861	FRS2_DMSO	Q5T447	Q5T447	0.285|0.277|0.576	1.138	0.379	3	0.243|0.633|0.281	0.028	0.083	0.028	0.083	0.028	-8.276	1.08	0.366
P60842	Eukaryotic initiation factor 4A-I OS=Homo sapiens OX=9606 GN=EIF4A1 PE=1 SV=1	P60842	8	sp|P60842|IF4A1_HUMAN	406	FRS2_DMSO	P60842	P60842	1.145|1.008|0.737	2.89	0.963	3	0.772|0.961|0.957	0	0	0	0	0	-13.509	1.08	0.548
P63027;Q15836	Vesicle-associated membrane protein 2 OS=Homo sapiens OX=9606 GN=VAMP2 PE=1 SV=3	P63027	2	sp|P63027|VAMP2_HUMAN	116	FRS2_DMSO	P63027;Q15836	P63027;Q15836	1.850|2.079|1.667	5.597	1.866	3	1.850|2.025|1.375	0	0	0	0	0	-13.349	1.08	0.587
Q4KMQ2	Anoctamin-6 OS=Homo sapiens OX=9606 GN=ANO6 PE=1 SV=2	Q4KMQ2	3	sp|Q4KMQ2|ANO6_HUMAN	910	FRS2_DMSO	Q4KMQ2	Q4KMQ2	0.233|.|.	0.747	0.249	3	.|.|0.231	0	0	0	0	0	-13.348	1.079	0.675
Q96M27	Protein PRRC1 OS=Homo sapiens OX=9606 GN=PRRC1 PE=1 SV=1	Q96M27	5	sp|Q96M27|PRRC1_HUMAN	445	FRS2_DMSO	Q96M27	Q96M27	.|0.451|0.121	0.829	0.276	3	0.221|0.297|.	0	0.001	0	0.001	0	-13.053	1.079	0.471
Q13309	S-phase kinase-associated protein 2 OS=Homo sapiens OX=9606 GN=SKP2 PE=1 SV=2	Q13309	2	sp|Q13309|SKP2_HUMAN	424	FRS2_DMSO	Q13309	Q13309	0.111|.|.	0.625	0.208	3	0.224|0.184|0.175	0	0	0	0	0	-13.349	1.079	0.675
Q6I9Y2	THO complex subunit 7 homolog OS=Homo sapiens OX=9606 GN=THOC7 PE=1 SV=3	Q6I9Y2	3	sp|Q6I9Y2|THOC7_HUMAN	204	FRS2_DMSO	Q6I9Y2	Q6I9Y2	.|0.289|0.286	0.833	0.278	3	.|.|.	0	0	0	0	0	-13.349	1.079	0.606
P12277	Creatine kinase B-type OS=Homo sapiens OX=9606 GN=CKB PE=1 SV=1	P12277	9	sp|P12277|KCRB_HUMAN	381	FRS2_DMSO	P12277	P12277	0.497|0.851|0.305	1.653	0.551	3	0.422|0.590|0.536	0	0.001	0	0.001	0	-13.349	1.078	0.457
Q96DA6	Mitochondrial import inner membrane translocase subunit TIM14 OS=Homo sapiens OX=9606 GN=DNAJC19 PE=1 SV=3	Q96DA6	4	sp|Q96DA6|TIM14_HUMAN	116	FRS2_DMSO	Q96DA6	Q96DA6	0.299|0.308|0.240	0.847	0.282	3	0.284|0.241|0.263	0	0	0	0	0	-13.349	1.078	0.572
Q6NUK4	Receptor expression-enhancing protein 3 OS=Homo sapiens OX=9606 GN=REEP3 PE=1 SV=1	Q6NUK4	3	sp|Q6NUK4|REEP3_HUMAN	255	FRS2_DMSO	Q6NUK4	Q6NUK4	0.300|0.289|.	0.846	0.282	3	0.307|0.216|0.270	0	0	0	0	0	-13.349	1.078	0.662
P53814	Smoothelin OS=Homo sapiens OX=9606 GN=SMTN PE=1 SV=7	P53814	12	sp|P53814|SMTN_HUMAN	917	FRS2_DMSO	P53814	P53814	0.697|0.826|0.529	2.052	0.684	3	0.652|0.993|0.395	0.003	0.006	0.003	0.006	0.003	-9.492	1.078	0.418
Q9H6Q4	Cytosolic iron-sulfur assembly component 3 OS=Homo sapiens OX=9606 GN=CIAO3 PE=1 SV=1	Q9H6Q4	3	sp|Q9H6Q4|CIAO3_HUMAN	476	FRS2_DMSO	Q9H6Q4	Q9H6Q4	0.655|0.662|0.282	1.598	0.533	3	0.577|0.376|0.559	0	0	0	0	0	-13.349	1.077	0.563
O43324	Eukaryotic translation elongation factor 1 epsilon-1 OS=Homo sapiens OX=9606 GN=EEF1E1 PE=1 SV=1	O43324	5	sp|O43324|MCA3_HUMAN	174	FRS2_DMSO	O43324	O43324	1.026|0.876|0.624	2.526	0.842	3	0.891|0.725|0.738	0	0	0	0	0	-13.349	1.077	0.534
Q9UHV9	Prefoldin subunit 2 OS=Homo sapiens OX=9606 GN=PFDN2 PE=1 SV=1	Q9UHV9	4	sp|Q9UHV9|PFD2_HUMAN	154	FRS2_DMSO	Q9UHV9	Q9UHV9	0.861|0.910|0.512	2.282	0.761	3	0.768|0.822|0.557	0	0	0	0	0	-13.349	1.077	0.568
Q9NUP9	Protein lin-7 homolog C OS=Homo sapiens OX=9606 GN=LIN7C PE=1 SV=1	Q9NUP9	5	sp|Q9NUP9|LIN7C_HUMAN	197	FRS2_DMSO	Q9NUP9	Q9NUP9	1.083|1.140|0.838	3.062	1.021	3	0.860|1.004|0.988	0	0	0	0	0	-13.349	1.076	0.566
P05198	Eukaryotic translation initiation factor 2 subunit 1 OS=Homo sapiens OX=9606 GN=EIF2S1 PE=1 SV=3	P05198	17	sp|P05198|IF2A_HUMAN	315	FRS2_DMSO	P05198	P05198	4.960|5.060|3.860	13.881	4.627	3	4.754|3.969|4.230	0	0	0	0	0	-13.349	1.075	0.57
P19447	General transcription and DNA repair factor IIH helicase subunit XPB OS=Homo sapiens OX=9606 GN=ERCC3 PE=1 SV=1	P19447	15	sp|P19447|ERCC3_HUMAN	782	FRS2_DMSO	P19447	P19447	0.881|0.886|0.826	2.593	0.864	3	0.864|0.705|0.853	0	0	0	0	0	-13.322	1.075	0.59
O95352	Ubiquitin-like modifier-activating enzyme ATG7 OS=Homo sapiens OX=9606 GN=ATG7 PE=1 SV=1	O95352	5	sp|O95352|ATG7_HUMAN	703	FRS2_DMSO	O95352	O95352	.|0.225|.	0.74	0.247	3	.|.|0.230	0	0	0	0	0	-13.349	1.075	0.681
P09884	DNA polymerase alpha catalytic subunit OS=Homo sapiens OX=9606 GN=POLA1 PE=1 SV=2	P09884	12	sp|P09884|DPOLA_HUMAN	1462	FRS2_DMSO	P09884	P09884	0.610|0.446|0.321	1.377	0.459	3	0.474|0.485|0.340	0	0	0	0	0	-13.349	1.074	0.543
Q13889	General transcription factor IIH subunit 3 OS=Homo sapiens OX=9606 GN=GTF2H3 PE=1 SV=2	Q13889	7	sp|Q13889|TF2H3_HUMAN	308	FRS2_DMSO	Q13889	Q13889	1.257|1.166|1.099	3.523	1.174	3	1.153|1.164|0.972	0	0	0	0	0	-13.348	1.074	0.584
Q9BQ48	Large ribosomal subunit protein bL34m OS=Homo sapiens OX=9606 GN=MRPL34 PE=1 SV=1	Q9BQ48	2	sp|Q9BQ48|RM34_HUMAN	92	FRS2_DMSO	Q9BQ48	Q9BQ48	0.730|0.869|0.762	2.361	0.787	3	0.593|0.793|0.837	0	0	0	0	0	-13.349	1.074	0.588
P61956	Small ubiquitin-related modifier 2 OS=Homo sapiens OX=9606 GN=SUMO2 PE=1 SV=3	P61956	2	sp|P61956|SUMO2_HUMAN	95	FRS2_DMSO	P61956	P61956	0.246|0.288|0.196	0.73	0.243	3	0.163|0.373|0.192	0	0	0	0	0	-12.652	1.074	0.564
Q9Y6Q9	Nuclear receptor coactivator 3 OS=Homo sapiens OX=9606 GN=NCOA3 PE=1 SV=1	Q9Y6Q9	18	sp|Q9Y6Q9|NCOA3_HUMAN	1424	FRS2_DMSO	Q9Y6Q9	Q9Y6Q9	1.227|1.218|0.945	3.391	1.13	3	1.003|1.005|1.159	0	0	0	0	0	-13.349	1.073	0.571
Q92544	Transmembrane 9 superfamily member 4 OS=Homo sapiens OX=9606 GN=TM9SF4 PE=1 SV=2	Q92544	8	sp|Q92544|TM9S4_HUMAN	642	FRS2_DMSO	Q92544	Q92544	0.890|0.705|0.851	2.446	0.815	3	0.793|0.812|0.681	0	0	0	0	0	-13.349	1.073	0.574
Q92604	Acyl-CoA:lysophosphatidylglycerol acyltransferase 1 OS=Homo sapiens OX=9606 GN=LPGAT1 PE=1 SV=1	Q92604	2	sp|Q92604|LGAT1_HUMAN	370	FRS2_DMSO	Q92604	Q92604	0.284|0.317|0.278	0.88	0.293	3	0.345|0.241|0.246	0	0	0	0	0	-13.343	1.072	0.596
Q8N4H5	Mitochondrial import receptor subunit TOM5 homolog OS=Homo sapiens OX=9606 GN=TOMM5 PE=1 SV=1	Q8N4H5	3	sp|Q8N4H5|TOM5_HUMAN	51	FRS2_DMSO	Q8N4H5	Q8N4H5	.|0.313|.	0.828	0.276	3	.|.|.	0	0	0	0	0	-13.349	1.072	0.585
O43156	TELO2-interacting protein 1 homolog OS=Homo sapiens OX=9606 GN=TTI1 PE=1 SV=3	O43156	7	sp|O43156|TTI1_HUMAN	1089	FRS2_DMSO	O43156	O43156	0.234|0.379|0.211	0.824	0.275	3	0.287|0.290|0.202	0	0	0	0	0	-13.349	1.072	0.536
O43395	U4/U6 small nuclear ribonucleoprotein Prp3 OS=Homo sapiens OX=9606 GN=PRPF3 PE=1 SV=2	O43395	15	sp|O43395|PRPF3_HUMAN	683	FRS2_DMSO	O43395	O43395	2.005|1.936|1.770	5.712	1.904	3	2.064|1.639|1.656	0	0	0	0	0	-13.349	1.072	0.586
Q9Y679	Lipid droplet-regulating VLDL assembly factor AUP1 OS=Homo sapiens OX=9606 GN=AUP1 PE=1 SV=2	Q9Y679	4	sp|Q9Y679|AUP1_HUMAN	410	FRS2_DMSO	Q9Y679	Q9Y679	1.154|1.056|0.914	3.124	1.041	3	0.779|1.152|1.025	0	0	0	0	0	-13.349	1.071	0.589
Q8IXI2	Mitochondrial Rho GTPase 1 OS=Homo sapiens OX=9606 GN=RHOT1 PE=1 SV=2	Q8IXI2	5	sp|Q8IXI2|MIRO1_HUMAN	618	FRS2_DMSO	Q8IXI2	Q8IXI2	0.280|0.322|0.226	0.828	0.276	3	0.158|0.432|0.251	0.004	0.009	0.004	0.009	0.004	-7.621	1.071	0.408
Q9Y6Y8	SEC23-interacting protein OS=Homo sapiens OX=9606 GN=SEC23IP PE=1 SV=1	Q9Y6Y8	13	sp|Q9Y6Y8|S23IP_HUMAN	1000	FRS2_DMSO	Q9Y6Y8	Q9Y6Y8	0.717|0.645|0.504	1.866	0.622	3	0.418|0.647|0.723	0	0	0	0	0	-13.349	1.071	0.59
Q99442	Translocation protein SEC62 OS=Homo sapiens OX=9606 GN=SEC62 PE=1 SV=1	Q99442	2	sp|Q99442|SEC62_HUMAN	399	FRS2_DMSO	Q99442	Q99442	0.122|0.119|.	0.498	0.166	3	0.183|.|0.131	0	0	0	0	0	-13.349	1.071	0.67
P00568	Adenylate kinase isoenzyme 1 OS=Homo sapiens OX=9606 GN=AK1 PE=1 SV=3	P00568	6	sp|P00568|KAD1_HUMAN	194	FRS2_DMSO	P00568	P00568	0.149|.|0.066	0.473	0.158	3	.|0.147|.	0	0	0	0	0	-13.399	1.07	0.673
P61163	Alpha-centractin OS=Homo sapiens OX=9606 GN=ACTR1A PE=1 SV=1	P61163	3	sp|P61163|ACTZ_HUMAN	376	FRS2_DMSO	P61163	P61163	1.094|0.821|0.550	2.465	0.822	3	0.760|0.639|0.932	0	0	0	0	0	-13.349	1.07	0.537
P50570;Q05193	Dynamin-2 OS=Homo sapiens OX=9606 GN=DNM2 PE=1 SV=2	P50570	7	sp|P50570|DYN2_HUMAN	870	FRS2_DMSO	P50570;Q05193	P50570;Q05193	1.723|1.788|1.328	4.84	1.613	3	1.583|1.532|1.413	0	0	0	0	0	-13.349	1.07	0.569
P49207	Large ribosomal subunit protein eL34 OS=Homo sapiens OX=9606 GN=RPL34 PE=1 SV=3	P49207	4	sp|P49207|RL34_HUMAN	117	FRS2_DMSO	P49207	P49207	1.972|2.316|1.559	5.848	1.949	3	1.513|2.120|1.887	0	0	0	0	0	-13.349	1.07	0.565
Q9H2M9	Rab3 GTPase-activating protein non-catalytic subunit OS=Homo sapiens OX=9606 GN=RAB3GAP2 PE=1 SV=1	Q9H2M9	24	sp|Q9H2M9|RBGPR_HUMAN	1393	FRS2_DMSO	Q9H2M9	Q9H2M9	0.918|0.909|0.560	2.386	0.795	3	0.665|0.752|0.823	0	0	0	0	0	-13.349	1.07	0.549
Q96BD0	Solute carrier organic anion transporter family member 4A1 OS=Homo sapiens OX=9606 GN=SLCO4A1 PE=1 SV=2	Q96BD0	2	sp|Q96BD0|SO4A1_HUMAN	722	FRS2_DMSO	Q96BD0	Q96BD0	.|0.311|.	0.826	0.275	3	.|.|.	0	0	0	0	0	-13.349	1.07	0.591
P60468	Protein transport protein Sec61 subunit beta OS=Homo sapiens OX=9606 GN=SEC61B PE=1 SV=2	P60468	3	sp|P60468|SC61B_HUMAN	96	FRS2_DMSO	P60468	P60468	3.311|3.840|3.293	10.445	3.482	3	3.110|3.583|3.096	0	0	0	0	0	-13.344	1.069	0.578
Q13148	TAR DNA-binding protein 43 OS=Homo sapiens OX=9606 GN=TARDBP PE=1 SV=1	Q13148	7	sp|Q13148|TADBP_HUMAN	414	FRS2_DMSO	Q13148	Q13148	1.538|1.527|1.219	4.284	1.428	3	1.387|1.386|1.241	0	0	0	0	0	-13.349	1.069	0.575
Q16134	Electron transfer flavoprotein-ubiquinone oxidoreductase, mitochondrial OS=Homo sapiens OX=9606 GN=ETFDH PE=1 SV=2	Q16134	6	sp|Q16134|ETFD_HUMAN	617	FRS2_DMSO	Q16134	Q16134	0.224|0.341|0.446	1.011	0.337	3	0.307|0.525|0.195	0.008	0.022	0.008	0.022	0.008	-9.969	1.068	0.393
P11021	Endoplasmic reticulum chaperone BiP OS=Homo sapiens OX=9606 GN=HSPA5 PE=1 SV=2	P11021	19	sp|P11021|BIP_HUMAN	654	FRS2_DMSO	P11021	P11021	7.417|8.425|6.374	22.216	7.405	3	6.572|7.709|6.589	0	0	0	0	0	-13.349	1.068	0.567
Q9H2W6	Large ribosomal subunit protein mL46 OS=Homo sapiens OX=9606 GN=MRPL46 PE=1 SV=1	Q9H2W6	4	sp|Q9H2W6|RM46_HUMAN	279	FRS2_DMSO	Q9H2W6	Q9H2W6	0.575|0.557|0.331	1.463	0.488	3	0.531|0.344|0.521	0	0	0	0	0	-13.349	1.068	0.579
Q14558	Phosphoribosyl pyrophosphate synthase-associated protein 1 OS=Homo sapiens OX=9606 GN=PRPSAP1 PE=1 SV=2	Q14558	8	sp|Q14558|KPRA_HUMAN	356	FRS2_DMSO	Q14558	Q14558	0.759|0.916|0.646	2.322	0.774	3	0.817|0.678|0.687	0	0	0	0	0	-13.349	1.068	0.552
Q9BXP2	Solute carrier family 12 member 9 OS=Homo sapiens OX=9606 GN=SLC12A9 PE=1 SV=1	Q9BXP2	4	sp|Q9BXP2|S12A9_HUMAN	914	FRS2_DMSO	Q9BXP2	Q9BXP2	0.108|0.271|0.445	0.824	0.275	3	.|.|.	0.029	0.086	0.029	0.086	0.029	-13.349	1.068	0.365
Q9BYX2	TBC1 domain family member 2A OS=Homo sapiens OX=9606 GN=TBC1D2 PE=1 SV=3	Q9BYX2	16	sp|Q9BYX2|TBD2A_HUMAN	928	FRS2_DMSO	Q9BYX2	Q9BYX2	1.093|0.816|0.473	2.382	0.794	3	0.810|0.619|0.819	0	0	0	0	0	-13.349	1.068	0.499
Q6BDS2	Bridge-like lipid transfer protein family member 3A OS=Homo sapiens OX=9606 GN=BLTP3A PE=1 SV=1	Q6BDS2	3	sp|Q6BDS2|BLT3A_HUMAN	1440	FRS2_DMSO	Q6BDS2	Q6BDS2	0.160|0.233|0.204	0.598	0.199	3	0.150|0.246|0.177	0	0	0	0	0	-13.349	1.067	0.588
Q96LD4	E3 ubiquitin-protein ligase TRIM47 OS=Homo sapiens OX=9606 GN=TRIM47 PE=1 SV=2	Q96LD4	7	sp|Q96LD4|TRI47_HUMAN	638	FRS2_DMSO	Q96LD4	Q96LD4	0.471|.|.	0.986	0.329	3	.|0.176|0.540	0	0	0	0	0	-13.349	1.067	0.519
Q92538	Golgi-specific brefeldin A-resistance guanine nucleotide exchange factor 1 OS=Homo sapiens OX=9606 GN=GBF1 PE=1 SV=2	Q92538	17	sp|Q92538|GBF1_HUMAN	1859	FRS2_DMSO	Q92538	Q92538	0.717|0.438|0.243	1.398	0.466	3	0.464|0.289|0.623	0.009	0.027	0.009	0.027	0.009	-13.349	1.067	0.391
Q9UHQ9	NADH-cytochrome b5 reductase 1 OS=Homo sapiens OX=9606 GN=CYB5R1 PE=1 SV=1	Q9UHQ9	9	sp|Q9UHQ9|NB5R1_HUMAN	305	FRS2_DMSO	Q9UHQ9	Q9UHQ9	0.935|1.107|0.838	2.88	0.96	3	0.931|0.816|0.958	0	0	0	0	0	-13.349	1.067	0.563
Q9P287	BRCA2 and CDKN1A-interacting protein OS=Homo sapiens OX=9606 GN=BCCIP PE=1 SV=1	Q9P287	8	sp|Q9P287|BCCIP_HUMAN	314	FRS2_DMSO	Q9P287	Q9P287	1.394|1.508|0.958	3.859	1.286	3	1.388|1.098|1.152	0	0	0	0	0	-13.349	1.066	0.552
Q99808	Equilibrative nucleoside transporter 1 OS=Homo sapiens OX=9606 GN=SLC29A1 PE=1 SV=3	Q99808	4	sp|Q99808|S29A1_HUMAN	456	FRS2_DMSO	Q99808	Q99808	0.637|0.775|0.564	1.976	0.659	3	0.657|0.743|0.483	0	0	0	0	0	-13.349	1.066	0.584
P51570	Galactokinase OS=Homo sapiens OX=9606 GN=GALK1 PE=1 SV=1	P51570	10	sp|P51570|GALK1_HUMAN	392	FRS2_DMSO	P51570	P51570	0.885|0.788|0.757	2.43	0.81	3	0.687|0.833|0.768	0	0	0	0	0	-13.349	1.066	0.582
O60925	Prefoldin subunit 1 OS=Homo sapiens OX=9606 GN=PFDN1 PE=1 SV=2	O60925	5	sp|O60925|PFD1_HUMAN	122	FRS2_DMSO	O60925	O60925	.|0.345|0.357	0.959	0.32	3	0.300|.|.	0	0	0	0	0	-13.515	1.066	0.662
Q9UPU5	Ubiquitin carboxyl-terminal hydrolase 24 OS=Homo sapiens OX=9606 GN=USP24 PE=1 SV=3	Q9UPU5	23	sp|Q9UPU5|UBP24_HUMAN	2620	FRS2_DMSO	Q9UPU5	Q9UPU5	1.024|0.746|0.533	2.302	0.767	3	0.821|0.700|0.649	0	0	0	0	0	-13.349	1.066	0.497
P22681	E3 ubiquitin-protein ligase CBL OS=Homo sapiens OX=9606 GN=CBL PE=1 SV=2	P22681	11	sp|P22681|CBL_HUMAN	906	FRS2_DMSO	P22681	P22681	0.557|0.379|0.188	1.124	0.375	3	0.351|0.306|0.404	0.001	0.004	0.001	0.004	0.001	-13.349	1.065	0.434
Q9BYI3	Hyccin OS=Homo sapiens OX=9606 GN=HYCC1 PE=1 SV=2	Q9BYI3	2	sp|Q9BYI3|HYCCI_HUMAN	521	FRS2_DMSO	Q9BYI3	Q9BYI3	0.233|0.267|0.204	0.703	0.234	3	0.192|0.287|0.194	0	0	0	0	0	-13.349	1.065	0.591
Q86SQ0	Pleckstrin homology-like domain family B member 2 OS=Homo sapiens OX=9606 GN=PHLDB2 PE=1 SV=2	Q86SQ0	5	sp|Q86SQ0|PHLB2_HUMAN	1253	FRS2_DMSO	Q86SQ0	Q86SQ0	0.307|.|.	0.822	0.274	3	.|.|.	0.002	0.005	0.002	0.005	0.002	-7.704	1.065	0.427
P11940	Polyadenylate-binding protein 1 OS=Homo sapiens OX=9606 GN=PABPC1 PE=1 SV=2	P11940	9	sp|P11940|PABP1_HUMAN	636	FRS2_DMSO	P11940	P11940	1.698|1.617|1.436	4.751	1.584	3	1.271|1.670|1.551	0	0	0	0	0	-13.349	1.065	0.584
Q92841	Probable ATP-dependent RNA helicase DDX17 OS=Homo sapiens OX=9606 GN=DDX17 PE=1 SV=2	Q92841	18	sp|Q92841|DDX17_HUMAN	729	FRS2_DMSO	Q92841	Q92841	2.665|2.867|2.229	7.761	2.587	3	3.026|2.511|1.887	0	0	0	0	0	-13.349	1.065	0.595
Q6NXR4	TELO2-interacting protein 2 OS=Homo sapiens OX=9606 GN=TTI2 PE=1 SV=1	Q6NXR4	4	sp|Q6NXR4|TTI2_HUMAN	508	FRS2_DMSO	Q6NXR4	Q6NXR4	0.284|0.288|.	0.829	0.276	3	0.300|0.198|0.293	0	0	0	0	0	-13.349	1.065	0.663
Q9BPX5	Actin-related protein 2/3 complex subunit 5-like protein OS=Homo sapiens OX=9606 GN=ARPC5L PE=1 SV=1	Q9BPX5	4	sp|Q9BPX5|ARP5L_HUMAN	153	FRS2_DMSO	Q9BPX5	Q9BPX5	1.409|1.169|0.805	3.383	1.128	3	1.045|0.908|1.256	0	0	0	0	0	-13.349	1.064	0.544
Q9H0C8	Integrin-linked kinase-associated serine/threonine phosphatase 2C OS=Homo sapiens OX=9606 GN=ILKAP PE=1 SV=1	Q9H0C8	6	sp|Q9H0C8|ILKAP_HUMAN	392	FRS2_DMSO	Q9H0C8	Q9H0C8	1.397|1.376|0.985	3.758	1.253	3	1.120|1.253|1.163	0	0	0	0	0	-13.349	1.064	0.566
P62913	Large ribosomal subunit protein uL5 OS=Homo sapiens OX=9606 GN=RPL11 PE=1 SV=2	P62913	5	sp|P62913|RL11_HUMAN	178	FRS2_DMSO	P62913	P62913	6.047|6.161|5.137	17.344	5.781	3	5.707|4.907|5.729	0	0	0	0	0	-13.349	1.064	0.583
P82914	Small ribosomal subunit protein uS15m OS=Homo sapiens OX=9606 GN=MRPS15 PE=1 SV=1	P82914	6	sp|P82914|RT15_HUMAN	257	FRS2_DMSO	P82914	P82914	0.561|0.537|.	1.356	0.452	3	0.404|0.585|0.324	0	0	0	0	0	-13.349	1.064	0.527
A6NHL2	Tubulin alpha chain-like 3 OS=Homo sapiens OX=9606 GN=TUBAL3 PE=1 SV=2	A6NHL2	2	sp|A6NHL2|TBAL3_HUMAN	446	FRS2_DMSO	A6NHL2	A6NHL2	0.852|0.803|0.652	2.307	0.769	3	0.556|0.780|0.870	0	0	0	0	0	-13.349	1.064	0.594
Q7L2E3	ATP-dependent RNA helicase DHX30 OS=Homo sapiens OX=9606 GN=DHX30 PE=1 SV=1	Q7L2E3	9	sp|Q7L2E3|DHX30_HUMAN	1194	FRS2_DMSO	Q7L2E3	Q7L2E3	.|0.146|.	0.661	0.22	3	.|.|0.207	0	0	0	0	0	-13.349	1.063	0.681
P20810	Calpastatin OS=Homo sapiens OX=9606 GN=CAST PE=1 SV=4	P20810	11	sp|P20810|ICAL_HUMAN	708	FRS2_DMSO	P20810	P20810	1.293|1.263|1.066	3.622	1.207	3	0.925|1.442|1.098	0	0	0	0	0	-13.349	1.063	0.597
P36507;Q02750	Dual specificity mitogen-activated protein kinase kinase 2 OS=Homo sapiens OX=9606 GN=MAP2K2 PE=1 SV=1	P36507	3	sp|P36507|MP2K2_HUMAN	400	FRS2_DMSO	P36507;Q02750	P36507;Q02750	0.306|.|.	0.82	0.273	3	.|.|.	0	0	0	0	0	-13.551	1.063	0.663
Q9NP97	Dynein light chain roadblock-type 1 OS=Homo sapiens OX=9606 GN=DYNLRB1 PE=1 SV=3	Q9NP97	3	sp|Q9NP97|DLRB1_HUMAN	96	FRS2_DMSO	Q9NP97	Q9NP97	1.474|1.520|1.157	4.152	1.384	3	1.242|1.268|1.401	0	0	0	0	0	-13.349	1.063	0.574
P05067	Amyloid-beta precursor protein OS=Homo sapiens OX=9606 GN=APP PE=1 SV=3	P05067	9	sp|P05067|A4_HUMAN	770	FRS2_DMSO	P05067	P05067	0.377|0.352|.	0.986	0.329	3	0.268|0.359|0.309	0	0	0	0	0	-13.349	1.062	0.571
Q9H9Q2	COP9 signalosome complex subunit 7b OS=Homo sapiens OX=9606 GN=COPS7B PE=1 SV=1	Q9H9Q2	4	sp|Q9H9Q2|CSN7B_HUMAN	264	FRS2_DMSO	Q9H9Q2	Q9H9Q2	.|0.087|.	0.601	0.2	3	.|0.189|.	0	0	0	0	0	-13.349	1.062	0.683
Q3V6T2	Girdin OS=Homo sapiens OX=9606 GN=CCDC88A PE=1 SV=2	Q3V6T2	8	sp|Q3V6T2|GRDN_HUMAN	1871	FRS2_DMSO	Q3V6T2	Q3V6T2	0.173|0.159|.	0.59	0.197	3	0.104|0.239|0.256	0	0.001	0	0.001	0	-7.838	1.062	0.456
Q9BXJ8	Ion channel TACAN OS=Homo sapiens OX=9606 GN=TMEM120A PE=1 SV=1	Q9BXJ8	3	sp|Q9BXJ8|TACAN_HUMAN	343	FRS2_DMSO	Q9BXJ8	Q9BXJ8	0.305|.|.	0.819	0.273	3	.|.|.	0	0	0	0	0	-13.349	1.062	0.661
Q8N9N2	Activating signal cointegrator 1 complex subunit 1 OS=Homo sapiens OX=9606 GN=ASCC1 PE=1 SV=1	Q8N9N2	2	sp|Q8N9N2|ASCC1_HUMAN	400	FRS2_DMSO	Q8N9N2	Q8N9N2	.|0.306|.	0.82	0.273	3	0.280|0.226|0.271	0	0	0	0	0	-13.349	1.061	0.661
P04632	Calpain small subunit 1 OS=Homo sapiens OX=9606 GN=CAPNS1 PE=1 SV=1	P04632	5	sp|P04632|CPNS1_HUMAN	268	FRS2_DMSO	P04632	P04632	0.941|0.902|0.691	2.534	0.845	3	0.852|0.786|0.753	0	0	0	0	0	-13.349	1.061	0.571
P68104;Q5VTE0	Elongation factor 1-alpha 1 OS=Homo sapiens OX=9606 GN=EEF1A1 PE=1 SV=1	P68104	7	sp|P68104|EF1A1_HUMAN	462	FRS2_DMSO	P68104;Q5VTE0	P68104;Q5VTE0	24.102|20.364|18.522	62.988	20.996	3	20.634|19.097|19.693	0	0	0	0	0	-13.349	1.061	0.567
P15311	Ezrin OS=Homo sapiens OX=9606 GN=EZR PE=1 SV=4	P15311	15	sp|P15311|EZRI_HUMAN	586	FRS2_DMSO	P15311	P15311	4.259|4.141|3.209	11.609	3.87	3	3.844|3.601|3.507	0	0	0	0	0	-13.349	1.061	0.574
O95456	Proteasome assembly chaperone 1 OS=Homo sapiens OX=9606 GN=PSMG1 PE=1 SV=1	O95456	5	sp|O95456|PSMG1_HUMAN	288	FRS2_DMSO	O95456	O95456	0.653|0.690|0.431	1.775	0.592	3	0.609|0.550|0.518	0	0	0	0	0	-13.349	1.061	0.554
Q92575	UBX domain-containing protein 4 OS=Homo sapiens OX=9606 GN=UBXN4 PE=1 SV=2	Q92575	2	sp|Q92575|UBXN4_HUMAN	508	FRS2_DMSO	Q92575	Q92575	0.841|0.867|0.680	2.388	0.796	3	0.740|0.767|0.743	0	0	0	0	0	-13.349	1.061	0.577
Q9Y5Y2	Cytosolic Fe-S cluster assembly factor NUBP2 OS=Homo sapiens OX=9606 GN=NUBP2 PE=1 SV=1	Q9Y5Y2	2	sp|Q9Y5Y2|NUBP2_HUMAN	271	FRS2_DMSO	Q9Y5Y2	Q9Y5Y2	0.257|0.338|0.154	0.748	0.249	3	0.175|0.253|0.295	0	0	0	0	0	-13.349	1.06	0.53
Q16832	Discoidin domain-containing receptor 2 OS=Homo sapiens OX=9606 GN=DDR2 PE=1 SV=2	Q16832	10	sp|Q16832|DDR2_HUMAN	855	FRS2_DMSO	Q16832	Q16832	0.682|0.728|0.567	1.977	0.659	3	0.634|0.570|0.664	0	0	0	0	0	-13.349	1.06	0.576
O75822	Eukaryotic translation initiation factor 3 subunit J OS=Homo sapiens OX=9606 GN=EIF3J PE=1 SV=2	O75822	7	sp|O75822|EIF3J_HUMAN	258	FRS2_DMSO	O75822	O75822	1.801|2.019|1.373	5.192	1.731	3	1.735|1.646|1.522	0	0	0	0	0	-13.349	1.06	0.559
Q96AC1	Fermitin family homolog 2 OS=Homo sapiens OX=9606 GN=FERMT2 PE=1 SV=1	Q96AC1	16	sp|Q96AC1|FERM2_HUMAN	680	FRS2_DMSO	Q96AC1	Q96AC1	1.984|1.980|1.319	5.283	1.761	3	2.167|1.747|1.211	0	0	0	0	0	-13.349	1.06	0.594
P11142;P34931	Heat shock cognate 71 kDa protein OS=Homo sapiens OX=9606 GN=HSPA8 PE=1 SV=1	P11142	2	sp|P11142|HSP7C_HUMAN	646	FRS2_DMSO	P11142;P34931	P11142;P34931	2.945|3.816|2.927	9.688	3.229	3	2.739|3.472|2.969	0	0	0	0	0	-13.349	1.06	0.556
Q9BUR5	MICOS complex subunit MIC26 OS=Homo sapiens OX=9606 GN=APOO PE=1 SV=1	Q9BUR5	3	sp|Q9BUR5|MIC26_HUMAN	198	FRS2_DMSO	Q9BUR5	Q9BUR5	0.796|0.686|0.529	2.011	0.67	3	0.589|0.678|0.632	0	0	0	0	0	-13.349	1.06	0.553
Q9NR56	Muscleblind-like protein 1 OS=Homo sapiens OX=9606 GN=MBNL1 PE=1 SV=2	Q9NR56	6	sp|Q9NR56|MBNL1_HUMAN	388	FRS2_DMSO	Q9NR56	Q9NR56	0.362|0.103|0.203	0.667	0.222	3	.|.|0.210	0	0	0	0	0	-13.501	1.06	0.499
Q15262	Receptor-type tyrosine-protein phosphatase kappa OS=Homo sapiens OX=9606 GN=PTPRK PE=1 SV=2	Q15262	17	sp|Q15262|PTPRK_HUMAN	1439	FRS2_DMSO	Q15262	Q15262	.|0.218|.	0.733	0.244	3	0.210|0.253|.	0	0	0	0	0	-12.946	1.06	0.673
P46783	Small ribosomal subunit protein eS10 OS=Homo sapiens OX=9606 GN=RPS10 PE=1 SV=1	P46783	5	sp|P46783|RS10_HUMAN	165	FRS2_DMSO	P46783	P46783	5.444|5.380|4.319	15.143	5.048	3	4.721|4.644|4.923	0	0	0	0	0	-13.349	1.06	0.578
P60866	Small ribosomal subunit protein uS10 OS=Homo sapiens OX=9606 GN=RPS20 PE=1 SV=1	P60866	3	sp|P60866|RS20_HUMAN	119	FRS2_DMSO	P60866	P60866	6.834|6.880|4.863	18.577	6.192	3	6.390|5.921|5.270	0	0	0	0	0	-13.349	1.06	0.567
Q16563	Synaptophysin-like protein 1 OS=Homo sapiens OX=9606 GN=SYPL1 PE=1 SV=1	Q16563	2	sp|Q16563|SYPL1_HUMAN	259	FRS2_DMSO	Q16563	Q16563	0.839|1.012|1.061	2.913	0.971	3	0.664|1.086|1.067	0	0	0	0	0	-13.349	1.06	0.601
P31946	14-3-3 protein beta/alpha OS=Homo sapiens OX=9606 GN=YWHAB PE=1 SV=3	P31946	4	sp|P31946|1433B_HUMAN	246	FRS2_DMSO	P31946	P31946	0.598|0.641|0.221	1.46	0.487	3	0.256|0.846|0.448	0	0	0	0	0	-12.568	1.059	0.56
P08238;Q58FF7	Heat shock protein HSP 90-beta OS=Homo sapiens OX=9606 GN=HSP90AB1 PE=1 SV=4	P08238	5	sp|P08238|HS90B_HUMAN	724	FRS2_DMSO	P08238;Q58FF7	P08238;Q58FF7	11.632|10.583|8.803	31.018	10.339	3	8.859|9.662|10.873	0	0	0	0	0	-13.349	1.059	0.573
P51812	Ribosomal protein S6 kinase alpha-3 OS=Homo sapiens OX=9606 GN=RPS6KA3 PE=1 SV=1	P51812	13	sp|P51812|KS6A3_HUMAN	740	FRS2_DMSO	P51812	P51812	1.211|1.082|0.875	3.169	1.056	3	1.154|1.037|0.829	0	0	0	0	0	-13.349	1.059	0.576
P61009	Signal peptidase complex subunit 3 OS=Homo sapiens OX=9606 GN=SPCS3 PE=1 SV=1	P61009	3	sp|P61009|SPCS3_HUMAN	180	FRS2_DMSO	P61009	P61009	0.591|0.759|0.820	2.171	0.724	3	0.820|0.677|0.575	0	0	0	0	0	-13.349	1.059	0.58
Q96MV1	TLC domain-containing protein 4 OS=Homo sapiens OX=9606 GN=TLCD4 PE=1 SV=1	Q96MV1	3	sp|Q96MV1|TLCD4_HUMAN	263	FRS2_DMSO	Q96MV1	Q96MV1	0.471|0.462|0.440	1.373	0.458	3	0.399|0.463|0.437	0	0	0	0	0	-13.339	1.059	0.597
Q15631	Translin OS=Homo sapiens OX=9606 GN=TSN PE=1 SV=1	Q15631	6	sp|Q15631|TSN_HUMAN	228	FRS2_DMSO	Q15631	Q15631	0.235|0.321|.	0.813	0.271	3	.|0.483|0.135	0	0	0	0	0	-13.334	1.059	0.597
Q14004	Cyclin-dependent kinase 13 OS=Homo sapiens OX=9606 GN=CDK13 PE=1 SV=2	Q14004	2	sp|Q14004|CDK13_HUMAN	1512	FRS2_DMSO	Q14004	Q14004	0.149|0.103|0.067	0.319	0.106	3	0.112|0.090|.	0	0	0	0	0	-13.349	1.058	0.503
Q9H223;Q9H4M9;Q9NZN3	EH domain-containing protein 4 OS=Homo sapiens OX=9606 GN=EHD4 PE=1 SV=1	Q9H223	2	sp|Q9H223|EHD4_HUMAN	541	FRS2_DMSO	Q9H223;Q9H4M9;Q9NZN3	Q9H223;Q9H4M9;Q9NZN3	0.703|0.640|0.429	1.772	0.591	3	0.600|0.482|0.602	0	0	0	0	0	-13.349	1.058	0.55
Q6PJI9	GATOR complex protein WDR59 OS=Homo sapiens OX=9606 GN=WDR59 PE=1 SV=2	Q6PJI9	6	sp|Q6PJI9|WDR59_HUMAN	974	FRS2_DMSO	Q6PJI9	Q6PJI9	0.365|0.412|0.332	1.109	0.37	3	0.325|0.411|0.319	0	0	0	0	0	-13.349	1.058	0.577
Q96I51	RCC1-like G exchanging factor-like protein OS=Homo sapiens OX=9606 GN=RCC1L PE=1 SV=3	Q96I51	2	sp|Q96I51|RCC1L_HUMAN	464	FRS2_DMSO	Q96I51	Q96I51	0.248|.|.	0.763	0.254	3	0.230|0.251|.	0	0	0	0	0	-13.332	1.058	0.675
O75676	Ribosomal protein S6 kinase alpha-4 OS=Homo sapiens OX=9606 GN=RPS6KA4 PE=1 SV=1	O75676	8	sp|O75676|KS6A4_HUMAN	772	FRS2_DMSO	O75676	O75676	0.597|0.573|0.493	1.663	0.554	3	0.567|0.567|0.447	0	0	0	0	0	-13.349	1.058	0.584
P60174	Triosephosphate isomerase OS=Homo sapiens OX=9606 GN=TPI1 PE=1 SV=4	P60174	13	sp|P60174|TPIS_HUMAN	249	FRS2_DMSO	P60174	P60174	.|0.331|.	0.845	0.282	3	.|0.193|0.368	0	0	0	0	0	-13.948	1.058	0.674
Q9H832	Ubiquitin-conjugating enzyme E2 Z OS=Homo sapiens OX=9606 GN=UBE2Z PE=1 SV=2	Q9H832	8	sp|Q9H832|UBE2Z_HUMAN	354	FRS2_DMSO	Q9H832	Q9H832	.|0.190|.	0.705	0.235	3	.|0.091|0.540	0	0	0	0	0	-13.033	1.058	0.674
Q96MF7	E3 SUMO-protein ligase NSE2 OS=Homo sapiens OX=9606 GN=NSMCE2 PE=1 SV=2	Q96MF7	4	sp|Q96MF7|NSE2_HUMAN	247	FRS2_DMSO	Q96MF7	Q96MF7	0.426|0.309|0.257	0.992	0.331	3	0.415|0.279|0.264	0	0	0	0	0	-13.349	1.057	0.573
Q99661	Kinesin-like protein KIF2C OS=Homo sapiens OX=9606 GN=KIF2C PE=1 SV=2	Q99661	20	sp|Q99661|KIF2C_HUMAN	725	FRS2_DMSO	Q99661	Q99661	1.333|1.239|1.116	3.688	1.229	3	1.257|1.119|1.119	0	0	0	0	0	-13.349	1.057	0.585
Q9BTY7	Protein HGH1 homolog OS=Homo sapiens OX=9606 GN=HGH1 PE=1 SV=1	Q9BTY7	9	sp|Q9BTY7|HGH1_HUMAN	390	FRS2_DMSO	Q9BTY7	Q9BTY7	0.454|0.433|0.338	1.226	0.409	3	0.329|0.421|0.418	0	0	0	0	0	-13.349	1.057	0.574
P11441	Ubiquitin-like protein 4A OS=Homo sapiens OX=9606 GN=UBL4A PE=1 SV=1	P11441	5	sp|P11441|UBL4A_HUMAN	157	FRS2_DMSO	P11441	P11441	0.427|0.686|0.289	1.401	0.467	3	.|0.397|0.491	0	0	0	0	0	-13.349	1.057	0.495
O43707;P12814	Alpha-actinin-4 OS=Homo sapiens OX=9606 GN=ACTN4 PE=1 SV=2	O43707	15	sp|O43707|ACTN4_HUMAN	911	FRS2_DMSO	O43707;P12814	O43707;P12814	1.393|1.151|0.783	3.327	1.109	3	0.626|1.259|1.470	0	0	0	0	0	-13.057	1.056	0.51
P00533	Epidermal growth factor receptor OS=Homo sapiens OX=9606 GN=EGFR PE=1 SV=2	P00533	19	sp|P00533|EGFR_HUMAN	1210	FRS2_DMSO	P00533	P00533	0.576|0.648|0.463	1.687	0.562	3	0.457|0.606|0.546	0	0	0	0	0	-13.349	1.056	0.566
Q09028	Histone-binding protein RBBP4 OS=Homo sapiens OX=9606 GN=RBBP4 PE=1 SV=3	Q09028	4	sp|Q09028|RBBP4_HUMAN	425	FRS2_DMSO	Q09028	Q09028	0.461|0.430|0.284	1.176	0.392	3	0.565|0.220|0.412	0.003	0.006	0.003	0.006	0.003	-9.702	1.056	0.415
O94888	UBX domain-containing protein 7 OS=Homo sapiens OX=9606 GN=UBXN7 PE=1 SV=2	O94888	5	sp|O94888|UBXN7_HUMAN	489	FRS2_DMSO	O94888	O94888	0.261|0.175|.	0.694	0.231	3	.|0.299|0.161	0	0	0	0	0	-12.931	1.056	0.586
Q9P0J0	NADH dehydrogenase [ubiquinone] 1 alpha subcomplex subunit 13 OS=Homo sapiens OX=9606 GN=NDUFA13 PE=1 SV=3	Q9P0J0	2	sp|Q9P0J0|NDUAD_HUMAN	144	FRS2_DMSO	Q9P0J0	Q9P0J0	0.272|0.282|0.267	0.822	0.274	3	0.246|0.208|0.341	0	0	0	0	0	-13.34	1.055	0.609
P61225	Ras-related protein Rap-2b OS=Homo sapiens OX=9606 GN=RAP2B PE=1 SV=1	P61225	3	sp|P61225|RAP2B_HUMAN	183	FRS2_DMSO	P61225	P61225	0.710|0.744|0.573	2.027	0.676	3	.|0.640|.	0	0	0	0	0	-13.349	1.055	0.582
P30154	Serine/threonine-protein phosphatase 2A 65 kDa regulatory subunit A beta isoform OS=Homo sapiens OX=9606 GN=PPP2R1B PE=1 SV=3	P30154	12	sp|P30154|2AAB_HUMAN	601	FRS2_DMSO	P30154	P30154	0.385|0.508|0.384	1.277	0.426	3	0.418|0.362|0.434	0	0	0	0	0	-13.349	1.055	0.554
Q9BZ29	Dedicator of cytokinesis protein 9 OS=Homo sapiens OX=9606 GN=DOCK9 PE=1 SV=2	Q9BZ29	7	sp|Q9BZ29|DOCK9_HUMAN	2069	FRS2_DMSO	Q9BZ29	Q9BZ29	0.505|0.559|0.205	1.269	0.423	3	0.414|0.484|0.322	0	0	0	0	0	-13.349	1.054	0.549
Q9NR31;Q9Y6B6	GTP-binding protein SAR1a OS=Homo sapiens OX=9606 GN=SAR1A PE=1 SV=1	Q9NR31	3	sp|Q9NR31|SAR1A_HUMAN	198	FRS2_DMSO	Q9NR31;Q9Y6B6	Q9NR31;Q9Y6B6	1.189|1.218|1.034	3.441	1.147	3	0.775|1.055|1.576	0	0	0	0	0	-12.439	1.054	0.559
Q92616	Stalled ribosome sensor GCN1 OS=Homo sapiens OX=9606 GN=GCN1 PE=1 SV=7	Q92616	82	sp|Q92616|GCN1_HUMAN	2671	FRS2_DMSO	Q92616	Q92616	1.648|1.631|1.568	4.847	1.616	3	1.438|1.669|1.502	0	0	0	0	0	-13.331	1.054	0.6
P23919	Thymidylate kinase OS=Homo sapiens OX=9606 GN=DTYMK PE=1 SV=4	P23919	12	sp|P23919|KTHY_HUMAN	212	FRS2_DMSO	P23919	P23919	0.922|0.904|0.952	2.777	0.926	3	0.646|1.339|0.782	0	0	0	0	0	-12.375	1.054	0.557
Q9H9A5	CCR4-NOT transcription complex subunit 10 OS=Homo sapiens OX=9606 GN=CNOT10 PE=1 SV=1	Q9H9A5	4	sp|Q9H9A5|CNO10_HUMAN	744	FRS2_DMSO	Q9H9A5	Q9H9A5	0.513|0.452|0.357	1.322	0.441	3	0.457|0.444|0.362	0	0	0	0	0	-13.349	1.053	0.563
Q9Y5K5	Ubiquitin carboxyl-terminal hydrolase isozyme L5 OS=Homo sapiens OX=9606 GN=UCHL5 PE=1 SV=3	Q9Y5K5	11	sp|Q9Y5K5|UCHL5_HUMAN	329	FRS2_DMSO	Q9Y5K5	Q9Y5K5	1.046|0.825|0.734	2.605	0.868	3	0.728|0.867|0.890	0	0	0	0	0	-13.349	1.053	0.551
Q8N6M3	Acyl-coenzyme A diphosphatase FITM2 OS=Homo sapiens OX=9606 GN=FITM2 PE=1 SV=1	Q8N6M3	2	sp|Q8N6M3|FITM2_HUMAN	262	FRS2_DMSO	Q8N6M3	Q8N6M3	0.475|0.513|0.477	1.465	0.488	3	0.434|0.448|0.515	0	0	0	0	0	-13.332	1.052	0.597
Q9Y2L1	Exosome complex exonuclease RRP44 OS=Homo sapiens OX=9606 GN=DIS3 PE=1 SV=2	Q9Y2L1	13	sp|Q9Y2L1|RRP44_HUMAN	958	FRS2_DMSO	Q9Y2L1	Q9Y2L1	0.642|0.624|0.311	1.576	0.525	3	0.590|0.551|0.384	0	0	0	0	0	-13.349	1.052	0.572
Q92930	Ras-related protein Rab-8B OS=Homo sapiens OX=9606 GN=RAB8B PE=1 SV=2	Q92930	4	sp|Q92930|RAB8B_HUMAN	207	FRS2_DMSO	Q92930	Q92930	0.550|0.675|0.563	1.788	0.596	3	0.601|0.571|0.531	0	0	0	0	0	-13.349	1.052	0.574
P17152	Transmembrane protein 11, mitochondrial OS=Homo sapiens OX=9606 GN=TMEM11 PE=1 SV=1	P17152	2	sp|P17152|TMM11_HUMAN	192	FRS2_DMSO	P17152	P17152	.|0.445|0.343	1.045	0.348	3	0.268|0.386|0.351	0	0	0	0	0	-13.349	1.052	0.561
Q9BQL6	Fermitin family homolog 1 OS=Homo sapiens OX=9606 GN=FERMT1 PE=1 SV=1	Q9BQL6	2	sp|Q9BQL6|FERM1_HUMAN	677	FRS2_DMSO	Q9BQL6	Q9BQL6	0.439|0.370|.	1.066	0.355	3	0.338|.|.	0	0	0	0	0	-13.349	1.051	0.573
P61353	Large ribosomal subunit protein eL27 OS=Homo sapiens OX=9606 GN=RPL27 PE=1 SV=2	P61353	4	sp|P61353|RL27_HUMAN	136	FRS2_DMSO	P61353	P61353	3.431|3.563|2.606	9.6	3.2	3	2.394|3.152|3.746	0	0	0	0	0	-13.349	1.051	0.593
P42766	Large ribosomal subunit protein uL29 OS=Homo sapiens OX=9606 GN=RPL35 PE=1 SV=2	P42766	2	sp|P42766|RL35_HUMAN	123	FRS2_DMSO	P42766	P42766	6.465|7.869|5.827	20.162	6.721	3	5.962|7.616|5.764	0	0	0	0	0	-13.349	1.051	0.568
O60244	Mediator of RNA polymerase II transcription subunit 14 OS=Homo sapiens OX=9606 GN=MED14 PE=1 SV=2	O60244	24	sp|O60244|MED14_HUMAN	1454	FRS2_DMSO	O60244	O60244	1.406|1.495|1.387	4.289	1.43	3	1.499|1.365|1.230	0	0	0	0	0	-13.335	1.051	0.598
Q9BXF6	Rab11 family-interacting protein 5 OS=Homo sapiens OX=9606 GN=RAB11FIP5 PE=1 SV=1	Q9BXF6	12	sp|Q9BXF6|RFIP5_HUMAN	653	FRS2_DMSO	Q9BXF6	Q9BXF6	1.316|0.653|1.158	3.127	1.042	3	1.161|0.875|0.961	0	0	0	0	0	-13.349	1.051	0.529
Q9Y448	Small kinetochore-associated protein OS=Homo sapiens OX=9606 GN=KNSTRN PE=1 SV=2	Q9Y448	3	sp|Q9Y448|SKAP_HUMAN	316	FRS2_DMSO	Q9Y448	Q9Y448	0.251|.|.	0.765	0.255	3	.|0.243|.	0	0	0	0	0	-13.331	1.051	0.675
Q9Y490	Talin-1 OS=Homo sapiens OX=9606 GN=TLN1 PE=1 SV=3	Q9Y490	76	sp|Q9Y490|TLN1_HUMAN	2541	FRS2_DMSO	Q9Y490	Q9Y490	4.314|4.029|3.077	11.42	3.807	3	4.149|3.669|3.117	0	0	0	0	0	-13.349	1.051	0.571
Q6UB98	Ankyrin repeat domain-containing protein 12 OS=Homo sapiens OX=9606 GN=ANKRD12 PE=1 SV=3	Q6UB98	14	sp|Q6UB98|ANR12_HUMAN	2062	FRS2_DMSO	Q6UB98	Q6UB98	0.391|0.207|0.615	1.213	0.404	3	0.956|0.147|0.406	0.098	0.201	0.098	0.201	0.098	-4.28	1.05	0.329
P30622;Q9UDT6	CAP-Gly domain-containing linker protein 1 OS=Homo sapiens OX=9606 GN=CLIP1 PE=1 SV=2	P30622	4	sp|P30622|CLIP1_HUMAN	1438	FRS2_DMSO	P30622;Q9UDT6	P30622;Q9UDT6	0.274|0.290|.	0.821	0.274	3	.|.|0.261	0	0	0	0	0	-13.349	1.05	0.663
Q9NTZ6	RNA-binding protein 12 OS=Homo sapiens OX=9606 GN=RBM12 PE=1 SV=1	Q9NTZ6	17	sp|Q9NTZ6|RBM12_HUMAN	932	FRS2_DMSO	Q9NTZ6	Q9NTZ6	0.491|0.575|0.226	1.292	0.431	3	0.425|0.321|0.505	0	0	0	0	0	-12.88	1.05	0.544
Q16763	Ubiquitin-conjugating enzyme E2 S OS=Homo sapiens OX=9606 GN=UBE2S PE=1 SV=2	Q16763	5	sp|Q16763|UBE2S_HUMAN	222	FRS2_DMSO	Q16763	Q16763	1.124|1.235|0.844	3.203	1.068	3	1.156|1.056|0.861	0	0	0	0	0	-13.349	1.05	0.569
Q7Z739	YTH domain-containing family protein 3 OS=Homo sapiens OX=9606 GN=YTHDF3 PE=1 SV=1	Q7Z739	7	sp|Q7Z739|YTHD3_HUMAN	585	FRS2_DMSO	Q7Z739	Q7Z739	0.728|0.509|0.345	1.582	0.527	3	0.605|0.383|0.547	0	0	0	0	0	-13.349	1.05	0.557
Q01518	Adenylyl cyclase-associated protein 1 OS=Homo sapiens OX=9606 GN=CAP1 PE=1 SV=5	Q01518	15	sp|Q01518|CAP1_HUMAN	475	FRS2_DMSO	Q01518	Q01518	4.349|5.217|3.117	12.683	4.228	3	3.495|4.184|4.478	0	0	0	0	0	-13.349	1.049	0.541
P60981	Destrin OS=Homo sapiens OX=9606 GN=DSTN PE=1 SV=3	P60981	7	sp|P60981|DEST_HUMAN	165	FRS2_DMSO	P60981	P60981	2.321|2.013|1.596	5.93	1.977	3	1.829|2.007|1.821	0	0	0	0	0	-13.349	1.049	0.562
Q8ND56	Protein LSM14 homolog A OS=Homo sapiens OX=9606 GN=LSM14A PE=1 SV=3	Q8ND56	2	sp|Q8ND56|LS14A_HUMAN	463	FRS2_DMSO	Q8ND56	Q8ND56	0.630|0.654|0.500	1.784	0.595	3	0.564|0.552|0.585	0	0	0	0	0	-13.349	1.049	0.579
P61026	Ras-related protein Rab-10 OS=Homo sapiens OX=9606 GN=RAB10 PE=1 SV=1	P61026	7	sp|P61026|RAB10_HUMAN	200	FRS2_DMSO	P61026	P61026	1.173|1.669|1.500	4.343	1.448	3	1.421|1.569|1.179	0	0	0	0	0	-13.349	1.049	0.568
P16949	Stathmin OS=Homo sapiens OX=9606 GN=STMN1 PE=1 SV=3	P16949	4	sp|P16949|STMN1_HUMAN	149	FRS2_DMSO	P16949	P16949	3.392|3.732|2.656	9.78	3.26	3	2.401|3.653|3.427	0	0	0	0	0	-13.349	1.049	0.591
O75674	TOM1-like protein 1 OS=Homo sapiens OX=9606 GN=TOM1L1 PE=1 SV=2	O75674	5	sp|O75674|TM1L1_HUMAN	476	FRS2_DMSO	O75674	O75674	0.313|0.175|.	0.745	0.248	3	0.364|0.302|0.120	0.012	0.036	0.012	0.036	0.012	-6.94	1.049	0.385
Q8IWT6	Volume-regulated anion channel subunit LRRC8A OS=Homo sapiens OX=9606 GN=LRRC8A PE=1 SV=1	Q8IWT6	4	sp|Q8IWT6|LRC8A_HUMAN	810	FRS2_DMSO	Q8IWT6	Q8IWT6	0.369|0.445|0.288	1.103	0.368	3	.|.|0.350	0	0	0	0	0	-13.349	1.049	0.572
P17812;Q9NRF8	CTP synthase 1 OS=Homo sapiens OX=9606 GN=CTPS1 PE=1 SV=2	P17812	2	sp|P17812|PYRG1_HUMAN	591	FRS2_DMSO	P17812;Q9NRF8	P17812;Q9NRF8	0.836|0.831|0.683	2.35	0.783	3	0.741|0.782|0.721	0	0	0	0	0	-13.349	1.048	0.585
Q709C8	Intermembrane lipid transfer protein VPS13C OS=Homo sapiens OX=9606 GN=VPS13C PE=1 SV=1	Q709C8	23	sp|Q709C8|VP13C_HUMAN	3753	FRS2_DMSO	Q709C8	Q709C8	0.664|0.562|0.471	1.697	0.566	3	0.464|0.548|0.617	0	0	0	0	0	-13.349	1.048	0.563
Q14165	Malectin OS=Homo sapiens OX=9606 GN=MLEC PE=1 SV=1	Q14165	11	sp|Q14165|MLEC_HUMAN	292	FRS2_DMSO	Q14165	Q14165	0.975|1.042|0.899	2.915	0.972	3	0.864|0.991|0.933	0	0	0	0	0	-13.349	1.048	0.591
P60660	Myosin light polypeptide 6 OS=Homo sapiens OX=9606 GN=MYL6 PE=1 SV=2	P60660	5	sp|P60660|MYL6_HUMAN	151	FRS2_DMSO	P60660	P60660	8.446|6.613|5.345	20.404	6.801	3	7.612|6.218|5.773	0	0	0	0	0	-13.349	1.048	0.539
P43487	Ran-specific GTPase-activating protein OS=Homo sapiens OX=9606 GN=RANBP1 PE=1 SV=1	P43487	4	sp|P43487|RANG_HUMAN	201	FRS2_DMSO	P43487	P43487	1.318|1.306|1.007	3.631	1.21	3	0.921|1.297|1.288	0	0	0	0	0	-13.349	1.048	0.591
P82979	SAP domain-containing ribonucleoprotein OS=Homo sapiens OX=9606 GN=SARNP PE=1 SV=3	P82979	4	sp|P82979|SARNP_HUMAN	210	FRS2_DMSO	P82979	P82979	1.263|1.394|1.080	3.736	1.245	3	1.234|1.227|1.109	0	0	0	0	0	-13.349	1.048	0.578
Q9NT62	Ubiquitin-like-conjugating enzyme ATG3 OS=Homo sapiens OX=9606 GN=ATG3 PE=1 SV=1	Q9NT62	8	sp|Q9NT62|ATG3_HUMAN	314	FRS2_DMSO	Q9NT62	Q9NT62	.|0.302|.	0.816	0.272	3	.|.|0.260	0	0	0	0	0	-13.262	1.048	0.673
Q9UBC2	Epidermal growth factor receptor substrate 15-like 1 OS=Homo sapiens OX=9606 GN=EPS15L1 PE=1 SV=1	Q9UBC2	24	sp|Q9UBC2|EP15R_HUMAN	864	FRS2_DMSO	Q9UBC2	Q9UBC2	0.410|0.140|.	0.807	0.269	3	.|.|.	0.002	0.005	0.002	0.005	0.002	-13.349	1.046	0.429
P06730	Eukaryotic translation initiation factor 4E OS=Homo sapiens OX=9606 GN=EIF4E PE=1 SV=2	P06730	5	sp|P06730|IF4E_HUMAN	217	FRS2_DMSO	P06730	P06730	1.612|1.333|0.811	3.755	1.252	3	1.196|1.220|1.174	0	0	0	0	0	-13.349	1.046	0.523
Q7Z5G4	Golgin subfamily A member 7 OS=Homo sapiens OX=9606 GN=GOLGA7 PE=1 SV=2	Q7Z5G4	2	sp|Q7Z5G4|GOGA7_HUMAN	137	FRS2_DMSO	Q7Z5G4	Q7Z5G4	.|.|0.293	0.807	0.269	3	.|.|.	0	0	0	0	0	-13.349	1.046	0.673
P61978	Heterogeneous nuclear ribonucleoprotein K OS=Homo sapiens OX=9606 GN=HNRNPK PE=1 SV=1	P61978	15	sp|P61978|HNRPK_HUMAN	463	FRS2_DMSO	P61978	P61978	7.530|6.506|4.604	18.639	6.213	3	6.461|5.756|5.636	0	0	0	0	0	-13.349	1.046	0.55
P14649	Myosin light chain 6B OS=Homo sapiens OX=9606 GN=MYL6B PE=1 SV=1	P14649	2	sp|P14649|MYL6B_HUMAN	208	FRS2_DMSO	P14649	P14649	0.256|0.170|.	0.683	0.228	3	0.218|.|.	0	0	0	0	0	-13.349	1.046	0.662
Q9BZQ8	Protein Niban 1 OS=Homo sapiens OX=9606 GN=NIBAN1 PE=1 SV=1	Q9BZQ8	14	sp|Q9BZQ8|NIBA1_HUMAN	928	FRS2_DMSO	Q9BZQ8	Q9BZQ8	0.603|1.014|0.401	2.019	0.673	3	0.389|0.813|0.843	0.01	0.031	0.01	0.031	0.01	-13.349	1.046	0.388
Q9P260	RAB11-binding protein RELCH OS=Homo sapiens OX=9606 GN=RELCH PE=1 SV=2	Q9P260	12	sp|Q9P260|RELCH_HUMAN	1216	FRS2_DMSO	Q9P260	Q9P260	0.591|0.303|0.269	1.163	0.388	3	.|0.251|0.548	0	0	0	0	0	-13.349	1.046	0.494
P98179	RNA-binding protein 3 OS=Homo sapiens OX=9606 GN=RBM3 PE=1 SV=1	P98179	3	sp|P98179|RBM3_HUMAN	157	FRS2_DMSO	P98179	P98179	1.980|1.715|0.971	4.667	1.556	3	1.460|1.437|1.568	0	0	0	0	0	-13.349	1.046	0.528
P26640	Valine--tRNA ligase OS=Homo sapiens OX=9606 GN=VARS1 PE=1 SV=4	P26640	36	sp|P26640|SYVC_HUMAN	1264	FRS2_DMSO	P26640	P26640	1.412|1.430|0.881	3.722	1.241	3	0.982|1.189|1.430	0	0	0	0	0	-13.349	1.046	0.575
O95816	BAG family molecular chaperone regulator 2 OS=Homo sapiens OX=9606 GN=BAG2 PE=1 SV=1	O95816	6	sp|O95816|BAG2_HUMAN	211	FRS2_DMSO	O95816	O95816	0.811|0.597|0.471	1.879	0.626	3	0.413|0.722|0.723	0	0	0	0	0	-13.349	1.045	0.493
P11586	C-1-tetrahydrofolate synthase, cytoplasmic OS=Homo sapiens OX=9606 GN=MTHFD1 PE=1 SV=4	P11586	36	sp|P11586|C1TC_HUMAN	935	FRS2_DMSO	P11586	P11586	2.099|1.800|1.289	5.188	1.729	3	1.582|1.690|1.696	0	0	0	0	0	-13.349	1.045	0.55
Q9Y3E7	Charged multivesicular body protein 3 OS=Homo sapiens OX=9606 GN=CHMP3 PE=1 SV=3	Q9Y3E7	4	sp|Q9Y3E7|CHMP3_HUMAN	222	FRS2_DMSO	Q9Y3E7	Q9Y3E7	1.063|0.947|0.577	2.587	0.862	3	0.886|0.850|0.747	0	0	0	0	0	-13.349	1.045	0.541
Q969N2	GPI transamidase component PIG-T OS=Homo sapiens OX=9606 GN=PIGT PE=1 SV=1	Q969N2	10	sp|Q969N2|PIGT_HUMAN	578	FRS2_DMSO	Q969N2	Q969N2	0.989|1.041|0.912	2.942	0.981	3	0.888|1.030|0.904	0	0	0	0	0	-13.349	1.045	0.595
O14920	Inhibitor of nuclear factor kappa-B kinase subunit beta OS=Homo sapiens OX=9606 GN=IKBKB PE=1 SV=1	O14920	6	sp|O14920|IKKB_HUMAN	756	FRS2_DMSO	O14920	O14920	0.292|.|.	0.806	0.269	3	.|.|.	0	0	0	0	0	-13.349	1.045	0.673
Q07666	KH domain-containing, RNA-binding, signal transduction-associated protein 1 OS=Homo sapiens OX=9606 GN=KHDRBS1 PE=1 SV=1	Q07666	6	sp|Q07666|KHDR1_HUMAN	443	FRS2_DMSO	Q07666	Q07666	2.446|2.462|2.063	6.971	2.324	3	2.518|2.120|2.060	0	0	0	0	0	-13.349	1.045	0.589
P27635	Large ribosomal subunit protein uL16 OS=Homo sapiens OX=9606 GN=RPL10 PE=1 SV=5	P27635	5	sp|P27635|RL10_HUMAN	214	FRS2_DMSO	P27635	P27635	3.636|3.675|2.273	9.585	3.195	3	2.953|3.136|3.090	0	0	0	0	0	-13.349	1.045	0.56
P67812	Signal peptidase complex catalytic subunit SEC11A OS=Homo sapiens OX=9606 GN=SEC11A PE=1 SV=1	P67812	4	sp|P67812|SC11A_HUMAN	179	FRS2_DMSO	P67812	P67812	1.585|1.845|1.648	5.078	1.693	3	1.583|1.781|1.509	0	0	0	0	0	-13.349	1.045	0.589
O43747	AP-1 complex subunit gamma-1 OS=Homo sapiens OX=9606 GN=AP1G1 PE=1 SV=5	O43747	12	sp|O43747|AP1G1_HUMAN	822	FRS2_DMSO	O43747	O43747	0.847|0.859|0.513	2.22	0.74	3	0.732|0.641|0.760	0	0	0	0	0	-13.349	1.044	0.557
Q9UL15	BAG family molecular chaperone regulator 5 OS=Homo sapiens OX=9606 GN=BAG5 PE=1 SV=1	Q9UL15	4	sp|Q9UL15|BAG5_HUMAN	447	FRS2_DMSO	Q9UL15	Q9UL15	0.461|0.427|0.363	1.252	0.417	3	0.640|0.256|0.389	0.001	0.002	0.001	0.002	0.001	-8.678	1.044	0.438
O14646;O14647	Chromodomain-helicase-DNA-binding protein 1 OS=Homo sapiens OX=9606 GN=CHD1 PE=1 SV=2	O14646	6	sp|O14646|CHD1_HUMAN	1710	FRS2_DMSO	O14646;O14647	O14646;O14647	1.058|1.011|1.046	3.115	1.038	3	1.097|0.964|0.930	0	0	0	0	0	-13.339	1.044	0.604
A0A494C0R8;I3L2B0	Clustered mitochondria protein homolog OS=Homo sapiens OX=9606 GN=CLUH PE=1 SV=1	A0A494C0R8	2	tr|A0A494C0R8|A0A494C0R8_HUMAN	1348	FRS2_DMSO	A0A494C0R8;I3L2B0	A0A494C0R8;I3L2B0	0.628|0.611|0.436	1.675	0.558	3	0.632|0.543|0.445	0	0	0	0	0	-13.349	1.044	0.581
P25205	DNA replication licensing factor MCM3 OS=Homo sapiens OX=9606 GN=MCM3 PE=1 SV=3	P25205	28	sp|P25205|MCM3_HUMAN	808	FRS2_DMSO	P25205	P25205	3.330|3.016|3.017	9.364	3.121	3	3.233|3.022|2.737	0	0	0	0	0	-13.347	1.044	0.596
Q96CN7	Isochorismatase domain-containing protein 1 OS=Homo sapiens OX=9606 GN=ISOC1 PE=1 SV=3	Q96CN7	5	sp|Q96CN7|ISOC1_HUMAN	298	FRS2_DMSO	Q96CN7	Q96CN7	0.715|0.706|0.202	1.623	0.541	3	0.659|0.284|0.743	0.016	0.025	0.016	0.025	0.016	-13.349	1.044	0.379
Q8N6T7	NAD-dependent protein deacylase sirtuin-6 OS=Homo sapiens OX=9606 GN=SIRT6 PE=1 SV=2	Q8N6T7	2	sp|Q8N6T7|SIR6_HUMAN	355	FRS2_DMSO	Q8N6T7	Q8N6T7	0.301|0.229|0.157	0.687	0.229	3	0.238|0.202|.	0	0	0	0	0	-13.349	1.044	0.563
O43242	26S proteasome non-ATPase regulatory subunit 3 OS=Homo sapiens OX=9606 GN=PSMD3 PE=1 SV=2	O43242	21	sp|O43242|PSMD3_HUMAN	534	FRS2_DMSO	O43242	O43242	1.326|1.543|0.891	3.76	1.253	3	1.043|1.299|1.281	0	0	0	0	0	-13.349	1.043	0.544
O14879	Interferon-induced protein with tetratricopeptide repeats 3 OS=Homo sapiens OX=9606 GN=IFIT3 PE=1 SV=1	O14879	7	sp|O14879|IFIT3_HUMAN	490	FRS2_DMSO	O14879	O14879	0.428|0.442|0.188	1.058	0.353	3	0.326|0.351|.	0	0	0	0	0	-13.349	1.043	0.555
Q9UMX5	Neudesin OS=Homo sapiens OX=9606 GN=NENF PE=1 SV=1	Q9UMX5	4	sp|Q9UMX5|NENF_HUMAN	172	FRS2_DMSO	Q9UMX5	Q9UMX5	0.577|.|.	1.092	0.364	3	.|0.349|.	0	0	0	0	0	-13.349	1.043	0.482
Q9H7Z7	Prostaglandin E synthase 2 OS=Homo sapiens OX=9606 GN=PTGES2 PE=1 SV=1	Q9H7Z7	11	sp|Q9H7Z7|PGES2_HUMAN	377	FRS2_DMSO	Q9H7Z7	Q9H7Z7	0.839|0.962|0.838	2.639	0.88	3	0.765|1.025|0.766	0	0	0	0	0	-13.349	1.043	0.595
Q969U7	Proteasome assembly chaperone 2 OS=Homo sapiens OX=9606 GN=PSMG2 PE=1 SV=1	Q969U7	5	sp|Q969U7|PSMG2_HUMAN	264	FRS2_DMSO	Q969U7	Q969U7	1.104|0.834|0.700	2.638	0.879	3	0.882|0.883|0.768	0	0	0	0	0	-13.349	1.043	0.536
Q9NZJ4	Sacsin OS=Homo sapiens OX=9606 GN=SACS PE=1 SV=2	Q9NZJ4	5	sp|Q9NZJ4|SACS_HUMAN	4579	FRS2_DMSO	Q9NZJ4	Q9NZJ4	0.098|0.163|.	0.519	0.173	3	0.197|0.143|0.161	0	0	0	0	0	-13.349	1.043	0.669
Q8TAF3	WD repeat-containing protein 48 OS=Homo sapiens OX=9606 GN=WDR48 PE=1 SV=1	Q8TAF3	4	sp|Q8TAF3|WDR48_HUMAN	677	FRS2_DMSO	Q8TAF3	Q8TAF3	0.280|0.225|.	0.762	0.254	3	0.347|0.183|0.229	0	0	0	0	0	-13.349	1.043	0.569
P48960	Adhesion G protein-coupled receptor E5 OS=Homo sapiens OX=9606 GN=ADGRE5 PE=1 SV=4	P48960	6	sp|P48960|AGRE5_HUMAN	835	FRS2_DMSO	P48960	P48960	1.576|1.336|1.127	4.04	1.347	3	1.188|1.346|1.350	0	0	0	0	0	-13.349	1.042	0.566
Q969V3	BOS complex subunit NCLN OS=Homo sapiens OX=9606 GN=NCLN PE=1 SV=2	Q969V3	18	sp|Q969V3|NCLN_HUMAN	563	FRS2_DMSO	Q969V3	Q969V3	1.192|1.192|0.954	3.338	1.113	3	1.022|1.233|0.966	0	0	0	0	0	-13.349	1.042	0.585
P10398	Serine/threonine-protein kinase A-Raf OS=Homo sapiens OX=9606 GN=ARAF PE=1 SV=2	P10398	11	sp|P10398|ARAF_HUMAN	606	FRS2_DMSO	P10398	P10398	0.608|1.035|0.933	2.577	0.859	3	1.014|1.115|0.495	0.001	0.003	0.001	0.003	0.001	-11.732	1.042	0.431
Q04724	Transducin-like enhancer protein 1 OS=Homo sapiens OX=9606 GN=TLE1 PE=1 SV=2	Q04724	3	sp|Q04724|TLE1_HUMAN	770	FRS2_DMSO	Q04724	Q04724	0.349|.|.	0.863	0.288	3	0.243|0.287|0.302	0	0	0	0	0	-13.349	1.042	0.56
Q9NUQ7	Ufm1-specific protease 2 OS=Homo sapiens OX=9606 GN=UFSP2 PE=1 SV=3	Q9NUQ7	2	sp|Q9NUQ7|UFSP2_HUMAN	469	FRS2_DMSO	Q9NUQ7	Q9NUQ7	0.350|0.389|0.279	1.018	0.339	3	0.412|0.240|0.349	0	0	0	0	0	-13.349	1.042	0.599
P08195	4F2 cell-surface antigen heavy chain OS=Homo sapiens OX=9606 GN=SLC3A2 PE=1 SV=3	P08195	19	sp|P08195|4F2_HUMAN	630	FRS2_DMSO	P08195	P08195	0.697|0.714|0.809	2.22	0.74	3	0.711|0.733|0.690	0	0	0	0	0	-13.349	1.041	0.589
P04083	Annexin A1 OS=Homo sapiens OX=9606 GN=ANXA1 PE=1 SV=2	P04083	15	sp|P04083|ANXA1_HUMAN	346	FRS2_DMSO	P04083	P04083	3.799|3.493|2.325	9.617	3.206	3	3.345|3.353|2.602	0	0	0	0	0	-13.349	1.041	0.56
P51571	Translocon-associated protein subunit delta OS=Homo sapiens OX=9606 GN=SSR4 PE=1 SV=1	P51571	5	sp|P51571|SSRD_HUMAN	173	FRS2_DMSO	P51571	P51571	2.058|2.157|1.704	5.919	1.973	3	1.750|1.962|1.984	0	0	0	0	0	-13.349	1.041	0.585
O60832	H/ACA ribonucleoprotein complex subunit DKC1 OS=Homo sapiens OX=9606 GN=DKC1 PE=1 SV=3	O60832	12	sp|O60832|DKC1_HUMAN	514	FRS2_DMSO	O60832	O60832	1.778|2.057|1.937	5.772	1.924	3	2.248|1.714|1.644	0	0	0	0	0	-13.349	1.04	0.599
Q9BUL8	Programmed cell death protein 10 OS=Homo sapiens OX=9606 GN=PDCD10 PE=1 SV=1	Q9BUL8	5	sp|Q9BUL8|PDC10_HUMAN	212	FRS2_DMSO	Q9BUL8	Q9BUL8	0.895|0.962|0.668	2.526	0.842	3	0.907|0.885|0.660	0	0	0	0	0	-13.349	1.04	0.582
Q9BVC6	Transmembrane protein 109 OS=Homo sapiens OX=9606 GN=TMEM109 PE=1 SV=1	Q9BVC6	2	sp|Q9BVC6|TM109_HUMAN	243	FRS2_DMSO	Q9BVC6	Q9BVC6	1.767|1.821|1.773	5.361	1.787	3	1.661|1.857|1.643	0	0	0	0	0	-13.32	1.04	0.606
O00571	ATP-dependent RNA helicase DDX3X OS=Homo sapiens OX=9606 GN=DDX3X PE=1 SV=3	O00571	28	sp|O00571|DDX3X_HUMAN	662	FRS2_DMSO	O00571	O00571	4.218|3.930|3.361	11.509	3.836	3	4.104|3.713|3.302	0	0	0	0	0	-13.349	1.039	0.586
Q9BQ67	Glutamate-rich WD repeat-containing protein 1 OS=Homo sapiens OX=9606 GN=GRWD1 PE=1 SV=1	Q9BQ67	2	sp|Q9BQ67|GRWD1_HUMAN	446	FRS2_DMSO	Q9BQ67	Q9BQ67	0.262|0.282|.	0.802	0.267	3	.|.|.	0	0	0	0	0	-13.349	1.039	0.663
Q9NY61	Protein AATF OS=Homo sapiens OX=9606 GN=AATF PE=1 SV=1	Q9NY61	3	sp|Q9NY61|AATF_HUMAN	560	FRS2_DMSO	Q9NY61	Q9NY61	0.355|0.348|0.292	0.995	0.332	3	0.381|0.269|0.318	0	0	0	0	0	-13.349	1.039	0.596
P49368	T-complex protein 1 subunit gamma OS=Homo sapiens OX=9606 GN=CCT3 PE=1 SV=4	P49368	23	sp|P49368|TCPG_HUMAN	545	FRS2_DMSO	P49368	P49368	2.972|3.088|2.056	8.116	2.705	3	2.669|2.417|2.738	0	0	0	0	0	-13.349	1.039	0.569
Q9C0B7	Transport and Golgi organization protein 6 homolog OS=Homo sapiens OX=9606 GN=TANGO6 PE=1 SV=2	Q9C0B7	2	sp|Q9C0B7|TNG6_HUMAN	1094	FRS2_DMSO	Q9C0B7	Q9C0B7	.|0.287|.	0.802	0.267	3	.|.|.	0	0	0	0	0	-13.349	1.039	0.673
Q6L8Q7	2',5'-phosphodiesterase 12 OS=Homo sapiens OX=9606 GN=PDE12 PE=1 SV=2	Q6L8Q7	6	sp|Q6L8Q7|PDE12_HUMAN	609	FRS2_DMSO	Q6L8Q7	Q6L8Q7	1.092|1.026|0.824	2.942	0.981	3	0.980|1.001|0.859	0	0	0	0	0	-13.349	1.038	0.581
Q9Y3X0	Coiled-coil domain-containing protein 9 OS=Homo sapiens OX=9606 GN=CCDC9 PE=1 SV=1	Q9Y3X0	3	sp|Q9Y3X0|CCDC9_HUMAN	531	FRS2_DMSO	Q9Y3X0	Q9Y3X0	0.590|0.612|0.467	1.669	0.556	3	0.542|0.553|0.514	0	0	0	0	0	-13.349	1.038	0.583
P49840;P49841	Glycogen synthase kinase-3 alpha OS=Homo sapiens OX=9606 GN=GSK3A PE=1 SV=2	P49840	4	sp|P49840|GSK3A_HUMAN	483	FRS2_DMSO	P49840;P49841	P49840;P49841	1.111|1.195|0.893	3.199	1.066	3	1.142|1.015|0.935	0	0	0	0	0	-13.349	1.038	0.58
P62760	Visinin-like protein 1 OS=Homo sapiens OX=9606 GN=VSNL1 PE=1 SV=2	P62760	3	sp|P62760|VISL1_HUMAN	191	FRS2_DMSO	P62760	P62760	0.288|0.251|.	0.796	0.265	3	0.320|0.187|0.279	0	0	0	0	0	-13.349	1.038	0.664
P55036	26S proteasome non-ATPase regulatory subunit 4 OS=Homo sapiens OX=9606 GN=PSMD4 PE=1 SV=1	P55036	8	sp|P55036|PSMD4_HUMAN	377	FRS2_DMSO	P55036	P55036	1.059|2.946|1.538	5.543	1.848	3	1.148|1.923|2.564	0.013	0.038	0.013	0.038	0.013	-13.349	1.037	0.384
Q96HY6	DDRGK domain-containing protein 1 OS=Homo sapiens OX=9606 GN=DDRGK1 PE=1 SV=2	Q96HY6	2	sp|Q96HY6|DDRGK_HUMAN	314	FRS2_DMSO	Q96HY6	Q96HY6	0.779|0.815|0.702	2.296	0.765	3	0.721|0.780|0.716	0	0	0	0	0	-13.349	1.037	0.596
Q6YN16	Hydroxysteroid dehydrogenase-like protein 2 OS=Homo sapiens OX=9606 GN=HSDL2 PE=1 SV=1	Q6YN16	13	sp|Q6YN16|HSDL2_HUMAN	418	FRS2_DMSO	Q6YN16	Q6YN16	1.055|1.168|0.919	3.141	1.047	3	0.992|1.111|0.935	0	0	0	0	0	-13.349	1.037	0.583
Q9NXR1	Nuclear distribution protein nudE homolog 1 OS=Homo sapiens OX=9606 GN=NDE1 PE=1 SV=3	Q9NXR1	6	sp|Q9NXR1|NDE1_HUMAN	335	FRS2_DMSO	Q9NXR1	Q9NXR1	0.094|0.234|.	0.585	0.195	3	0.344|0.154|0.125	0.004	0.013	0.004	0.013	0.004	-12.222	1.037	0.407
Q9BXB4	Oxysterol-binding protein-related protein 11 OS=Homo sapiens OX=9606 GN=OSBPL11 PE=1 SV=2	Q9BXB4	6	sp|Q9BXB4|OSB11_HUMAN	747	FRS2_DMSO	Q9BXB4	Q9BXB4	0.182|0.242|0.185	0.609	0.203	3	.|0.299|0.128	0	0	0	0	0	-13.349	1.037	0.588
Q9H7E9	UPF0488 protein C8orf33 OS=Homo sapiens OX=9606 GN=C8orf33 PE=1 SV=1	Q9H7E9	3	sp|Q9H7E9|CH033_HUMAN	229	FRS2_DMSO	Q9H7E9	Q9H7E9	1.092|0.867|0.279	2.238	0.746	3	0.783|0.644|0.737	0	0.001	0	0.001	0	-13.349	1.037	0.46
Q9UHD1	Cysteine and histidine-rich domain-containing protein 1 OS=Homo sapiens OX=9606 GN=CHORDC1 PE=1 SV=2	Q9UHD1	5	sp|Q9UHD1|CHRD1_HUMAN	332	FRS2_DMSO	Q9UHD1	Q9UHD1	0.545|0.670|0.355	1.57	0.523	3	0.414|0.590|0.527	0	0	0	0	0	-13.349	1.036	0.556
Q0VDF9	Heat shock 70 kDa protein 14 OS=Homo sapiens OX=9606 GN=HSPA14 PE=1 SV=1	Q0VDF9	7	sp|Q0VDF9|HSP7E_HUMAN	509	FRS2_DMSO	Q0VDF9	Q0VDF9	0.781|0.424|0.764	1.969	0.656	3	0.896|0.807|0.352	0.006	0.009	0.006	0.009	0.006	-10.004	1.036	0.402
Q14738	Serine/threonine-protein phosphatase 2A 56 kDa regulatory subunit delta isoform OS=Homo sapiens OX=9606 GN=PPP2R5D PE=1 SV=1	Q14738	6	sp|Q14738|2A5D_HUMAN	602	FRS2_DMSO	Q14738	Q14738	0.850|0.656|.	1.764	0.588	3	0.727|0.333|0.755	0.009	0.025	0.009	0.025	0.009	-13.349	1.036	0.391
H7BYY1	Tropomyosin 1 OS=Homo sapiens OX=9606 GN=TPM1 PE=1 SV=1	H7BYY1	6	tr|H7BYY1|H7BYY1_HUMAN	248	FRS2_DMSO	H7BYY1	H7BYY1	1.796|1.537|0.631	3.964	1.321	3	0.903|1.866|1.232	0	0	0	0	0	-13.02	1.036	0.558
Q13885	Tubulin beta-2A chain OS=Homo sapiens OX=9606 GN=TUBB2A PE=1 SV=1	Q13885	3	sp|Q13885|TBB2A_HUMAN	445	FRS2_DMSO	Q13885	Q13885	1.467|1.723|1.114	4.304	1.435	3	1.149|1.577|1.467	0	0	0	0	0	-13.349	1.036	0.57
O75935	Dynactin subunit 3 OS=Homo sapiens OX=9606 GN=DCTN3 PE=1 SV=1	O75935	6	sp|O75935|DCTN3_HUMAN	186	FRS2_DMSO	O75935	O75935	1.294|1.145|0.702	3.14	1.047	3	0.948|1.024|1.066	0	0	0	0	0	-13.349	1.035	0.545
Q8N766	ER membrane protein complex subunit 1 OS=Homo sapiens OX=9606 GN=EMC1 PE=1 SV=1	Q8N766	17	sp|Q8N766|EMC1_HUMAN	993	FRS2_DMSO	Q8N766	Q8N766	0.984|1.229|0.793	3.005	1.002	3	0.950|1.089|0.876	0	0	0	0	0	-13.349	1.035	0.55
P55010	Eukaryotic translation initiation factor 5 OS=Homo sapiens OX=9606 GN=EIF5 PE=1 SV=2	P55010	12	sp|P55010|IF5_HUMAN	431	FRS2_DMSO	P55010	P55010	2.557|2.250|1.950	6.758	2.253	3	2.409|1.959|2.184	0	0	0	0	0	-13.349	1.035	0.579
P40925	Malate dehydrogenase, cytoplasmic OS=Homo sapiens OX=9606 GN=MDH1 PE=1 SV=4	P40925	6	sp|P40925|MDHC_HUMAN	334	FRS2_DMSO	P40925	P40925	0.655|0.609|0.145	1.409	0.47	3	0.144|0.777|0.834	0	0	0	0	0	-12.072	1.035	0.546
Q9UBP6	tRNA (guanine-N(7)-)-methyltransferase OS=Homo sapiens OX=9606 GN=METTL1 PE=1 SV=1	Q9UBP6	5	sp|Q9UBP6|TRMB_HUMAN	276	FRS2_DMSO	Q9UBP6	Q9UBP6	0.318|0.309|0.211	0.838	0.279	3	.|0.267|0.272	0	0	0	0	0	-13.349	1.035	0.586
O75179;Q8IWZ3	Ankyrin repeat domain-containing protein 17 OS=Homo sapiens OX=9606 GN=ANKRD17 PE=1 SV=3	O75179	8	sp|O75179|ANR17_HUMAN	2603	FRS2_DMSO	O75179;Q8IWZ3	O75179;Q8IWZ3	0.952|0.382|0.556	1.89	0.63	3	0.492|0.690|0.668	0	0	0	0	0	-13.349	1.034	0.501
Q13049	E3 ubiquitin-protein ligase TRIM32 OS=Homo sapiens OX=9606 GN=TRIM32 PE=1 SV=2	Q13049	2	sp|Q13049|TRI32_HUMAN	653	FRS2_DMSO	Q13049	Q13049	0.283|.|.	0.798	0.266	3	.|.|.	0	0	0	0	0	-13.349	1.034	0.674
P01116	GTPase KRas OS=Homo sapiens OX=9606 GN=KRAS PE=1 SV=1	P01116	2	sp|P01116|RASK_HUMAN	189	FRS2_DMSO	P01116	P01116	0.589|0.527|0.322	1.439	0.48	3	0.563|0.357|0.496	0	0	0	0	0	-13.349	1.034	0.581
ADD000	iRT-Kit_WR_fusion	ADD000	11	sp|ADD000|iRTKit	134	FRS2_DMSO	ADD000	ADD000	56.309|47.780|47.687	151.776	50.592	3	55.779|39.704|52.929	0	0	0	0	0	-13.349	1.034	0.595
Q969Q0	Ribosomal protein eL42-like OS=Homo sapiens OX=9606 GN=RPL36AL PE=1 SV=3	Q969Q0	3	sp|Q969Q0|RL36L_HUMAN	106	FRS2_DMSO	Q969Q0	Q969Q0	3.163|3.787|3.699	10.65	3.55	3	3.348|3.838|3.152	0	0	0	0	0	-13.349	1.034	0.593
Q9Y6E0	Serine/threonine-protein kinase 24 OS=Homo sapiens OX=9606 GN=STK24 PE=1 SV=1	Q9Y6E0	6	sp|Q9Y6E0|STK24_HUMAN	443	FRS2_DMSO	Q9Y6E0	Q9Y6E0	0.718|0.725|0.418	1.86	0.62	3	0.678|0.652|0.489	0	0	0	0	0	-13.349	1.034	0.572
P61201	COP9 signalosome complex subunit 2 OS=Homo sapiens OX=9606 GN=COPS2 PE=1 SV=1	P61201	12	sp|P61201|CSN2_HUMAN	443	FRS2_DMSO	P61201	P61201	0.888|0.777|0.338	2.004	0.668	3	0.558|0.573|0.844	0	0	0	0	0	-13.349	1.033	0.563
Q14123	Dual specificity calcium/calmodulin-dependent 3',5'-cyclic nucleotide phosphodiesterase 1C OS=Homo sapiens OX=9606 GN=PDE1C PE=1 SV=1	Q14123	16	sp|Q14123|PDE1C_HUMAN	709	FRS2_DMSO	Q14123	Q14123	1.394|1.370|0.997	3.76	1.253	3	1.296|1.213|1.138	0	0	0	0	0	-13.349	1.033	0.578
Q8TAE8	Large ribosomal subunit protein mL64 OS=Homo sapiens OX=9606 GN=GADD45GIP1 PE=1 SV=1	Q8TAE8	5	sp|Q8TAE8|G45IP_HUMAN	222	FRS2_DMSO	Q8TAE8	Q8TAE8	0.564|0.480|0.506	1.55	0.517	3	0.483|0.467|0.555	0	0	0	0	0	-13.349	1.033	0.592
Q9GZZ1	N-alpha-acetyltransferase 50 OS=Homo sapiens OX=9606 GN=NAA50 PE=1 SV=1	Q9GZZ1	8	sp|Q9GZZ1|NAA50_HUMAN	169	FRS2_DMSO	Q9GZZ1	Q9GZZ1	1.488|1.356|0.879	3.723	1.241	3	1.217|1.177|1.209	0	0	0	0	0	-13.349	1.033	0.557
P28331	NADH-ubiquinone oxidoreductase 75 kDa subunit, mitochondrial OS=Homo sapiens OX=9606 GN=NDUFS1 PE=1 SV=3	P28331	11	sp|P28331|NDUS1_HUMAN	727	FRS2_DMSO	P28331	P28331	.|0.179|.	0.693	0.231	3	0.248|0.236|0.191	0	0	0	0	0	-13.349	1.033	0.675
Q9NRX5	Serine incorporator 1 OS=Homo sapiens OX=9606 GN=SERINC1 PE=1 SV=1	Q9NRX5	3	sp|Q9NRX5|SERC1_HUMAN	453	FRS2_DMSO	Q9NRX5	Q9NRX5	.|0.282|.	0.797	0.266	3	.|.|.	0	0	0	0	0	-13.349	1.033	0.674
Q96BM9	ADP-ribosylation factor-like protein 8A OS=Homo sapiens OX=9606 GN=ARL8A PE=1 SV=1	Q96BM9	3	sp|Q96BM9|ARL8A_HUMAN	186	FRS2_DMSO	Q96BM9	Q96BM9	0.804|0.885|0.683	2.373	0.791	3	0.710|0.857|0.739	0	0	0	0	0	-13.349	1.032	0.583
O43768	Alpha-endosulfine OS=Homo sapiens OX=9606 GN=ENSA PE=1 SV=1	O43768	6	sp|O43768|ENSA_HUMAN	121	FRS2_DMSO	O43768	O43768	2.485|2.449|1.838	6.772	2.257	3	1.967|2.493|2.134	0	0	0	0	0	-13.349	1.032	0.581
O75947	ATP synthase subunit d, mitochondrial OS=Homo sapiens OX=9606 GN=ATP5PD PE=1 SV=3	O75947	8	sp|O75947|ATP5H_HUMAN	161	FRS2_DMSO	O75947	O75947	1.443|1.527|1.105	4.075	1.358	3	1.246|1.421|1.286	0	0	0	0	0	-13.349	1.032	0.579
Q9H444	Charged multivesicular body protein 4b OS=Homo sapiens OX=9606 GN=CHMP4B PE=1 SV=1	Q9H444	6	sp|Q9H444|CHM4B_HUMAN	224	FRS2_DMSO	Q9H444	Q9H444	2.139|2.266|1.689	6.094	2.031	3	1.974|2.101|1.841	0	0	0	0	0	-13.349	1.032	0.582
P55060	Exportin-2 OS=Homo sapiens OX=9606 GN=CSE1L PE=1 SV=3	P55060	32	sp|P55060|XPO2_HUMAN	971	FRS2_DMSO	P55060	P55060	3.624|3.813|3.169	10.607	3.536	3	3.321|3.665|3.300	0	0	0	0	0	-13.349	1.032	0.593
P46776	Large ribosomal subunit protein uL15 OS=Homo sapiens OX=9606 GN=RPL27A PE=1 SV=2	P46776	4	sp|P46776|RL27A_HUMAN	148	FRS2_DMSO	P46776	P46776	6.484|6.490|4.587	17.561	5.854	3	6.055|6.008|5.009	0	0	0	0	0	-13.349	1.032	0.576
Q9Y266	Nuclear migration protein nudC OS=Homo sapiens OX=9606 GN=NUDC PE=1 SV=1	Q9Y266	15	sp|Q9Y266|NUDC_HUMAN	331	FRS2_DMSO	Q9Y266	Q9Y266	3.896|3.978|2.538	10.412	3.471	3	3.364|3.377|3.346	0	0	0	0	0	-13.349	1.032	0.568
Q9H1E3	Nuclear ubiquitous casein and cyclin-dependent kinase substrate 1 OS=Homo sapiens OX=9606 GN=NUCKS1 PE=1 SV=1	Q9H1E3	2	sp|Q9H1E3|NUCKS_HUMAN	243	FRS2_DMSO	Q9H1E3	Q9H1E3	1.686|1.717|1.387	4.79	1.597	3	1.539|1.513|1.591	0	0	0	0	0	-13.349	1.032	0.59
Q16531	DNA damage-binding protein 1 OS=Homo sapiens OX=9606 GN=DDB1 PE=1 SV=1	Q16531	22	sp|Q16531|DDB1_HUMAN	1140	FRS2_DMSO	Q16531	Q16531	0.681|0.633|0.446	1.761	0.587	3	0.671|0.737|0.372	0	0	0	0	0	-13.349	1.031	0.489
Q99536	Synaptic vesicle membrane protein VAT-1 homolog OS=Homo sapiens OX=9606 GN=VAT1 PE=1 SV=2	Q99536	12	sp|Q99536|VAT1_HUMAN	393	FRS2_DMSO	Q99536	Q99536	3.608|4.142|3.504	11.253	3.751	3	3.292|4.130|3.540	0	0	0	0	0	-13.349	1.031	0.589
O75962	Triple functional domain protein OS=Homo sapiens OX=9606 GN=TRIO PE=1 SV=2	O75962	46	sp|O75962|TRIO_HUMAN	3097	FRS2_DMSO	O75962	O75962	1.406|1.134|1.233	3.774	1.258	3	1.435|1.227|1.031	0	0	0	0	0	-13.349	1.031	0.591
P41091	Eukaryotic translation initiation factor 2 subunit 3 OS=Homo sapiens OX=9606 GN=EIF2S3 PE=1 SV=3	P41091	17	sp|P41091|IF2G_HUMAN	472	FRS2_DMSO	P41091	P41091	4.191|4.080|3.128	11.399	3.8	3	4.133|3.394|3.580	0	0	0	0	0	-13.349	1.03	0.583
P23588	Eukaryotic translation initiation factor 4B OS=Homo sapiens OX=9606 GN=EIF4B PE=1 SV=2	P23588	8	sp|P23588|IF4B_HUMAN	611	FRS2_DMSO	P23588	P23588	2.608|2.751|2.224	7.584	2.528	3	2.716|2.427|2.243	0	0	0	0	0	-13.349	1.03	0.591
Q9Y3C7	Mediator of RNA polymerase II transcription subunit 31 OS=Homo sapiens OX=9606 GN=MED31 PE=1 SV=1	Q9Y3C7	2	sp|Q9Y3C7|MED31_HUMAN	131	FRS2_DMSO	Q9Y3C7	Q9Y3C7	0.464|0.555|0.471	1.49	0.497	3	0.513|0.474|0.462	0	0	0	0	0	-13.349	1.03	0.586
Q96S99	Pleckstrin homology domain-containing family F member 1 OS=Homo sapiens OX=9606 GN=PLEKHF1 PE=1 SV=3	Q96S99	3	sp|Q96S99|PKHF1_HUMAN	279	FRS2_DMSO	Q96S99	Q96S99	0.380|.|0.158	0.795	0.265	3	.|.|.	0	0	0	0	0	-13.349	1.03	0.478
Q9UKV8;Q9UL18	Protein argonaute-2 OS=Homo sapiens OX=9606 GN=AGO2 PE=1 SV=3	Q9UKV8	4	sp|Q9UKV8|AGO2_HUMAN	859	FRS2_DMSO	Q9UKV8;Q9UL18	Q9UKV8;Q9UL18	0.591|0.626|0.268	1.485	0.495	3	0.453|0.514|0.477	0	0	0	0	0	-13.349	1.03	0.532
Q9UKS6	Protein kinase C and casein kinase substrate in neurons protein 3 OS=Homo sapiens OX=9606 GN=PACSIN3 PE=1 SV=2	Q9UKS6	6	sp|Q9UKS6|PACN3_HUMAN	424	FRS2_DMSO	Q9UKS6	Q9UKS6	0.472|0.468|0.317	1.257	0.419	3	0.535|0.376|0.335	0	0	0	0	0	-13.349	1.03	0.594
P62081	Small ribosomal subunit protein eS7 OS=Homo sapiens OX=9606 GN=RPS7 PE=1 SV=1	P62081	6	sp|P62081|RS7_HUMAN	194	FRS2_DMSO	P62081	P62081	4.502|5.891|4.532	14.925	4.975	3	4.899|5.086|4.529	0	0	0	0	0	-13.349	1.03	0.567
Q96AT1	Uncharacterized protein KIAA1143 OS=Homo sapiens OX=9606 GN=KIAA1143 PE=1 SV=2	Q96AT1	2	sp|Q96AT1|K1143_HUMAN	154	FRS2_DMSO	Q96AT1	Q96AT1	0.384|0.418|0.148	0.95	0.317	3	0.369|0.361|0.218	0	0	0	0	0	-13.349	1.03	0.517
O43809	Cleavage and polyadenylation specificity factor subunit 5 OS=Homo sapiens OX=9606 GN=NUDT21 PE=1 SV=1	O43809	8	sp|O43809|CPSF5_HUMAN	227	FRS2_DMSO	O43809	O43809	2.824|2.449|2.075	7.348	2.449	3	2.486|2.346|2.309	0	0	0	0	0	-13.349	1.029	0.575
Q9NXW2	DnaJ homolog subfamily B member 12 OS=Homo sapiens OX=9606 GN=DNAJB12 PE=1 SV=5	Q9NXW2	9	sp|Q9NXW2|DJB12_HUMAN	375	FRS2_DMSO	Q9NXW2	Q9NXW2	0.678|0.627|0.542	1.847	0.616	3	0.550|0.675|0.576	0	0	0	0	0	-13.349	1.029	0.589
P46977	Dolichyl-diphosphooligosaccharide--protein glycosyltransferase subunit STT3A OS=Homo sapiens OX=9606 GN=STT3A PE=1 SV=2	P46977	8	sp|P46977|STT3A_HUMAN	705	FRS2_DMSO	P46977	P46977	1.620|1.620|1.434	4.674	1.558	3	1.354|1.708|1.503	0	0	0	0	0	-13.349	1.029	0.601
Q14974	Importin subunit beta-1 OS=Homo sapiens OX=9606 GN=KPNB1 PE=1 SV=2	Q14974	22	sp|Q14974|IMB1_HUMAN	876	FRS2_DMSO	Q14974	Q14974	1.342|1.692|1.364	4.398	1.466	3	1.371|1.560|1.351	0	0	0	0	0	-13.349	1.029	0.575
Q9GZM5	Protein YIPF3 OS=Homo sapiens OX=9606 GN=YIPF3 PE=1 SV=1	Q9GZM5	6	sp|Q9GZM5|YIPF3_HUMAN	350	FRS2_DMSO	Q9GZM5	Q9GZM5	0.352|0.344|.	0.953	0.318	3	0.281|0.279|0.376	0	0	0	0	0	-13.349	1.029	0.661
O15269	Serine palmitoyltransferase 1 OS=Homo sapiens OX=9606 GN=SPTLC1 PE=1 SV=1	O15269	9	sp|O15269|SPTC1_HUMAN	473	FRS2_DMSO	O15269	O15269	0.676|0.844|0.604	2.124	0.708	3	0.724|0.643|0.700	0	0	0	0	0	-13.349	1.029	0.564
O75044	SLIT-ROBO Rho GTPase-activating protein 2 OS=Homo sapiens OX=9606 GN=SRGAP2 PE=1 SV=3	O75044	12	sp|O75044|SRGP2_HUMAN	1071	FRS2_DMSO	O75044	O75044	0.563|0.567|0.524	1.654	0.551	3	0.857|0.623|0.288	0.005	0.006	0.005	0.006	0.005	-5.58	1.029	0.403
P67936	Tropomyosin alpha-4 chain OS=Homo sapiens OX=9606 GN=TPM4 PE=1 SV=3	P67936	4	sp|P67936|TPM4_HUMAN	248	FRS2_DMSO	P67936	P67936	1.823|0.638|0.314	2.775	0.925	3	1.485|0.802|0.611	0	0.001	0	0.001	0	-12.637	1.029	0.458
Q9BZZ5	Apoptosis inhibitor 5 OS=Homo sapiens OX=9606 GN=API5 PE=1 SV=3	Q9BZZ5	12	sp|Q9BZZ5|API5_HUMAN	524	FRS2_DMSO	Q9BZZ5	Q9BZZ5	2.140|2.101|1.553	5.795	1.932	3	2.135|1.868|1.663	0	0	0	0	0	-13.349	1.028	0.581
Q96T60	Bifunctional polynucleotide phosphatase/kinase OS=Homo sapiens OX=9606 GN=PNKP PE=1 SV=1	Q96T60	4	sp|Q96T60|PNKP_HUMAN	521	FRS2_DMSO	Q96T60	Q96T60	0.729|0.637|0.454	1.82	0.607	3	0.685|0.594|0.504	0	0	0	0	0	-13.349	1.028	0.566
Q5T5Y3	Calmodulin-regulated spectrin-associated protein 1 OS=Homo sapiens OX=9606 GN=CAMSAP1 PE=1 SV=2	Q5T5Y3	3	sp|Q5T5Y3|CAMP1_HUMAN	1602	FRS2_DMSO	Q5T5Y3	Q5T5Y3	0.397|0.295|0.258	0.949	0.316	3	0.340|0.339|0.253	0	0	0	0	0	-13.349	1.028	0.559
Q9HCN4	GPN-loop GTPase 1 OS=Homo sapiens OX=9606 GN=GPN1 PE=1 SV=1	Q9HCN4	3	sp|Q9HCN4|GPN1_HUMAN	374	FRS2_DMSO	Q9HCN4	Q9HCN4	0.287|0.303|0.114	0.704	0.235	3	.|0.236|0.220	0	0	0	0	0	-13.349	1.028	0.562
O43896;O60333	Kinesin-like protein KIF1C OS=Homo sapiens OX=9606 GN=KIF1C PE=1 SV=3	O43896	2	sp|O43896|KIF1C_HUMAN	1103	FRS2_DMSO	O43896;O60333	O43896;O60333	0.168|0.140|.	0.566	0.189	3	0.246|0.134|0.188	0	0	0	0	0	-12.589	1.028	0.583
P62910	Large ribosomal subunit protein eL32 OS=Homo sapiens OX=9606 GN=RPL32 PE=1 SV=2	P62910	6	sp|P62910|RL32_HUMAN	135	FRS2_DMSO	P62910	P62910	3.049|3.421|2.054	8.524	2.841	3	2.733|2.866|2.694	0	0	0	0	0	-13.349	1.028	0.559
O43929	Origin recognition complex subunit 4 OS=Homo sapiens OX=9606 GN=ORC4 PE=1 SV=2	O43929	3	sp|O43929|ORC4_HUMAN	436	FRS2_DMSO	O43929	O43929	0.375|0.361|0.237	0.973	0.324	3	0.312|0.303|0.333	0	0	0	0	0	-13.349	1.028	0.568
Q96RF0	Sorting nexin-18 OS=Homo sapiens OX=9606 GN=SNX18 PE=1 SV=2	Q96RF0	6	sp|Q96RF0|SNX18_HUMAN	628	FRS2_DMSO	Q96RF0	Q96RF0	0.726|0.556|0.517	1.799	0.6	3	0.715|0.563|0.494	0	0	0	0	0	-13.349	1.028	0.577
Q96BR5	Cytochrome c oxidase assembly factor 7 OS=Homo sapiens OX=9606 GN=COA7 PE=1 SV=2	Q96BR5	3	sp|Q96BR5|COA7_HUMAN	231	FRS2_DMSO	Q96BR5	Q96BR5	0.444|0.387|0.361	1.193	0.398	3	0.369|0.462|0.341	0	0	0	0	0	-13.349	1.027	0.59
Q96EP5	DAZ-associated protein 1 OS=Homo sapiens OX=9606 GN=DAZAP1 PE=1 SV=1	Q96EP5	4	sp|Q96EP5|DAZP1_HUMAN	407	FRS2_DMSO	Q96EP5	Q96EP5	1.074|0.743|0.464	2.282	0.761	3	0.702|0.761|0.761	0	0	0	0	0	-13.349	1.027	0.487
P22830	Ferrochelatase, mitochondrial OS=Homo sapiens OX=9606 GN=FECH PE=1 SV=2	P22830	10	sp|P22830|HEMH_HUMAN	423	FRS2_DMSO	P22830	P22830	0.761|0.771|0.512	2.044	0.681	3	0.615|0.672|0.708	0	0	0	0	0	-13.349	1.027	0.573
Q9Y6M1	Insulin-like growth factor 2 mRNA-binding protein 2 OS=Homo sapiens OX=9606 GN=IGF2BP2 PE=1 SV=2	Q9Y6M1	9	sp|Q9Y6M1|IF2B2_HUMAN	599	FRS2_DMSO	Q9Y6M1	Q9Y6M1	0.470|0.513|0.398	1.381	0.46	3	0.452|0.492|0.405	0	0	0	0	0	-13.349	1.027	0.586
Q8TBB5	Kelch domain-containing protein 4 OS=Homo sapiens OX=9606 GN=KLHDC4 PE=1 SV=1	Q8TBB5	10	sp|Q8TBB5|KLDC4_HUMAN	520	FRS2_DMSO	Q8TBB5	Q8TBB5	1.153|1.001|0.751	2.905	0.968	3	1.057|0.883|0.898	0	0	0	0	0	-13.349	1.027	0.565
P62820	Ras-related protein Rab-1A OS=Homo sapiens OX=9606 GN=RAB1A PE=1 SV=3	P62820	5	sp|P62820|RAB1A_HUMAN	205	FRS2_DMSO	P62820	P62820	1.103|1.488|0.767	3.358	1.119	3	1.048|1.086|1.138	0	0	0	0	0	-13.349	1.027	0.517
Q99714	3-hydroxyacyl-CoA dehydrogenase type-2 OS=Homo sapiens OX=9606 GN=HSD17B10 PE=1 SV=3	Q99714	11	sp|Q99714|HCD2_HUMAN	261	FRS2_DMSO	Q99714	Q99714	2.155|1.870|1.463	5.488	1.829	3	1.604|1.905|1.855	0	0	0	0	0	-13.349	1.026	0.569
P49406	Large ribosomal subunit protein bL19m OS=Homo sapiens OX=9606 GN=MRPL19 PE=1 SV=2	P49406	5	sp|P49406|RM19_HUMAN	292	FRS2_DMSO	P49406	P49406	0.521|0.473|0.370	1.364	0.455	3	0.395|0.407|0.541	0	0	0	0	0	-13.349	1.026	0.586
Q2NL82	Pre-rRNA-processing protein TSR1 homolog OS=Homo sapiens OX=9606 GN=TSR1 PE=1 SV=1	Q2NL82	15	sp|Q2NL82|TSR1_HUMAN	804	FRS2_DMSO	Q2NL82	Q2NL82	1.262|1.275|1.041	3.577	1.192	3	1.125|1.207|1.157	0	0	0	0	0	-13.349	1.026	0.593
P28799	Progranulin OS=Homo sapiens OX=9606 GN=GRN PE=1 SV=2	P28799	2	sp|P28799|GRN_HUMAN	593	FRS2_DMSO	P28799	P28799	0.145|.|.	0.66	0.22	3	.|0.214|.	0	0	0	0	0	-13.349	1.026	0.683
P61247	Small ribosomal subunit protein eS1 OS=Homo sapiens OX=9606 GN=RPS3A PE=1 SV=2	P61247	11	sp|P61247|RS3A_HUMAN	264	FRS2_DMSO	P61247	P61247	5.338|5.731|2.827	13.896	4.632	3	5.148|3.688|4.842	0	0	0	0	0	-13.349	1.026	0.563
Q9UNH7	Sorting nexin-6 OS=Homo sapiens OX=9606 GN=SNX6 PE=1 SV=1	Q9UNH7	13	sp|Q9UNH7|SNX6_HUMAN	406	FRS2_DMSO	Q9UNH7	Q9UNH7	0.960|0.987|0.598	2.545	0.848	3	0.902|0.866|0.724	0	0	0	0	0	-13.349	1.026	0.565
P24534	Elongation factor 1-beta OS=Homo sapiens OX=9606 GN=EEF1B2 PE=1 SV=3	P24534	4	sp|P24534|EF1B_HUMAN	225	FRS2_DMSO	P24534	P24534	2.783|2.984|1.835	7.601	2.534	3	2.399|2.582|2.439	0	0	0	0	0	-13.349	1.025	0.566
Q9Y2Z0	Protein SGT1 homolog OS=Homo sapiens OX=9606 GN=SUGT1 PE=1 SV=3	Q9Y2Z0	12	sp|Q9Y2Z0|SGT1_HUMAN	365	FRS2_DMSO	Q9Y2Z0	Q9Y2Z0	0.320|0.206|0.212	0.738	0.246	3	0.108|0.385|0.334	0	0	0	0	0	-11.763	1.025	0.538
Q969P5	F-box only protein 32 OS=Homo sapiens OX=9606 GN=FBXO32 PE=1 SV=1	Q969P5	5	sp|Q969P5|FBX32_HUMAN	355	FRS2_DMSO	Q969P5	Q969P5	0.258|.|.	0.772	0.257	3	0.310|0.180|0.285	0	0	0	0	0	-13.345	1.024	0.675
P50502	Hsc70-interacting protein OS=Homo sapiens OX=9606 GN=ST13 PE=1 SV=2	P50502	9	sp|P50502|F10A1_HUMAN	369	FRS2_DMSO	P50502	P50502	2.161|1.985|1.453	5.598	1.866	3	1.681|1.882|1.912	0	0	0	0	0	-13.349	1.024	0.574
Q14671	Pumilio homolog 1 OS=Homo sapiens OX=9606 GN=PUM1 PE=1 SV=3	Q14671	15	sp|Q14671|PUM1_HUMAN	1186	FRS2_DMSO	Q14671	Q14671	0.961|0.978|0.745	2.684	0.895	3	0.946|0.865|0.816	0	0	0	0	0	-13.349	1.024	0.587
[truncated: 2,504 more rows]
