# Supplementary material for: Fibroblast growth factor receptor substrate 2 interactome mapping reveals novel candidate interactors associated with migration and invasion
Source: Cell Commun Signal. 2026 May 21;24:416. doi: 10.1186/s12964-026-02943-8 (PMC13393275; doi:10.1186/s12964-026-02943-8)
Supplement: Supplementary file 16 — Supplementary Material 16. [file 12964_2026_2943_MOESM16_ESM.xlsx]

## Sheet: raw
description	Bait	Prey	PreyGene	Intensity	IntensitySum	AvgIntensity	NumReplicates	ctrlIntensity	AvgP	MaxP	TopoAvgP	TopoMaxP	SaintScore	OddsScore	FoldChange	BFDR	boosted_by
PDZ and LIM domain protein 1	Q8WU20_base	sp|O00151|PDLI1_HUMAN	sp|O00151|PDLI1_HUMAN	2.872|1.747|2.310	6.928	2.309	3	0.159|0.149|0.140	1	1	1	1	1	7.495	15.483	0
Jupiter microtubule associated homolog 2	Q8WU20_base	sp|Q9H910|JUPI2_HUMAN	sp|Q9H910|JUPI2_HUMAN	2.190|1.215|1.671	5.076	1.692	3	.|0.153|.	1	1	1	1	1	8.05	11.06	0
L-ascorbate peroxidase	Q8WU20_base	tr|A0A445I1L0|A0A445I1L0_GLYSO	tr|A0A445I1L0|A0A445I1L0_GLYSO	3.030|2.428|2.623	8.082	2.694	3	0.357|0.265|0.285	1	1	1	1	1	8.712	8.988	0
Eukaryotic translation initiation factor 4B	Q8WU20_base	sp|P23588|IF4B_HUMAN	sp|P23588|IF4B_HUMAN	1.988|1.300|1.503	4.791	1.597	3	0.255|0.296|0.086	0.99	0.999	0.99	0.999	0.99	3.786	8.549	0.001
GDP-mannose 4,6 dehydratase	Q8WU20_base	sp|O60547|GMDS_HUMAN	sp|O60547|GMDS_HUMAN	1.360|0.994|1.126	3.48	1.16	3	0.173|0.108|.	1	1	1	1	1	8.203	8.485	0
Brain acid soluble protein 1	Q8WU20_base	sp|P80723|BASP1_HUMAN	sp|P80723|BASP1_HUMAN	1.753|1.464|1.336	4.553	1.518	3	.|.|.	1	1	1	1	1	7.956	7.188	0
Galectin-3	Q8WU20_base	sp|P17931|LEG3_HUMAN	sp|P17931|LEG3_HUMAN	2.441|1.283|1.981	5.705	1.902	3	0.253|0.261|0.396	1	1	1	1	1	8.506	6.405	0
Tetratricopeptide repeat protein 1	Q8WU20_base	sp|Q99614|TTC1_HUMAN	sp|Q99614|TTC1_HUMAN	0.961|0.789|0.668	2.419	0.806	3	.|0.126|0.136	1	1	1	1	1	7.899	6.139	0
Cystatin-B	Q8WU20_base	sp|P04080|CYTB_HUMAN	sp|P04080|CYTB_HUMAN	5.958|3.563|5.023	14.545	4.848	3	0.803|0.866|0.733	1	1	1	1	1	7.596	6.068	0
Myristoylated alanine-rich C-kinase substrate	Q8WU20_base	sp|P29966|MARCS_HUMAN	sp|P29966|MARCS_HUMAN	11.465|9.606|9.064	30.135	10.045	3	1.757|1.756|1.599	1	1	1	1	1	7.71	5.9	0
Discoidin, CUB and LCCL domain-containing protein 2	Q8WU20_base	sp|Q96PD2|DCBD2_HUMAN	sp|Q96PD2|DCBD2_HUMAN	1.144|0.816|0.939	2.899	0.966	3	0.201|0.127|0.186	1	1	1	1	1	8.965	5.759	0
Integrin alpha-3	Q8WU20_base	sp|P26006|ITA3_HUMAN	sp|P26006|ITA3_HUMAN	1.661|1.106|1.359	4.126	1.375	3	0.288|0.177|0.276	1	1	1	1	1	9.729	5.693	0
Protein CDV3 homolog	Q8WU20_base	sp|Q9UKY7|CDV3_HUMAN	sp|Q9UKY7|CDV3_HUMAN	1.560|0.639|1.285	3.485	1.162	3	.|.|.	0.998	1	0.998	1	0.998	5.47	5.502	0
Density-regulated protein	Q8WU20_base	sp|O43583|DENR_HUMAN	sp|O43583|DENR_HUMAN	0.948|0.597|0.735	2.28	0.76	3	0.116|0.183|.	1	1	1	1	1	7.084	5.214	0
Tropomyosin beta chain	Q8WU20_base	sp|P07951|TPM2_HUMAN	sp|P07951|TPM2_HUMAN	1.305|0.948|1.041	3.294	1.098	3	.|.|.	1	1	1	1	1	7.568	5.201	0
Protein phosphatase inhibitor 2	Q8WU20_base	sp|P41236|IPP2_HUMAN	sp|P41236|IPP2_HUMAN	0.673|0.373|0.490	1.536	0.512	3	0.088|0.116|.	1	1	1	1	1	7.792	5.063	0
Tight junction protein ZO-1	Q8WU20_base	sp|Q07157|ZO1_HUMAN	sp|Q07157|ZO1_HUMAN	1.430|0.852|1.155	3.437	1.146	3	0.181|0.302|0.232	0.986	1	0.986	1	0.986	3.135	4.908	0.001
Aldo-keto reductase family 1 member C1	Q8WU20_base	sp|Q04828|AK1C1_HUMAN	sp|Q04828|AK1C1_HUMAN	1.467|1.573|1.441	4.481	1.494	3	0.306|.|.	1	1	1	1	1	9.897	4.88	0
Catenin beta-1	Q8WU20_base	sp|P35222|CTNB1_HUMAN	sp|P35222|CTNB1_HUMAN	5.132|3.108|3.810	12.051	4.017	3	0.895|0.898|0.793	0.999	1	0.999	1	0.999	5.493	4.668	0
Malignant T-cell-amplified sequence 1	Q8WU20_base	sp|Q9ULC4|MCTS1_HUMAN	sp|Q9ULC4|MCTS1_HUMAN	0.569|1.201|1.073	2.844	0.948	3	.|.|.	0.678	1	0.678	1	0.678	-3.384	4.49	0.06
Tropomyosin alpha-1 chain	Q8WU20_base	sp|P09493|TPM1_HUMAN	sp|P09493|TPM1_HUMAN	0.953|0.790|0.749	2.492	0.831	3	.|.|0.188	1	1	1	1	1	9.833	4.419	0
Annexin A11	Q8WU20_base	sp|P50995|ANX11_HUMAN	sp|P50995|ANX11_HUMAN	3.231|1.907|2.806	7.945	2.648	3	0.627|0.648|0.569	1	1	1	1	1	7.22	4.314	0
Calmodulin-1	Q8WU20_base	sp|P0DP23|CALM1_HUMAN	sp|P0DP23|CALM1_HUMAN	1.196|0.678|0.846	2.72	0.907	3	.|.|.	0.763	1	0.763	1	0.763	-0.904	4.295	0.026
Coiled-coil domain-containing protein 50	Q8WU20_base	sp|Q8IVM0|CCD50_HUMAN	sp|Q8IVM0|CCD50_HUMAN	1.927|1.033|1.408	4.367	1.456	3	0.302|0.396|0.347	0.701	1	0.701	1	0.701	-2.176	4.204	0.035
MARCKS-related protein	Q8WU20_base	sp|P49006|MRP_HUMAN	sp|P49006|MRP_HUMAN	1.206|0.969|0.802	2.978	0.993	3	0.248|0.121|0.439	0.561	0.972	0.561	0.972	0.561	-6.511	4.2	0.103
Ephrin-B1	Q8WU20_base	sp|P98172|EFNB1_HUMAN	sp|P98172|EFNB1_HUMAN	1.062|0.685|0.871	2.618	0.873	3	.|.|.	0.994	1	0.994	1	0.994	4.082	4.133	0.001
Four and a half LIM domains protein 3	Q8WU20_base	sp|Q13643|FHL3_HUMAN	sp|Q13643|FHL3_HUMAN	1.048|0.783|0.823	2.653	0.884	3	0.214|0.262|0.182	1	1	1	1	1	9.162	4.081	0
Glucosamine-6-phosphate isomerase 1	Q8WU20_base	sp|P46926|GNPI1_HUMAN	sp|P46926|GNPI1_HUMAN	1.024|0.762|0.781	2.567	0.856	3	.|.|.	0.999	1	0.999	1	0.999	6.751	4.053	0
DNA ligase 1	Q8WU20_base	sp|P18858|DNLI1_HUMAN	sp|P18858|DNLI1_HUMAN	1.328|0.913|1.088	3.328	1.109	3	.|0.284|0.275	0.994	1	0.994	1	0.994	4.055	3.97	0.001
Cell surface glycoprotein MUC18	Q8WU20_base	sp|P43121|MUC18_HUMAN	sp|P43121|MUC18_HUMAN	0.534|0.328|0.517	1.378	0.459	3	.|0.117|.	0.997	1	0.997	1	0.997	4.843	3.941	0
Calpastatin	Q8WU20_base	tr|A0A0C4DGB5|A0A0C4DGB5_HUMAN	tr|A0A0C4DGB5|A0A0C4DGB5_HUMAN	4.256|3.628|3.109	10.992	3.664	3	0.872|1.019|0.947	0.978	1	0.978	1	0.978	2.63	3.882	0.002
Programmed cell death protein 5	Q8WU20_base	sp|O14737|PDCD5_HUMAN	sp|O14737|PDCD5_HUMAN	1.035|0.515|0.865	2.415	0.805	3	.|.|.	0.681	1	0.681	1	0.681	-3.081	3.813	0.042
Synaptosomal-associated protein 23	Q8WU20_base	sp|O00161|SNP23_HUMAN	sp|O00161|SNP23_HUMAN	0.878|0.764|0.772	2.415	0.805	3	.|.|.	0.999	1	0.999	1	0.999	6.889	3.812	0
PRKC apoptosis WT1 regulator protein	Q8WU20_base	sp|Q96IZ0|PAWR_HUMAN	sp|Q96IZ0|PAWR_HUMAN	2.176|1.275|1.658	5.108	1.703	3	0.396|0.510|0.467	0.992	1	0.992	1	0.992	3.696	3.742	0.001
ADP-ribosylation factor-like protein 3	Q8WU20_base	sp|P36405|ARL3_HUMAN	sp|P36405|ARL3_HUMAN	0.502|0.408|0.411	1.32	0.44	3	.|0.119|.	1	1	1	1	1	8.557	3.711	0
Disks large homolog 1	Q8WU20_base	sp|Q12959|DLG1_HUMAN	sp|Q12959|DLG1_HUMAN	1.427|0.964|1.073	3.464	1.155	3	0.312|0.338|0.287	0.953	1	0.953	1	0.953	1.818	3.703	0.004
Ezrin	Q8WU20_base	sp|P15311|EZRI_HUMAN	sp|P15311|EZRI_HUMAN	8.406|5.505|6.619	20.53	6.843	3	2.052|1.634|1.973	0.996	1	0.996	1	0.996	4.54	3.646	0.001
UPF0488 protein C8orf33	Q8WU20_base	sp|Q9H7E9|CH033_HUMAN	sp|Q9H7E9|CH033_HUMAN	0.570|0.227|0.404	1.202	0.401	3	0.190|0.083|0.090	0.655	0.999	0.655	0.999	0.655	-11.931	3.56	0.079
G protein-regulated inducer of neurite outgrowth 1	Q8WU20_base	sp|Q7Z2K8|GRIN1_HUMAN	sp|Q7Z2K8|GRIN1_HUMAN	0.725|0.732|0.762	2.22	0.74	3	.|0.209|.	1	1	1	1	1	8.151	3.533	0
Caldesmon 1 (Fragment)	Q8WU20_base	tr|C9J813|C9J813_HUMAN	tr|C9J813|C9J813_HUMAN	0.968|0.584|0.710	2.261	0.754	3	0.255|0.184|.	0.794	1	0.794	1	0.794	-0.476	3.476	0.022
Tight junction protein ZO-2	Q8WU20_base	sp|Q9UDY2|ZO2_HUMAN	sp|Q9UDY2|ZO2_HUMAN	1.157|0.626|0.975	2.758	0.919	3	.|0.280|0.252	0.681	1	0.681	1	0.681	-3.081	3.465	0.046
Ras-related protein Ral-A	Q8WU20_base	sp|P11233|RALA_HUMAN	sp|P11233|RALA_HUMAN	1.327|0.628|0.896	2.852	0.951	3	0.305|0.209|0.336	0.908	1	0.908	1	0.908	0.964	3.42	0.009
LIM and SH3 domain protein 1	Q8WU20_base	sp|Q14847|LASP1_HUMAN	sp|Q14847|LASP1_HUMAN	9.265|5.814|7.847	22.927	7.642	3	2.194|2.420|2.154	0.68	1	0.68	1	0.68	-3.081	3.392	0.054
Coiled-coil domain-containing protein 9B	Q8WU20_base	sp|Q6ZUT6|CCD9B_HUMAN	sp|Q6ZUT6|CCD9B_HUMAN	0.331|0.219|0.255	0.805	0.268	3	.|0.079|.	0.999	1	0.999	1	0.999	5.76	3.384	0
Centrosomal protein of 55 kDa	Q8WU20_base	sp|Q53EZ4|CEP55_HUMAN	sp|Q53EZ4|CEP55_HUMAN	0.832|0.440|0.560	1.833	0.611	3	0.244|0.176|0.138	0.957	1	0.957	1	0.957	1.905	3.371	0.004
Nectin-2	Q8WU20_base	sp|Q92692|NECT2_HUMAN	sp|Q92692|NECT2_HUMAN	0.848|0.580|0.706	2.134	0.711	3	.|.|.	0.607	1	0.607	1	0.607	-3.081	3.37	0.091
Thioredoxin	Q8WU20_base	sp|P10599|THIO_HUMAN	sp|P10599|THIO_HUMAN	5.966|4.018|4.622	14.606	4.869	3	1.624|1.476|1.341	0.685	1	0.685	1	0.685	-2.651	3.299	0.04
Tropomyosin 1	Q8WU20_base	tr|H7BYY1|H7BYY1_HUMAN	tr|H7BYY1|H7BYY1_HUMAN	0.934|0.808|0.794	2.536	0.845	3	0.251|0.238|0.281	0.966	1	0.966	1	0.966	2.589	3.297	0.003
14 kDa phosphohistidine phosphatase	Q8WU20_base	sp|Q9NRX4|PHP14_HUMAN	sp|Q9NRX4|PHP14_HUMAN	0.765|0.506|0.638	1.91	0.637	3	.|0.194|.	0.748	1	0.748	1	0.748	-1.122	3.274	0.028
Na(+)/H(+) exchange regulatory cofactor NHE-RF1	Q8WU20_base	sp|O14745|NHRF1_HUMAN	sp|O14745|NHRF1_HUMAN	1.090|0.823|0.820	2.732	0.911	3	0.513|0.152|.	0.923	1	0.923	1	0.923	1.947	3.263	0.008
Cysteine and glycine-rich protein 2	Q8WU20_base	sp|Q16527|CSRP2_HUMAN	sp|Q16527|CSRP2_HUMAN	0.775|0.546|0.623	1.944	0.648	3	.|0.200|0.200	0.905	1	0.905	1	0.905	0.942	3.242	0.009
Septin-11	Q8WU20_base	sp|Q9NVA2|SEP11_HUMAN	sp|Q9NVA2|SEP11_HUMAN	0.925|0.556|0.627	2.108	0.703	3	0.179|0.262|0.219	0.998	1	0.998	1	0.998	5.318	3.234	0
Hypoxanthine-guanine phosphoribosyltransferase	Q8WU20_base	sp|P00492|HPRT_HUMAN	sp|P00492|HPRT_HUMAN	1.609|1.155|1.266	4.03	1.343	3	0.424|0.517|0.341	1	1	1	1	1	6.969	3.189	0
Lipoma-preferred partner	Q8WU20_base	sp|Q93052|LPP_HUMAN	sp|Q93052|LPP_HUMAN	4.488|3.061|3.749	11.297	3.766	3	1.057|1.382|1.165	0.932	1	0.932	1	0.932	1.367	3.155	0.007
Fibroblast growth factor receptor substrate 2	Q8WU20_base	sp|Q8WU20|FRS2_HUMAN	sp|Q8WU20|FRS2_HUMAN	4.690|3.177|3.786	11.653	3.884	3	1.003|1.298|1.457	0.998	1	0.998	1	0.998	5.394	3.138	0
Myelin protein zero-like protein 1	Q8WU20_base	sp|O95297|MPZL1_HUMAN	sp|O95297|MPZL1_HUMAN	0.795|0.537|0.652	1.984	0.661	3	.|.|.	0.363	1	0.363	1	0.363	-3.081	3.133	0.157
CD2-associated protein	Q8WU20_base	sp|Q9Y5K6|CD2AP_HUMAN	sp|Q9Y5K6|CD2AP_HUMAN	1.880|1.302|1.590	4.772	1.591	3	0.501|0.693|0.389	0.981	1	0.981	1	0.981	2.815	3.1	0.002
26S proteasome non-ATPase regulatory subunit 10	Q8WU20_base	sp|O75832|PSD10_HUMAN	sp|O75832|PSD10_HUMAN	0.987|0.771|0.875	2.633	0.878	3	0.163|0.395|0.358	0.644	0.856	0.644	0.856	0.644	-0.396	3.083	0.087
Tropomyosin alpha-4 chain	Q8WU20_base	sp|P67936|TPM4_HUMAN	sp|P67936|TPM4_HUMAN	8.290|6.504|6.302	21.096	7.032	3	2.187|2.377|2.384	0.362	0.998	0.362	0.998	0.362	-3.081	3.039	0.162
Prefoldin subunit 2	Q8WU20_base	sp|Q9UHV9|PFD2_HUMAN	sp|Q9UHV9|PFD2_HUMAN	0.874|0.576|0.473	1.923	0.641	3	.|.|.	0.363	1	0.363	1	0.363	-3.081	3.036	0.148
Transitional endoplasmic reticulum ATPase	Q8WU20_base	sp|P55072|TERA_HUMAN	sp|P55072|TERA_HUMAN	2.654|1.803|2.283	6.739	2.246	3	0.816|0.622|0.876	0.985	1	0.985	1	0.985	3.072	2.945	0.001
BAG family molecular chaperone regulator 3	Q8WU20_base	sp|O95817|BAG3_HUMAN	sp|O95817|BAG3_HUMAN	1.394|1.030|1.028	3.452	1.151	3	0.339|0.397|0.455	0.972	1	0.972	1	0.972	3.095	2.918	0.003
Drebrin	Q8WU20_base	sp|Q16643|DREB_HUMAN	sp|Q16643|DREB_HUMAN	5.991|4.727|5.022	15.74	5.247	3	1.732|1.791|1.886	0.257	0.684	0.257	0.684	0.257	-3.081	2.912	0.235
Cysteine and glycine-rich protein 1	Q8WU20_base	sp|P21291|CSRP1_HUMAN	sp|P21291|CSRP1_HUMAN	2.968|1.683|2.473	7.124	2.375	3	0.828|0.812|0.808	0.362	0.999	0.362	0.999	0.362	-3.081	2.911	0.159
Alpha-aminoadipic semialdehyde dehydrogenase	Q8WU20_base	sp|P49419|AL7A1_HUMAN	sp|P49419|AL7A1_HUMAN	0.554|0.408|0.561	1.522	0.507	3	.|0.211|0.144	0.681	0.999	0.681	0.999	0.681	-3.081	2.909	0.053
A-kinase anchor protein 12	Q8WU20_base	sp|Q02952|AKA12_HUMAN	sp|Q02952|AKA12_HUMAN	0.222|0.197|0.176	0.595	0.198	3	0.069|.|.	0.997	1	0.997	1	0.997	4.712	2.878	0
Transketolase	Q8WU20_base	sp|P29401|TKT_HUMAN	sp|P29401|TKT_HUMAN	2.531|1.942|1.876	6.348	2.116	3	0.797|0.732|0.689	0.362	0.998	0.362	0.998	0.362	-3.081	2.867	0.164
Ubiquitin carboxyl-terminal hydrolase 39	Q8WU20_base	sp|Q53GS9|UBP39_HUMAN	sp|Q53GS9|UBP39_HUMAN	0.709|0.540|0.562	1.811	0.604	3	0.096|0.343|0.294	0.177	0.288	0.177	0.288	0.177	-2.072	2.831	0.271
Tropomyosin 3	Q8WU20_base	tr|A0A2R2Y2Q3|A0A2R2Y2Q3_HUMAN	tr|A0A2R2Y2Q3|A0A2R2Y2Q3_HUMAN	4.773|3.943|3.566	12.282	4.094	3	1.464|1.460|1.436	0.162	0.397	0.162	0.397	0.162	-3.081	2.818	0.283
Syntaxin-7	Q8WU20_base	sp|O15400|STX7_HUMAN	sp|O15400|STX7_HUMAN	0.566|0.410|0.475	1.451	0.484	3	0.172|.|.	0.654	0.999	0.654	0.999	0.654	-3.081	2.816	0.081
Prefoldin subunit 1	Q8WU20_base	sp|O60925|PFD1_HUMAN	sp|O60925|PFD1_HUMAN	0.692|0.531|0.556	1.779	0.593	3	.|.|.	0.149	0.361	0.149	0.361	0.149	-3.081	2.809	0.289
Src substrate cortactin	Q8WU20_base	sp|Q14247|SRC8_HUMAN	sp|Q14247|SRC8_HUMAN	7.934|4.820|6.191	18.944	6.315	3	2.316|2.231|2.215	0.361	0.995	0.361	0.995	0.361	-3.081	2.802	0.166
Zyxin	Q8WU20_base	sp|Q15942|ZYX_HUMAN	sp|Q15942|ZYX_HUMAN	4.264|2.850|3.646	10.76	3.587	3	1.265|1.371|1.265	0.153	0.371	0.153	0.371	0.153	-3.081	2.76	0.287
Desmoglein-2	Q8WU20_base	sp|Q14126|DSG2_HUMAN	sp|Q14126|DSG2_HUMAN	0.873|0.590|0.710	2.173	0.724	3	0.309|0.249|0.252	0.577	0.999	0.577	0.999	0.577	-3.081	2.696	0.1
Prefoldin subunit 5	Q8WU20_base	sp|Q99471|PFD5_HUMAN	sp|Q99471|PFD5_HUMAN	0.673|0.554|0.716	1.943	0.648	3	0.143|0.410|.	0.52	0.957	0.52	0.957	0.52	-3.081	2.675	0.111
Alpha-endosulfine	Q8WU20_base	sp|O43768|ENSA_HUMAN	sp|O43768|ENSA_HUMAN	0.681|0.430|0.584	1.694	0.565	3	.|.|.	0.058	0.085	0.058	0.085	0.058	-3.081	2.674	0.323
Aldo-keto reductase family 1 member B10	Q8WU20_base	sp|O60218|AK1BA_HUMAN	sp|O60218|AK1BA_HUMAN	1.554|1.408|1.568	4.53	1.51	3	0.641|0.459|0.620	0.995	0.998	0.995	0.998	0.995	4.394	2.663	0.001
Cdc42 effector protein 1	Q8WU20_base	sp|Q00587|BORG5_HUMAN	sp|Q00587|BORG5_HUMAN	1.418|1.178|1.223	3.819	1.273	3	0.368|0.576|0.529	0.994	1	0.994	1	0.994	4.283	2.64	0.001
Crk-like protein	Q8WU20_base	sp|P46109|CRKL_HUMAN	sp|P46109|CRKL_HUMAN	0.904|0.595|0.622	2.122	0.707	3	0.337|0.312|0.187	0.565	0.999	0.565	0.999	0.565	-1.099	2.621	0.102
Prefoldin subunit 6	Q8WU20_base	sp|O15212|PFD6_HUMAN	sp|O15212|PFD6_HUMAN	0.675|0.436|0.518	1.629	0.543	3	.|.|.	0.044	0.044	0.044	0.044	0.044	-3.081	2.572	0.596
Sorcin	Q8WU20_base	sp|P30626|SORCN_HUMAN	sp|P30626|SORCN_HUMAN	2.195|1.631|1.819	5.645	1.882	3	0.746|0.860|0.616	0.831	0.999	0.831	0.999	0.831	0.127	2.564	0.016
Nuclear migration protein nudC	Q8WU20_base	sp|Q9Y266|NUDC_HUMAN	sp|Q9Y266|NUDC_HUMAN	2.587|1.990|2.067	6.644	2.215	3	0.854|0.918|0.821	0.044	0.044	0.044	0.044	0.044	-3.081	2.564	0.552
Protein HEXIM1	Q8WU20_base	sp|O94992|HEXI1_HUMAN	sp|O94992|HEXI1_HUMAN	0.734|0.657|0.596	1.987	0.662	3	0.257|0.334|0.201	0.936	1	0.936	1	0.936	1.506	2.562	0.006
Telomerase RNA component interacting RNase	Q8WU20_base	sp|Q9BQ61|TRIR_HUMAN	sp|Q9BQ61|TRIR_HUMAN	0.338|0.276|0.244	0.859	0.286	3	.|.|0.112	0.598	0.999	0.598	0.999	0.598	-3.081	2.555	0.095
Methionine adenosyltransferase 2 subunit beta	Q8WU20_base	sp|Q9NZL9|MAT2B_HUMAN	sp|Q9NZL9|MAT2B_HUMAN	0.421|0.252|0.354	1.027	0.342	3	.|.|0.134	0.646	0.999	0.646	0.999	0.646	-3.081	2.546	0.084
Poliovirus receptor	Q8WU20_base	sp|P15151|PVR_HUMAN	sp|P15151|PVR_HUMAN	0.595|0.403|0.520	1.518	0.506	3	.|0.210|0.189	0.423	0.989	0.423	0.989	0.423	-3.081	2.542	0.127
PC4 and SFRS1-interacting protein	Q8WU20_base	sp|O75475|PSIP1_HUMAN	sp|O75475|PSIP1_HUMAN	.|.|0.055	0.477	0.159	3	.|0.063|.	0	0	0	0	0	-15.581	2.542	0.952
Integrin beta-1	Q8WU20_base	sp|P05556|ITB1_HUMAN	sp|P05556|ITB1_HUMAN	2.616|1.833|2.081	6.53	2.177	3	0.889|0.926|0.783	0.317	0.863	0.317	0.863	0.317	-3.081	2.52	0.216
Caveolae-associated protein 1	Q8WU20_base	sp|Q6NZI2|CAVN1_HUMAN	sp|Q6NZI2|CAVN1_HUMAN	1.322|0.803|1.056	3.182	1.061	3	0.569|0.483|0.273	0.499	0.96	0.499	0.96	0.499	-3.763	2.515	0.118
SH3 and PX domain-containing protein 2B	Q8WU20_base	sp|A1X283|SPD2B_HUMAN	sp|A1X283|SPD2B_HUMAN	1.601|1.389|1.288	4.278	1.426	3	0.644|0.522|0.547	0.313	0.852	0.313	0.852	0.313	-3.081	2.507	0.218
Cysteine-rich protein 2	Q8WU20_base	sp|P52943|CRIP2_HUMAN	sp|P52943|CRIP2_HUMAN	1.937|1.330|1.635	4.902	1.634	3	0.556|0.703|0.712	0.586	0.997	0.586	0.997	0.586	-3.081	2.503	0.097
Serine/threonine-protein phosphatase PP1-alpha catalytic subunit	Q8WU20_base	sp|P62136|PP1A_HUMAN	sp|P62136|PP1A_HUMAN	0.814|0.637|0.655	2.105	0.702	3	0.262|0.301|.	0.289	0.778	0.289	0.778	0.289	-3.081	2.499	0.228
Transcriptional coactivator YAP1	Q8WU20_base	sp|P46937|YAP1_HUMAN	sp|P46937|YAP1_HUMAN	0.308|0.203|0.253	0.764	0.255	3	.|0.102|.	0.634	0.999	0.634	0.999	0.634	-3.081	2.485	0.088
Prefoldin subunit 3	Q8WU20_base	sp|P61758|PFD3_HUMAN	sp|P61758|PFD3_HUMAN	1.406|1.138|1.031	3.575	1.192	3	.|0.480|.	0.05	0.063	0.05	0.063	0.05	-3.081	2.482	0.337
Four and a half LIM domains protein 1	Q8WU20_base	sp|Q13642|FHL1_HUMAN	sp|Q13642|FHL1_HUMAN	1.971|1.415|1.531	4.918	1.639	3	0.622|0.689|0.672	0.044	0.044	0.044	0.044	0.044	-3.081	2.482	0.556
Uncharacterized protein KIAA1522	Q8WU20_base	sp|Q9P206|K1522_HUMAN	sp|Q9P206|K1522_HUMAN	1.162|0.895|0.912	2.969	0.99	3	0.405|0.662|0.239	0.231	0.477	0.231	0.477	0.231	-2.179	2.475	0.246
Actin-binding protein WASF2	Q8WU20_base	sp|Q9Y6W5|WASF2_HUMAN	sp|Q9Y6W5|WASF2_HUMAN	0.968|0.619|0.676	2.263	0.754	3	0.279|0.265|0.391	0.624	1	0.624	1	0.624	-2.688	2.458	0.09
Protein-L-isoaspartate(D-aspartate) O-methyltransferase	Q8WU20_base	sp|P22061|PIMT_HUMAN	sp|P22061|PIMT_HUMAN	1.874|1.258|1.507	4.64	1.547	3	0.657|0.537|0.733	0.599	0.999	0.599	0.999	0.599	-3.081	2.427	0.094
Na(+)/H(+) exchange regulatory cofactor NHE-RF2	Q8WU20_base	sp|Q15599|NHRF2_HUMAN	sp|Q15599|NHRF2_HUMAN	1.685|1.123|1.499	4.308	1.436	3	0.501|0.543|0.765	0.668	1	0.668	1	0.668	-5.285	2.423	0.069
Moesin	Q8WU20_base	sp|P26038|MOES_HUMAN	sp|P26038|MOES_HUMAN	4.907|3.820|4.156	12.884	4.295	3	1.462|1.930|2.031	0.801	0.998	0.801	0.998	0.801	-0.025	2.4	0.022
Dystroglycan 1	Q8WU20_base	sp|Q14118|DAG1_HUMAN	sp|Q14118|DAG1_HUMAN	0.660|0.334|0.525	1.519	0.506	3	.|.|.	0.044	0.044	0.044	0.044	0.044	-3.081	2.399	0.596
S-phase kinase-associated protein 1	Q8WU20_base	sp|P63208|SKP1_HUMAN	sp|P63208|SKP1_HUMAN	0.954|0.723|0.641	2.318	0.773	3	0.304|0.333|0.333	0.044	0.044	0.044	0.044	0.044	-3.081	2.391	0.402
Caldesmon	Q8WU20_base	sp|Q05682|CALD1_HUMAN	sp|Q05682|CALD1_HUMAN	7.377|4.634|5.679	17.689	5.896	3	2.392|2.619|2.417	0.044	0.044	0.044	0.044	0.044	-3.081	2.384	0.556
Alpha-crystallin B chain	Q8WU20_base	sp|P02511|CRYAB_HUMAN	sp|P02511|CRYAB_HUMAN	2.022|1.827|1.930	5.779	1.926	3	0.735|0.981|0.735	0.841	0.97	0.841	0.97	0.841	0.625	2.381	0.014
BolA-like protein 2	Q8WU20_base	sp|Q9H3K6|BOLA2_HUMAN	sp|Q9H3K6|BOLA2_HUMAN	1.711|1.083|1.417	4.211	1.404	3	0.607|0.675|0.512	0.439	0.995	0.439	0.995	0.439	-3.081	2.362	0.124
Aldo-keto reductase family 1 member C3	Q8WU20_base	sp|P42330|AK1C3_HUMAN	sp|P42330|AK1C3_HUMAN	5.105|5.037|4.989	15.131	5.044	3	2.480|1.970|2.058	0.044	0.044	0.044	0.044	0.044	-3.081	2.337	0.542
Annexin A6	Q8WU20_base	sp|P08133|ANXA6_HUMAN	sp|P08133|ANXA6_HUMAN	5.026|4.214|4.682	13.921	4.64	3	1.933|1.981|2.089	0.044	0.044	0.044	0.044	0.044	-3.081	2.32	0.556
Septin-2	Q8WU20_base	sp|Q15019|SEPT2_HUMAN	sp|Q15019|SEPT2_HUMAN	1.320|1.084|1.149	3.553	1.184	3	0.512|0.617|0.430	0.773	0.993	0.773	0.993	0.773	-0.024	2.304	0.025
RUN and FYVE domain-containing protein 1	Q8WU20_base	sp|Q96T51|RUFY1_HUMAN	sp|Q96T51|RUFY1_HUMAN	0.520|0.558|0.560	1.638	0.546	3	0.133|0.402|0.257	0.101	0.116	0.101	0.116	0.101	-2.524	2.28	0.3
CD81 antigen	Q8WU20_base	sp|P60033|CD81_HUMAN	sp|P60033|CD81_HUMAN	0.568|0.590|0.467	1.626	0.542	3	0.261|0.243|0.213	0.044	0.044	0.044	0.044	0.044	-3.081	2.273	0.544
Succinate dehydrogenase [ubiquinone] flavoprotein subunit, mitochondrial	Q8WU20_base	sp|P31040|SDHA_HUMAN	sp|P31040|SDHA_HUMAN	1.334|1.458|1.432	4.223	1.408	3	0.649|0.566|0.663	0.044	0.044	0.044	0.044	0.044	-3.081	2.255	0.472
RNA-binding protein 3	Q8WU20_base	sp|P98179|RBM3_HUMAN	sp|P98179|RBM3_HUMAN	0.659|0.428|0.478	1.564	0.521	3	0.230|0.216|0.249	0.044	0.044	0.044	0.044	0.044	-3.081	2.253	0.538
NADP-dependent malic enzyme	Q8WU20_base	sp|P48163|MAOX_HUMAN	sp|P48163|MAOX_HUMAN	0.623|0.580|0.544	1.747	0.582	3	0.301|0.168|0.346	0.212	0.377	0.212	0.377	0.212	-2.428	2.242	0.25
Caldesmon 1 (Fragment)	Q8WU20_base	tr|A0A6Q8PGI1|A0A6Q8PGI1_HUMAN	tr|A0A6Q8PGI1|A0A6Q8PGI1_HUMAN	0.173|0.101|0.143	0.416	0.139	3	.|0.062|.	0.646	0.999	0.646	0.999	0.646	-10.7	2.223	0.085
MAP7 domain-containing protein 3	Q8WU20_base	sp|Q8IWC1|MA7D3_HUMAN	sp|Q8IWC1|MA7D3_HUMAN	.|0.060|0.060	0.331	0.11	3	.|0.050|.	0	0	0	0	0	-15.072	2.193	0.916
Dihydropyrimidinase like 2	Q8WU20_base	tr|A0A1C7CYX9|A0A1C7CYX9_HUMAN	tr|A0A1C7CYX9|A0A1C7CYX9_HUMAN	3.771|2.946|2.942	9.659	3.22	3	1.441|1.600|1.383	0.044	0.044	0.044	0.044	0.044	-3.081	2.187	0.619
Dihydropyrimidinase-related protein 3	Q8WU20_base	sp|Q14195|DPYL3_HUMAN	sp|Q14195|DPYL3_HUMAN	5.845|4.481|4.670	14.996	4.999	3	2.186|2.466|2.238	0.044	0.044	0.044	0.044	0.044	-3.081	2.179	0.402
Deoxyuridine 5'-triphosphate nucleotidohydrolase, mitochondrial	Q8WU20_base	sp|P33316|DUT_HUMAN	sp|P33316|DUT_HUMAN	1.065|0.804|0.950	2.819	0.94	3	0.388|0.455|0.454	0.044	0.044	0.044	0.044	0.044	-3.081	2.178	0.47
Golgi-associated PDZ and coiled-coil motif-containing protein	Q8WU20_base	sp|Q9HD26|GOPC_HUMAN	sp|Q9HD26|GOPC_HUMAN	1.352|0.889|1.140	3.38	1.127	3	0.485|0.485|0.600	0.212	0.549	0.212	0.549	0.212	-3.081	2.164	0.251
Phosphatidylethanolamine-binding protein 1	Q8WU20_base	sp|P30086|PEBP1_HUMAN	sp|P30086|PEBP1_HUMAN	0.559|0.415|0.393	1.367	0.456	3	.|.|.	0.044	0.044	0.044	0.044	0.044	-3.081	2.159	0.596
Serine/threonine-protein phosphatase 2A catalytic subunit alpha isoform	Q8WU20_base	sp|P67775|PP2AA_HUMAN	sp|P67775|PP2AA_HUMAN	0.588|0.492|0.286	1.366	0.455	3	.|.|.	0.044	0.044	0.044	0.044	0.044	-3.081	2.156	0.596
Cystine/glutamate transporter	Q8WU20_base	sp|Q9UPY5|XCT_HUMAN	sp|Q9UPY5|XCT_HUMAN	0.485|0.520|0.473	1.478	0.493	3	0.188|0.203|0.313	0.301	0.607	0.301	0.607	0.301	-2.12	2.155	0.223
Protein LSM14 homolog A	Q8WU20_base	sp|Q8ND56|LS14A_HUMAN	sp|Q8ND56|LS14A_HUMAN	0.658|0.506|0.464	1.628	0.543	3	0.247|0.246|0.264	0.044	0.044	0.044	0.044	0.044	-3.081	2.153	0.596
NSFL1 cofactor p47	Q8WU20_base	sp|Q9UNZ2|NSF1C_HUMAN	sp|Q9UNZ2|NSF1C_HUMAN	0.395|0.375|0.368	1.139	0.38	3	0.170|0.185|.	0.044	0.044	0.044	0.044	0.044	-3.081	2.145	0.62
Replication termination factor 2	Q8WU20_base	sp|Q9BY42|RTF2_HUMAN	sp|Q9BY42|RTF2_HUMAN	0.655|0.373|0.564	1.592	0.531	3	0.214|0.398|0.182	0.245	0.561	0.245	0.561	0.245	-6.646	2.127	0.239
Ubiquitin-fold modifier-conjugating enzyme 1	Q8WU20_base	sp|Q9Y3C8|UFC1_HUMAN	sp|Q9Y3C8|UFC1_HUMAN	0.714|0.510|0.505	1.728	0.576	3	0.220|0.338|.	0.044	0.044	0.044	0.044	0.044	-3.081	2.114	0.445
Choline-phosphate cytidylyltransferase A	Q8WU20_base	sp|P49585|PCY1A_HUMAN	sp|P49585|PCY1A_HUMAN	0.589|0.408|0.729	1.726	0.575	3	.|0.331|0.229	0.038	0.044	0.038	0.044	0.038	-3.575	2.091	0.638
Lactoylglutathione lyase	Q8WU20_base	sp|Q04760|LGUL_HUMAN	sp|Q04760|LGUL_HUMAN	1.260|1.219|1.062	3.542	1.181	3	0.547|0.789|0.418	0.163	0.299	0.163	0.299	0.163	-4.346	2.09	0.28
Nucleoside diphosphate kinase B	Q8WU20_base	sp|P22392|NDKB_HUMAN	sp|P22392|NDKB_HUMAN	1.138|1.302|0.999	3.438	1.146	3	0.525|0.537|0.599	0.044	0.044	0.044	0.044	0.044	-3.081	2.072	0.472
Cadherin-2	Q8WU20_base	sp|P19022|CADH2_HUMAN	sp|P19022|CADH2_HUMAN	0.545|0.428|0.478	1.45	0.483	3	0.226|0.235|0.239	0.044	0.044	0.044	0.044	0.044	-3.081	2.071	0.402
Calcium-regulated heat-stable protein 1	Q8WU20_base	sp|Q9Y2V2|CHSP1_HUMAN	sp|Q9Y2V2|CHSP1_HUMAN	0.576|0.373|0.358	1.307	0.436	3	.|.|.	0.044	0.044	0.044	0.044	0.044	-3.081	2.064	0.596
Transforming acidic coiled-coil-containing protein 1	Q8WU20_base	sp|O75410|TACC1_HUMAN	sp|O75410|TACC1_HUMAN	0.869|0.748|0.735	2.352	0.784	3	0.401|0.355|0.396	0.044	0.044	0.044	0.044	0.044	-3.081	2.046	0.472
Drebrin-like protein	Q8WU20_base	sp|Q9UJU6|DBNL_HUMAN	sp|Q9UJU6|DBNL_HUMAN	2.781|2.157|2.557	7.496	2.499	3	1.090|1.375|1.277	0.044	0.044	0.044	0.044	0.044	-3.081	2.013	0.62
Peroxiredoxin-2	Q8WU20_base	sp|P32119|PRDX2_HUMAN	sp|P32119|PRDX2_HUMAN	3.226|2.693|2.771	8.69	2.897	3	1.284|1.619|1.446	0.044	0.044	0.044	0.044	0.044	-3.081	2.007	0.434
Programmed cell death protein 6	Q8WU20_base	sp|O75340|PDCD6_HUMAN	sp|O75340|PDCD6_HUMAN	0.900|0.721|0.868	2.489	0.83	3	0.710|0.564|0.181	0.045	0.058	0.045	0.058	0.045	-3.645	1.99	0.352
YLP motif-containing protein 1	Q8WU20_base	sp|P49750|YLPM1_HUMAN	sp|P49750|YLPM1_HUMAN	0.055|.|0.065	0.331	0.11	3	.|0.055|.	0	0	0	0	0	-15.581	1.99	0.951
LIM domain and actin-binding protein 1	Q8WU20_base	sp|Q9UHB6|LIMA1_HUMAN	sp|Q9UHB6|LIMA1_HUMAN	4.445|2.895|3.471	10.811	3.604	3	1.629|1.931|1.895	0.044	0.044	0.044	0.044	0.044	-3.081	1.987	0.44
Filaggrin	Q8WU20_base	sp|P20930|FILA_HUMAN	sp|P20930|FILA_HUMAN	0.268|0.512|.	0.991	0.33	3	.|0.166|.	0.337	0.998	0.337	0.998	0.337	-12.751	1.986	0.19
Developmentally-regulated GTP-binding protein 2	Q8WU20_base	sp|P55039|DRG2_HUMAN	sp|P55039|DRG2_HUMAN	1.210|1.195|1.241	3.645	1.215	3	0.457|0.433|1.158	0.042	0.048	0.042	0.048	0.042	-3.247	1.985	0.633
Transforming acidic coiled-coil-containing protein 2	Q8WU20_base	sp|O95359|TACC2_HUMAN	sp|O95359|TACC2_HUMAN	0.926|0.664|0.740	2.33	0.777	3	0.402|0.401|0.373	0.044	0.044	0.044	0.044	0.044	-3.081	1.98	0.472
IST1 homolog	Q8WU20_base	sp|P53990|IST1_HUMAN	sp|P53990|IST1_HUMAN	0.663|0.427|0.670	1.76	0.587	3	0.202|0.330|0.391	0.176	0.282	0.176	0.282	0.176	-8.872	1.978	0.272
Nuclear factor 1 X-type	Q8WU20_base	sp|Q14938|NFIX_HUMAN	sp|Q14938|NFIX_HUMAN	0.567|0.413|0.454	1.434	0.478	3	.|0.182|0.325	0.044	0.044	0.044	0.044	0.044	-3.081	1.969	0.459
Galectin-1	Q8WU20_base	sp|P09382|LEG1_HUMAN	sp|P09382|LEG1_HUMAN	5.139|4.146|4.463	13.748	4.583	3	2.434|2.347|2.213	0.044	0.044	0.044	0.044	0.044	-3.081	1.967	0.556
Abl interactor 1	Q8WU20_base	sp|Q8IZP0|ABI1_HUMAN	sp|Q8IZP0|ABI1_HUMAN	1.217|0.691|1.054	2.963	0.988	3	0.479|0.609|0.434	0.423	0.962	0.423	0.962	0.423	-13.064	1.967	0.128
Alpha-taxilin	Q8WU20_base	sp|P40222|TXLNA_HUMAN	sp|P40222|TXLNA_HUMAN	1.835|1.550|1.479	4.864	1.621	3	0.838|0.757|0.909	0.044	0.044	0.044	0.044	0.044	-3.081	1.949	0.472
Inactive tyrosine-protein kinase 7	Q8WU20_base	sp|Q13308|PTK7_HUMAN	sp|Q13308|PTK7_HUMAN	0.547|0.600|0.429	1.577	0.526	3	0.300|0.243|.	0.044	0.044	0.044	0.044	0.044	-3.081	1.947	0.444
Coiled-coil domain-containing protein 6	Q8WU20_base	sp|Q16204|CCDC6_HUMAN	sp|Q16204|CCDC6_HUMAN	1.149|0.789|0.828	2.766	0.922	3	0.541|0.353|0.557	0.318	0.954	0.318	0.954	0.318	-8.909	1.945	0.215
Early endosome antigen 1	Q8WU20_base	sp|Q15075|EEA1_HUMAN	sp|Q15075|EEA1_HUMAN	0.751|0.614|0.669	2.033	0.678	3	0.276|0.248|0.624	0.041	0.076	0.041	0.076	0.041	-4.145	1.939	0.635
Phosphatase and actin regulator 4	Q8WU20_base	sp|Q8IZ21|PHAR4_HUMAN	sp|Q8IZ21|PHAR4_HUMAN	0.346|0.246|0.315	0.908	0.303	3	0.156|.|.	0.03	0.044	0.03	0.044	0.03	-5.733	1.936	0.655
Transcription elongation factor A protein-like 4	Q8WU20_base	sp|Q96EI5|TCAL4_HUMAN	sp|Q96EI5|TCAL4_HUMAN	0.571|0.169|0.484	1.224	0.408	3	.|.|.	0.029	0.044	0.029	0.044	0.029	-15.581	1.932	0.704
5'-deoxynucleotidase HDDC2	Q8WU20_base	sp|Q7Z4H3|HDDC2_HUMAN	sp|Q7Z4H3|HDDC2_HUMAN	0.379|0.502|0.453	1.334	0.445	3	0.219|0.233|0.240	0.044	0.044	0.044	0.044	0.044	-3.081	1.929	0.596
Palladin	Q8WU20_base	sp|Q8WX93|PALLD_HUMAN	sp|Q8WX93|PALLD_HUMAN	3.746|2.517|3.181	9.445	3.148	3	1.587|1.764|1.572	0.044	0.044	0.044	0.044	0.044	-3.081	1.921	0.366
Synaptosomal-associated protein 29	Q8WU20_base	sp|O95721|SNP29_HUMAN	sp|O95721|SNP29_HUMAN	0.736|0.629|0.790	2.155	0.718	3	0.385|0.369|.	0.044	0.044	0.044	0.044	0.044	-3.081	1.906	0.556
Calponin-3	Q8WU20_base	sp|Q15417|CNN3_HUMAN	sp|Q15417|CNN3_HUMAN	8.474|5.542|6.787	20.803	6.934	3	3.883|3.494|3.548	0.044	0.044	0.044	0.044	0.044	-3.081	1.906	0.472
Eukaryotic translation initiation factor 4E-binding protein 1	Q8WU20_base	sp|Q13541|4EBP1_HUMAN	sp|Q13541|4EBP1_HUMAN	0.534|.|0.461	1.206	0.402	3	.|.|.	0.029	0.044	0.029	0.044	0.029	-15.581	1.904	0.706
SERPINE1 mRNA-binding protein 1	Q8WU20_base	sp|Q8NC51|SERB1_HUMAN	sp|Q8NC51|SERB1_HUMAN	2.898|2.100|2.399	7.397	2.466	3	1.193|1.361|1.354	0.044	0.044	0.044	0.044	0.044	-3.081	1.896	0.544
PDZ domain-containing protein GIPC1	Q8WU20_base	sp|O14908|GIPC1_HUMAN	sp|O14908|GIPC1_HUMAN	0.862|0.592|0.747	2.2	0.733	3	0.291|0.492|0.407	0.173	0.506	0.173	0.506	0.173	-11.04	1.891	0.273
Liprin-beta-1	Q8WU20_base	sp|Q86W92|LIPB1_HUMAN	sp|Q86W92|LIPB1_HUMAN	0.543|0.593|0.514	1.65	0.55	3	0.167|0.310|0.477	0.031	0.05	0.031	0.05	0.031	-4.031	1.888	0.65
PDZ and LIM domain protein 7	Q8WU20_base	sp|Q9NR12|PDLI7_HUMAN	sp|Q9NR12|PDLI7_HUMAN	3.303|2.501|2.980	8.784	2.928	3	1.523|1.660|1.481	0.044	0.044	0.044	0.044	0.044	-3.081	1.886	0.459
Nucleoside diphosphate kinase A	Q8WU20_base	sp|P15531|NDKA_HUMAN	sp|P15531|NDKA_HUMAN	2.088|2.264|1.861	6.212	2.071	3	1.079|1.145|1.076	0.044	0.044	0.044	0.044	0.044	-3.081	1.883	0.556
Protein phosphatase 1G	Q8WU20_base	sp|O15355|PPM1G_HUMAN	sp|O15355|PPM1G_HUMAN	1.025|0.728|0.983	2.735	0.912	3	0.401|0.602|0.474	0.162	0.408	0.162	0.408	0.162	-12.627	1.878	0.281
Annexin A2	Q8WU20_base	sp|P07355|ANXA2_HUMAN	sp|P07355|ANXA2_HUMAN	22.487|16.228|18.571	57.286	19.095	3	9.737|10.266|10.569	0.044	0.044	0.044	0.044	0.044	-3.081	1.875	0.472
Hornerin	Q8WU20_base	sp|Q86YZ3|HORN_HUMAN	sp|Q86YZ3|HORN_HUMAN	1.409|4.151|0.576	6.135	2.045	3	0.861|0.882|1.722	0.332	0.996	0.332	0.996	0.332	-15.581	1.87	0.208
Four and a half LIM domains protein 2	Q8WU20_base	sp|Q14192|FHL2_HUMAN	sp|Q14192|FHL2_HUMAN	0.801|0.473|0.678	1.951	0.65	3	0.207|0.526|0.399	0.054	0.129	0.054	0.129	0.054	-6.686	1.849	0.324
Heat shock protein beta-1	Q8WU20_base	sp|P04792|HSPB1_HUMAN	sp|P04792|HSPB1_HUMAN	3.250|2.796|2.634	8.68	2.893	3	1.591|1.609|1.497	0.044	0.044	0.044	0.044	0.044	-3.081	1.849	0.366
TATA-binding protein-associated factor 2N	Q8WU20_base	sp|Q92804|RBP56_HUMAN	sp|Q92804|RBP56_HUMAN	0.048|.|.	0.47	0.157	3	0.085|.|.	0	0	0	0	0	-15.581	1.842	0.952
Golgi-associated plant pathogenesis-related protein 1	Q8WU20_base	sp|Q9H4G4|GAPR1_HUMAN	sp|Q9H4G4|GAPR1_HUMAN	0.495|0.430|0.486	1.411	0.47	3	0.304|0.311|0.178	0.013	0.022	0.013	0.022	0.013	-6.71	1.837	0.775
RelA-associated inhibitor	Q8WU20_base	sp|Q8WUF5|IASPP_HUMAN	sp|Q8WUF5|IASPP_HUMAN	0.757|0.579|0.697	2.033	0.678	3	0.423|0.334|0.359	0.031	0.044	0.031	0.044	0.031	-5.316	1.831	0.653
DNA topoisomerase 2-alpha	Q8WU20_base	sp|P11388|TOP2A_HUMAN	sp|P11388|TOP2A_HUMAN	0.051|0.273|0.259	0.582	0.194	3	0.106|.|.	0.074	0.112	0.074	0.112	0.074	-14.575	1.829	0.317
Endophilin-A2	Q8WU20_base	sp|Q99961|SH3G1_HUMAN	sp|Q99961|SH3G1_HUMAN	1.738|1.830|1.866	5.434	1.811	3	0.904|0.859|1.254	0.001	0.002	0.001	0.002	0.001	-9.567	1.827	0.804
SPARC	Q8WU20_base	sp|P09486|SPRC_HUMAN	sp|P09486|SPRC_HUMAN	0.511|0.777|0.738	2.026	0.675	3	0.557|0.248|0.368	0.04	0.077	0.04	0.077	0.04	-7.818	1.822	0.636
Y-box-binding protein 1	Q8WU20_base	sp|P67809|YBOX1_HUMAN	sp|P67809|YBOX1_HUMAN	0.330|0.304|0.259	0.893	0.298	3	0.160|0.190|0.145	0.03	0.044	0.03	0.044	0.03	-7.052	1.817	0.662
Transforming growth factor beta-1-induced transcript 1 protein	Q8WU20_base	sp|O43294|TGFI1_HUMAN	sp|O43294|TGFI1_HUMAN	0.630|0.479|0.596	1.706	0.569	3	.|0.277|0.357	0.044	0.044	0.044	0.044	0.044	-3.081	1.807	0.402
Thioredoxin-like protein 1	Q8WU20_base	sp|O43396|TXNL1_HUMAN	sp|O43396|TXNL1_HUMAN	0.539|0.481|0.484	1.504	0.501	3	0.288|0.268|.	0.044	0.044	0.044	0.044	0.044	-3.081	1.806	0.472
Ubiquitin-associated protein 2-like	Q8WU20_base	sp|Q14157|UBP2L_HUMAN	sp|Q14157|UBP2L_HUMAN	1.394|0.810|0.975	3.179	1.06	3	0.560|0.653|0.558	0.03	0.044	0.03	0.044	0.03	-6.091	1.8	0.657
Endoplasmic reticulum aminopeptidase 1	Q8WU20_base	sp|Q9NZ08|ERAP1_HUMAN	sp|Q9NZ08|ERAP1_HUMAN	0.898|1.003|1.036	2.937	0.979	3	0.443|0.894|0.414	0.015	0.024	0.015	0.024	0.015	-5.342	1.789	0.736
Cell division control protein 42 homolog	Q8WU20_base	sp|P60953|CDC42_HUMAN	sp|P60953|CDC42_HUMAN	1.905|1.444|1.661	5.011	1.67	3	0.803|1.003|1.033	0.029	0.044	0.029	0.044	0.029	-8.307	1.775	0.671
Protein phosphatase 1 regulatory subunit 12A	Q8WU20_base	sp|O14974|MYPT1_HUMAN	sp|O14974|MYPT1_HUMAN	2.814|2.088|2.318	7.22	2.407	3	1.208|1.479|1.399	0.044	0.044	0.044	0.044	0.044	-3.081	1.774	0.62
EH domain-containing protein 4	Q8WU20_base	sp|Q9H223|EHD4_HUMAN	sp|Q9H223|EHD4_HUMAN	0.852|1.137|1.097	3.086	1.029	3	0.438|0.445|1.006	0.022	0.036	0.022	0.036	0.022	-5.944	1.77	0.715
Fibroblast growth factor 2	Q8WU20_base	sp|P09038|FGF2_HUMAN	sp|P09038|FGF2_HUMAN	0.612|0.269|0.551	1.432	0.477	3	0.193|0.503|0.202	0.051	0.101	0.051	0.101	0.051	-8.046	1.768	0.335
LIM and calponin homology domains-containing protein 1	Q8WU20_base	sp|Q9UPQ0|LIMC1_HUMAN	sp|Q9UPQ0|LIMC1_HUMAN	0.673|0.433|0.505	1.611	0.537	3	0.246|0.382|.	0.031	0.044	0.031	0.044	0.031	-5.427	1.755	0.653
Chromobox protein homolog 5	Q8WU20_base	sp|P45973|CBX5_HUMAN	sp|P45973|CBX5_HUMAN	0.900|0.559|0.739	2.198	0.733	3	0.398|0.424|0.439	0.044	0.044	0.044	0.044	0.044	-3.081	1.745	0.402
Serine-threonine kinase receptor-associated protein	Q8WU20_base	sp|Q9Y3F4|STRAP_HUMAN	sp|Q9Y3F4|STRAP_HUMAN	2.342|1.970|1.987	6.299	2.1	3	1.103|1.290|1.227	0.044	0.044	0.044	0.044	0.044	-3.081	1.744	0.472
Heme oxygenase 2	Q8WU20_base	sp|P30519|HMOX2_HUMAN	sp|P30519|HMOX2_HUMAN	0.470|0.218|0.404	1.092	0.364	3	0.320|0.169|0.168	0.081	0.217	0.081	0.217	0.081	-12.92	1.744	0.309
Phostensin	Q8WU20_base	sp|Q6NYC8|PPR18_HUMAN	sp|Q6NYC8|PPR18_HUMAN	1.750|1.356|1.408	4.514	1.505	3	0.949|0.808|0.839	0.044	0.044	0.044	0.044	0.044	-3.081	1.743	0.542
Targeting protein for Xklp2	Q8WU20_base	sp|Q9ULW0|TPX2_HUMAN	sp|Q9ULW0|TPX2_HUMAN	0.739|0.644|0.638	2.021	0.674	3	0.383|0.514|0.298	0.004	0.011	0.004	0.011	0.004	-8.623	1.734	0.791
Glycerol-3-phosphate dehydrogenase, mitochondrial	Q8WU20_base	sp|P43304|GPDM_HUMAN	sp|P43304|GPDM_HUMAN	1.300|1.208|1.066	3.574	1.191	3	0.718|0.699|0.649	0.044	0.044	0.044	0.044	0.044	-3.081	1.732	0.556
NAD-dependent malic enzyme, mitochondrial	Q8WU20_base	sp|P23368|MAOM_HUMAN	sp|P23368|MAOM_HUMAN	0.716|0.556|0.591	1.863	0.621	3	0.354|0.259|0.504	0.014	0.041	0.014	0.041	0.014	-7.886	1.729	0.773
GTPase KRas	Q8WU20_base	sp|P01116|RASK_HUMAN	sp|P01116|RASK_HUMAN	0.346|0.364|0.382	1.093	0.364	3	.|.|.	0.044	0.044	0.044	0.044	0.044	-3.081	1.725	0.596
Eukaryotic translation initiation factor 4H	Q8WU20_base	sp|Q15056|IF4H_HUMAN	sp|Q15056|IF4H_HUMAN	1.423|0.949|1.157	3.529	1.176	3	0.710|0.667|0.679	0.044	0.044	0.044	0.044	0.044	-3.081	1.717	0.399
Ran-binding protein 3	Q8WU20_base	sp|Q9H6Z4|RANB3_HUMAN	sp|Q9H6Z4|RANB3_HUMAN	0.581|0.532|0.526	1.639	0.546	3	0.328|0.283|0.350	0.044	0.044	0.044	0.044	0.044	-3.081	1.712	0.595
Growth factor receptor-bound protein 2	Q8WU20_base	sp|P62993|GRB2_HUMAN	sp|P62993|GRB2_HUMAN	0.490|0.395|0.386	1.271	0.424	3	0.253|0.281|0.214	0.015	0.044	0.015	0.044	0.015	-7.793	1.71	0.737
Peroxiredoxin-1	Q8WU20_base	sp|Q06830|PRDX1_HUMAN	sp|Q06830|PRDX1_HUMAN	9.347|7.598|7.925	24.87	8.29	3	4.859|4.893|4.805	0.044	0.044	0.044	0.044	0.044	-3.081	1.709	0.625
dCTP pyrophosphatase 1	Q8WU20_base	sp|Q9H773|DCTP1_HUMAN	sp|Q9H773|DCTP1_HUMAN	0.234|0.167|0.179	0.581	0.194	3	.|0.114|.	0.015	0.044	0.015	0.044	0.015	-10.228	1.7	0.746
182 kDa tankyrase-1-binding protein	Q8WU20_base	sp|Q9C0C2|TB182_HUMAN	sp|Q9C0C2|TB182_HUMAN	3.264|2.571|2.729	8.564	2.855	3	1.702|1.854|1.504	0.041	0.044	0.041	0.044	0.041	-3.317	1.699	0.634
26S proteasome non-ATPase regulatory subunit 9	Q8WU20_base	sp|O00233|PSMD9_HUMAN	sp|O00233|PSMD9_HUMAN	0.524|0.406|0.484	1.413	0.471	3	0.295|0.303|0.241	0.029	0.044	0.029	0.044	0.029	-8.809	1.692	0.674
Serine/threonine-protein phosphatase PP1-beta catalytic subunit	Q8WU20_base	sp|P62140|PP1B_HUMAN	sp|P62140|PP1B_HUMAN	0.948|0.810|0.888	2.646	0.882	3	0.516|0.600|0.461	0.026	0.044	0.026	0.044	0.026	-7.26	1.688	0.711
ADP-ribosylation factor-like protein 6-interacting protein 4	Q8WU20_base	sp|Q66PJ3|AR6P4_HUMAN	sp|Q66PJ3|AR6P4_HUMAN	0.657|0.408|0.476	1.541	0.514	3	0.410|0.290|0.238	0.089	0.268	0.089	0.268	0.089	-14.173	1.686	0.302
BTB/POZ domain-containing protein KCTD12	Q8WU20_base	sp|Q96CX2|KCD12_HUMAN	sp|Q96CX2|KCD12_HUMAN	0.645|0.749|0.738	2.132	0.711	3	0.308|0.530|0.459	0.001	0.002	0.001	0.002	0.001	-10.192	1.685	0.804
G patch domain-containing protein 4	Q8WU20_base	sp|Q5T3I0|GPTC4_HUMAN	sp|Q5T3I0|GPTC4_HUMAN	0.150|.|0.063	0.425	0.142	3	0.089|0.081|0.082	0.015	0.044	0.015	0.044	0.015	-15.581	1.685	0.771
Actin-binding LIM protein 1	Q8WU20_base	sp|O14639|ABLM1_HUMAN	sp|O14639|ABLM1_HUMAN	0.265|0.192|0.101	0.557	0.186	3	0.111|.|.	0.18	0.532	0.18	0.532	0.18	-15.581	1.681	0.269
Tight junction-associated protein 1	Q8WU20_base	sp|Q5JTD0|TJAP1_HUMAN	sp|Q5JTD0|TJAP1_HUMAN	0.095|.|0.080	0.386	0.129	3	0.057|0.079|0.102	0	0	0	0	0	-15.569	1.672	0.923
Protein TFG	Q8WU20_base	sp|Q92734|TFG_HUMAN	sp|Q92734|TFG_HUMAN	1.235|0.879|1.057	3.17	1.057	3	0.581|0.635|0.688	0.034	0.044	0.034	0.044	0.034	-4.299	1.669	0.644
Alpha-actinin-4	Q8WU20_base	sp|O43707|ACTN4_HUMAN	sp|O43707|ACTN4_HUMAN	31.425|21.478|27.533	80.436	26.812	3	15.574|16.295|16.375	0.044	0.044	0.044	0.044	0.044	-3.081	1.668	0.472
Protein S100-A16	Q8WU20_base	sp|Q96FQ6|S10AG_HUMAN	sp|Q96FQ6|S10AG_HUMAN	1.737|1.431|1.317	4.486	1.495	3	0.896|0.892|0.910	0.044	0.044	0.044	0.044	0.044	-3.081	1.663	0.556
Filamin-binding LIM protein 1	Q8WU20_base	sp|Q8WUP2|FBLI1_HUMAN	sp|Q8WUP2|FBLI1_HUMAN	3.094|2.047|1.370	6.511	2.17	3	1.093|1.550|1.329	0.31	0.931	0.31	0.931	0.31	-15.533	1.656	0.219
Eukaryotic translation initiation factor 5A-2	Q8WU20_base	sp|Q9GZV4|IF5A2_HUMAN	sp|Q9GZV4|IF5A2_HUMAN	0.440|0.395|.	1.047	0.349	3	.|.|.	0.029	0.044	0.029	0.044	0.029	-15.581	1.653	0.706
Polyadenylate-binding protein-interacting protein 1	Q8WU20_base	sp|Q9H074|PAIP1_HUMAN	sp|Q9H074|PAIP1_HUMAN	1.373|1.379|1.382	4.134	1.378	3	0.847|0.832|0.825	0.044	0.044	0.044	0.044	0.044	-3.081	1.651	0.556
LIM and cysteine-rich domains protein 1	Q8WU20_base	sp|Q9NZU5|LMCD1_HUMAN	sp|Q9NZU5|LMCD1_HUMAN	0.363|0.358|0.324	1.046	0.349	3	.|.|.	0.044	0.044	0.044	0.044	0.044	-3.081	1.651	0.596
N(G),N(G)-dimethylarginine dimethylaminohydrolase 1	Q8WU20_base	sp|O94760|DDAH1_HUMAN	sp|O94760|DDAH1_HUMAN	3.490|2.352|3.006	8.848	2.949	3	.|1.779|1.798	0.044	0.044	0.044	0.044	0.044	-3.081	1.649	0.366
Ras-related protein R-Ras	Q8WU20_base	sp|P10301|RRAS_HUMAN	sp|P10301|RRAS_HUMAN	0.451|0.375|0.376	1.202	0.401	3	0.219|0.358|0.183	0.004	0.012	0.004	0.012	0.004	-7.603	1.646	0.789
Neuroblast differentiation-associated protein AHNAK	Q8WU20_base	sp|Q09666|AHNK_HUMAN	sp|Q09666|AHNK_HUMAN	19.009|16.776|16.141	51.926	17.309	3	9.590|11.255|10.846	0.044	0.044	0.044	0.044	0.044	-3.081	1.642	0.472
Disabled homolog 2	Q8WU20_base	sp|P98082|DAB2_HUMAN	sp|P98082|DAB2_HUMAN	1.717|1.401|1.506	4.624	1.541	3	0.947|0.913|0.973	0.044	0.044	0.044	0.044	0.044	-3.081	1.633	0.556
Hepatocyte growth factor-regulated tyrosine kinase substrate	Q8WU20_base	sp|O14964|HGS_HUMAN	sp|O14964|HGS_HUMAN	0.893|0.687|0.759	2.339	0.78	3	0.437|0.436|0.572	0.009	0.028	0.009	0.028	0.009	-11.533	1.632	0.779
Cytospin-B	Q8WU20_base	sp|Q5M775|CYTSB_HUMAN	sp|Q5M775|CYTSB_HUMAN	0.880|0.628|0.614	2.122	0.707	3	0.456|0.481|0.371	0.015	0.044	0.015	0.044	0.015	-10.699	1.632	0.752
Annexin A7	Q8WU20_base	sp|P20073|ANXA7_HUMAN	sp|P20073|ANXA7_HUMAN	2.658|1.848|2.166	6.672	2.224	3	1.382|1.350|1.361	0.044	0.044	0.044	0.044	0.044	-3.081	1.63	0.556
AH receptor-interacting protein	Q8WU20_base	sp|O00170|AIP_HUMAN	sp|O00170|AIP_HUMAN	0.377|0.322|0.324	1.023	0.341	3	.|.|.	0.044	0.044	0.044	0.044	0.044	-3.081	1.615	0.596
Kin of IRRE-like protein 1	Q8WU20_base	sp|Q96J84|KIRR1_HUMAN	sp|Q96J84|KIRR1_HUMAN	0.413|0.289|0.320	1.023	0.341	3	.|.|.	0.044	0.044	0.044	0.044	0.044	-3.081	1.615	0.596
Protein kinase C and casein kinase substrate in neurons protein 2	Q8WU20_base	sp|Q9UNF0|PACN2_HUMAN	sp|Q9UNF0|PACN2_HUMAN	0.727|0.451|0.732	1.909	0.636	3	0.352|0.353|0.493	0	0.001	0	0.001	0	-15.216	1.614	0.816
Serine/threonine-protein kinase 10	Q8WU20_base	sp|O94804|STK10_HUMAN	sp|O94804|STK10_HUMAN	0.259|0.181|0.214	0.654	0.218	3	0.090|0.146|0.188	0.008	0.023	0.008	0.023	0.008	-9.032	1.61	0.781
Protein transport protein Sec61 subunit beta	Q8WU20_base	sp|P60468|SC61B_HUMAN	sp|P60468|SC61B_HUMAN	1.366|1.090|1.140	3.596	1.199	3	0.765|0.725|0.748	0.044	0.044	0.044	0.044	0.044	-3.081	1.608	0.366
Cell cycle control protein 50A	Q8WU20_base	sp|Q9NV96|CC50A_HUMAN	sp|Q9NV96|CC50A_HUMAN	0.310|0.278|0.286	0.874	0.291	3	.|.|0.181	0.02	0.044	0.02	0.044	0.02	-5.725	1.606	0.718
LIM domain 7	Q8WU20_base	tr|E9PMS6|E9PMS6_HUMAN	tr|E9PMS6|E9PMS6_HUMAN	2.576|2.230|2.377	7.183	2.394	3	1.624|1.633|1.251	0.001	0.003	0.001	0.003	0.001	-10.366	1.605	0.806
Lamin-B1	Q8WU20_base	sp|P20700|LMNB1_HUMAN	sp|P20700|LMNB1_HUMAN	0.794|0.993|0.922	2.71	0.903	3	0.486|0.661|0.557	0.002	0.004	0.002	0.004	0.002	-11.841	1.604	0.799
Synapse-associated protein 1	Q8WU20_base	sp|Q96A49|SYAP1_HUMAN	sp|Q96A49|SYAP1_HUMAN	0.651|.|0.562	1.424	0.475	3	0.113|.|0.776	0.029	0.044	0.029	0.044	0.029	-15.581	1.603	0.706
Cystatin-A	Q8WU20_base	sp|P01040|CYTA_HUMAN	sp|P01040|CYTA_HUMAN	.|0.589|.	1.011	0.337	3	.|.|.	0.015	0.044	0.015	0.044	0.015	-15.581	1.596	0.772
Eukaryotic translation initiation factor 6	Q8WU20_base	sp|P56537|IF6_HUMAN	sp|P56537|IF6_HUMAN	0.668|0.336|0.267	1.271	0.424	3	0.184|0.473|0.216	0.076	0.228	0.076	0.228	0.076	-8.657	1.595	0.316
RNA-binding protein FUS	Q8WU20_base	sp|P35637|FUS_HUMAN	sp|P35637|FUS_HUMAN	2.177|1.622|1.640	5.439	1.813	3	1.321|1.086|1.028	0.015	0.044	0.015	0.044	0.015	-10.131	1.592	0.751
Serine/threonine-protein phosphatase PP1-gamma catalytic subunit	Q8WU20_base	sp|P36873|PP1G_HUMAN	sp|P36873|PP1G_HUMAN	0.457|0.397|0.412	1.266	0.422	3	0.375|0.347|0.144	0.009	0.015	0.009	0.015	0.009	-5.231	1.588	0.78
Nicotinamide N-methyltransferase	Q8WU20_base	sp|P40261|NNMT_HUMAN	sp|P40261|NNMT_HUMAN	1.207|1.051|1.083	3.341	1.114	3	0.561|1.099|0.560	0.003	0.006	0.003	0.006	0.003	-7.06	1.587	0.795
Bcl-2-associated transcription factor 1	Q8WU20_base	sp|Q9NYF8|BCLF1_HUMAN	sp|Q9NYF8|BCLF1_HUMAN	0.592|0.523|0.497	1.612	0.537	3	0.294|0.364|0.363	0.015	0.044	0.015	0.044	0.015	-8.323	1.586	0.734
Uncharacterized protein C1orf198	Q8WU20_base	sp|Q9H425|CA198_HUMAN	sp|Q9H425|CA198_HUMAN	0.415|0.320|0.268	1.004	0.335	3	.|.|.	0.044	0.044	0.044	0.044	0.044	-3.081	1.585	0.596
Beta-adducin	Q8WU20_base	sp|P35612|ADDB_HUMAN	sp|P35612|ADDB_HUMAN	0.370|0.430|0.263	1.063	0.354	3	0.218|0.234|0.220	0.029	0.044	0.029	0.044	0.029	-9.132	1.581	0.676
Mitogen-activated protein kinase kinase kinase kinase 4	Q8WU20_base	sp|O95819|M4K4_HUMAN	sp|O95819|M4K4_HUMAN	0.676|0.780|0.722	2.178	0.726	3	0.292|0.525|0.637	0.003	0.006	0.003	0.006	0.003	-6.993	1.576	0.794
Calponin-2	Q8WU20_base	sp|Q99439|CNN2_HUMAN	sp|Q99439|CNN2_HUMAN	4.135|2.893|3.525	10.553	3.518	3	2.266|2.316|2.130	0.044	0.044	0.044	0.044	0.044	-3.081	1.573	0.472
Discoidin domain-containing receptor 2	Q8WU20_base	sp|Q16832|DDR2_HUMAN	sp|Q16832|DDR2_HUMAN	0.331|0.077|0.276	0.684	0.228	3	0.111|0.190|.	0.029	0.044	0.029	0.044	0.029	-15.581	1.57	0.702
Ras-related C3 botulinum toxin substrate 1	Q8WU20_base	sp|P63000|RAC1_HUMAN	sp|P63000|RAC1_HUMAN	2.635|1.958|2.370	6.964	2.321	3	1.344|1.557|1.545	0.03	0.044	0.03	0.044	0.03	-7.009	1.57	0.662
Stromal membrane-associated protein 1	Q8WU20_base	sp|Q8IYB5|SMAP1_HUMAN	sp|Q8IYB5|SMAP1_HUMAN	0.577|0.447|0.474	1.498	0.499	3	0.386|0.291|0.288	0.001	0.002	0.001	0.002	0.001	-12.506	1.567	0.809
Receptor-type tyrosine-protein phosphatase kappa	Q8WU20_base	sp|Q15262|PTPRK_HUMAN	sp|Q15262|PTPRK_HUMAN	0.317|.|0.274	0.803	0.268	3	0.130|0.225|.	0.02	0.044	0.02	0.044	0.02	-13.287	1.566	0.717
28 kDa heat- and acid-stable phosphoprotein	Q8WU20_base	sp|Q13442|HAP28_HUMAN	sp|Q13442|HAP28_HUMAN	0.467|0.290|0.233	0.99	0.33	3	.|.|.	0.029	0.044	0.029	0.044	0.029	-13.162	1.563	0.693
Protein SEC13 homolog	Q8WU20_base	sp|P55735|SEC13_HUMAN	sp|P55735|SEC13_HUMAN	1.011|0.955|0.988	2.953	0.984	3	0.804|0.682|0.461	0	0	0	0	0	-10.247	1.557	0.831
Perilipin-3	Q8WU20_base	sp|O60664|PLIN3_HUMAN	sp|O60664|PLIN3_HUMAN	3.236|3.033|2.835	9.104	3.035	3	2.008|2.090|1.772	0.044	0.044	0.044	0.044	0.044	-3.081	1.555	0.63
Elongin-B	Q8WU20_base	sp|Q15370|ELOB_HUMAN	sp|Q15370|ELOB_HUMAN	0.932|0.822|0.844	2.597	0.866	3	0.550|0.533|0.589	0.044	0.044	0.044	0.044	0.044	-3.081	1.555	0.472
Phospholipid-transporting ATPase IG	Q8WU20_base	sp|Q8NB49|AT11C_HUMAN	sp|Q8NB49|AT11C_HUMAN	0.657|.|0.553	1.421	0.474	3	0.584|0.214|0.228	0.031	0.069	0.031	0.069	0.031	-10.365	1.552	0.652
Shootin-1	Q8WU20_base	sp|A0MZ66|SHOT1_HUMAN	sp|A0MZ66|SHOT1_HUMAN	1.401|1.151|1.209	3.762	1.254	3	0.815|0.796|0.816	0.044	0.044	0.044	0.044	0.044	-3.081	1.55	0.366
cAMP-dependent protein kinase catalytic subunit alpha	Q8WU20_base	sp|P17612|KAPCA_HUMAN	sp|P17612|KAPCA_HUMAN	3.007|2.678|2.654	8.339	2.78	3	2.420|1.549|1.545	0	0	0	0	0	-12.508	1.548	0.834
Copine-3	Q8WU20_base	sp|O75131|CPNE3_HUMAN	sp|O75131|CPNE3_HUMAN	1.090|0.935|0.898	2.923	0.974	3	0.579|0.645|0.674	0.044	0.044	0.044	0.044	0.044	-3.081	1.543	0.541
Chromosome-associated kinesin KIF4A	Q8WU20_base	sp|O95239|KIF4A_HUMAN	sp|O95239|KIF4A_HUMAN	0.941|0.887|0.983	2.811	0.937	3	0.568|0.694|0.568	0.018	0.044	0.018	0.044	0.018	-7.443	1.543	0.723
Adenosylhomocysteinase	Q8WU20_base	sp|P23526|SAHH_HUMAN	sp|P23526|SAHH_HUMAN	2.096|2.036|1.872	6.004	2.001	3	1.209|1.353|1.336	0.044	0.044	0.044	0.044	0.044	-3.081	1.542	0.472
Aspartyl/asparaginyl beta-hydroxylase	Q8WU20_base	sp|Q12797|ASPH_HUMAN	sp|Q12797|ASPH_HUMAN	1.026|1.146|1.155	3.327	1.109	3	0.760|0.698|0.710	0.044	0.044	0.044	0.044	0.044	-3.081	1.535	0.366
Profilin-2	Q8WU20_base	sp|P35080|PROF2_HUMAN	sp|P35080|PROF2_HUMAN	1.525|1.624|1.458	4.607	1.536	3	1.123|0.958|0.937	0.032	0.044	0.032	0.044	0.032	-4.846	1.532	0.648
Heterogeneous nuclear ribonucleoprotein U-like protein 1	Q8WU20_base	sp|Q9BUJ2|HNRL1_HUMAN	sp|Q9BUJ2|HNRL1_HUMAN	0.470|0.703|0.754	1.926	0.642	3	0.322|0.702|0.326	0.007	0.015	0.007	0.015	0.007	-9.131	1.531	0.782
Keratin, type I cytoskeletal 17	Q8WU20_base	sp|Q04695|K1C17_HUMAN	sp|Q04695|K1C17_HUMAN	0.500|0.822|0.331	1.652	0.551	3	0.329|0.428|0.333	0.078	0.233	0.078	0.233	0.078	-15.581	1.528	0.313
Ribonucleoside-diphosphate reductase large subunit	Q8WU20_base	sp|P23921|RIR1_HUMAN	sp|P23921|RIR1_HUMAN	1.534|1.472|1.333	4.339	1.446	3	0.950|0.891|1.004	0.044	0.044	0.044	0.044	0.044	-3.081	1.527	0.452
Proteasome activator complex subunit 1	Q8WU20_base	sp|Q06323|PSME1_HUMAN	sp|Q06323|PSME1_HUMAN	1.631|1.283|1.407	4.321	1.44	3	0.940|0.890|1.004	0.044	0.044	0.044	0.044	0.044	-3.081	1.526	0.472
Cordon-bleu protein-like 1	Q8WU20_base	sp|Q53SF7|COBL1_HUMAN	sp|Q53SF7|COBL1_HUMAN	0.308|0.271|0.224	0.802	0.267	3	0.137|0.174|0.227	0	0.001	0	0.001	0	-14.9	1.522	0.823
Protein S100-A10	Q8WU20_base	sp|P60903|S10AA_HUMAN	sp|P60903|S10AA_HUMAN	3.904|2.569|3.564	10.037	3.346	3	2.755|1.930|2.003	0	0	0	0	0	-15.111	1.521	0.838
PALM2-AKAP2 fusion protein	Q8WU20_base	sp|Q9Y2D5|PLAK2_HUMAN	sp|Q9Y2D5|PLAK2_HUMAN	3.006|2.021|2.368	7.395	2.465	3	1.640|1.466|1.794	0.016	0.044	0.016	0.044	0.016	-12.148	1.514	0.727
EH domain-binding protein 1	Q8WU20_base	sp|Q8NDI1|EHBP1_HUMAN	sp|Q8NDI1|EHBP1_HUMAN	0.206|0.180|0.191	0.577	0.192	3	0.131|.|0.124	0.001	0.002	0.001	0.002	0.001	-10.798	1.513	0.811
Catenin delta-1	Q8WU20_base	sp|O60716|CTND1_HUMAN	sp|O60716|CTND1_HUMAN	2.897|2.328|2.438	7.664	2.555	3	1.681|1.736|1.654	0.044	0.044	0.044	0.044	0.044	-3.081	1.512	0.556
Myosin light chain kinase, smooth muscle	Q8WU20_base	sp|Q15746|MYLK_HUMAN	sp|Q15746|MYLK_HUMAN	2.430|2.135|2.343	6.908	2.303	3	1.633|1.628|1.331	0.009	0.023	0.009	0.023	0.009	-9.398	1.511	0.78
Parkinson disease protein 7	Q8WU20_base	sp|Q99497|PARK7_HUMAN	sp|Q99497|PARK7_HUMAN	0.991|0.830|0.833	2.655	0.885	3	0.636|0.609|0.524	0.015	0.044	0.015	0.044	0.015	-6.848	1.506	0.733
Sorting nexin-1	Q8WU20_base	sp|Q13596|SNX1_HUMAN	sp|Q13596|SNX1_HUMAN	0.699|0.595|0.618	1.912	0.637	3	0.379|0.510|0.394	0	0	0	0	0	-12.299	1.503	0.832
ATP synthase subunit O, mitochondrial	Q8WU20_base	sp|P48047|ATPO_HUMAN	sp|P48047|ATPO_HUMAN	1.287|1.222|1.299	3.808	1.269	3	0.897|0.860|0.784	0.044	0.044	0.044	0.044	0.044	-3.081	1.501	0.402
Exosome RNA helicase MTR4	Q8WU20_base	sp|P42285|MTREX_HUMAN	sp|P42285|MTREX_HUMAN	0.363|0.312|0.319	0.994	0.331	3	0.380|0.173|0.164	0.004	0.007	0.004	0.007	0.004	-6.357	1.499	0.792
Biglycan	Q8WU20_base	sp|P21810|PGS1_HUMAN	sp|P21810|PGS1_HUMAN	1.956|2.083|2.107	6.146	2.049	3	1.361|1.396|1.343	0.044	0.044	0.044	0.044	0.044	-3.081	1.499	0.624
Protein ARK2N	Q8WU20_base	sp|Q96B23|ARK2N_HUMAN	sp|Q96B23|ARK2N_HUMAN	0.407|0.362|0.348	1.118	0.373	3	0.249|0.254|0.247	0.044	0.044	0.044	0.044	0.044	-3.081	1.491	0.402
Squalene synthase	Q8WU20_base	sp|P37268|FDFT_HUMAN	sp|P37268|FDFT_HUMAN	0.333|0.285|0.256	0.875	0.292	3	0.390|0.114|0.169	0.011	0.019	0.011	0.019	0.011	-5.33	1.487	0.776
Septin-10	Q8WU20_base	sp|Q9P0V9|SEP10_HUMAN	sp|Q9P0V9|SEP10_HUMAN	0.397|0.410|0.386	1.193	0.398	3	0.220|0.256|0.342	0	0	0	0	0	-13.586	1.483	0.872
Very-long-chain (3R)-3-hydroxyacyl-CoA dehydratase 2	Q8WU20_base	sp|Q6Y1H2|HACD2_HUMAN	sp|Q6Y1H2|HACD2_HUMAN	0.707|0.726|0.693	2.126	0.709	3	0.659|0.658|0.252	0.006	0.007	0.006	0.007	0.006	-5.267	1.482	0.785
Ubiquitin-like domain-containing CTD phosphatase 1	Q8WU20_base	sp|Q8WVY7|UBCP1_HUMAN	sp|Q8WVY7|UBCP1_HUMAN	0.364|0.386|0.369	1.119	0.373	3	0.252|0.252|0.251	0.044	0.044	0.044	0.044	0.044	-3.081	1.482	0.596
Keratin, type II cuticular Hb6	Q8WU20_base	sp|O43790|KRT86_HUMAN	sp|O43790|KRT86_HUMAN	13.311|9.785|9.767	32.863	10.954	3	6.816|7.648|7.814	0.019	0.044	0.019	0.044	0.019	-5.017	1.478	0.718
Protein transport protein Sec24C	Q8WU20_base	sp|P53992|SC24C_HUMAN	sp|P53992|SC24C_HUMAN	0.655|0.659|0.690	2.004	0.668	3	0.328|0.515|0.549	0	0	0	0	0	-11.673	1.475	0.847
TIP41-like protein	Q8WU20_base	sp|O75663|TIPRL_HUMAN	sp|O75663|TIPRL_HUMAN	1.035|0.962|1.014	3.011	1.004	3	0.792|0.596|0.669	0	0	0	0	0	-11.219	1.473	0.834
Histone-binding protein RBBP7	Q8WU20_base	sp|Q16576|RBBP7_HUMAN	sp|Q16576|RBBP7_HUMAN	1.490|1.062|1.312	3.865	1.288	3	0.980|0.939|0.728	0	0.001	0	0.001	0	-14.48	1.473	0.822
Leucine zipper protein 1	Q8WU20_base	sp|Q86V48|LUZP1_HUMAN	sp|Q86V48|LUZP1_HUMAN	2.715|1.947|2.197	6.859	2.286	3	1.578|1.697|1.399	0.015	0.044	0.015	0.044	0.015	-11.56	1.472	0.734
Hepatoma-derived growth factor	Q8WU20_base	sp|P51858|HDGF_HUMAN	sp|P51858|HDGF_HUMAN	1.635|1.446|1.386	4.467	1.489	3	0.916|1.038|1.089	0.023	0.044	0.023	0.044	0.023	-6.357	1.472	0.712
NAD(P)H dehydrogenase [quinone] 1	Q8WU20_base	sp|P15559|NQO1_HUMAN	sp|P15559|NQO1_HUMAN	7.457|7.699|8.071	23.228	7.743	3	5.395|5.076|5.342	0.044	0.044	0.044	0.044	0.044	-3.081	1.469	0.472
Thyroid receptor-interacting protein 6	Q8WU20_base	sp|Q15654|TRIP6_HUMAN	sp|Q15654|TRIP6_HUMAN	2.251|1.749|1.852	5.852	1.951	3	1.267|1.404|1.328	0.044	0.044	0.044	0.044	0.044	-3.081	1.465	0.556
DnaJ homolog subfamily A member 2	Q8WU20_base	sp|O60884|DNJA2_HUMAN	sp|O60884|DNJA2_HUMAN	0.741|0.570|0.230	1.541	0.514	3	0.313|0.486|0.286	0.05	0.149	0.05	0.149	0.05	-15.581	1.461	0.34
ADP-ribosylation factor GTPase-activating protein 3	Q8WU20_base	sp|Q9NP61|ARFG3_HUMAN	sp|Q9NP61|ARFG3_HUMAN	0.401|0.253|0.292	0.947	0.316	3	0.281|0.202|0.178	0.001	0.003	0.001	0.003	0.001	-15.244	1.46	0.806
PALM2 and AKAP2 fusion (Fragment)	Q8WU20_base	tr|B1ALY0|B1ALY0_HUMAN	tr|B1ALY0|B1ALY0_HUMAN	0.273|0.162|0.235	0.669	0.223	3	0.148|0.158|.	0.015	0.044	0.015	0.044	0.015	-15.451	1.456	0.74
Protein XRP2	Q8WU20_base	sp|O75695|XRP2_HUMAN	sp|O75695|XRP2_HUMAN	0.643|0.360|0.634	1.637	0.546	3	0.486|0.315|0.347	0	0	0	0	0	-15.581	1.452	0.837
Ras GTPase-activating protein 1	Q8WU20_base	sp|P20936|RASA1_HUMAN	sp|P20936|RASA1_HUMAN	0.345|0.283|0.291	0.92	0.307	3	.|.|.	0.044	0.044	0.044	0.044	0.044	-3.081	1.452	0.596
Isocitrate dehydrogenase [NADP], mitochondrial	Q8WU20_base	sp|P48735|IDHP_HUMAN	sp|P48735|IDHP_HUMAN	0.503|0.551|0.603	1.658	0.553	3	0.441|0.346|0.363	0.001	0.003	0.001	0.003	0.001	-12.058	1.451	0.807
Double-stranded RNA-binding protein Staufen homolog 1	Q8WU20_base	sp|O95793|STAU1_HUMAN	sp|O95793|STAU1_HUMAN	2.059|1.447|1.875	5.381	1.794	3	1.142|1.295|1.278	0.029	0.044	0.029	0.044	0.029	-11.696	1.45	0.688
Tyrosine-protein kinase Yes	Q8WU20_base	sp|P07947|YES_HUMAN	sp|P07947|YES_HUMAN	0.837|0.623|0.903	2.363	0.788	3	0.726|0.597|0.370	0.001	0.002	0.001	0.002	0.001	-12.693	1.449	0.809
Protein transport protein Sec24B	Q8WU20_base	sp|O95487|SC24B_HUMAN	sp|O95487|SC24B_HUMAN	0.272|0.245|0.277	0.794	0.265	3	0.184|0.193|0.172	0.044	0.044	0.044	0.044	0.044	-3.081	1.448	0.556
Ribonucleoside-diphosphate reductase subunit M2	Q8WU20_base	sp|P31350|RIR2_HUMAN	sp|P31350|RIR2_HUMAN	0.852|1.750|0.530	3.132	1.044	3	0.399|0.742|1.269	0.044	0.132	0.044	0.132	0.044	-9.504	1.447	0.353
Microtubule-associated protein 1B	Q8WU20_base	sp|P46821|MAP1B_HUMAN	sp|P46821|MAP1B_HUMAN	10.180|9.376|9.144	28.7	9.567	3	6.590|6.821|6.494	0.044	0.044	0.044	0.044	0.044	-3.081	1.442	0.472
Protein NOXP20	Q8WU20_base	sp|Q8IWE2|NXP20_HUMAN	sp|Q8IWE2|NXP20_HUMAN	0.623|0.782|0.747	2.151	0.717	3	0.537|0.481|0.478	0.03	0.044	0.03	0.044	0.03	-6.837	1.439	0.661
Apoptosis regulator BAX	Q8WU20_base	sp|Q07812|BAX_HUMAN	sp|Q07812|BAX_HUMAN	0.584|0.436|0.483	1.503	0.501	3	0.301|0.322|0.436	0	0	0	0	0	-14.611	1.438	0.852
Receptor expression-enhancing protein 5	Q8WU20_base	sp|Q00765|REEP5_HUMAN	sp|Q00765|REEP5_HUMAN	0.797|0.853|0.860	2.51	0.837	3	0.570|0.575|0.601	0.044	0.044	0.044	0.044	0.044	-3.081	1.438	0.472
Microtubule-associated protein 4	Q8WU20_base	sp|P27816|MAP4_HUMAN	sp|P27816|MAP4_HUMAN	7.103|5.922|6.167	19.192	6.397	3	4.198|4.671|4.516	0.044	0.044	0.044	0.044	0.044	-3.081	1.435	0.358
Neurogenic locus notch homolog protein 2	Q8WU20_base	sp|Q04721|NOTC2_HUMAN	sp|Q04721|NOTC2_HUMAN	0.615|0.461|0.511	1.587	0.529	3	0.400|0.384|0.326	0.015	0.044	0.015	0.044	0.015	-12.411	1.434	0.75
Nucleophosmin	Q8WU20_base	sp|P06748|NPM_HUMAN	sp|P06748|NPM_HUMAN	3.455|2.906|3.206	9.567	3.189	3	2.231|2.234|2.212	0.044	0.044	0.044	0.044	0.044	-3.081	1.433	0.556
Adenylyl cyclase-associated protein 2	Q8WU20_base	sp|P40123|CAP2_HUMAN	sp|P40123|CAP2_HUMAN	1.402|1.409|1.425	4.236	1.412	3	0.990|1.014|0.967	0.044	0.044	0.044	0.044	0.044	-3.081	1.426	0.366
Hepatoma-derived growth factor-related protein 2	Q8WU20_base	sp|Q7Z4V5|HDGR2_HUMAN	sp|Q7Z4V5|HDGR2_HUMAN	0.405|0.398|0.276	1.079	0.36	3	0.213|0.362|0.208	0	0	0	0	0	-15.522	1.425	0.821
Neutral amino acid transporter A	Q8WU20_base	sp|P43007|SATT_HUMAN	sp|P43007|SATT_HUMAN	0.576|0.402|0.429	1.407	0.469	3	0.287|0.409|0.305	0	0	0	0	0	-14.767	1.422	0.838
Peroxiredoxin-4	Q8WU20_base	sp|Q13162|PRDX4_HUMAN	sp|Q13162|PRDX4_HUMAN	1.208|1.356|1.077	3.641	1.214	3	0.889|0.886|0.796	0.031	0.044	0.031	0.044	0.031	-5.577	1.418	0.654
Pleckstrin homology-like domain family B member 1	Q8WU20_base	sp|Q86UU1|PHLB1_HUMAN	sp|Q86UU1|PHLB1_HUMAN	0.896|0.963|1.029	2.887	0.962	3	0.700|0.817|0.546	0	0	0	0	0	-14.19	1.418	0.871
DnaJ homolog subfamily A member 1	Q8WU20_base	sp|P31689|DNJA1_HUMAN	sp|P31689|DNJA1_HUMAN	1.450|1.037|1.037	3.524	1.175	3	0.806|0.866|0.816	0.044	0.044	0.044	0.044	0.044	-3.081	1.417	0.366
UBX domain-containing protein 1	Q8WU20_base	sp|Q04323|UBXN1_HUMAN	sp|Q04323|UBXN1_HUMAN	0.623|0.417|0.634	1.673	0.558	3	0.421|0.356|0.407	0.029	0.044	0.029	0.044	0.029	-15.275	1.416	0.698
Guanine nucleotide-binding protein G(i) subunit alpha-2	Q8WU20_base	sp|P04899|GNAI2_HUMAN	sp|P04899|GNAI2_HUMAN	1.262|1.353|1.281	3.895	1.298	3	0.894|0.985|0.886	0.044	0.044	0.044	0.044	0.044	-3.081	1.41	0.452
Histidine--tRNA ligase, cytoplasmic	Q8WU20_base	sp|P12081|HARS1_HUMAN	sp|P12081|HARS1_HUMAN	2.079|2.085|2.107	6.271	2.09	3	1.335|1.706|1.430	0	0	0	0	0	-10.191	1.41	0.837
Keratin, type II cytoskeletal 3	Q8WU20_base	sp|P12035|K2C3_HUMAN	sp|P12035|K2C3_HUMAN	0.581|0.687|.	1.478	0.493	3	.|.|0.350	0.029	0.044	0.029	0.044	0.029	-15.581	1.409	0.706
Vimentin	Q8WU20_base	sp|P08670|VIME_HUMAN	sp|P08670|VIME_HUMAN	73.291|47.905|47.600	168.796	56.265	3	38.364|40.116|41.476	0.015	0.044	0.015	0.044	0.015	-7.832	1.408	0.739
Protein DEK	Q8WU20_base	sp|P35659|DEK_HUMAN	sp|P35659|DEK_HUMAN	0.751|1.043|0.784	2.577	0.859	3	0.568|0.780|0.516	0	0	0	0	0	-14.903	1.405	0.85
PDZ and LIM domain protein 5	Q8WU20_base	sp|Q96HC4|PDLI5_HUMAN	sp|Q96HC4|PDLI5_HUMAN	4.413|3.276|3.620	11.31	3.77	3	2.506|2.830|2.751	0.029	0.044	0.029	0.044	0.029	-8.453	1.4	0.672
Afadin	Q8WU20_base	sp|P55196|AFAD_HUMAN	sp|P55196|AFAD_HUMAN	0.180|0.136|0.133	0.448	0.149	3	0.107|.|.	0.001	0.002	0.001	0.002	0.001	-13.996	1.399	0.811
Guanine nucleotide-binding protein G(I)/G(S)/G(O) subunit gamma-12	Q8WU20_base	sp|Q9UBI6|GBG12_HUMAN	sp|Q9UBI6|GBG12_HUMAN	0.520|0.617|0.627	1.764	0.588	3	0.278|0.478|0.559	0	0	0	0	0	-10.494	1.399	0.819
Actin-like protein 6A	Q8WU20_base	sp|O96019|ACL6A_HUMAN	sp|O96019|ACL6A_HUMAN	0.873|0.886|0.873	2.633	0.878	3	0.593|0.662|0.630	0.044	0.044	0.044	0.044	0.044	-3.081	1.398	0.553
Ras-related protein Rap-2c	Q8WU20_base	sp|Q9Y3L5|RAP2C_HUMAN	sp|Q9Y3L5|RAP2C_HUMAN	0.366|0.360|0.355	1.082	0.361	3	0.256|0.253|0.267	0.044	0.044	0.044	0.044	0.044	-3.081	1.394	0.402
Keratin, type II cytoskeletal 1b	Q8WU20_base	sp|Q7Z794|K2C1B_HUMAN	sp|Q7Z794|K2C1B_HUMAN	0.364|0.484|0.367	1.216	0.405	3	.|0.286|0.295	0.015	0.044	0.015	0.044	0.015	-11.482	1.394	0.754
Glutathione S-transferase LANCL1	Q8WU20_base	sp|O43813|LANC1_HUMAN	sp|O43813|LANC1_HUMAN	1.049|0.301|0.758	2.109	0.703	3	0.625|0.779|0.263	0.021	0.056	0.021	0.056	0.021	-11.31	1.394	0.716
Ras-related protein Rab-5C	Q8WU20_base	sp|P51148|RAB5C_HUMAN	sp|P51148|RAB5C_HUMAN	1.509|1.308|1.331	4.149	1.383	3	0.991|0.983|1.005	0.044	0.044	0.044	0.044	0.044	-3.081	1.393	0.556
DnaJ homolog subfamily C member 9	Q8WU20_base	sp|Q8WXX5|DNJC9_HUMAN	sp|Q8WXX5|DNJC9_HUMAN	0.343|0.308|0.337	0.988	0.329	3	0.219|0.236|0.259	0.029	0.044	0.029	0.044	0.029	-8.493	1.386	0.672
Anillin	Q8WU20_base	sp|Q9NQW6|ANLN_HUMAN	sp|Q9NQW6|ANLN_HUMAN	2.359|1.807|1.853	6.019	2.006	3	1.092|1.763|1.576	0	0	0	0	0	-14.993	1.386	0.847
Pyrroline-5-carboxylate reductase 1, mitochondrial	Q8WU20_base	sp|P32322|P5CR1_HUMAN	sp|P32322|P5CR1_HUMAN	0.798|0.973|1.003	2.774	0.925	3	0.632|0.621|0.763	0.001	0.002	0.001	0.002	0.001	-13.793	1.382	0.807
Leucyl-cystinyl aminopeptidase	Q8WU20_base	sp|Q9UIQ6|LCAP_HUMAN	sp|Q9UIQ6|LCAP_HUMAN	0.804|0.814|0.759	2.377	0.792	3	0.652|0.535|0.542	0	0	0	0	0	-10.769	1.381	0.825
AMP deaminase 2	Q8WU20_base	sp|Q01433|AMPD2_HUMAN	sp|Q01433|AMPD2_HUMAN	0.730|0.739|0.645	2.114	0.705	3	0.553|0.454|0.529	0.001	0.002	0.001	0.002	0.001	-11.787	1.381	0.804
Macrophage migration inhibitory factor	Q8WU20_base	sp|P14174|MIF_HUMAN	sp|P14174|MIF_HUMAN	1.646|1.545|1.718	4.909	1.636	3	1.073|1.217|1.277	0.016	0.044	0.016	0.044	0.016	-9.081	1.38	0.729
Translin	Q8WU20_base	sp|Q15631|TSN_HUMAN	sp|Q15631|TSN_HUMAN	0.309|0.352|.	0.872	0.291	3	.|.|.	0.029	0.044	0.029	0.044	0.029	-15.581	1.377	0.706
Alpha-actinin-1	Q8WU20_base	sp|P12814|ACTN1_HUMAN	sp|P12814|ACTN1_HUMAN	13.512|10.115|12.269	35.896	11.965	3	8.259|8.967|8.860	0.029	0.044	0.029	0.044	0.029	-9.729	1.377	0.68
Thiopurine S-methyltransferase	Q8WU20_base	sp|P51580|TPMT_HUMAN	sp|P51580|TPMT_HUMAN	0.582|0.692|0.716	1.989	0.663	3	0.465|0.552|0.440	0	0.001	0	0.001	0	-13.76	1.371	0.819
Ubiquitin carboxyl-terminal hydrolase 14	Q8WU20_base	sp|P54578|UBP14_HUMAN	sp|P54578|UBP14_HUMAN	10.631|7.284|7.308	25.223	8.408	3	5.982|6.190|6.236	0.015	0.044	0.015	0.044	0.015	-8.107	1.37	0.741
Leucine-rich repeat flightless-interacting protein 1	Q8WU20_base	sp|Q32MZ4|LRRF1_HUMAN	sp|Q32MZ4|LRRF1_HUMAN	2.416|1.871|1.970	6.256	2.085	3	1.523|1.535|1.514	0.032	0.044	0.032	0.044	0.032	-4.926	1.368	0.649
Drebrin like	Q8WU20_base	tr|B4DDD6|B4DDD6_HUMAN	tr|B4DDD6|B4DDD6_HUMAN	0.273|0.165|0.186	0.623	0.208	3	.|.|0.152	0.015	0.044	0.015	0.044	0.015	-15.274	1.368	0.763
Septin-7	Q8WU20_base	sp|Q16181|SEPT7_HUMAN	sp|Q16181|SEPT7_HUMAN	1.731|1.541|1.550	4.821	1.607	3	1.103|1.208|1.219	0.044	0.044	0.044	0.044	0.044	-3.081	1.367	0.549
RNA 3'-terminal phosphate cyclase	Q8WU20_base	sp|O00442|RTCA_HUMAN	sp|O00442|RTCA_HUMAN	0.691|0.659|0.626	1.977	0.659	3	0.670|0.248|0.674	0.004	0.006	0.004	0.006	0.004	-5.792	1.366	0.79
Protein scribble homolog	Q8WU20_base	sp|Q14160|SCRIB_HUMAN	sp|Q14160|SCRIB_HUMAN	0.720|0.670|0.648	2.039	0.68	3	0.605|0.465|0.441	0	0	0	0	0	-13.781	1.362	0.867
Anamorsin	Q8WU20_base	sp|Q6FI81|CPIN1_HUMAN	sp|Q6FI81|CPIN1_HUMAN	1.316|1.071|1.138	3.526	1.175	3	0.877|0.794|0.922	0.016	0.044	0.016	0.044	0.016	-9.478	1.362	0.729
Epoxide hydrolase 1	Q8WU20_base	sp|P07099|HYEP_HUMAN	sp|P07099|HYEP_HUMAN	4.431|4.544|4.748	13.722	4.574	3	3.416|3.464|3.222	0.044	0.044	0.044	0.044	0.044	-3.081	1.359	0.625
Sequestosome-1	Q8WU20_base	sp|Q13501|SQSTM_HUMAN	sp|Q13501|SQSTM_HUMAN	2.197|1.867|2.007	6.072	2.024	3	1.615|1.526|1.349	0.015	0.044	0.015	0.044	0.015	-11.132	1.356	0.745
Proenkephalin-B	Q8WU20_base	sp|P01213|PDYN_HUMAN	sp|P01213|PDYN_HUMAN	0.760|0.664|0.648	2.072	0.691	3	0.546|0.474|0.511	0.017	0.044	0.017	0.044	0.017	-7.152	1.355	0.726
Clathrin light chain A	Q8WU20_base	sp|P09496|CLCA_HUMAN	sp|P09496|CLCA_HUMAN	1.547|1.050|1.279	3.876	1.292	3	0.855|1.044|0.979	0.015	0.044	0.015	0.044	0.015	-14.947	1.351	0.751
Thioredoxin domain-containing protein 5	Q8WU20_base	sp|Q8NBS9|TXND5_HUMAN	sp|Q8NBS9|TXND5_HUMAN	3.933|3.973|3.946	11.852	3.951	3	2.890|2.975|2.916	0.044	0.044	0.044	0.044	0.044	-3.081	1.35	0.472
Fatty acid-binding protein 5	Q8WU20_base	sp|Q01469|FABP5_HUMAN	sp|Q01469|FABP5_HUMAN	0.167|0.574|.	0.953	0.318	3	0.148|.|0.374	0.015	0.044	0.015	0.044	0.015	-15.581	1.348	0.771
Prelamin-A/C	Q8WU20_base	sp|P02545|LMNA_HUMAN	sp|P02545|LMNA_HUMAN	7.028|6.507|6.432	19.966	6.655	3	5.051|4.986|4.787	0.044	0.044	0.044	0.044	0.044	-3.081	1.347	0.472
Ubiquitin-associated and SH3 domain-containing protein B	Q8WU20_base	sp|Q8TF42|UBS3B_HUMAN	sp|Q8TF42|UBS3B_HUMAN	0.085|.|0.079	0.376	0.125	3	0.093|0.088|0.099	0	0	0	0	0	-15.581	1.344	0.952
ADP-ribosylation factor GTPase-activating protein 1	Q8WU20_base	sp|Q8N6T3|ARFG1_HUMAN	sp|Q8N6T3|ARFG1_HUMAN	0.553|0.540|0.614	1.707	0.569	3	0.396|0.400|0.482	0	0.001	0	0.001	0	-12.04	1.342	0.822
Destrin	Q8WU20_base	sp|P60981|DEST_HUMAN	sp|P60981|DEST_HUMAN	2.786|2.879|2.694	8.359	2.786	3	2.076|2.123|2.034	0.044	0.044	0.044	0.044	0.044	-3.081	1.341	0.556
Rho guanine nucleotide exchange factor 17	Q8WU20_base	sp|Q96PE2|ARHGH_HUMAN	sp|Q96PE2|ARHGH_HUMAN	0.119|0.149|0.125	0.394	0.131	3	0.096|0.110|0.088	0.002	0.005	0.002	0.005	0.002	-13.355	1.341	0.799
Caprin-1	Q8WU20_base	sp|Q14444|CAPR1_HUMAN	sp|Q14444|CAPR1_HUMAN	2.506|1.993|2.172	6.671	2.224	3	1.653|1.822|1.527	0.015	0.044	0.015	0.044	0.015	-12.422	1.337	0.749
Neutral cholesterol ester hydrolase 1	Q8WU20_base	sp|Q6PIU2|NCEH1_HUMAN	sp|Q6PIU2|NCEH1_HUMAN	0.911|0.947|1.023	2.881	0.96	3	0.626|0.741|0.799	0	0	0	0	0	-12.881	1.336	0.842
SWI/SNF complex subunit SMARCC1	Q8WU20_base	sp|Q92922|SMRC1_HUMAN	sp|Q92922|SMRC1_HUMAN	1.366|1.332|1.343	4.04	1.347	3	1.209|1.237|0.685	0	0	0	0	0	-10.789	1.336	0.843
Protein SCAF11	Q8WU20_base	sp|Q99590|SCAFB_HUMAN	sp|Q99590|SCAFB_HUMAN	0.365|0.271|0.216	0.852	0.284	3	0.249|0.247|0.158	0	0	0	0	0	-15.579	1.333	0.827
ADP-ribosylation factor 6	Q8WU20_base	sp|P62330|ARF6_HUMAN	sp|P62330|ARF6_HUMAN	0.837|0.792|0.805	2.433	0.811	3	0.488|0.652|0.710	0	0	0	0	0	-14.247	1.332	0.883
Paxillin	Q8WU20_base	sp|P49023|PAXI_HUMAN	sp|P49023|PAXI_HUMAN	1.243|1.014|1.031	3.288	1.096	3	0.812|0.779|0.885	0.015	0.044	0.015	0.044	0.015	-7.967	1.33	0.736
Thioredoxin reductase 1, cytoplasmic	Q8WU20_base	sp|Q16881|TRXR1_HUMAN	sp|Q16881|TRXR1_HUMAN	2.115|2.144|2.370	6.629	2.21	3	1.485|1.707|1.810	0.001	0.002	0.001	0.002	0.001	-11.356	1.33	0.813
Peflin	Q8WU20_base	sp|Q9UBV8|PEF1_HUMAN	sp|Q9UBV8|PEF1_HUMAN	0.620|0.637|0.546	1.804	0.601	3	0.423|0.462|0.473	0.029	0.044	0.029	0.044	0.029	-7.707	1.33	0.667
Far upstream element-binding protein 1	Q8WU20_base	sp|Q96AE4|FUBP1_HUMAN	sp|Q96AE4|FUBP1_HUMAN	0.698|0.718|0.571	1.987	0.662	3	0.429|0.562|0.512	0	0	0	0	0	-14.844	1.33	0.848
Filamin B	Q8WU20_base	tr|A0A804HK76|A0A804HK76_HUMAN	tr|A0A804HK76|A0A804HK76_HUMAN	0.742|0.514|0.311	1.568	0.523	3	0.284|0.710|0.301	0.01	0.028	0.01	0.028	0.01	-10.566	1.329	0.778
Peptidyl-prolyl cis-trans isomerase-like 1	Q8WU20_base	sp|Q9Y3C6|PPIL1_HUMAN	sp|Q9Y3C6|PPIL1_HUMAN	0.618|0.629|0.629	1.876	0.625	3	0.474|0.474|0.468	0.044	0.044	0.044	0.044	0.044	-3.081	1.326	0.472
Fascin	Q8WU20_base	sp|Q16658|FSCN1_HUMAN	sp|Q16658|FSCN1_HUMAN	6.661|7.027|6.903	20.591	6.864	3	5.226|5.155|5.155	0.044	0.044	0.044	0.044	0.044	-3.081	1.325	0.625
Nuclear receptor coactivator 7	Q8WU20_base	sp|Q8NI08|NCOA7_HUMAN	sp|Q8NI08|NCOA7_HUMAN	0.218|0.187|0.211	0.615	0.205	3	0.179|0.183|0.114	0	0	0	0	0	-15.216	1.323	0.886
Nuclear autoantigenic sperm protein	Q8WU20_base	sp|P49321|NASP_HUMAN	sp|P49321|NASP_HUMAN	2.469|2.131|2.213	6.812	2.271	3	1.574|1.757|1.832	0.015	0.044	0.015	0.044	0.015	-9.923	1.322	0.744
Peroxiredoxin-6	Q8WU20_base	sp|P30041|PRDX6_HUMAN	sp|P30041|PRDX6_HUMAN	6.232|4.839|5.429	16.5	5.5	3	4.134|4.186|4.177	0.029	0.044	0.029	0.044	0.029	-9.884	1.32	0.681
Transgelin-2	Q8WU20_base	sp|P37802|TAGL2_HUMAN	sp|P37802|TAGL2_HUMAN	8.565|7.905|8.614	25.084	8.361	3	6.269|6.434|6.304	0.043	0.044	0.043	0.044	0.043	-3.152	1.32	0.632
Protein arginine N-methyltransferase 1	Q8WU20_base	sp|Q99873|ANM1_HUMAN	sp|Q99873|ANM1_HUMAN	1.852|1.531|1.626	5.008	1.669	3	1.227|1.320|1.251	0.03	0.044	0.03	0.044	0.03	-6.424	1.319	0.659
Serine/threonine-protein kinase 24	Q8WU20_base	sp|Q9Y6E0|STK24_HUMAN	sp|Q9Y6E0|STK24_HUMAN	.|0.340|0.284	0.835	0.278	3	.|.|.	0.029	0.044	0.029	0.044	0.029	-15.581	1.319	0.706
Adipocyte plasma membrane-associated protein	Q8WU20_base	sp|Q9HDC9|APMAP_HUMAN	sp|Q9HDC9|APMAP_HUMAN	1.478|1.607|1.499	4.584	1.528	3	0.845|1.393|1.334	0	0	0	0	0	-15.017	1.314	0.882
Centrosomal protein of 170 kDa	Q8WU20_base	sp|Q5SW79|CE170_HUMAN	sp|Q5SW79|CE170_HUMAN	0.793|0.566|0.593	1.952	0.651	3	0.624|0.514|0.381	0	0	0	0	0	-15.37	1.312	0.856
Eukaryotic translation initiation factor 3 subunit J	Q8WU20_base	sp|O75822|EIF3J_HUMAN	sp|O75822|EIF3J_HUMAN	0.959|0.818|0.830	2.607	0.869	3	0.634|0.698|0.659	0.033	0.044	0.033	0.044	0.033	-4.383	1.311	0.645
Catenin alpha-1	Q8WU20_base	sp|P35221|CTNA1_HUMAN	sp|P35221|CTNA1_HUMAN	2.134|2.215|2.201	6.551	2.184	3	1.645|1.721|1.649	0.044	0.044	0.044	0.044	0.044	-3.081	1.306	0.556
Procollagen-lysine,2-oxoglutarate 5-dioxygenase 2	Q8WU20_base	sp|O00469|PLOD2_HUMAN	sp|O00469|PLOD2_HUMAN	1.151|1.205|1.232	3.588	1.196	3	0.895|1.001|0.859	0.002	0.006	0.002	0.006	0.002	-9.349	1.305	0.796
Myotrophin	Q8WU20_base	sp|P58546|MTPN_HUMAN	sp|P58546|MTPN_HUMAN	1.422|1.202|1.269	3.893	1.298	3	0.986|1.028|0.974	0.03	0.044	0.03	0.044	0.03	-6.632	1.303	0.661
C-Jun-amino-terminal kinase-interacting protein 4	Q8WU20_base	sp|O60271|JIP4_HUMAN	sp|O60271|JIP4_HUMAN	0.198|0.213|0.195	0.606	0.202	3	0.140|0.169|0.158	0	0.001	0	0.001	0	-11.089	1.303	0.818
BUB3-interacting and GLEBS motif-containing protein ZNF207	Q8WU20_base	sp|O43670|ZN207_HUMAN	sp|O43670|ZN207_HUMAN	0.758|0.604|0.591	1.953	0.651	3	0.514|0.543|0.448	0.015	0.044	0.015	0.044	0.015	-13.462	1.302	0.761
MAP7 domain-containing protein 1	Q8WU20_base	sp|Q3KQU3|MA7D1_HUMAN	sp|Q3KQU3|MA7D1_HUMAN	1.481|1.138|1.240	3.86	1.287	3	1.136|0.926|0.916	0	0.001	0	0.001	0	-14.552	1.302	0.82
GDP-fucose protein O-fucosyltransferase 1	Q8WU20_base	sp|Q9H488|OFUT1_HUMAN	sp|Q9H488|OFUT1_HUMAN	0.997|0.981|1.013	2.991	0.997	3	0.858|0.882|0.595	0	0	0	0	0	-14.632	1.301	0.891
Vinculin	Q8WU20_base	sp|P18206|VINC_HUMAN	sp|P18206|VINC_HUMAN	8.164|7.797|7.689	23.65	7.883	3	5.772|6.294|6.140	0.044	0.044	0.044	0.044	0.044	-3.081	1.3	0.472
Protein PRRC2C	Q8WU20_base	sp|Q9Y520|PRC2C_HUMAN	sp|Q9Y520|PRC2C_HUMAN	2.716|1.969|1.998	6.683	2.228	3	1.685|1.708|1.754	0.015	0.044	0.015	0.044	0.015	-10.771	1.299	0.751
5'-AMP-activated protein kinase catalytic subunit alpha-1	Q8WU20_base	sp|Q13131|AAPK1_HUMAN	sp|Q13131|AAPK1_HUMAN	0.406|0.326|0.348	1.08	0.36	3	0.248|0.264|0.324	0	0	0	0	0	-14.588	1.299	0.848
Protein PRRC2A	Q8WU20_base	sp|P48634|PRC2A_HUMAN	sp|P48634|PRC2A_HUMAN	0.267|0.209|0.255	0.73	0.243	3	0.188|0.177|0.197	0.029	0.044	0.029	0.044	0.029	-12.718	1.298	0.691
Rho GDP-dissociation inhibitor 1	Q8WU20_base	sp|P52565|GDIR1_HUMAN	sp|P52565|GDIR1_HUMAN	0.334|0.221|0.266	0.822	0.274	3	.|.|.	0.029	0.044	0.029	0.044	0.029	-15.014	1.297	0.698
Ankycorbin	Q8WU20_base	sp|Q9P0K7|RAI14_HUMAN	sp|Q9P0K7|RAI14_HUMAN	0.707|0.770|0.576	2.053	0.684	3	0.473|0.601|0.516	0	0	0	0	0	-15.195	1.297	0.831
MYG1 exonuclease	Q8WU20_base	sp|Q9HB07|MYG1_HUMAN	sp|Q9HB07|MYG1_HUMAN	0.718|0.716|0.714	2.149	0.716	3	0.623|0.654|0.415	0	0	0	0	0	-14.797	1.296	0.897
Microtubule-associated protein RP/EB family member 1	Q8WU20_base	sp|Q15691|MARE1_HUMAN	sp|Q15691|MARE1_HUMAN	2.808|1.952|2.673	7.433	2.478	3	1.785|2.079|1.888	0.029	0.044	0.029	0.044	0.029	-15.531	1.295	0.699
Ras-related protein Rap-1A	Q8WU20_base	sp|P62834|RAP1A_HUMAN	sp|P62834|RAP1A_HUMAN	0.232|0.260|0.300	0.792	0.264	3	0.196|0.209|0.208	0.029	0.044	0.029	0.044	0.029	-11.392	1.294	0.687
Junction plakoglobin	Q8WU20_base	sp|P14923|PLAK_HUMAN	sp|P14923|PLAK_HUMAN	1.490|1.860|1.099	4.448	1.483	3	1.220|0.977|1.265	0	0.001	0	0.001	0	-15.581	1.293	0.815
Small ribosomal subunit protein uS11	Q8WU20_base	sp|P62263|RS14_HUMAN	sp|P62263|RS14_HUMAN	9.724|6.895|6.561	23.181	7.727	3	5.835|6.114|5.996	0.015	0.044	0.015	0.044	0.015	-13.405	1.292	0.754
Protein S100-A6	Q8WU20_base	sp|P06703|S10A6_HUMAN	sp|P06703|S10A6_HUMAN	3.811|3.586|2.970	10.367	3.456	3	2.819|2.580|2.638	0.029	0.044	0.029	0.044	0.029	-12.846	1.291	0.692
Kinectin	Q8WU20_base	sp|Q86UP2|KTN1_HUMAN	sp|Q86UP2|KTN1_HUMAN	2.191|2.315|2.339	6.844	2.281	3	2.139|1.718|1.507	0	0	0	0	0	-14.488	1.29	0.883
Inosine-5'-monophosphate dehydrogenase 2	Q8WU20_base	sp|P12268|IMDH2_HUMAN	sp|P12268|IMDH2_HUMAN	1.976|1.622|1.735	5.334	1.778	3	1.265|1.427|1.452	0.015	0.044	0.015	0.044	0.015	-12.06	1.29	0.748
Cystathionine beta-synthase	Q8WU20_base	sp|P35520|CBS_HUMAN	sp|P35520|CBS_HUMAN	1.259|1.044|0.595	2.898	0.966	3	0.903|0.861|0.540	0	0.001	0	0.001	0	-15.581	1.29	0.825
Myosin light polypeptide 6	Q8WU20_base	sp|P60660|MYL6_HUMAN	sp|P60660|MYL6_HUMAN	5.798|4.835|5.326	15.958	5.319	3	3.815|4.193|4.390	0.015	0.044	0.015	0.044	0.015	-11.904	1.289	0.733
Keratin, type II cytoskeletal 78	Q8WU20_base	sp|Q8N1N4|K2C78_HUMAN	sp|Q8N1N4|K2C78_HUMAN	0.712|0.947|0.494	2.154	0.718	3	0.474|0.514|0.710	0	0	0	0	0	-15.581	1.289	0.854
Protein FAM98B	Q8WU20_base	sp|Q52LJ0|FA98B_HUMAN	sp|Q52LJ0|FA98B_HUMAN	0.918|0.858|0.948	2.723	0.908	3	0.635|0.779|0.711	0	0	0	0	0	-12.852	1.286	0.839
Peroxiredoxin-5, mitochondrial	Q8WU20_base	sp|P30044|PRDX5_HUMAN	sp|P30044|PRDX5_HUMAN	1.965|1.780|1.802	5.547	1.849	3	1.477|1.474|1.370	0.035	0.044	0.035	0.044	0.035	-4.125	1.285	0.642
Aldehyde dehydrogenase family 3 member A2	Q8WU20_base	sp|P51648|AL3A2_HUMAN	sp|P51648|AL3A2_HUMAN	0.933|0.610|0.638	2.181	0.727	3	0.537|0.577|0.584	0.015	0.044	0.015	0.044	0.015	-14.123	1.285	0.758
Cytospin-A	Q8WU20_base	sp|Q69YQ0|CYTSA_HUMAN	sp|Q69YQ0|CYTSA_HUMAN	1.114|0.907|0.883	2.904	0.968	3	0.767|0.768|0.730	0.015	0.044	0.015	0.044	0.015	-9.307	1.283	0.739
Ran-specific GTPase-activating protein	Q8WU20_base	sp|P43487|RANG_HUMAN	sp|P43487|RANG_HUMAN	1.135|0.969|0.872	2.976	0.992	3	0.758|0.807|0.757	0.029	0.044	0.029	0.044	0.029	-11.961	1.282	0.689
Transcription factor p65	Q8WU20_base	sp|Q04206|TF65_HUMAN	sp|Q04206|TF65_HUMAN	0.471|0.404|0.380	1.255	0.418	3	0.422|0.236|0.349	0	0	0	0	0	-15.379	1.282	0.858
Chromobox protein homolog 3	Q8WU20_base	sp|Q13185|CBX3_HUMAN	sp|Q13185|CBX3_HUMAN	1.496|1.262|1.366	4.125	1.375	3	1.094|1.075|1.048	0.029	0.044	0.029	0.044	0.029	-8.865	1.282	0.675
AP-2 complex subunit alpha-2	Q8WU20_base	sp|O94973|AP2A2_HUMAN	sp|O94973|AP2A2_HUMAN	0.654|0.641|0.541	1.837	0.612	3	0.583|0.520|0.359	0	0	0	0	0	-15.396	1.282	0.895
Keratin, type II cytoskeletal 6B	Q8WU20_base	sp|P04259|K2C6B_HUMAN	sp|P04259|K2C6B_HUMAN	1.549|1.862|1.189	4.6	1.533	3	0.948|1.094|1.651	0	0	0	0	0	-15.581	1.282	0.842
Calcyclin-binding protein	Q8WU20_base	sp|Q9HB71|CYBP_HUMAN	sp|Q9HB71|CYBP_HUMAN	1.843|1.708|1.627	5.178	1.726	3	1.219|1.397|1.435	0.001	0.003	0.001	0.003	0.001	-12.074	1.281	0.806
Tyrosine-protein phosphatase non-receptor type 12	Q8WU20_base	sp|Q05209|PTN12_HUMAN	sp|Q05209|PTN12_HUMAN	0.716|0.657|0.624	1.997	0.666	3	0.595|0.417|0.567	0	0	0	0	0	-14.91	1.28	0.886
Thrombospondin-1	Q8WU20_base	sp|P07996|TSP1_HUMAN	sp|P07996|TSP1_HUMAN	1.880|2.046|1.824	5.75	1.917	3	1.397|1.467|1.640	0.003	0.008	0.003	0.008	0.003	-11.286	1.279	0.795
Endophilin-B2	Q8WU20_base	sp|Q9NR46|SHLB2_HUMAN	sp|Q9NR46|SHLB2_HUMAN	0.619|0.538|0.562	1.719	0.573	3	0.426|0.443|0.479	0.017	0.044	0.017	0.044	0.017	-8.607	1.278	0.723
Cohesin subunit SA-2	Q8WU20_base	sp|Q8N3U4|STAG2_HUMAN	sp|Q8N3U4|STAG2_HUMAN	0.371|0.876|0.836	2.083	0.694	3	0.655|0.658|0.373	0	0.001	0	0.001	0	-15.581	1.277	0.818
Calnexin	Q8WU20_base	sp|P27824|CALX_HUMAN	sp|P27824|CALX_HUMAN	3.915|3.665|3.753	11.333	3.778	3	3.049|2.891|2.944	0.035	0.044	0.035	0.044	0.035	-4.032	1.276	0.641
Lariat debranching enzyme	Q8WU20_base	sp|Q9UK59|DBR1_HUMAN	sp|Q9UK59|DBR1_HUMAN	0.229|0.208|0.212	0.649	0.216	3	0.191|0.177|0.144	0	0	0	0	0	-14.162	1.275	0.872
Keratin, type I cytoskeletal 9	Q8WU20_base	sp|P35527|K1C9_HUMAN	sp|P35527|K1C9_HUMAN	12.541|30.243|6.701	49.486	16.495	3	11.787|9.916|18.571	0.166	0.498	0.166	0.498	0.166	-15.581	1.274	0.279
Replication factor C subunit 4	Q8WU20_base	sp|P35249|RFC4_HUMAN	sp|P35249|RFC4_HUMAN	0.652|0.639|0.635	1.926	0.642	3	0.344|0.603|0.620	0	0	0	0	0	-11.855	1.272	0.855
Protein S100-A11	Q8WU20_base	sp|P31949|S10AB_HUMAN	sp|P31949|S10AB_HUMAN	2.638|2.217|2.184	7.039	2.346	3	1.863|1.801|1.876	0.015	0.044	0.015	0.044	0.015	-8.439	1.271	0.739
Immunoglobulin-binding protein 1	Q8WU20_base	sp|P78318|IGBP1_HUMAN	sp|P78318|IGBP1_HUMAN	0.158|0.145|0.262	0.564	0.188	3	0.093|0.234|.	0.015	0.044	0.015	0.044	0.015	-15.581	1.271	0.766
Glutathione S-transferase Mu 3	Q8WU20_base	sp|P21266|GSTM3_HUMAN	sp|P21266|GSTM3_HUMAN	1.682|1.412|1.599	4.693	1.564	3	1.307|1.221|1.170	0.029	0.044	0.029	0.044	0.029	-11.081	1.271	0.686
Eukaryotic translation initiation factor 5A-1	Q8WU20_base	sp|P63241|IF5A1_HUMAN	sp|P63241|IF5A1_HUMAN	4.339|3.478|3.899	11.716	3.905	3	2.949|3.082|3.196	0.029	0.044	0.029	0.044	0.029	-11.708	1.271	0.689
Enoyl-CoA delta isomerase 2	Q8WU20_base	sp|O75521|ECI2_HUMAN	sp|O75521|ECI2_HUMAN	0.372|0.371|0.334	1.077	0.359	3	0.311|0.281|0.259	0	0	0	0	0	-13.12	1.269	0.829
Galactokinase	Q8WU20_base	sp|P51570|GALK1_HUMAN	sp|P51570|GALK1_HUMAN	0.450|1.549|1.477	3.476	1.159	3	0.843|0.926|0.974	0.029	0.044	0.029	0.044	0.029	-15.581	1.269	0.702
Serine/arginine-rich splicing factor 6	Q8WU20_base	sp|Q13247|SRSF6_HUMAN	sp|Q13247|SRSF6_HUMAN	0.680|0.720|0.683	2.082	0.694	3	0.583|0.604|0.465	0	0	0	0	0	-13.824	1.269	0.873
Translocation protein SEC63 homolog	Q8WU20_base	sp|Q9UGP8|SEC63_HUMAN	sp|Q9UGP8|SEC63_HUMAN	1.180|1.680|1.081	3.942	1.314	3	0.812|1.219|1.127	0	0	0	0	0	-15.553	1.267	0.868
Cathepsin D	Q8WU20_base	sp|P07339|CATD_HUMAN	sp|P07339|CATD_HUMAN	1.085|1.101|1.034	3.219	1.073	3	0.938|0.752|0.861	0	0	0	0	0	-13.187	1.267	0.858
FAS-associated factor 2	Q8WU20_base	sp|Q96CS3|FAF2_HUMAN	sp|Q96CS3|FAF2_HUMAN	0.445|0.503|0.477	1.425	0.475	3	0.387|0.384|0.356	0.029	0.044	0.029	0.044	0.029	-8.22	1.265	0.67
Desmoglein-1	Q8WU20_base	sp|Q02413|DSG1_HUMAN	sp|Q02413|DSG1_HUMAN	0.515|0.726|0.163	1.403	0.468	3	0.224|0.373|0.605	0.013	0.038	0.013	0.038	0.013	-15.581	1.264	0.775
Tubulin beta-2A chain	Q8WU20_base	sp|Q13885|TBB2A_HUMAN	sp|Q13885|TBB2A_HUMAN	1.847|2.039|2.164	6.05	2.017	3	1.579|1.669|1.544	0.029	0.044	0.029	0.044	0.029	-10.193	1.263	0.682
Heterogeneous nuclear ribonucleoprotein A0	Q8WU20_base	sp|Q13151|ROA0_HUMAN	sp|Q13151|ROA0_HUMAN	1.363|1.239|1.264	3.866	1.289	3	0.943|1.105|1.020	0.001	0.003	0.001	0.003	0.001	-11.128	1.263	0.803
Glutamate--cysteine ligase regulatory subunit	Q8WU20_base	sp|P48507|GSH0_HUMAN	sp|P48507|GSH0_HUMAN	1.315|1.290|1.245	3.85	1.283	3	1.010|0.986|1.060	0.031	0.044	0.031	0.044	0.031	-5.294	1.26	0.652
Ribose-phosphate pyrophosphokinase 1	Q8WU20_base	sp|P60891|PRPS1_HUMAN	sp|P60891|PRPS1_HUMAN	1.019|1.076|0.932	3.027	1.009	3	0.745|0.858|0.803	0.015	0.044	0.015	0.044	0.015	-12.074	1.26	0.738
Lysophosphatidylcholine acyltransferase 1	Q8WU20_base	sp|Q8NF37|PCAT1_HUMAN	sp|Q8NF37|PCAT1_HUMAN	0.975|0.957|0.809	2.74	0.913	3	0.873|0.650|0.670	0	0	0	0	0	-15.24	1.26	0.876
Protein transport protein Sec31A	Q8WU20_base	sp|O94979|SC31A_HUMAN	sp|O94979|SC31A_HUMAN	2.430|2.340|2.399	7.17	2.39	3	1.892|2.099|1.719	0	0	0	0	0	-12.259	1.26	0.852
Ras-associated and pleckstrin homology domains-containing protein 1	Q8WU20_base	sp|Q70E73|RAPH1_HUMAN	sp|Q70E73|RAPH1_HUMAN	0.254|0.206|0.213	0.673	0.224	3	0.161|0.197|.	0	0	0	0	0	-14.468	1.259	0.837
Mitotic checkpoint protein BUB3	Q8WU20_base	sp|O43684|BUB3_HUMAN	sp|O43684|BUB3_HUMAN	1.794|1.560|1.614	4.968	1.656	3	1.308|1.301|1.342	0.017	0.044	0.017	0.044	0.017	-8.268	1.258	0.725
Glucose 1,6-bisphosphate synthase	Q8WU20_base	sp|Q6PCE3|PGM2L_HUMAN	sp|Q6PCE3|PGM2L_HUMAN	0.284|0.306|0.253	0.844	0.281	3	0.236|0.211|.	0	0	0	0	0	-14.562	1.258	0.839
Macrophage-capping protein	Q8WU20_base	sp|P40121|CAPG_HUMAN	sp|P40121|CAPG_HUMAN	1.685|1.560|1.589	4.835	1.612	3	1.296|1.233|1.318	0.023	0.044	0.023	0.044	0.023	-5.763	1.257	0.714
NEDD8-activating enzyme E1 catalytic subunit	Q8WU20_base	sp|Q8TBC4|UBA3_HUMAN	sp|Q8TBC4|UBA3_HUMAN	0.605|0.639|0.586	1.831	0.61	3	0.646|0.605|0.294	0	0	0	0	0	-8.606	1.255	0.819
RNA-binding protein FXR1	Q8WU20_base	sp|P51114|FXR1_HUMAN	sp|P51114|FXR1_HUMAN	2.454|2.097|2.212	6.763	2.254	3	1.805|1.854|1.732	0.018	0.044	0.018	0.044	0.018	-9.495	1.255	0.721
Ubiquitin-like-conjugating enzyme ATG3	Q8WU20_base	sp|Q9NT62|ATG3_HUMAN	sp|Q9NT62|ATG3_HUMAN	0.747|0.651|0.511	1.908	0.636	3	0.497|0.552|0.475	0.015	0.044	0.015	0.044	0.015	-15.574	1.254	0.745
Flotillin-1	Q8WU20_base	sp|O75955|FLOT1_HUMAN	sp|O75955|FLOT1_HUMAN	0.598|0.568|0.553	1.72	0.573	3	0.404|0.477|0.496	0	0	0	0	0	-13.282	1.253	0.857
N-acetyl-D-glucosamine kinase	Q8WU20_base	sp|Q9UJ70|NAGK_HUMAN	sp|Q9UJ70|NAGK_HUMAN	0.711|0.656|0.674	2.04	0.68	3	0.559|0.573|0.499	0.001	0.004	0.001	0.004	0.001	-10.583	1.253	0.8
cAMP-dependent protein kinase type I-alpha regulatory subunit	Q8WU20_base	sp|P10644|KAP0_HUMAN	sp|P10644|KAP0_HUMAN	1.195|1.200|1.202	3.597	1.199	3	1.166|0.993|0.760	0	0	0	0	0	-14.8	1.252	0.897
Proliferation marker protein Ki-67	Q8WU20_base	sp|P46013|KI67_HUMAN	sp|P46013|KI67_HUMAN	0.709|0.540|0.577	1.826	0.609	3	0.435|0.544|0.486	0	0.001	0	0.001	0	-14.924	1.251	0.82
Clathrin light chain B	Q8WU20_base	sp|P09497|CLCB_HUMAN	sp|P09497|CLCB_HUMAN	0.300|0.258|0.234	0.792	0.264	3	.|.|.	0.016	0.044	0.016	0.044	0.016	-12.932	1.251	0.728
Atlastin-3	Q8WU20_base	sp|Q6DD88|ATLA3_HUMAN	sp|Q6DD88|ATLA3_HUMAN	2.254|2.245|2.246	6.746	2.249	3	1.939|1.812|1.655	0	0	0	0	0	-9.733	1.25	0.833
B	Q8WU20_base	sp|Q969V3|NCLN_HUMAN	sp|Q969V3|NCLN_HUMAN	0.696|0.638|0.695	2.028	0.676	3	0.561|0.505|0.558	0.029	0.044	0.029	0.044	0.029	-9.661	1.25	0.68
Delta(24)-sterol reductase	Q8WU20_base	sp|Q15392|DHC24_HUMAN	sp|Q15392|DHC24_HUMAN	1.818|1.763|1.863	5.445	1.815	3	1.451|1.542|1.373	0.019	0.044	0.019	0.044	0.019	-7.238	1.249	0.719
S-adenosylhomocysteine hydrolase-like protein 1	Q8WU20_base	sp|O43865|SAHH2_HUMAN	sp|O43865|SAHH2_HUMAN	1.472|1.523|1.457	4.452	1.484	3	1.139|1.237|1.190	0.023	0.044	0.023	0.044	0.023	-5.021	1.249	0.712
Cation-independent mannose-6-phosphate receptor	Q8WU20_base	sp|P11717|MPRI_HUMAN	sp|P11717|MPRI_HUMAN	2.295|1.443|1.523	5.26	1.753	3	1.554|1.311|1.369	0.015	0.044	0.015	0.044	0.015	-15.522	1.246	0.765
14-3-3 protein theta	Q8WU20_base	sp|P27348|1433T_HUMAN	sp|P27348|1433T_HUMAN	4.100|4.214|4.047	12.362	4.121	3	3.197|3.356|3.374	0.023	0.044	0.023	0.044	0.023	-5.266	1.246	0.713
Protein CIP2A	Q8WU20_base	sp|Q8TCG1|CIP2A_HUMAN	sp|Q8TCG1|CIP2A_HUMAN	0.443|0.467|0.379	1.289	0.43	3	0.278|0.348|0.425	0	0	0	0	0	-15.437	1.245	0.892
Dynein light chain 1, cytoplasmic	Q8WU20_base	sp|P63167|DYL1_HUMAN	sp|P63167|DYL1_HUMAN	1.544|1.274|1.344	4.162	1.387	3	1.134|1.102|1.110	0.015	0.044	0.015	0.044	0.015	-11.116	1.244	0.738
Procollagen-lysine,2-oxoglutarate 5-dioxygenase 1	Q8WU20_base	sp|Q02809|PLOD1_HUMAN	sp|Q02809|PLOD1_HUMAN	1.957|2.003|1.798	5.758	1.919	3	1.528|1.522|1.577	0.029	0.044	0.029	0.044	0.029	-9.618	1.244	0.679
Guanine nucleotide-binding protein G(i) subunit alpha-3	Q8WU20_base	sp|P08754|GNAI3_HUMAN	sp|P08754|GNAI3_HUMAN	3.503|3.189|3.340	10.032	3.344	3	2.831|2.649|2.605	0.022	0.044	0.022	0.044	0.022	-8.348	1.242	0.714
Band 4.1-like protein 2	Q8WU20_base	sp|O43491|E41L2_HUMAN	sp|O43491|E41L2_HUMAN	2.545|2.198|2.243	6.986	2.329	3	1.883|1.839|1.908	0.015	0.044	0.015	0.044	0.015	-9.249	1.241	0.742
RNA-binding motif, single-stranded-interacting protein 1	Q8WU20_base	sp|P29558|RBMS1_HUMAN	sp|P29558|RBMS1_HUMAN	0.580|0.567|0.605	1.752	0.584	3	0.442|0.494|0.477	0.016	0.044	0.016	0.044	0.016	-7.786	1.241	0.731
TBC1 domain family member 10B	Q8WU20_base	sp|Q4KMP7|TB10B_HUMAN	sp|Q4KMP7|TB10B_HUMAN	0.215|0.223|0.263	0.701	0.234	3	0.181|0.204|0.180	0.015	0.044	0.015	0.044	0.015	-12.88	1.241	0.756
GMP synthase [glutamine-hydrolyzing]	Q8WU20_base	sp|P49915|GUAA_HUMAN	sp|P49915|GUAA_HUMAN	2.587|2.411|2.467	7.465	2.488	3	1.825|2.117|2.095	0	0	0	0	0	-11.932	1.239	0.833
S-adenosylmethionine synthase isoform type-2	Q8WU20_base	sp|P31153|METK2_HUMAN	sp|P31153|METK2_HUMAN	1.415|1.157|1.154	3.726	1.242	3	0.946|0.986|1.080	0.015	0.044	0.015	0.044	0.015	-12.367	1.239	0.758
Ethylmalonyl-CoA decarboxylase	Q8WU20_base	sp|Q9NTX5|ECHD1_HUMAN	sp|Q9NTX5|ECHD1_HUMAN	0.995|1.089|0.945	3.029	1.01	3	0.838|0.774|0.842	0.016	0.044	0.016	0.044	0.016	-10.253	1.235	0.732
SH3 domain-binding glutamic acid-rich-like protein 3	Q8WU20_base	sp|Q9H299|SH3L3_HUMAN	sp|Q9H299|SH3L3_HUMAN	0.863|0.867|0.949	2.679	0.893	3	0.674|0.651|0.869	0	0	0	0	0	-14.659	1.232	0.884
Annexin A1	Q8WU20_base	sp|P04083|ANXA1_HUMAN	sp|P04083|ANXA1_HUMAN	5.657|5.921|5.985	17.563	5.854	3	4.391|4.944|4.946	0	0.001	0	0.001	0	-10.745	1.232	0.816
E3 UFM1-protein ligase 1	Q8WU20_base	sp|O94874|UFL1_HUMAN	sp|O94874|UFL1_HUMAN	0.783|0.838|0.748	2.369	0.79	3	0.733|0.571|0.630	0	0	0	0	0	-14.47	1.231	0.87
Emerin	Q8WU20_base	sp|P50402|EMD_HUMAN	sp|P50402|EMD_HUMAN	1.356|1.107|1.189	3.652	1.217	3	0.977|1.003|0.986	0.015	0.044	0.015	0.044	0.015	-12.355	1.231	0.74
Inositol monophosphatase 2	Q8WU20_base	sp|O14732|IMPA2_HUMAN	sp|O14732|IMPA2_HUMAN	0.498|0.524|0.461	1.483	0.494	3	0.406|0.378|0.422	0.019	0.044	0.019	0.044	0.019	-10.911	1.231	0.72
BH3-interacting domain death agonist	Q8WU20_base	sp|P55957|BID_HUMAN	sp|P55957|BID_HUMAN	0.235|0.197|0.210	0.642	0.214	3	.|0.174|.	0	0	0	0	0	-14.787	1.23	0.858
Small ribosomal subunit protein eS28	Q8WU20_base	sp|P62857|RS28_HUMAN	sp|P62857|RS28_HUMAN	0.815|0.810|0.984	2.609	0.87	3	0.671|0.814|0.650	0	0	0	0	0	-14.674	1.228	0.85
RuvB-like 1	Q8WU20_base	sp|Q9Y265|RUVB1_HUMAN	sp|Q9Y265|RUVB1_HUMAN	1.586|1.726|1.628	4.939	1.646	3	1.332|1.229|1.476	0	0	0	0	0	-13.12	1.227	0.846
Histone H1.4	Q8WU20_base	sp|P10412|H14_HUMAN	sp|P10412|H14_HUMAN	0.539|0.409|0.353	1.301	0.434	3	0.378|0.320|0.365	0.015	0.044	0.015	0.044	0.015	-15.581	1.226	0.763
14-3-3 protein epsilon	Q8WU20_base	sp|P62258|1433E_HUMAN	sp|P62258|1433E_HUMAN	2.727|3.131|2.787	8.644	2.881	3	2.277|2.394|2.381	0.015	0.044	0.015	0.044	0.015	-9.977	1.226	0.746
Keratin, type II cytoskeletal 1	Q8WU20_base	sp|P04264|K2C1_HUMAN	sp|P04264|K2C1_HUMAN	24.023|40.492|12.615	77.13	25.71	3	18.970|17.527|27.732	0.004	0.013	0.004	0.013	0.004	-15.581	1.226	0.789
Leucine-rich repeat-containing protein 59	Q8WU20_base	sp|Q96AG4|LRC59_HUMAN	sp|Q96AG4|LRC59_HUMAN	0.590|0.522|0.590	1.702	0.567	3	0.440|0.477|0.476	0.029	0.044	0.029	0.044	0.029	-12.095	1.223	0.69
Signal peptidase complex subunit 2	Q8WU20_base	sp|Q15005|SPCS2_HUMAN	sp|Q15005|SPCS2_HUMAN	1.604|1.195|1.406	4.204	1.401	3	1.135|1.123|1.185	0.017	0.044	0.017	0.044	0.017	-15.163	1.222	0.726
Dolichyl-diphosphooligosaccharide--protein glycosyltransferase subunit 1	Q8WU20_base	sp|P04843|RPN1_HUMAN	sp|P04843|RPN1_HUMAN	4.240|4.239|4.158	12.637	4.212	3	3.500|3.369|3.486	0.006	0.008	0.006	0.008	0.006	-6.772	1.221	0.787
Peptidyl-prolyl cis-trans isomerase A	Q8WU20_base	sp|P62937|PPIA_HUMAN	sp|P62937|PPIA_HUMAN	6.210|6.317|7.087	19.615	6.538	3	4.869|5.679|5.566	0	0.001	0	0.001	0	-13.257	1.22	0.821
Procollagen galactosyltransferase 1	Q8WU20_base	sp|Q8NBJ5|GT251_HUMAN	sp|Q8NBJ5|GT251_HUMAN	2.609|2.687|2.651	7.947	2.649	3	2.040|2.245|2.240	0.006	0.014	0.006	0.014	0.006	-7.137	1.219	0.784
Lamina-associated polypeptide 2, isoform alpha	Q8WU20_base	sp|P42166|LAP2A_HUMAN	sp|P42166|LAP2A_HUMAN	1.180|1.153|1.102	3.435	1.145	3	0.891|1.009|0.924	0.001	0.002	0.001	0.002	0.001	-11.015	1.218	0.808
6-phosphogluconolactonase	Q8WU20_base	sp|O95336|6PGL_HUMAN	sp|O95336|6PGL_HUMAN	2.059|2.419|2.370	6.848	2.283	3	1.857|2.083|1.714	0	0	0	0	0	-14.928	1.215	0.851
Breast cancer anti-estrogen resistance protein 1	Q8WU20_base	sp|P56945|BCAR1_HUMAN	sp|P56945|BCAR1_HUMAN	0.784|0.447|0.525	1.756	0.585	3	0.620|0.391|0.461	0	0	0	0	0	-15.581	1.215	0.86
Phosphomannomutase 2	Q8WU20_base	sp|O15305|PMM2_HUMAN	sp|O15305|PMM2_HUMAN	0.619|0.603|0.671	1.892	0.631	3	0.514|0.429|0.635	0	0	0	0	0	-15.151	1.214	0.896
Nexilin	Q8WU20_base	sp|Q0ZGT2|NEXN_HUMAN	sp|Q0ZGT2|NEXN_HUMAN	2.191|1.853|2.013	6.057	2.019	3	1.705|1.710|1.576	0.015	0.044	0.015	0.044	0.015	-12.603	1.214	0.735
Ataxin-2-like protein	Q8WU20_base	sp|Q8WWM7|ATX2L_HUMAN	sp|Q8WWM7|ATX2L_HUMAN	1.717|1.477|1.257	4.452	1.484	3	1.236|1.241|1.194	0.015	0.044	0.015	0.044	0.015	-15.396	1.213	0.737
Hydroxymethylglutaryl-CoA synthase, cytoplasmic	Q8WU20_base	sp|Q01581|HMCS1_HUMAN	sp|Q01581|HMCS1_HUMAN	1.064|1.337|1.009	3.411	1.137	3	1.013|0.832|0.980	0	0.001	0	0.001	0	-15.223	1.212	0.82
Torsin-1A-interacting protein 2	Q8WU20_base	sp|Q8NFQ8|TOIP2_HUMAN	sp|Q8NFQ8|TOIP2_HUMAN	0.938|0.547|0.696	2.181	0.727	3	0.656|0.611|0.540	0.015	0.044	0.015	0.044	0.015	-15.581	1.211	0.764
Unconventional myosin-XVIIIa	Q8WU20_base	sp|Q92614|MY18A_HUMAN	sp|Q92614|MY18A_HUMAN	0.343|0.330|0.360	1.033	0.344	3	0.353|0.328|0.199	0	0	0	0	0	-14.818	1.209	0.877
[F-actin]-monooxygenase MICAL2	Q8WU20_base	sp|O94851|MICA2_HUMAN	sp|O94851|MICA2_HUMAN	0.303|0.276|0.325	0.904	0.301	3	0.238|0.267|0.245	0.015	0.044	0.015	0.044	0.015	-13.329	1.208	0.743
Sorting nexin-18	Q8WU20_base	sp|Q96RF0|SNX18_HUMAN	sp|Q96RF0|SNX18_HUMAN	0.589|0.547|0.602	1.738	0.579	3	0.504|0.514|0.425	0	0	0	0	0	-14.393	1.208	0.866
Metal cation symporter ZIP14	Q8WU20_base	sp|Q15043|S39AE_HUMAN	sp|Q15043|S39AE_HUMAN	0.644|0.603|0.632	1.878	0.626	3	0.515|0.555|0.489	0	0.001	0	0.001	0	-11.422	1.207	0.817
Filamin-A	Q8WU20_base	sp|P21333|FLNA_HUMAN	sp|P21333|FLNA_HUMAN	44.464|39.600|41.891	125.955	41.985	3	34.592|36.028|33.972	0.015	0.044	0.015	0.044	0.015	-11.447	1.205	0.74
GTP-binding protein SAR1a	Q8WU20_base	sp|Q9NR31|SAR1A_HUMAN	sp|Q9NR31|SAR1A_HUMAN	0.649|0.564|0.682	1.895	0.632	3	0.513|0.536|.	0.001	0.002	0.001	0.002	0.001	-14.859	1.205	0.811
Cytoskeleton-associated protein 4	Q8WU20_base	sp|Q07065|CKAP4_HUMAN	sp|Q07065|CKAP4_HUMAN	2.029|2.038|1.986	6.053	2.018	3	1.753|1.613|1.664	0.002	0.003	0.002	0.003	0.002	-8.245	1.204	0.799
Ras-related protein Rab-13	Q8WU20_base	sp|P51153|RAB13_HUMAN	sp|P51153|RAB13_HUMAN	0.936|0.800|0.727	2.463	0.821	3	0.685|0.674|0.690	0.015	0.044	0.015	0.044	0.015	-14.576	1.203	0.75
Heterogeneous nuclear ribonucleoprotein A/B	Q8WU20_base	tr|D6R9P3|D6R9P3_HUMAN	tr|D6R9P3|D6R9P3_HUMAN	1.192|1.202|1.254	3.647	1.216	3	0.966|1.019|1.048	0.008	0.023	0.008	0.023	0.008	-8.681	1.203	0.781
Carnitine O-palmitoyltransferase 1, liver isoform	Q8WU20_base	sp|P50416|CPT1A_HUMAN	sp|P50416|CPT1A_HUMAN	0.959|0.900|0.993	2.852	0.951	3	0.903|0.669|0.818	0	0	0	0	0	-15.042	1.202	0.889
Poly(rC)-binding protein 1	Q8WU20_base	sp|Q15365|PCBP1_HUMAN	sp|Q15365|PCBP1_HUMAN	3.754|3.354|4.304	11.411	3.804	3	3.283|3.124|3.094	0.015	0.044	0.015	0.044	0.015	-14.743	1.201	0.747
KN motif and ankyrin repeat domain-containing protein 2	Q8WU20_base	sp|Q63ZY3|KANK2_HUMAN	sp|Q63ZY3|KANK2_HUMAN	1.023|0.895|0.914	2.832	0.944	3	0.843|0.757|0.760	0.015	0.044	0.015	0.044	0.015	-12.174	1.201	0.755
Protein PRRC2B	Q8WU20_base	sp|Q5JSZ5|PRC2B_HUMAN	sp|Q5JSZ5|PRC2B_HUMAN	0.117|0.110|0.098	0.325	0.108	3	0.090|.|.	0	0	0	0	0	-15.384	1.2	0.887
Actin-related protein 2/3 complex subunit 1A	Q8WU20_base	sp|Q92747|ARC1A_HUMAN	sp|Q92747|ARC1A_HUMAN	0.780|0.769|0.704	2.254	0.751	3	0.614|0.590|0.677	0	0	0	0	0	-13.512	1.2	0.828
SPATS2-like protein	Q8WU20_base	sp|Q9NUQ6|SPS2L_HUMAN	sp|Q9NUQ6|SPS2L_HUMAN	0.535|0.519|0.493	1.547	0.516	3	0.384|0.424|0.488	0	0	0	0	0	-14.62	1.2	0.878
Nucleolar protein 58	Q8WU20_base	sp|Q9Y2X3|NOP58_HUMAN	sp|Q9Y2X3|NOP58_HUMAN	1.217|1.114|1.200	3.531	1.177	3	1.050|0.995|0.906	0	0	0	0	0	-13.424	1.199	0.838
Very-long-chain enoyl-CoA reductase	Q8WU20_base	sp|Q9NZ01|TECR_HUMAN	sp|Q9NZ01|TECR_HUMAN	3.417|3.243|3.232	9.891	3.297	3	2.825|2.760|2.671	0.008	0.025	0.008	0.025	0.008	-9.009	1.198	0.781
Actin-related protein 2/3 complex subunit 5	Q8WU20_base	sp|O15511|ARPC5_HUMAN	sp|O15511|ARPC5_HUMAN	0.356|0.336|0.364	1.055	0.352	3	.|0.294|.	0	0	0	0	0	-14.123	1.198	0.864
KH domain-containing, RNA-binding, signal transduction-associated protein 1	Q8WU20_base	sp|Q07666|KHDR1_HUMAN	sp|Q07666|KHDR1_HUMAN	1.637|1.585|1.618	4.84	1.613	3	1.286|1.438|1.327	0	0.001	0	0.001	0	-9.7	1.196	0.816
High mobility group protein B1	Q8WU20_base	sp|P09429|HMGB1_HUMAN	sp|P09429|HMGB1_HUMAN	0.717|0.698|0.695	2.11	0.703	3	0.579|0.600|0.588	0.001	0.003	0.001	0.003	0.001	-8.579	1.195	0.803
La-related protein 4B	Q8WU20_base	sp|Q92615|LAR4B_HUMAN	sp|Q92615|LAR4B_HUMAN	0.282|0.253|0.260	0.796	0.265	3	0.160|0.266|0.258	0	0	0	0	0	-15.422	1.194	0.903
Ras-related protein Rab-7a	Q8WU20_base	sp|P51149|RAB7A_HUMAN	sp|P51149|RAB7A_HUMAN	2.583|2.152|2.473	7.209	2.403	3	2.066|1.986|1.990	0.017	0.044	0.017	0.044	0.017	-14.461	1.193	0.724
Lanosterol synthase	Q8WU20_base	sp|P48449|LSS_HUMAN	sp|P48449|LSS_HUMAN	0.818|0.863|0.802	2.483	0.828	3	0.766|0.650|0.674	0	0	0	0	0	-13.522	1.191	0.856
Epidermal growth factor receptor kinase substrate 8	Q8WU20_base	sp|Q12929|EPS8_HUMAN	sp|Q12929|EPS8_HUMAN	0.298|.|0.245	0.754	0.251	3	.|.|.	0.015	0.044	0.015	0.044	0.015	-15.581	1.191	0.752
Succinyl-CoA:3-ketoacid coenzyme A transferase 1, mitochondrial	Q8WU20_base	sp|P55809|SCOT1_HUMAN	sp|P55809|SCOT1_HUMAN	0.468|0.767|0.765	2.001	0.667	3	0.420|0.681|0.616	0	0	0	0	0	-15.581	1.19	0.895
RNA-binding protein EWS	Q8WU20_base	sp|Q01844|EWS_HUMAN	sp|Q01844|EWS_HUMAN	1.089|1.038|0.888	3.015	1.005	3	0.862|0.811|0.862	0.017	0.044	0.017	0.044	0.017	-14.944	1.19	0.724
Tubulin-folding cofactor B	Q8WU20_base	sp|Q99426|TBCB_HUMAN	sp|Q99426|TBCB_HUMAN	1.897|1.710|2.003	5.61	1.87	3	1.489|1.576|1.655	0.015	0.044	0.015	0.044	0.015	-13.777	1.19	0.737
Clathrin interactor 1	Q8WU20_base	sp|Q14677|EPN4_HUMAN	sp|Q14677|EPN4_HUMAN	0.303|0.307|0.319	0.929	0.31	3	0.262|0.249|0.271	0.002	0.005	0.002	0.005	0.002	-9.861	1.188	0.799
Ribonuclease H2 subunit B	Q8WU20_base	sp|Q5TBB1|RNH2B_HUMAN	sp|Q5TBB1|RNH2B_HUMAN	0.161|0.203|0.194	0.557	0.186	3	0.142|0.163|0.166	0	0	0	0	0	-15.516	1.186	0.833
Nucleosome assembly protein 1-like 1	Q8WU20_base	sp|P55209|NP1L1_HUMAN	sp|P55209|NP1L1_HUMAN	1.885|1.627|1.657	5.169	1.723	3	1.391|1.516|1.457	0.015	0.044	0.015	0.044	0.015	-12.376	1.185	0.755
Keratin, type II cytoskeletal 5	Q8WU20_base	sp|P13647|K2C5_HUMAN	sp|P13647|K2C5_HUMAN	4.291|5.697|2.476	12.464	4.155	3	3.245|2.957|4.496	0	0	0	0	0	-15.581	1.185	0.869
Carboxymethylenebutenolidase homolog	Q8WU20_base	sp|Q96DG6|CMBL_HUMAN	sp|Q96DG6|CMBL_HUMAN	0.905|0.937|0.930	2.772	0.924	3	0.852|0.778|0.715	0	0	0	0	0	-13.415	1.185	0.866
Small ribosomal subunit protein uS13	Q8WU20_base	sp|P62269|RS18_HUMAN	sp|P62269|RS18_HUMAN	1.150|1.240|1.133	3.522	1.174	3	0.931|0.917|1.143	0	0	0	0	0	-14.711	1.184	0.881
Serine/arginine-rich splicing factor 3	Q8WU20_base	sp|P84103|SRSF3_HUMAN	sp|P84103|SRSF3_HUMAN	1.309|1.253|1.277	3.839	1.28	3	1.085|1.154|1.010	0	0	0	0	0	-11.903	1.183	0.839
AP-3 complex subunit sigma-1	Q8WU20_base	sp|Q92572|AP3S1_HUMAN	sp|Q92572|AP3S1_HUMAN	0.238|0.425|0.356	1.019	0.34	3	0.246|0.322|0.298	0	0	0	0	0	-15.581	1.183	0.842
Gamma-soluble NSF attachment protein	Q8WU20_base	sp|Q99747|SNAG_HUMAN	sp|Q99747|SNAG_HUMAN	1.140|0.997|1.027	3.165	1.055	3	0.852|0.997|0.835	0	0	0	0	0	-14.577	1.183	0.856
Sialic acid synthase	Q8WU20_base	sp|Q9NR45|SIAS_HUMAN	sp|Q9NR45|SIAS_HUMAN	0.868|1.000|1.010	2.878	0.959	3	0.754|0.837|0.848	0.001	0.001	0.001	0.001	0.001	-14.753	1.182	0.814
Membrane-associated progesterone receptor component 1	Q8WU20_base	sp|O00264|PGRC1_HUMAN	sp|O00264|PGRC1_HUMAN	1.057|1.022|0.935	3.013	1.004	3	0.858|0.879|0.816	0.009	0.026	0.009	0.026	0.009	-13.329	1.181	0.78
Cysteine and histidine-rich domain-containing protein 1	Q8WU20_base	sp|Q9UHD1|CHRD1_HUMAN	sp|Q9UHD1|CHRD1_HUMAN	1.280|1.137|1.173	3.59	1.197	3	0.975|1.071|0.997	0.015	0.044	0.015	0.044	0.015	-12.218	1.181	0.753
Secretory carrier-associated membrane protein 1	Q8WU20_base	sp|O15126|SCAM1_HUMAN	sp|O15126|SCAM1_HUMAN	0.351|0.332|0.364	1.047	0.349	3	0.309|0.321|0.260	0	0	0	0	0	-14.774	1.181	0.878
Heterogeneous nuclear ribonucleoprotein A3	Q8WU20_base	sp|P51991|ROA3_HUMAN	sp|P51991|ROA3_HUMAN	2.906|2.462|2.495	7.863	2.621	3	2.149|2.243|2.281	0.015	0.044	0.015	0.044	0.015	-12.951	1.179	0.759
Aldo-keto reductase family 1 member B1	Q8WU20_base	sp|P15121|ALDR_HUMAN	sp|P15121|ALDR_HUMAN	0.848|1.092|1.384	3.324	1.108	3	0.764|0.848|1.279	0	0	0	0	0	-15.581	1.179	0.866
Cofilin-1	Q8WU20_base	sp|P23528|COF1_HUMAN	sp|P23528|COF1_HUMAN	8.415|6.573|6.957	21.945	7.315	3	6.476|6.108|6.087	0.015	0.044	0.015	0.044	0.015	-14.812	1.176	0.761
Guanylate-binding protein 2	Q8WU20_base	sp|P32456|GBP2_HUMAN	sp|P32456|GBP2_HUMAN	0.368|0.373|0.359	1.101	0.367	3	0.302|0.323|.	0	0	0	0	0	-13.924	1.174	0.872
Scaffold attachment factor B1	Q8WU20_base	sp|Q15424|SAFB1_HUMAN	sp|Q15424|SAFB1_HUMAN	1.542|1.294|1.228	4.064	1.355	3	0.996|1.201|1.285	0	0	0	0	0	-15.415	1.174	0.87
Vesicle-associated membrane protein-associated protein A	Q8WU20_base	sp|Q9P0L0|VAPA_HUMAN	sp|Q9P0L0|VAPA_HUMAN	2.766|2.802|2.860	8.428	2.809	3	2.353|2.464|2.361	0	0.001	0	0.001	0	-10.235	1.174	0.822
Thioredoxin-related transmembrane protein 1	Q8WU20_base	sp|Q9H3N1|TMX1_HUMAN	sp|Q9H3N1|TMX1_HUMAN	0.844|0.825|0.864	2.532	0.844	3	0.714|0.748|0.698	0	0.001	0	0.001	0	-10.868	1.173	0.818
GPI transamidase component PIG-S	Q8WU20_base	sp|Q96S52|PIGS_HUMAN	sp|Q96S52|PIGS_HUMAN	0.265|0.291|0.316	0.873	0.291	3	0.246|0.272|0.229	0	0	0	0	0	-15.135	1.171	0.844
Desmoplakin	Q8WU20_base	sp|P15924|DESP_HUMAN	sp|P15924|DESP_HUMAN	1.341|1.907|0.827	4.075	1.358	3	1.121|0.903|1.547	0	0	0	0	0	-15.581	1.17	0.834
Aflatoxin B1 aldehyde reductase member 2	Q8WU20_base	sp|O43488|ARK72_HUMAN	sp|O43488|ARK72_HUMAN	0.294|0.369|0.261	0.924	0.308	3	0.229|0.318|0.252	0	0	0	0	0	-15.581	1.169	0.877
Utrophin	Q8WU20_base	sp|P46939|UTRN_HUMAN	sp|P46939|UTRN_HUMAN	2.840|2.763|2.668	8.271	2.757	3	2.420|2.385|2.270	0	0.001	0	0.001	0	-11.7	1.169	0.815
Eukaryotic translation initiation factor 2A	Q8WU20_base	sp|Q9BY44|EIF2A_HUMAN	sp|Q9BY44|EIF2A_HUMAN	1.292|1.434|1.318	4.044	1.348	3	1.254|1.070|1.145	0	0	0	0	0	-14.057	1.169	0.848
HLA class I histocompatibility antigen, A alpha chain	Q8WU20_base	tr|A0A140T913|A0A140T913_HUMAN	tr|A0A140T913|A0A140T913_HUMAN	1.476|1.396|1.302	4.173	1.391	3	1.142|1.213|1.218	0.007	0.02	0.007	0.02	0.007	-13.531	1.169	0.783
U4/U6 small nuclear ribonucleoprotein Prp31	Q8WU20_base	sp|Q8WWY3|PRP31_HUMAN	sp|Q8WWY3|PRP31_HUMAN	0.331|0.395|0.340	1.066	0.355	3	0.321|0.396|0.223	0	0	0	0	0	-15.519	1.167	0.892
Serpin H1	Q8WU20_base	sp|P50454|SERPH_HUMAN	sp|P50454|SERPH_HUMAN	6.640|7.227|7.319	21.186	7.062	3	6.102|6.210|5.845	0.001	0.002	0.001	0.002	0.001	-13.39	1.167	0.81
Lysophospholipid acyltransferase 7	Q8WU20_base	sp|Q96N66|MBOA7_HUMAN	sp|Q96N66|MBOA7_HUMAN	1.089|1.062|1.098	3.248	1.083	3	0.887|0.969|0.934	0	0	0	0	0	-11.096	1.165	0.83
Spartin	Q8WU20_base	sp|Q8N0X7|SPART_HUMAN	sp|Q8N0X7|SPART_HUMAN	0.543|0.522|0.536	1.601	0.534	3	0.443|0.434|0.501	0	0	0	0	0	-13.432	1.164	0.864
Transcriptional activator protein Pur-beta	Q8WU20_base	sp|Q96QR8|PURB_HUMAN	sp|Q96QR8|PURB_HUMAN	0.644|0.646|0.620	1.91	0.637	3	0.534|0.552|0.555	0	0	0	0	0	-11.586	1.164	0.828
Multifunctional procollagen lysine hydroxylase and glycosyltransferase LH3	Q8WU20_base	sp|O60568|PLOD3_HUMAN	sp|O60568|PLOD3_HUMAN	2.917|2.899|2.821	8.636	2.879	3	2.456|2.471|2.512	0	0	0	0	0	-11.365	1.161	0.832
Far upstream element-binding protein 2	Q8WU20_base	sp|Q92945|FUBP2_HUMAN	sp|Q92945|FUBP2_HUMAN	3.861|3.255|3.288	10.405	3.468	3	2.958|3.054|2.956	0.015	0.044	0.015	0.044	0.015	-13.736	1.16	0.762
HLA class I histocompatibility antigen, C alpha chain	Q8WU20_base	sp|P10321|HLAC_HUMAN	sp|P10321|HLAC_HUMAN	0.279|0.385|0.369	1.033	0.344	3	0.265|0.342|0.288	0	0	0	0	0	-15.581	1.16	0.873
Talin-1	Q8WU20_base	sp|Q9Y490|TLN1_HUMAN	sp|Q9Y490|TLN1_HUMAN	9.299|9.547|9.771	28.618	9.539	3	8.231|8.420|8.044	0	0	0	0	0	-11.799	1.159	0.829
TRIO and F-actin-binding protein	Q8WU20_base	sp|Q9H2D6|TARA_HUMAN	sp|Q9H2D6|TARA_HUMAN	0.539|0.467|0.497	1.503	0.501	3	0.431|0.460|0.407	0.001	0.004	0.001	0.004	0.001	-14.39	1.159	0.802
Pericentriolar material 1	Q8WU20_base	tr|A0A4W8VX11|A0A4W8VX11_HUMAN	tr|A0A4W8VX11|A0A4W8VX11_HUMAN	0.089|0.070|0.066	0.225	0.075	3	0.071|0.059|.	0	0	0	0	0	-15.574	1.158	0.887
Glycogen phosphorylase, brain form	Q8WU20_base	sp|P11216|PYGB_HUMAN	sp|P11216|PYGB_HUMAN	3.609|3.672|3.667	10.949	3.65	3	3.134|3.125|3.203	0	0	0	0	0	-10.972	1.157	0.837
Serpin B6	Q8WU20_base	sp|P35237|SPB6_HUMAN	sp|P35237|SPB6_HUMAN	2.013|2.017|1.963	5.994	1.998	3	1.733|1.738|1.709	0	0	0	0	0	-11.393	1.157	0.835
Keratin, type I cytoskeletal 14	Q8WU20_base	sp|P02533|K1C14_HUMAN	sp|P02533|K1C14_HUMAN	3.395|5.520|1.997	10.911	3.637	3	2.720|2.520|4.527	0.001	0.003	0.001	0.003	0.001	-15.581	1.157	0.805
DNA replication licensing factor MCM6	Q8WU20_base	sp|Q14566|MCM6_HUMAN	sp|Q14566|MCM6_HUMAN	2.996|3.009|3.263	9.268	3.089	3	2.723|2.592|2.700	0.001	0.004	0.001	0.004	0.001	-12.246	1.157	0.8
Melanoma-associated antigen D2	Q8WU20_base	sp|Q9UNF1|MAGD2_HUMAN	sp|Q9UNF1|MAGD2_HUMAN	1.476|1.460|1.414	4.35	1.45	3	1.317|1.236|1.209	0	0	0	0	0	-11.865	1.157	0.833
GTP-binding protein SAR1b	Q8WU20_base	sp|Q9Y6B6|SAR1B_HUMAN	sp|Q9Y6B6|SAR1B_HUMAN	0.743|0.682|0.743	2.169	0.723	3	0.543|0.610|0.738	0	0	0	0	0	-15.342	1.157	0.898
DnaJ homolog subfamily C member 21	Q8WU20_base	sp|Q5F1R6|DJC21_HUMAN	sp|Q5F1R6|DJC21_HUMAN	0.150|0.137|0.116	0.403	0.134	3	0.116|.|.	0	0	0	0	0	-15.581	1.156	0.883
Proteasome activator complex subunit 3	Q8WU20_base	sp|P61289|PSME3_HUMAN	sp|P61289|PSME3_HUMAN	0.357|0.382|0.362	1.101	0.367	3	0.309|0.308|0.336	0	0.001	0	0.001	0	-12.039	1.156	0.817
Carbonyl reductase [NADPH] 1	Q8WU20_base	sp|P16152|CBR1_HUMAN	sp|P16152|CBR1_HUMAN	1.033|1.110|1.256	3.399	1.133	3	0.897|0.996|1.056	0	0	0	0	0	-15.282	1.155	0.836
Protein FAM98A	Q8WU20_base	sp|Q8NCA5|FA98A_HUMAN	sp|Q8NCA5|FA98A_HUMAN	0.116|0.148|0.159	0.423	0.141	3	.|0.118|0.127	0	0	0	0	0	-15.581	1.155	0.879
WD repeat-containing protein 26	Q8WU20_base	sp|Q9H7D7|WDR26_HUMAN	sp|Q9H7D7|WDR26_HUMAN	0.261|0.231|0.175	0.666	0.222	3	.|0.196|0.189	0	0	0	0	0	-15.581	1.154	0.852
Protein ERGIC-53	Q8WU20_base	sp|P49257|LMAN1_HUMAN	sp|P49257|LMAN1_HUMAN	1.624|1.759|1.694	5.077	1.692	3	1.518|1.475|1.411	0	0.001	0	0.001	0	-12.986	1.153	0.821
Aldo-keto reductase family 1 member A1	Q8WU20_base	sp|P14550|AK1A1_HUMAN	sp|P14550|AK1A1_HUMAN	1.021|0.979|1.040	3.04	1.013	3	0.836|0.931|0.875	0	0	0	0	0	-12.665	1.152	0.831
Vacuolar protein sorting-associated protein VTA1 homolog	Q8WU20_base	sp|Q9NP79|VTA1_HUMAN	sp|Q9NP79|VTA1_HUMAN	1.032|1.055|1.028	3.115	1.038	3	0.908|0.929|0.867	0	0	0	0	0	-11.168	1.152	0.838
Serine--tRNA ligase, cytoplasmic	Q8WU20_base	sp|P49591|SYSC_HUMAN	sp|P49591|SYSC_HUMAN	0.356|0.309|0.327	0.992	0.331	3	0.298|0.289|0.275	0.007	0.022	0.007	0.022	0.007	-14.281	1.151	0.782
Protein transport protein Sec16A	Q8WU20_base	sp|O15027|SC16A_HUMAN	sp|O15027|SC16A_HUMAN	0.497|0.545|0.483	1.526	0.509	3	0.409|0.554|0.382	0	0	0	0	0	-15.43	1.15	0.905
Tyrosine-protein kinase receptor UFO	Q8WU20_base	sp|P30530|UFO_HUMAN	sp|P30530|UFO_HUMAN	0.586|0.539|0.702	1.826	0.609	3	0.455|0.552|0.591	0	0	0	0	0	-15.569	1.15	0.874
Protein SON	Q8WU20_base	sp|P18583|SON_HUMAN	sp|P18583|SON_HUMAN	1.075|1.058|0.921	3.054	1.018	3	1.048|1.147|0.578	0	0	0	0	0	-12.887	1.15	0.848
Fumarate hydratase, mitochondrial	Q8WU20_base	sp|P07954|FUMH_HUMAN	sp|P07954|FUMH_HUMAN	0.237|0.201|0.238	0.676	0.225	3	0.195|0.170|0.228	0	0	0	0	0	-15.559	1.149	0.893
Glutathione S-transferase omega-1	Q8WU20_base	sp|P78417|GSTO1_HUMAN	sp|P78417|GSTO1_HUMAN	0.839|0.782|0.831	2.453	0.818	3	0.687|0.726|0.721	0	0	0	0	0	-13.301	1.149	0.831
Actin filament-associated protein 1	Q8WU20_base	sp|Q8N556|AFAP1_HUMAN	sp|Q8N556|AFAP1_HUMAN	0.225|0.224|0.197	0.646	0.215	3	0.172|0.181|0.212	0	0	0	0	0	-15.438	1.147	0.881
Endophilin-B1	Q8WU20_base	sp|Q9Y371|SHLB1_HUMAN	sp|Q9Y371|SHLB1_HUMAN	1.094|1.009|1.074	3.177	1.059	3	0.879|1.022|0.880	0	0	0	0	0	-14.814	1.146	0.873
NADH-cytochrome b5 reductase 3	Q8WU20_base	sp|P00387|NB5R3_HUMAN	sp|P00387|NB5R3_HUMAN	2.301|2.291|2.340	6.931	2.31	3	2.027|2.022|1.998	0	0	0	0	0	-11.412	1.146	0.843
RNA-binding motif protein, X chromosome	Q8WU20_base	sp|P38159|RBMX_HUMAN	sp|P38159|RBMX_HUMAN	1.046|0.857|0.802	2.704	0.901	3	0.728|0.786|0.850	0.001	0.004	0.001	0.004	0.001	-15.536	1.146	0.802
Mitochondrial antiviral-signaling protein	Q8WU20_base	sp|Q7Z434|MAVS_HUMAN	sp|Q7Z434|MAVS_HUMAN	1.166|1.091|1.085	3.342	1.114	3	1.027|0.962|0.932	0	0.001	0	0.001	0	-12.556	1.145	0.822
Lymphokine-activated killer T-cell-originated protein kinase	Q8WU20_base	sp|Q96KB5|TOPK_HUMAN	sp|Q96KB5|TOPK_HUMAN	0.568|0.613|0.644	1.825	0.608	3	0.558|0.478|0.563	0	0	0	0	0	-15.179	1.145	0.871
Importin subunit alpha-3	Q8WU20_base	sp|O00629|IMA3_HUMAN	sp|O00629|IMA3_HUMAN	0.610|0.769|0.719	2.098	0.699	3	0.582|0.638|0.614	0.015	0.044	0.015	0.044	0.015	-15.581	1.145	0.749
CYFIP-related Rac1 interactor B	Q8WU20_base	sp|Q9NUQ9|CYRIB_HUMAN	sp|Q9NUQ9|CYRIB_HUMAN	0.562|0.610|0.575	1.747	0.582	3	0.503|0.545|0.482	0	0	0	0	0	-13.735	1.144	0.841
Plasma membrane calcium-transporting ATPase 4	Q8WU20_base	sp|P23634|AT2B4_HUMAN	sp|P23634|AT2B4_HUMAN	1.527|1.625|1.572	4.724	1.575	3	1.391|1.368|1.369	0	0	0	0	0	-12.824	1.144	0.833
Adenosine 5'-monophosphoramidase HINT1	Q8WU20_base	sp|P49773|HINT1_HUMAN	sp|P49773|HINT1_HUMAN	0.954|1.082|1.178	3.214	1.071	3	0.960|0.932|0.921	0.015	0.044	0.015	0.044	0.015	-15.506	1.143	0.753
Dolichyl-diphosphooligosaccharide--protein glycosyltransferase subunit STT3B	Q8WU20_base	sp|Q8TCJ2|STT3B_HUMAN	sp|Q8TCJ2|STT3B_HUMAN	1.640|1.665|1.619	4.924	1.641	3	1.459|1.387|1.472	0	0	0	0	0	-12.062	1.141	0.845
Tubulin alpha-1A chain	Q8WU20_base	sp|Q71U36|TBA1A_HUMAN	sp|Q71U36|TBA1A_HUMAN	0.496|0.472|0.522	1.489	0.496	3	0.452|0.444|0.411	0	0.001	0	0.001	0	-13.903	1.141	0.821
Tubulin beta-6 chain	Q8WU20_base	sp|Q9BUF5|TBB6_HUMAN	sp|Q9BUF5|TBB6_HUMAN	1.622|1.706|1.734	5.062	1.687	3	1.479|1.512|1.449	0	0	0	0	0	-13.461	1.14	0.837
Myosin regulatory light chain 12B	Q8WU20_base	sp|O14950|ML12B_HUMAN	sp|O14950|ML12B_HUMAN	2.387|2.356|2.238	6.981	2.327	3	1.914|2.210|2.018	0	0	0	0	0	-14.407	1.139	0.867
Eukaryotic translation initiation factor 3 subunit M	Q8WU20_base	sp|Q7L2H7|EIF3M_HUMAN	sp|Q7L2H7|EIF3M_HUMAN	0.649|0.435|0.576	1.66	0.553	3	0.756|0.695|0.219	0.005	0.008	0.005	0.008	0.005	-6.596	1.138	0.789
Alpha-enolase	Q8WU20_base	sp|P06733|ENOA_HUMAN	sp|P06733|ENOA_HUMAN	5.742|5.094|5.553	16.39	5.463	3	4.707|4.790|4.911	0	0.001	0	0.001	0	-14.699	1.138	0.823
Inorganic pyrophosphatase	Q8WU20_base	sp|Q15181|IPYR_HUMAN	sp|Q15181|IPYR_HUMAN	1.194|1.103|1.134	3.431	1.144	3	1.020|0.932|1.069	0	0	0	0	0	-14.246	1.138	0.859
Protein diaphanous homolog 1	Q8WU20_base	sp|O60610|DIAP1_HUMAN	sp|O60610|DIAP1_HUMAN	1.686|1.939|2.628	6.252	2.084	3	1.751|1.740|2.020	0.015	0.044	0.015	0.044	0.015	-15.581	1.137	0.766
Guanine nucleotide-binding protein G(q) subunit alpha	Q8WU20_base	sp|P50148|GNAQ_HUMAN	sp|P50148|GNAQ_HUMAN	0.160|0.184|0.192	0.537	0.179	3	0.180|0.142|0.152	0	0	0	0	0	-15.568	1.137	0.887
Nuclear pore complex protein Nup153	Q8WU20_base	sp|P49790|NU153_HUMAN	sp|P49790|NU153_HUMAN	1.242|1.097|1.123	3.462	1.154	3	1.034|0.957|1.061	0.002	0.005	0.002	0.005	0.002	-14.118	1.135	0.8
FAST kinase domain-containing protein 4	Q8WU20_base	sp|Q969Z0|FAKD4_HUMAN	sp|Q969Z0|FAKD4_HUMAN	0.471|0.485|0.527	1.483	0.494	3	0.423|0.449|0.435	0.001	0.002	0.001	0.002	0.001	-14.053	1.135	0.812
Rab GDP dissociation inhibitor alpha	Q8WU20_base	sp|P31150|GDIA_HUMAN	sp|P31150|GDIA_HUMAN	1.708|1.819|1.801	5.328	1.776	3	1.577|1.591|1.532	0	0	0	0	0	-13.694	1.134	0.843
Actin-related protein 3	Q8WU20_base	sp|P61158|ARP3_HUMAN	sp|P61158|ARP3_HUMAN	2.646|2.778|3.032	8.456	2.819	3	2.268|2.640|2.564	0	0	0	0	0	-15.128	1.134	0.86
3-ketoacyl-CoA thiolase, mitochondrial	Q8WU20_base	sp|P42765|THIM_HUMAN	sp|P42765|THIM_HUMAN	0.579|0.575|0.646	1.8	0.6	3	0.514|0.546|0.529	0.001	0.004	0.001	0.004	0.001	-13.907	1.133	0.802
EF-hand domain-containing protein D2	Q8WU20_base	sp|Q96C19|EFHD2_HUMAN	sp|Q96C19|EFHD2_HUMAN	1.311|1.226|1.149	3.686	1.229	3	1.082|1.039|1.134	0.001	0.002	0.001	0.002	0.001	-14.729	1.133	0.813
DNA replication licensing factor MCM5	Q8WU20_base	sp|P33992|MCM5_HUMAN	sp|P33992|MCM5_HUMAN	2.859|2.257|2.299	7.415	2.472	3	2.459|1.844|2.293	0	0	0	0	0	-15.543	1.133	0.884
Cdc42-interacting protein 4	Q8WU20_base	sp|Q15642|CIP4_HUMAN	sp|Q15642|CIP4_HUMAN	1.287|1.017|1.351	3.654	1.218	3	1.037|1.039|1.155	0.002	0.005	0.002	0.005	0.002	-15.581	1.133	0.799
Neurabin-2	Q8WU20_base	sp|Q96SB3|NEB2_HUMAN	sp|Q96SB3|NEB2_HUMAN	0.373|0.299|0.309	0.981	0.327	3	0.325|0.280|0.265	0	0	0	0	0	-15.496	1.132	0.863
Annexin A4	Q8WU20_base	sp|P09525|ANXA4_HUMAN	sp|P09525|ANXA4_HUMAN	0.866|0.831|0.865	2.561	0.854	3	0.673|0.812|0.784	0	0	0	0	0	-14.878	1.132	0.889
Actin, aortic smooth muscle	Q8WU20_base	sp|P62736|ACTA_HUMAN	sp|P62736|ACTA_HUMAN	10.685|12.156|12.087	34.927	11.642	3	9.758|10.989|10.157	0	0	0	0	0	-15.288	1.132	0.841
Histone H3-7	Q8WU20_base	sp|Q5TEC6|H37_HUMAN	sp|Q5TEC6|H37_HUMAN	7.754|7.937|8.085	23.776	7.925	3	6.804|7.017|7.181	0	0	0	0	0	-12.924	1.132	0.849
Annexin A5	Q8WU20_base	sp|P08758|ANXA5_HUMAN	sp|P08758|ANXA5_HUMAN	2.642|3.196|3.287	9.126	3.042	3	2.094|3.009|3.094	0	0	0	0	0	-15.581	1.13	0.907
Eukaryotic initiation factor 4A-II	Q8WU20_base	sp|Q14240|IF4A2_HUMAN	sp|Q14240|IF4A2_HUMAN	0.860|0.856|0.809	2.525	0.842	3	0.738|0.774|0.723	0	0	0	0	0	-13.819	1.13	0.845
RNA-binding protein 25	Q8WU20_base	sp|P49756|RBM25_HUMAN	sp|P49756|RBM25_HUMAN	0.957|0.962|1.337	3.255	1.085	3	0.963|0.983|0.937	0.015	0.044	0.015	0.044	0.015	-15.581	1.129	0.767
Receptor-interacting serine/threonine-protein kinase 1	Q8WU20_base	sp|Q13546|RIPK1_HUMAN	sp|Q13546|RIPK1_HUMAN	3.537|5.073|1.930	10.54	3.513	3	2.652|2.696|4.215	0	0	0	0	0	-15.581	1.129	0.84
Eukaryotic translation initiation factor 1b	Q8WU20_base	sp|O60739|EIF1B_HUMAN	sp|O60739|EIF1B_HUMAN	0.548|0.507|0.547	1.602	0.534	3	0.466|0.491|0.464	0	0	0	0	0	-14.411	1.128	0.843
Beta-2-syntrophin	Q8WU20_base	sp|Q13425|SNTB2_HUMAN	sp|Q13425|SNTB2_HUMAN	0.782|0.618|0.705	2.105	0.702	3	0.567|0.667|0.636	0	0	0	0	0	-15.581	1.128	0.847
Adenosine 3'-phospho 5'-phosphosulfate transporter 1	Q8WU20_base	sp|Q8TB61|S35B2_HUMAN	sp|Q8TB61|S35B2_HUMAN	0.685|1.014|0.949	2.648	0.883	3	0.890|0.640|0.844	0	0	0	0	0	-15.581	1.127	0.892
Gamma-glutamylcyclotransferase	Q8WU20_base	sp|O75223|GGCT_HUMAN	sp|O75223|GGCT_HUMAN	0.570|0.792|0.695	2.057	0.686	3	0.556|0.718|0.566	0	0	0	0	0	-15.581	1.126	0.882
DNA-(apurinic or apyrimidinic site) endonuclease	Q8WU20_base	sp|P27695|APEX1_HUMAN	sp|P27695|APEX1_HUMAN	0.733|0.692|0.778	2.203	0.734	3	0.622|0.677|0.660	0	0	0	0	0	-14.721	1.125	0.827
Tubulin alpha-1B chain	Q8WU20_base	sp|P68363|TBA1B_HUMAN	sp|P68363|TBA1B_HUMAN	21.639|21.158|21.601	64.398	21.466	3	19.671|19.122|18.481	0	0	0	0	0	-12.885	1.125	0.858
Erbin	Q8WU20_base	sp|Q96RT1|ERBIN_HUMAN	sp|Q96RT1|ERBIN_HUMAN	0.416|0.305|0.361	1.082	0.361	3	0.353|0.301|0.311	0	0	0	0	0	-15.581	1.124	0.832
Sideroflexin-1	Q8WU20_base	sp|Q9H9B4|SFXN1_HUMAN	sp|Q9H9B4|SFXN1_HUMAN	1.291|1.280|1.366	3.937	1.312	3	1.212|1.106|1.186	0	0	0	0	0	-13.441	1.124	0.841
Serine/arginine repetitive matrix protein 2	Q8WU20_base	sp|Q9UQ35|SRRM2_HUMAN	sp|Q9UQ35|SRRM2_HUMAN	1.020|0.943|1.057	3.02	1.007	3	0.802|1.046|0.856	0	0	0	0	0	-15.476	1.124	0.9
UDP-glucose:glycoprotein glucosyltransferase 1	Q8WU20_base	sp|Q9NYU2|UGGG1_HUMAN	sp|Q9NYU2|UGGG1_HUMAN	1.225|1.277|1.237	3.738	1.246	3	1.187|1.111|1.037	0	0	0	0	0	-13.977	1.123	0.87
ELMO domain-containing protein 2	Q8WU20_base	sp|Q8IZ81|ELMD2_HUMAN	sp|Q8IZ81|ELMD2_HUMAN	0.530|0.727|0.576	1.832	0.611	3	0.569|0.536|0.528	0.015	0.044	0.015	0.044	0.015	-15.581	1.122	0.764
SH2 domain-containing protein 4A	Q8WU20_base	sp|Q9H788|SH24A_HUMAN	sp|Q9H788|SH24A_HUMAN	0.401|0.304|0.373	1.078	0.359	3	0.332|0.307|0.324	0.015	0.044	0.015	0.044	0.015	-15.581	1.121	0.752
Ras-related protein Rab-1A	Q8WU20_base	sp|P62820|RAB1A_HUMAN	sp|P62820|RAB1A_HUMAN	1.505|1.539|1.568	4.613	1.538	3	1.365|1.346|1.403	0	0	0	0	0	-13.384	1.121	0.856
Apoptotic chromatin condensation inducer in the nucleus	Q8WU20_base	sp|Q9UKV3|ACINU_HUMAN	sp|Q9UKV3|ACINU_HUMAN	0.309|0.356|0.312	0.977	0.326	3	0.261|0.291|0.323	0	0	0	0	0	-15.328	1.121	0.881
Cold shock domain-containing protein E1	Q8WU20_base	sp|O75534|CSDE1_HUMAN	sp|O75534|CSDE1_HUMAN	2.800|2.676|2.499	7.975	2.658	3	2.262|2.300|2.570	0	0	0	0	0	-15.165	1.12	0.862
Reticulon-3	Q8WU20_base	sp|O95197|RTN3_HUMAN	sp|O95197|RTN3_HUMAN	1.283|1.247|1.210	3.74	1.247	3	1.157|1.081|1.102	0	0	0	0	0	-13.825	1.12	0.852
Golgin subfamily A member 2	Q8WU20_base	sp|Q08379|GOGA2_HUMAN	sp|Q08379|GOGA2_HUMAN	0.504|0.410|0.419	1.333	0.444	3	0.461|0.406|0.335	0	0	0	0	0	-15.552	1.119	0.895
Histone H2B type 1-K	Q8WU20_base	sp|O60814|H2B1K_HUMAN	sp|O60814|H2B1K_HUMAN	4.706|4.863|5.024	14.593	4.864	3	4.123|4.282|4.650	0	0	0	0	0	-14.328	1.119	0.862
DNA-directed RNA polymerases I and III subunit RPAC1	Q8WU20_base	sp|O15160|RPAC1_HUMAN	sp|O15160|RPAC1_HUMAN	0.570|0.410|0.486	1.465	0.488	3	0.439|0.452|0.420	0.015	0.044	0.015	0.044	0.015	-15.581	1.118	0.762
Forkhead box protein K1	Q8WU20_base	sp|P85037|FOXK1_HUMAN	sp|P85037|FOXK1_HUMAN	0.772|0.492|0.720	1.984	0.661	3	0.643|0.455|0.710	0	0	0	0	0	-15.581	1.117	0.902
5'-nucleotidase domain-containing protein 1	Q8WU20_base	sp|Q5TFE4|NT5D1_HUMAN	sp|Q5TFE4|NT5D1_HUMAN	0.583|0.647|0.547	1.777	0.592	3	0.543|0.578|0.476	0	0	0	0	0	-15.505	1.117	0.876
Rap1 GTPase-GDP dissociation stimulator 1	Q8WU20_base	sp|P52306|GDS1_HUMAN	sp|P52306|GDS1_HUMAN	1.083|1.198|1.112	3.394	1.131	3	0.932|1.016|1.101	0	0	0	0	0	-15.109	1.116	0.875
Nitric oxide synthase-interacting protein	Q8WU20_base	sp|Q9Y314|NOSIP_HUMAN	sp|Q9Y314|NOSIP_HUMAN	0.491|0.480|0.502	1.473	0.491	3	0.448|0.459|0.414	0	0	0	0	0	-13.688	1.116	0.859
Actin-related protein 2	Q8WU20_base	sp|P61160|ARP2_HUMAN	sp|P61160|ARP2_HUMAN	1.555|1.573|1.432	4.56	1.52	3	1.185|1.291|1.654	0	0	0	0	0	-15.519	1.116	0.908
Splicing factor 3B subunit 5	Q8WU20_base	sp|Q9BWJ5|SF3B5_HUMAN	sp|Q9BWJ5|SF3B5_HUMAN	0.499|0.530|0.544	1.573	0.524	3	0.437|0.548|0.434	0	0	0	0	0	-15.428	1.115	0.902
Ribosome-binding protein 1	Q8WU20_base	sp|Q9P2E9|RRBP1_HUMAN	sp|Q9P2E9|RRBP1_HUMAN	3.396|3.591|3.004	9.991	3.33	3	2.991|2.916|3.052	0	0.001	0	0.001	0	-15.571	1.115	0.818
Tumor susceptibility gene 101 protein	Q8WU20_base	sp|Q99816|TS101_HUMAN	sp|Q99816|TS101_HUMAN	0.970|0.952|0.854	2.777	0.926	3	0.754|0.844|0.902	0	0	0	0	0	-15.511	1.114	0.883
Myelin basic protein	Q8WU20_base	sp|P02686|MBP_HUMAN	sp|P02686|MBP_HUMAN	0.523|0.366|0.297	1.185	0.395	3	0.521|.|0.242	0.015	0.044	0.015	0.044	0.015	-15.581	1.114	0.767
Complex I assembly factor ACAD9, mitochondrial	Q8WU20_base	sp|Q9H845|ACAD9_HUMAN	sp|Q9H845|ACAD9_HUMAN	0.742|0.860|0.640	2.242	0.747	3	0.719|0.760|0.552	0	0	0	0	0	-15.581	1.114	0.895
Nuclear transport factor 2	Q8WU20_base	sp|P61970|NTF2_HUMAN	sp|P61970|NTF2_HUMAN	1.188|1.358|1.279	3.824	1.275	3	1.120|1.228|1.093	0	0	0	0	0	-15.317	1.113	0.845
Epidermal growth factor receptor	Q8WU20_base	sp|P00533|EGFR_HUMAN	sp|P00533|EGFR_HUMAN	1.079|0.831|0.970	2.881	0.96	3	0.834|0.899|0.856	0.015	0.044	0.015	0.044	0.015	-15.581	1.113	0.76
Sodium/potassium-transporting ATPase subunit alpha-1	Q8WU20_base	sp|P05023|AT1A1_HUMAN	sp|P05023|AT1A1_HUMAN	4.747|4.740|4.883	14.369	4.79	3	4.393|4.123|4.398	0	0	0	0	0	-13.208	1.113	0.862
ADP-ribosylation factor 5	Q8WU20_base	sp|P84085|ARF5_HUMAN	sp|P84085|ARF5_HUMAN	1.379|0.770|1.255	3.404	1.135	3	1.024|1.035|1.004	0.018	0.044	0.018	0.044	0.018	-15.581	1.112	0.723
Translocon-associated protein subunit delta	Q8WU20_base	sp|P51571|SSRD_HUMAN	sp|P51571|SSRD_HUMAN	1.278|1.268|1.269	3.815	1.272	3	1.178|1.163|1.092	0	0	0	0	0	-12.901	1.112	0.866
14-3-3 protein gamma	Q8WU20_base	sp|P61981|1433G_HUMAN	sp|P61981|1433G_HUMAN	1.073|1.054|1.017	3.144	1.048	3	0.878|1.014|0.941	0	0	0	0	0	-14.75	1.112	0.879
Desmocollin-1	Q8WU20_base	sp|Q08554|DSC1_HUMAN	sp|Q08554|DSC1_HUMAN	0.687|0.848|0.490	2.025	0.675	3	0.607|0.496|0.744	0	0	0	0	0	-15.581	1.112	0.889
Keratin, type II cytoskeletal 2 epidermal	Q8WU20_base	sp|P35908|K22E_HUMAN	sp|P35908|K22E_HUMAN	11.627|11.685|6.659	29.972	9.991	3	8.148|8.227|10.837	0	0	0	0	0	-15.581	1.111	0.883
Protein phosphatase 3 catalytic subunit alpha	Q8WU20_base	sp|Q08209|PP2BA_HUMAN	sp|Q08209|PP2BA_HUMAN	0.722|0.739|0.698	2.158	0.719	3	0.655|0.649|0.640	0	0	0	0	0	-14.212	1.11	0.861
Serine/arginine-rich splicing factor 4	Q8WU20_base	sp|Q08170|SRSF4_HUMAN	sp|Q08170|SRSF4_HUMAN	1.178|1.016|1.156	3.35	1.117	3	0.840|1.231|0.985	0	0	0	0	0	-15.579	1.11	0.91
Proteasome activator complex subunit 2	Q8WU20_base	sp|Q9UL46|PSME2_HUMAN	sp|Q9UL46|PSME2_HUMAN	1.521|1.153|1.318	3.992	1.331	3	1.326|1.175|1.109	0	0	0	0	0	-15.581	1.109	0.854
Eukaryotic peptide chain release factor GTP-binding subunit ERF3A	Q8WU20_base	sp|P15170|ERF3A_HUMAN	sp|P15170|ERF3A_HUMAN	2.135|2.066|2.022	6.223	2.074	3	1.914|1.838|1.860	0	0	0	0	0	-14.039	1.109	0.86
Structural maintenance of chromosomes protein 4	Q8WU20_base	sp|Q9NTJ3|SMC4_HUMAN	sp|Q9NTJ3|SMC4_HUMAN	1.811|1.913|1.911	5.635	1.878	3	1.701|1.651|1.729	0	0	0	0	0	-14.432	1.109	0.862
Tyrosine-protein kinase BAZ1B	Q8WU20_base	sp|Q9UIG0|BAZ1B_HUMAN	sp|Q9UIG0|BAZ1B_HUMAN	0.856|0.819|0.894	2.569	0.856	3	0.730|0.754|0.838	0	0	0	0	0	-15.081	1.109	0.874
Phosphomevalonate kinase	Q8WU20_base	sp|Q15126|PMVK_HUMAN	sp|Q15126|PMVK_HUMAN	0.445|0.481|0.441	1.368	0.456	3	0.482|0.329|0.440	0	0	0	0	0	-15.492	1.108	0.913
THO complex subunit 4	Q8WU20_base	sp|Q86V81|THOC4_HUMAN	sp|Q86V81|THOC4_HUMAN	0.514|0.437|0.326	1.277	0.426	3	0.415|0.379|0.360	0.013	0.039	0.013	0.039	0.013	-15.581	1.108	0.775
Small ribosomal subunit protein uS2B	Q8WU20_base	sp|A0A8I5KQE6|RPSA2_HUMAN	sp|A0A8I5KQE6|RPSA2_HUMAN	1.175|1.020|1.098	3.292	1.097	3	0.880|0.987|1.122	0	0	0	0	0	-15.54	1.107	0.896
ATP-dependent RNA helicase DDX1	Q8WU20_base	sp|Q92499|DDX1_HUMAN	sp|Q92499|DDX1_HUMAN	2.091|2.103|1.901	6.095	2.032	3	1.754|1.953|1.806	0	0	0	0	0	-15.281	1.107	0.855
Fatty acid desaturase 3	Q8WU20_base	sp|Q9Y5Q0|FADS3_HUMAN	sp|Q9Y5Q0|FADS3_HUMAN	.|0.122|.	0.544	0.181	3	.|0.171|0.157	0	0	0	0	0	-15.581	1.107	0.952
Myc box-dependent-interacting protein 1	Q8WU20_base	sp|O00499|BIN1_HUMAN	sp|O00499|BIN1_HUMAN	0.253|0.248|0.213	0.714	0.238	3	0.213|0.217|0.216	0	0	0	0	0	-15.581	1.106	0.836
Splicing factor, proline- and glutamine-rich	Q8WU20_base	sp|P23246|SFPQ_HUMAN	sp|P23246|SFPQ_HUMAN	2.282|2.211|2.370	6.863	2.288	3	1.949|2.084|2.182	0	0	0	0	0	-14.562	1.105	0.862
Neutral alpha-glucosidase AB	Q8WU20_base	sp|Q14697|GANAB_HUMAN	sp|Q14697|GANAB_HUMAN	4.550|4.745|4.666	13.962	4.654	3	4.314|4.174|4.151	0	0	0	0	0	-14.074	1.105	0.866
Bifunctional 3'-phosphoadenosine 5'-phosphosulfate synthase 2	Q8WU20_base	sp|O95340|PAPS2_HUMAN	sp|O95340|PAPS2_HUMAN	2.756|2.787|2.736	8.279	2.76	3	2.530|2.537|2.429	0	0	0	0	0	-13.49	1.105	0.869
Glucose-6-phosphate 1-dehydrogenase	Q8WU20_base	sp|P11413|G6PD_HUMAN	sp|P11413|G6PD_HUMAN	6.273|6.334|6.558	19.165	6.388	3	5.977|5.577|5.807	0	0	0	0	0	-13.916	1.104	0.864
Actin, cytoplasmic 1	Q8WU20_base	sp|P60709|ACTB_HUMAN	sp|P60709|ACTB_HUMAN	45.656|47.991|47.936	141.583	47.194	3	40.088|43.797|44.484	0	0	0	0	0	-14.548	1.104	0.867
Serine/threonine-protein phosphatase 6 regulatory subunit 3	Q8WU20_base	sp|Q5H9R7|PP6R3_HUMAN	sp|Q5H9R7|PP6R3_HUMAN	0.587|0.495|0.511	1.593	0.531	3	0.484|0.497|0.463	0.001	0.004	0.001	0.004	0.001	-15.375	1.104	0.802
Voltage-dependent anion-selective channel protein 3	Q8WU20_base	sp|Q9Y277|VDAC3_HUMAN	sp|Q9Y277|VDAC3_HUMAN	0.758|1.023|0.794	2.575	0.858	3	0.753|0.845|0.740	0.003	0.009	0.003	0.009	0.003	-15.581	1.104	0.794
Protein RCC2	Q8WU20_base	sp|Q9P258|RCC2_HUMAN	sp|Q9P258|RCC2_HUMAN	1.785|1.771|1.698	5.254	1.751	3	1.572|1.623|1.569	0	0	0	0	0	-14.448	1.103	0.866
UV excision repair protein RAD23 homolog B	Q8WU20_base	sp|P54727|RD23B_HUMAN	sp|P54727|RD23B_HUMAN	0.965|0.911|0.867	2.743	0.914	3	0.858|0.778|0.854	0	0	0	0	0	-15.092	1.103	0.846
Carnitine O-acetyltransferase	Q8WU20_base	sp|P43155|CACP_HUMAN	sp|P43155|CACP_HUMAN	0.345|0.337|0.329	1.012	0.337	3	0.336|0.298|0.287	0	0	0	0	0	-14.999	1.102	0.89
Exportin-T	Q8WU20_base	sp|O43592|XPOT_HUMAN	sp|O43592|XPOT_HUMAN	1.032|0.886|0.852	2.771	0.924	3	0.707|0.914|0.912	0	0	0	0	0	-15.572	1.102	0.898
Amino acid transporter heavy chain SLC3A2	Q8WU20_base	sp|P08195|4F2_HUMAN	sp|P08195|4F2_HUMAN	2.178|2.208|2.345	6.73	2.243	3	2.034|2.044|2.030	0	0	0	0	0	-14.431	1.102	0.854
Serine/threonine-protein kinase PAK 2	Q8WU20_base	sp|Q13177|PAK2_HUMAN	sp|Q13177|PAK2_HUMAN	2.056|1.925|2.023	6.004	2.001	3	1.869|1.890|1.697	0	0	0	0	0	-14.864	1.102	0.869
Dolichyl-diphosphooligosaccharide--protein glycosyltransferase subunit DAD1	Q8WU20_base	sp|P61803|DAD1_HUMAN	sp|P61803|DAD1_HUMAN	0.817|0.764|0.897	2.479	0.826	3	0.813|0.758|0.686	0	0	0	0	0	-15.547	1.101	0.873
Serine/threonine-protein phosphatase 6 regulatory ankyrin repeat subunit B	Q8WU20_base	sp|Q8N8A2|ANR44_HUMAN	sp|Q8N8A2|ANR44_HUMAN	0.114|0.454|0.410	0.978	0.326	3	0.325|0.297|0.270	0.015	0.044	0.015	0.044	0.015	-15.581	1.1	0.736
X-ray repair cross-complementing protein 6	Q8WU20_base	sp|P12956|XRCC6_HUMAN	sp|P12956|XRCC6_HUMAN	4.428|4.368|4.327	13.123	4.374	3	3.936|4.049|3.959	0	0	0	0	0	-13.818	1.099	0.872
Branched-chain-amino-acid aminotransferase, cytosolic	Q8WU20_base	sp|P54687|BCAT1_HUMAN	sp|P54687|BCAT1_HUMAN	1.094|1.042|1.136	3.272	1.091	3	1.001|0.968|1.009	0	0	0	0	0	-14.975	1.099	0.859
Integrin-linked protein kinase	Q8WU20_base	sp|Q13418|ILK_HUMAN	sp|Q13418|ILK_HUMAN	1.307|1.123|1.352	3.782	1.261	3	0.994|1.266|1.201	0	0	0	0	0	-15.581	1.098	0.897
Ribosomal protein uL24-like	Q8WU20_base	sp|Q9UNX3|RL26L_HUMAN	sp|Q9UNX3|RL26L_HUMAN	0.204|0.257|0.269	0.73	0.243	3	0.205|0.244|0.217	0	0	0	0	0	-15.581	1.098	0.868
RRP12-like protein	Q8WU20_base	sp|Q5JTH9|RRP12_HUMAN	sp|Q5JTH9|RRP12_HUMAN	1.064|1.090|0.526	2.679	0.893	3	0.787|0.788|0.870	0.029	0.044	0.029	0.044	0.029	-15.581	1.097	0.702
Flap endonuclease 1	Q8WU20_base	sp|P39748|FEN1_HUMAN	sp|P39748|FEN1_HUMAN	1.388|1.407|1.499	4.294	1.431	3	1.263|1.371|1.283	0	0	0	0	0	-14.615	1.097	0.856
14-3-3 protein eta	Q8WU20_base	sp|Q04917|1433F_HUMAN	sp|Q04917|1433F_HUMAN	1.558|1.468|1.663	4.689	1.563	3	1.364|1.501|1.414	0	0	0	0	0	-15.357	1.097	0.844
Leucine--tRNA ligase, cytoplasmic	Q8WU20_base	sp|Q9P2J5|SYLC_HUMAN	sp|Q9P2J5|SYLC_HUMAN	3.083|3.109|2.975	9.168	3.056	3	2.835|2.815|2.710	0	0	0	0	0	-14.485	1.097	0.87
Actin-related protein 2/3 complex subunit 3	Q8WU20_base	sp|O15145|ARPC3_HUMAN	sp|O15145|ARPC3_HUMAN	1.768|1.772|1.753	5.292	1.764	3	1.618|1.650|1.562	0	0	0	0	0	-13.732	1.096	0.875
A-kinase anchor protein 8-like	Q8WU20_base	sp|Q9ULX6|AKP8L_HUMAN	sp|Q9ULX6|AKP8L_HUMAN	1.505|1.488|1.443	4.435	1.478	3	1.223|1.392|1.441	0	0	0	0	0	-15.127	1.096	0.894
Zinc finger RNA-binding protein	Q8WU20_base	sp|Q96KR1|ZFR_HUMAN	sp|Q96KR1|ZFR_HUMAN	0.970|1.022|1.050	3.042	1.014	3	0.905|0.989|0.887	0	0	0	0	0	-15.104	1.095	0.868
GTPase NRas	Q8WU20_base	sp|P01111|RASN_HUMAN	sp|P01111|RASN_HUMAN	0.873|0.840|0.848	2.561	0.854	3	0.758|0.822|0.761	0	0	0	0	0	-14.176	1.095	0.871
AP-3 complex subunit delta	Q8WU20_base	tr|A0A8V8TQW4|A0A8V8TQW4_HUMAN	tr|A0A8V8TQW4|A0A8V8TQW4_HUMAN	1.073|1.047|1.014	3.134	1.045	3	1.001|0.863|1.005	0	0	0	0	0	-15.208	1.095	0.894
Gamma-taxilin	Q8WU20_base	sp|Q9NUQ3|TXLNG_HUMAN	sp|Q9NUQ3|TXLNG_HUMAN	0.178|0.134|0.148	0.46	0.153	3	.|0.132|0.149	0	0	0	0	0	-15.581	1.095	0.884
Histone H4	Q8WU20_base	sp|P62805|H4_HUMAN	sp|P62805|H4_HUMAN	5.573|5.618|5.779	16.97	5.657	3	4.989|4.978|5.573	0	0	0	0	0	-14.583	1.094	0.883
Prolyl 3-hydroxylase 1	Q8WU20_base	sp|Q32P28|P3H1_HUMAN	sp|Q32P28|P3H1_HUMAN	0.779|0.982|0.852	2.613	0.871	3	0.778|0.851|0.763	0.001	0.003	0.001	0.003	0.001	-15.581	1.094	0.805
Heterogeneous nuclear ribonucleoproteins A2/B1	Q8WU20_base	sp|P22626|ROA2_HUMAN	sp|P22626|ROA2_HUMAN	6.331|6.491|6.433	19.254	6.418	3	5.748|5.838|6.015	0	0	0	0	0	-14.109	1.094	0.874
Ubiquitin-conjugating enzyme E2 Z	Q8WU20_base	sp|Q9H832|UBE2Z_HUMAN	sp|Q9H832|UBE2Z_HUMAN	0.664|0.712|0.677	2.052	0.684	3	0.672|0.562|0.648	0	0	0	0	0	-15.285	1.093	0.895
Dolichyl-diphosphooligosaccharide--protein glycosyltransferase subunit 2	Q8WU20_base	sp|P04844|RPN2_HUMAN	sp|P04844|RPN2_HUMAN	2.840|3.071|2.891	8.801	2.934	3	2.745|2.657|2.658	0	0	0	0	0	-14.798	1.092	0.86
Phosphoglycerate kinase 1	Q8WU20_base	sp|P00558|PGK1_HUMAN	sp|P00558|PGK1_HUMAN	2.620|2.928|2.877	8.425	2.808	3	2.418|2.660|2.643	0	0	0	0	0	-15.492	1.092	0.861
Transgelin	Q8WU20_base	sp|Q01995|TAGL_HUMAN	sp|Q01995|TAGL_HUMAN	4.907|3.670|5.021	13.597	4.532	3	3.731|4.645|4.126	0	0	0	0	0	-15.581	1.092	0.882
SHC-transforming protein 1	Q8WU20_base	sp|P29353|SHC1_HUMAN	sp|P29353|SHC1_HUMAN	0.669|0.586|0.632	1.887	0.629	3	0.611|0.584|0.536	0	0	0	0	0	-15.536	1.091	0.868
Protein transport protein Sec61 subunit alpha isoform 1	Q8WU20_base	sp|P61619|S61A1_HUMAN	sp|P61619|S61A1_HUMAN	1.955|1.945|1.952	5.852	1.951	3	1.839|1.738|1.787	0	0	0	0	0	-13.768	1.091	0.878
14-3-3 protein zeta/delta	Q8WU20_base	sp|P63104|1433Z_HUMAN	sp|P63104|1433Z_HUMAN	5.706|5.609|5.635	16.951	5.65	3	5.131|5.291|5.122	0	0	0	0	0	-13.979	1.091	0.877
La-related protein 1	Q8WU20_base	sp|Q6PKG0|LARP1_HUMAN	sp|Q6PKG0|LARP1_HUMAN	1.495|1.433|1.331	4.259	1.42	3	1.312|1.304|1.288	0	0	0	0	0	-15.452	1.091	0.855
Adenylosuccinate synthetase isozyme 2	Q8WU20_base	sp|P30520|PURA2_HUMAN	sp|P30520|PURA2_HUMAN	0.797|0.665|0.709	2.171	0.724	3	0.704|0.634|0.655	0	0.001	0	0.001	0	-15.58	1.09	0.819
STE20-like serine/threonine-protein kinase	Q8WU20_base	sp|Q9H2G2|SLK_HUMAN	sp|Q9H2G2|SLK_HUMAN	0.936|1.123|0.890	2.949	0.983	3	0.900|1.014|0.804	0	0	0	0	0	-15.581	1.09	0.881
Supervillin	Q8WU20_base	sp|O95425|SVIL_HUMAN	sp|O95425|SVIL_HUMAN	0.100|0.078|0.084	0.262	0.087	3	0.077|0.083|.	0	0	0	0	0	-15.581	1.089	0.901
RNA-binding protein 39	Q8WU20_base	sp|Q14498|RBM39_HUMAN	sp|Q14498|RBM39_HUMAN	1.888|1.625|1.957	5.47	1.823	3	1.682|1.661|1.684	0	0	0	0	0	-15.581	1.088	0.842
Solute carrier family 25 member 3	Q8WU20_base	sp|Q00325|S25A3_HUMAN	sp|Q00325|S25A3_HUMAN	3.085|3.034|2.949	9.069	3.023	3	2.938|2.841|2.570	0	0	0	0	0	-15.033	1.088	0.889
Eukaryotic translation initiation factor 4 gamma 1	Q8WU20_base	tr|E9PGM1|E9PGM1_HUMAN	tr|E9PGM1|E9PGM1_HUMAN	0.412|0.435|0.387	1.234	0.411	3	0.383|0.368|0.384	0	0	0	0	0	-15.435	1.088	0.855
CTTNBP2 N-terminal-like protein	Q8WU20_base	sp|Q9P2B4|CT2NL_HUMAN	sp|Q9P2B4|CT2NL_HUMAN	0.267|.|.	0.689	0.23	3	.|.|.	0.01	0.029	0.01	0.029	0.01	-16.023	1.088	0.778
Sorting nexin-6	Q8WU20_base	sp|Q9UNH7|SNX6_HUMAN	sp|Q9UNH7|SNX6_HUMAN	0.715|0.666|0.870	2.251	0.75	3	0.660|0.795|0.628	0	0	0	0	0	-15.581	1.087	0.882
Replication factor C subunit 2	Q8WU20_base	sp|P35250|RFC2_HUMAN	sp|P35250|RFC2_HUMAN	0.679|0.642|0.554	1.875	0.625	3	0.635|0.558|0.538	0	0	0	0	0	-15.581	1.086	0.879
Ras GTPase-activating protein-binding protein 1	Q8WU20_base	sp|Q13283|G3BP1_HUMAN	sp|Q13283|G3BP1_HUMAN	1.441|1.390|1.583	4.414	1.471	3	1.248|1.397|1.426	0	0	0	0	0	-15.482	1.086	0.87
Guanine nucleotide-binding protein G(I)/G(S)/G(T) subunit beta-2	Q8WU20_base	sp|P62879|GBB2_HUMAN	sp|P62879|GBB2_HUMAN	0.631|0.601|0.597	1.83	0.61	3	0.604|0.571|0.514	0	0	0	0	0	-15.152	1.086	0.893
Heat shock 70 kDa protein 4	Q8WU20_base	sp|P34932|HSP74_HUMAN	sp|P34932|HSP74_HUMAN	3.132|3.247|3.130	9.509	3.17	3	2.887|2.831|3.055	0	0	0	0	0	-14.388	1.085	0.876
Centromere protein F	Q8WU20_base	sp|P49454|CENPF_HUMAN	sp|P49454|CENPF_HUMAN	0.944|0.749|0.897	2.589	0.863	3	0.764|0.755|0.873	0	0	0	0	0	-15.581	1.085	0.871
Copine-1	Q8WU20_base	sp|Q99829|CPNE1_HUMAN	sp|Q99829|CPNE1_HUMAN	1.421|1.404|1.327	4.152	1.384	3	1.215|1.344|1.272	0	0	0	0	0	-15.197	1.084	0.873
WD40 repeat-containing protein SMU1	Q8WU20_base	sp|Q2TAY7|SMU1_HUMAN	sp|Q2TAY7|SMU1_HUMAN	0.564|0.570|0.542	1.676	0.559	3	0.544|0.521|0.484	0	0	0	0	0	-15.058	1.083	0.882
Bifunctional phosphoribosylaminoimidazole carboxylase/phosphoribosylaminoimidazole succinocarboxamide synthetase	Q8WU20_base	sp|P22234|PUR6_HUMAN	sp|P22234|PUR6_HUMAN	2.062|2.012|1.962	6.035	2.012	3	1.810|1.928|1.836	0	0	0	0	0	-14.823	1.083	0.876
Transforming protein RhoA	Q8WU20_base	sp|P61586|RHOA_HUMAN	sp|P61586|RHOA_HUMAN	1.786|1.553|1.718	5.057	1.686	3	1.530|1.589|1.555	0	0	0	0	0	-15.581	1.082	0.857
Mini-chromosome maintenance complex-binding protein	Q8WU20_base	sp|Q9BTE3|MCMBP_HUMAN	sp|Q9BTE3|MCMBP_HUMAN	0.291|0.301|0.253	0.845	0.282	3	0.252|0.243|0.288	0	0	0	0	0	-15.581	1.082	0.888
DnaJ homolog subfamily C member 7	Q8WU20_base	sp|Q99615|DNJC7_HUMAN	sp|Q99615|DNJC7_HUMAN	1.194|1.171|1.158	3.523	1.174	3	1.056|1.188|1.021	0	0	0	0	0	-15.09	1.081	0.898
Tubulin beta chain	Q8WU20_base	sp|P07437|TBB5_HUMAN	sp|P07437|TBB5_HUMAN	18.052|18.017|18.358	54.427	18.142	3	17.036|16.768|16.540	0	0	0	0	0	-14.299	1.081	0.883
Serine/threonine-protein phosphatase 5	Q8WU20_base	sp|P53041|PPP5_HUMAN	sp|P53041|PPP5_HUMAN	0.594|0.464|0.544	1.603	0.534	3	0.411|0.563|0.521	0	0	0	0	0	-15.581	1.081	0.905
Proteasome inhibitor PI31 subunit	Q8WU20_base	sp|Q92530|PSMF1_HUMAN	sp|Q92530|PSMF1_HUMAN	1.095|1.084|1.118	3.297	1.099	3	1.072|1.036|0.945	0	0	0	0	0	-14.842	1.081	0.89
Proliferation-associated protein 2G4	Q8WU20_base	sp|Q9UQ80|PA2G4_HUMAN	sp|Q9UQ80|PA2G4_HUMAN	0.362|0.338|0.357	1.056	0.352	3	0.332|0.400|0.260	0	0	0	0	0	-15.56	1.08	0.918
Serine hydroxymethyltransferase, mitochondrial	Q8WU20_base	sp|P34897|GLYM_HUMAN	sp|P34897|GLYM_HUMAN	1.016|1.247|1.275	3.538	1.179	3	0.964|1.102|1.230	0	0	0	0	0	-15.581	1.079	0.897
26S proteasome regulatory subunit 10B	Q8WU20_base	sp|P62333|PRS10_HUMAN	sp|P62333|PRS10_HUMAN	1.517|1.599|1.626	4.742	1.581	3	1.441|1.434|1.525	0	0	0	0	0	-15.29	1.078	0.876
DNA replication licensing factor MCM7	Q8WU20_base	sp|P33993|MCM7_HUMAN	sp|P33993|MCM7_HUMAN	2.675|2.676|2.715	8.066	2.689	3	2.577|2.538|2.369	0	0	0	0	0	-14.328	1.078	0.885
ENAH actin regulator	Q8WU20_base	tr|A0A0U1RRM6|A0A0U1RRM6_HUMAN	tr|A0A0U1RRM6|A0A0U1RRM6_HUMAN	1.289|1.218|1.341	3.849	1.283	3	1.171|1.254|1.147	0	0	0	0	0	-15.443	1.078	0.868
Fructose-bisphosphate aldolase A	Q8WU20_base	sp|P04075|ALDOA_HUMAN	sp|P04075|ALDOA_HUMAN	10.684|10.317|10.796	31.797	10.599	3	10.225|9.674|9.648	0	0	0	0	0	-15.026	1.077	0.882
DNA replication licensing factor MCM4	Q8WU20_base	sp|P33991|MCM4_HUMAN	sp|P33991|MCM4_HUMAN	2.581|2.571|2.688	7.84	2.613	3	2.414|2.443|2.419	0	0	0	0	0	-14.722	1.077	0.879
Guanine nucleotide-binding protein G(I)/G(S)/G(T) subunit beta-1	Q8WU20_base	sp|P62873|GBB1_HUMAN	sp|P62873|GBB1_HUMAN	2.948|2.738|2.753	8.438	2.813	3	2.795|2.592|2.457	0	0	0	0	0	-15.176	1.077	0.88
Translation initiation factor eIF-2B subunit beta	Q8WU20_base	sp|P49770|EI2BB_HUMAN	sp|P49770|EI2BB_HUMAN	0.391|0.320|0.445	1.156	0.385	3	0.351|0.368|0.356	0.009	0.027	0.009	0.027	0.009	-15.581	1.076	0.78
Biliverdin reductase A	Q8WU20_base	sp|P53004|BIEA_HUMAN	sp|P53004|BIEA_HUMAN	0.883|0.867|0.849	2.599	0.866	3	0.897|0.780|0.746	0	0	0	0	0	-15.351	1.076	0.905
Aspartate aminotransferase, mitochondrial	Q8WU20_base	sp|P00505|AATM_HUMAN	sp|P00505|AATM_HUMAN	.|.|0.202	0.624	0.208	3	0.186|.|0.201	0	0	0	0	0	-15.483	1.075	0.952
Small ribosomal subunit protein uS7	Q8WU20_base	sp|P46782|RS5_HUMAN	sp|P46782|RS5_HUMAN	1.323|1.374|2.540	5.238	1.746	3	1.638|1.575|1.662	0.015	0.044	0.015	0.044	0.015	-15.581	1.075	0.767
Protein disulfide-isomerase TMX3	Q8WU20_base	sp|Q96JJ7|TMX3_HUMAN	sp|Q96JJ7|TMX3_HUMAN	1.364|1.367|1.349	4.081	1.36	3	1.289|1.224|1.285	0	0	0	0	0	-14.539	1.075	0.887
Sorting nexin-3	Q8WU20_base	sp|O60493|SNX3_HUMAN	sp|O60493|SNX3_HUMAN	1.331|1.231|1.198	3.76	1.253	3	1.175|1.161|1.165	0	0	0	0	0	-15.402	1.074	0.862
Transaldolase	Q8WU20_base	sp|P37837|TALDO_HUMAN	sp|P37837|TALDO_HUMAN	2.004|2.214|2.546	6.764	2.255	3	1.981|2.101|2.221	0	0.001	0	0.001	0	-15.581	1.074	0.819
F-actin-capping protein subunit alpha-1	Q8WU20_base	sp|P52907|CAZA1_HUMAN	sp|P52907|CAZA1_HUMAN	1.822|1.673|1.696	5.191	1.73	3	1.621|1.601|1.609	0	0	0	0	0	-15.209	1.074	0.867
Coatomer subunit gamma-1	Q8WU20_base	sp|Q9Y678|COPG1_HUMAN	sp|Q9Y678|COPG1_HUMAN	2.414|2.696|2.559	7.669	2.556	3	2.483|2.396|2.271	0	0	0	0	0	-15.537	1.073	0.866
Fructose-bisphosphate aldolase C	Q8WU20_base	sp|P09972|ALDOC_HUMAN	sp|P09972|ALDOC_HUMAN	0.601|0.515|0.595	1.711	0.57	3	0.540|0.568|0.490	0	0	0	0	0	-15.581	1.073	0.884
Caveolin-1	Q8WU20_base	sp|Q03135|CAV1_HUMAN	sp|Q03135|CAV1_HUMAN	1.452|1.564|1.388	4.404	1.468	3	1.202|1.442|1.477	0	0	0	0	0	-15.569	1.073	0.903
Nucleosome assembly protein 1-like 4	Q8WU20_base	sp|Q99733|NP1L4_HUMAN	sp|Q99733|NP1L4_HUMAN	0.264|0.217|0.198	0.679	0.226	3	.|.|.	0.015	0.044	0.015	0.044	0.015	-15.581	1.073	0.766
E3 ubiquitin-protein ligase UBR5	Q8WU20_base	sp|O95071|UBR5_HUMAN	sp|O95071|UBR5_HUMAN	.|0.105|0.107	0.423	0.141	3	0.148|0.116|.	0	0	0	0	0	-15.581	1.073	0.951
Protein Niban 1	Q8WU20_base	sp|Q9BZQ8|NIBA1_HUMAN	sp|Q9BZQ8|NIBA1_HUMAN	3.099|2.673|2.687	8.46	2.82	3	2.773|2.624|2.505	0	0	0	0	0	-15.518	1.072	0.836
4-trimethylaminobutyraldehyde dehydrogenase	Q8WU20_base	sp|P49189|AL9A1_HUMAN	sp|P49189|AL9A1_HUMAN	1.164|1.116|1.118	3.398	1.133	3	1.053|1.196|0.938	0	0	0	0	0	-15.43	1.072	0.912
Aminoacyl tRNA synthase complex-interacting multifunctional protein 1	Q8WU20_base	sp|Q12904|AIMP1_HUMAN	sp|Q12904|AIMP1_HUMAN	1.630|1.502|1.621	4.753	1.584	3	1.503|1.605|1.342	0	0	0	0	0	-15.56	1.071	0.902
Acidic leucine-rich nuclear phosphoprotein 32 family member B	Q8WU20_base	sp|Q92688|AN32B_HUMAN	sp|Q92688|AN32B_HUMAN	0.670|0.730|0.653	2.052	0.684	3	0.624|0.684|0.610	0	0	0	0	0	-15.486	1.071	0.869
Proton-coupled zinc antiporter SLC30A1	Q8WU20_base	sp|Q9Y6M5|ZNT1_HUMAN	sp|Q9Y6M5|ZNT1_HUMAN	0.736|0.697|0.710	2.142	0.714	3	0.651|0.736|0.618	0	0	0	0	0	-15.402	1.071	0.904
cAMP-dependent protein kinase type II-alpha regulatory subunit	Q8WU20_base	sp|P13861|KAP2_HUMAN	sp|P13861|KAP2_HUMAN	0.754|0.651|0.689	2.094	0.698	3	0.647|0.661|0.648	0	0	0	0	0	-15.581	1.071	0.851
Vasodilator-stimulated phosphoprotein	Q8WU20_base	sp|P50552|VASP_HUMAN	sp|P50552|VASP_HUMAN	2.794|2.690|2.794	8.279	2.76	3	2.557|2.600|2.574	0	0	0	0	0	-15.113	1.071	0.886
Casein kinase II subunit alpha	Q8WU20_base	sp|P68400|CSK21_HUMAN	sp|P68400|CSK21_HUMAN	0.480|0.496|0.489	1.465	0.488	3	0.407|0.463|0.502	0	0	0	0	0	-15.408	1.071	0.909
Glutamine--fructose-6-phosphate aminotransferase [isomerizing] 1	Q8WU20_base	sp|Q06210|GFPT1_HUMAN	sp|Q06210|GFPT1_HUMAN	1.880|1.879|1.876	5.635	1.878	3	1.598|1.866|1.807	0	0	0	0	0	-15.07	1.071	0.903
Filaggrin-2	Q8WU20_base	sp|Q5D862|FILA2_HUMAN	sp|Q5D862|FILA2_HUMAN	0.444|0.477|0.232	1.153	0.384	3	0.293|0.417|0.380	0	0	0	0	0	-15.581	1.07	0.89
Ras-related protein Rab-10	Q8WU20_base	sp|P61026|RAB10_HUMAN	sp|P61026|RAB10_HUMAN	3.062|2.979|3.040	9.081	3.027	3	2.783|2.844|2.859	0	0	0	0	0	-14.897	1.07	0.888
Heterochromatin protein 1-binding protein 3	Q8WU20_base	sp|Q5SSJ5|HP1B3_HUMAN	sp|Q5SSJ5|HP1B3_HUMAN	1.076|1.262|1.252	3.59	1.197	3	1.061|1.098|1.201	0	0	0	0	0	-15.581	1.07	0.875
Nesprin-2	Q8WU20_base	sp|Q8WXH0|SYNE2_HUMAN	sp|Q8WXH0|SYNE2_HUMAN	0.395|0.343|0.292	1.029	0.343	3	0.332|0.307|0.324	0.003	0.009	0.003	0.009	0.003	-15.581	1.07	0.793
T-complex protein 1 subunit epsilon	Q8WU20_base	sp|P48643|TCPE_HUMAN	sp|P48643|TCPE_HUMAN	2.720|2.720|2.715	8.155	2.718	3	2.412|2.607|2.618	0	0	0	0	0	-14.503	1.069	0.891
Ras-related protein Rab-5A	Q8WU20_base	sp|P20339|RAB5A_HUMAN	sp|P20339|RAB5A_HUMAN	0.140|0.144|0.148	0.432	0.144	3	0.125|0.150|0.130	0	0	0	0	0	-15.48	1.069	0.906
Dynactin subunit 2	Q8WU20_base	sp|Q13561|DCTN2_HUMAN	sp|Q13561|DCTN2_HUMAN	0.777|0.730|0.704	2.211	0.737	3	0.704|0.677|0.688	0	0	0	0	0	-15.477	1.069	0.869
Aconitate hydratase, mitochondrial	Q8WU20_base	sp|Q99798|ACON_HUMAN	sp|Q99798|ACON_HUMAN	1.249|1.203|1.317	3.769	1.256	3	1.164|1.225|1.140	0	0	0	0	0	-15.444	1.069	0.873
Signal transducing adapter molecule 1	Q8WU20_base	sp|Q92783|STAM1_HUMAN	sp|Q92783|STAM1_HUMAN	0.457|0.473|0.416	1.346	0.449	3	0.448|0.463|0.356	0	0	0	0	0	-15.581	1.069	0.911
Glutaminase kidney isoform, mitochondrial	Q8WU20_base	sp|O94925|GLSK_HUMAN	sp|O94925|GLSK_HUMAN	2.736|2.758|3.051	8.545	2.848	3	2.720|2.595|2.692	0	0	0	0	0	-15.42	1.068	0.861
Elongation factor 1-alpha 2	Q8WU20_base	sp|Q05639|EF1A2_HUMAN	sp|Q05639|EF1A2_HUMAN	0.592|0.704|0.507	1.802	0.601	3	0.556|0.582|0.550	0.015	0.044	0.015	0.044	0.015	-15.581	1.068	0.765
Collagen alpha-2(I) chain	Q8WU20_base	sp|P08123|CO1A2_HUMAN	sp|P08123|CO1A2_HUMAN	0.520|0.618|0.524	1.661	0.554	3	0.673|0.556|0.373	0	0	0	0	0	-15.581	1.068	0.913
Dynamin-like 120 kDa protein, mitochondrial	Q8WU20_base	sp|O60313|OPA1_HUMAN	sp|O60313|OPA1_HUMAN	0.606|0.573|0.625	1.804	0.601	3	0.519|0.593|0.581	0	0	0	0	0	-15.537	1.067	0.893
Protein O-GlcNAcase	Q8WU20_base	sp|O60502|OGA_HUMAN	sp|O60502|OGA_HUMAN	0.798|0.803|0.756	2.357	0.786	3	0.755|0.743|0.711	0	0	0	0	0	-15.399	1.067	0.885
DNA replication licensing factor MCM2	Q8WU20_base	sp|P49736|MCM2_HUMAN	sp|P49736|MCM2_HUMAN	2.161|2.195|2.292	6.648	2.216	3	2.040|2.183|2.010	0	0	0	0	0	-15.176	1.067	0.882
Ubiquitin-conjugating enzyme E2 L3	Q8WU20_base	sp|P68036|UB2L3_HUMAN	sp|P68036|UB2L3_HUMAN	1.457|1.361|1.375	4.193	1.398	3	1.348|1.364|1.223	0	0	0	0	0	-15.278	1.067	0.884
ELAV-like protein 1	Q8WU20_base	sp|Q15717|ELAV1_HUMAN	sp|Q15717|ELAV1_HUMAN	2.749|2.725|2.683	8.156	2.719	3	2.499|2.555|2.590	0	0	0	0	0	-14.906	1.067	0.89
Serine/threonine-protein kinase PAK 4	Q8WU20_base	sp|O96013|PAK4_HUMAN	sp|O96013|PAK4_HUMAN	0.289|0.236|0.294	0.818	0.273	3	0.275|0.252|0.242	0	0	0	0	0	-15.581	1.066	0.868
Poly(rC)-binding protein 2	Q8WU20_base	sp|Q15366|PCBP2_HUMAN	sp|Q15366|PCBP2_HUMAN	2.014|2.057|2.078	6.149	2.05	3	1.899|1.998|1.874	0	0	0	0	0	-15.04	1.066	0.89
YTH domain-containing family protein 3	Q8WU20_base	sp|Q7Z739|YTHD3_HUMAN	sp|Q7Z739|YTHD3_HUMAN	0.567|0.492|0.566	1.625	0.542	3	0.574|0.477|0.479	0	0	0	0	0	-15.581	1.066	0.902
Rho-associated protein kinase 1	Q8WU20_base	sp|Q13464|ROCK1_HUMAN	sp|Q13464|ROCK1_HUMAN	0.144|0.136|0.157	0.437	0.146	3	0.139|0.141|0.131	0	0	0	0	0	-15.581	1.065	0.856
Matrin-3	Q8WU20_base	sp|P43243|MATR3_HUMAN	sp|P43243|MATR3_HUMAN	3.973|4.053|4.020	12.046	4.015	3	3.731|3.815|3.765	0	0	0	0	0	-14.886	1.065	0.892
Host cell factor 1	Q8WU20_base	sp|P51610|HCFC1_HUMAN	sp|P51610|HCFC1_HUMAN	0.959|0.879|0.901	2.74	0.913	3	0.865|0.804|0.910	0	0	0	0	0	-15.476	1.064	0.885
60S ribosomal export protein NMD3	Q8WU20_base	sp|Q96D46|NMD3_HUMAN	sp|Q96D46|NMD3_HUMAN	0.850|0.726|0.744	2.319	0.773	3	0.704|0.709|0.769	0	0	0	0	0	-15.581	1.064	0.842
Proteasome subunit alpha type-5	Q8WU20_base	sp|P28066|PSA5_HUMAN	sp|P28066|PSA5_HUMAN	0.900|0.936|0.834	2.669	0.89	3	0.824|0.885|0.801	0	0	0	0	0	-15.581	1.064	0.873
Dihydrofolate reductase	Q8WU20_base	sp|P00374|DYR_HUMAN	sp|P00374|DYR_HUMAN	0.706|0.734|0.730	2.17	0.723	3	0.697|0.647|0.699	0	0	0	0	0	-15.247	1.063	0.891
Eukaryotic peptide chain release factor subunit 1	Q8WU20_base	sp|P62495|ERF1_HUMAN	sp|P62495|ERF1_HUMAN	2.145|2.124|1.874	6.143	2.048	3	1.651|1.996|2.167	0	0	0	0	0	-15.581	1.063	0.911
Fermitin family homolog 2	Q8WU20_base	sp|Q96AC1|FERM2_HUMAN	sp|Q96AC1|FERM2_HUMAN	2.001|2.054|2.162	6.217	2.072	3	1.910|1.970|1.968	0	0	0	0	0	-15.409	1.063	0.879
Nuclear pore complex protein Nup155	Q8WU20_base	sp|O75694|NU155_HUMAN	sp|O75694|NU155_HUMAN	1.632|1.636|1.619	4.888	1.629	3	1.479|1.536|1.589	0	0	0	0	0	-14.837	1.062	0.894
Cartilage-associated protein	Q8WU20_base	sp|O75718|CRTAP_HUMAN	sp|O75718|CRTAP_HUMAN	1.006|0.949|0.992	2.948	0.983	3	1.198|0.833|0.795	0	0	0	0	0	-15.571	1.062	0.921
Flavin reductase (NADPH)	Q8WU20_base	sp|P30043|BLVRB_HUMAN	sp|P30043|BLVRB_HUMAN	1.161|1.209|1.196	3.566	1.189	3	1.185|1.076|1.101	0	0	0	0	0	-15.248	1.062	0.891
Uridine 5'-monophosphate synthase	Q8WU20_base	sp|P11172|UMPS_HUMAN	sp|P11172|UMPS_HUMAN	1.152|1.181|1.216	3.549	1.183	3	1.173|1.182|0.998	0	0	0	0	0	-15.49	1.061	0.909
Plasma membrane calcium-transporting ATPase 1	Q8WU20_base	sp|P20020|AT2B1_HUMAN	sp|P20020|AT2B1_HUMAN	0.527|0.445|0.548	1.52	0.507	3	0.658|0.346|0.479	0	0	0	0	0	-15.581	1.061	0.898
Ras-related protein Rab-11A	Q8WU20_base	sp|P62491|RB11A_HUMAN	sp|P62491|RB11A_HUMAN	0.819|0.592|0.811	2.222	0.741	3	0.561|0.783|0.775	0	0	0	0	0	-15.581	1.061	0.908
Argininosuccinate lyase	Q8WU20_base	sp|P04424|ARLY_HUMAN	sp|P04424|ARLY_HUMAN	0.476|0.474|0.274	1.224	0.408	3	0.339|0.391|0.430	0	0	0	0	0	-15.581	1.06	0.878
Histone H2AX	Q8WU20_base	sp|P16104|H2AX_HUMAN	sp|P16104|H2AX_HUMAN	2.650|2.735|2.780	8.165	2.722	3	2.466|2.552|2.690	0	0	0	0	0	-15.328	1.06	0.891
Twinfilin-2	Q8WU20_base	sp|Q6IBS0|TWF2_HUMAN	sp|Q6IBS0|TWF2_HUMAN	0.506|0.528|0.570	1.604	0.535	3	0.515|0.520|0.478	0	0	0	0	0	-15.579	1.06	0.867
Aminoacyl tRNA synthase complex-interacting multifunctional protein 2	Q8WU20_base	sp|Q13155|AIMP2_HUMAN	sp|Q13155|AIMP2_HUMAN	1.050|1.076|1.115	3.241	1.08	3	1.004|1.090|0.971	0	0	0	0	0	-15.414	1.059	0.892
Oxysterol-binding protein-related protein 3	Q8WU20_base	sp|Q9H4L5|OSBL3_HUMAN	sp|Q9H4L5|OSBL3_HUMAN	0.193|0.266|0.238	0.697	0.232	3	0.209|0.287|0.176	0	0	0	0	0	-15.581	1.059	0.914
Serine/threonine-protein kinase DCLK1	Q8WU20_base	sp|O15075|DCLK1_HUMAN	sp|O15075|DCLK1_HUMAN	1.343|1.157|1.213	3.712	1.237	3	1.257|1.170|1.084	0	0	0	0	0	-15.581	1.059	0.881
Tubulin alpha-4A chain	Q8WU20_base	sp|P68366|TBA4A_HUMAN	sp|P68366|TBA4A_HUMAN	2.664|2.329|2.690	7.682	2.561	3	2.497|2.382|2.374	0	0	0	0	0	-15.581	1.059	0.873
Ribosome biogenesis protein BRX1 homolog	Q8WU20_base	sp|Q8TDN6|BRX1_HUMAN	sp|Q8TDN6|BRX1_HUMAN	1.082|0.906|1.045	3.033	1.011	3	0.921|0.993|0.950	0	0	0	0	0	-15.581	1.059	0.865
Sodium bicarbonate cotransporter 3	Q8WU20_base	sp|Q9Y6M7|S4A7_HUMAN	sp|Q9Y6M7|S4A7_HUMAN	0.373|0.274|0.312	0.96	0.32	3	0.299|0.315|0.293	0.005	0.015	0.005	0.015	0.005	-15.581	1.059	0.788
Rho GTPase-activating protein 18	Q8WU20_base	sp|Q8N392|RHG18_HUMAN	sp|Q8N392|RHG18_HUMAN	0.911|0.820|0.741	2.472	0.824	3	0.694|0.780|0.874	0	0	0	0	0	-15.581	1.058	0.899
Lipase maturation factor 2	Q8WU20_base	sp|Q9BU23|LMF2_HUMAN	sp|Q9BU23|LMF2_HUMAN	0.490|0.523|0.508	1.521	0.507	3	0.488|0.468|0.482	0	0	0	0	0	-15.461	1.058	0.888
Phosphoribosyl pyrophosphate synthase-associated protein 2	Q8WU20_base	sp|O60256|KPRB_HUMAN	sp|O60256|KPRB_HUMAN	0.556|0.572|0.582	1.71	0.57	3	0.451|0.599|0.579	0	0	0	0	0	-15.549	1.058	0.918
Dolichyl-diphosphooligosaccharide--protein glycosyltransferase 48 kDa subunit	Q8WU20_base	sp|P39656|OST48_HUMAN	sp|P39656|OST48_HUMAN	1.895|1.766|1.726	5.388	1.796	3	1.722|1.604|1.773	0	0	0	0	0	-15.512	1.058	0.876
Protein arginine N-methyltransferase 5	Q8WU20_base	sp|O14744|ANM5_HUMAN	sp|O14744|ANM5_HUMAN	0.484|0.460|0.572	1.515	0.505	3	0.372|0.481|0.609	0	0	0	0	0	-15.581	1.058	0.916
Glyoxalase domain-containing protein 4	Q8WU20_base	sp|Q9HC38|GLOD4_HUMAN	sp|Q9HC38|GLOD4_HUMAN	0.356|0.328|0.291	0.975	0.325	3	0.308|0.297|0.317	0	0	0	0	0	-15.581	1.057	0.85
Polypyrimidine tract-binding protein 1	Q8WU20_base	sp|P26599|PTBP1_HUMAN	sp|P26599|PTBP1_HUMAN	4.290|4.115|4.284	12.689	4.23	3	3.941|4.092|3.978	0	0	0	0	0	-15.388	1.057	0.894
Myosin-10	Q8WU20_base	sp|P35580|MYH10_HUMAN	sp|P35580|MYH10_HUMAN	0.338|0.327|0.436	1.101	0.367	3	0.364|0.429|0.268	0	0	0	0	0	-15.581	1.057	0.911
Triosephosphate isomerase	Q8WU20_base	sp|P60174|TPIS_HUMAN	sp|P60174|TPIS_HUMAN	0.265|0.258|0.255	0.778	0.259	3	0.227|0.254|0.256	0	0	0	0	0	-15.338	1.057	0.901
Small ribosomal subunit protein eS12	Q8WU20_base	sp|P25398|RS12_HUMAN	sp|P25398|RS12_HUMAN	2.659|2.235|2.383	7.277	2.426	3	2.159|2.335|2.402	0	0	0	0	0	-15.581	1.056	0.852
Probable ATP-dependent RNA helicase DDX46	Q8WU20_base	sp|Q7L014|DDX46_HUMAN	sp|Q7L014|DDX46_HUMAN	1.561|1.438|1.566	4.564	1.521	3	1.419|1.456|1.447	0	0	0	0	0	-15.581	1.056	0.886
Tubulin beta-3 chain	Q8WU20_base	sp|Q13509|TBB3_HUMAN	sp|Q13509|TBB3_HUMAN	2.899|2.950|2.952	8.8	2.933	3	2.862|2.750|2.727	0	0	0	0	0	-15.131	1.056	0.898
Coronin-1C	Q8WU20_base	sp|Q9ULV4|COR1C_HUMAN	sp|Q9ULV4|COR1C_HUMAN	3.545|3.329|3.458	10.332	3.444	3	3.314|3.335|3.137	0	0	0	0	0	-15.472	1.056	0.891
RuvB-like 2	Q8WU20_base	sp|Q9Y230|RUVB2_HUMAN	sp|Q9Y230|RUVB2_HUMAN	1.542|1.547|1.429	4.519	1.506	3	1.398|1.442|1.441	0	0	0	0	0	-15.58	1.056	0.888
Prolyl 4-hydroxylase subunit alpha-1	Q8WU20_base	sp|P13674|P4HA1_HUMAN	sp|P13674|P4HA1_HUMAN	0.738|0.816|0.747	2.301	0.767	3	0.739|0.734|0.708	0	0	0	0	0	-15.518	1.055	0.872
Heat shock 70 kDa protein 14	Q8WU20_base	sp|Q0VDF9|HSP7E_HUMAN	sp|Q0VDF9|HSP7E_HUMAN	.|0.180|0.183	0.574	0.191	3	0.161|0.176|0.210	0	0	0	0	0	-15.581	1.055	0.951
ATP synthase F(0) complex subunit B1, mitochondrial	Q8WU20_base	sp|P24539|AT5F1_HUMAN	sp|P24539|AT5F1_HUMAN	0.503|0.694|0.686	1.883	0.628	3	0.580|0.572|0.635	0	0	0	0	0	-15.581	1.054	0.845
YTH domain-containing family protein 2	Q8WU20_base	sp|Q9Y5A9|YTHD2_HUMAN	sp|Q9Y5A9|YTHD2_HUMAN	1.147|1.074|0.999	3.219	1.073	3	1.071|1.043|0.944	0	0	0	0	0	-15.581	1.054	0.884
ATP-binding cassette sub-family E member 1	Q8WU20_base	sp|P61221|ABCE1_HUMAN	sp|P61221|ABCE1_HUMAN	2.112|1.635|1.734	5.481	1.827	3	1.616|1.889|1.714	0	0	0	0	0	-15.581	1.053	0.859
Endoplasmin	Q8WU20_base	sp|P14625|ENPL_HUMAN	sp|P14625|ENPL_HUMAN	8.213|8.429|8.736	25.378	8.459	3	7.940|8.099|8.053	0	0	0	0	0	-15.453	1.053	0.891
Dolichyl-diphosphooligosaccharide--protein glycosyltransferase subunit STT3A	Q8WU20_base	sp|P46977|STT3A_HUMAN	sp|P46977|STT3A_HUMAN	1.969|2.074|2.010	6.054	2.018	3	2.042|1.875|1.846	0	0	0	0	0	-15.412	1.052	0.894
Protein SGT1 homolog	Q8WU20_base	sp|Q9Y2Z0|SGT1_HUMAN	sp|Q9Y2Z0|SGT1_HUMAN	0.879|0.854|0.865	2.598	0.866	3	0.815|0.825|0.831	0	0	0	0	0	-15.251	1.051	0.899
Mitogen-activated protein kinase 3	Q8WU20_base	sp|P27361|MK03_HUMAN	sp|P27361|MK03_HUMAN	0.381|0.272|0.288	0.941	0.314	3	0.308|0.298|0.290	0.015	0.044	0.015	0.044	0.015	-15.581	1.05	0.77
Sterol carrier protein 2	Q8WU20_base	sp|P22307|SCP2_HUMAN	sp|P22307|SCP2_HUMAN	0.631|0.594|0.595	1.819	0.606	3	0.511|0.589|0.644	0	0	0	0	0	-15.545	1.048	0.915
Intermembrane lipid transfer protein VPS13C	Q8WU20_base	sp|Q709C8|VP13C_HUMAN	sp|Q709C8|VP13C_HUMAN	0.288|0.333|0.293	0.914	0.305	3	0.283|0.329|0.263	0	0	0	0	0	-15.581	1.048	0.905
Proto-oncogene tyrosine-protein kinase Src	Q8WU20_base	sp|P12931|SRC_HUMAN	sp|P12931|SRC_HUMAN	0.386|0.366|0.310	1.062	0.354	3	0.299|0.335|0.386	0	0	0	0	0	-15.581	1.047	0.906
Rab GDP dissociation inhibitor beta	Q8WU20_base	sp|P50395|GDIB_HUMAN	sp|P50395|GDIB_HUMAN	4.184|4.280|4.342	12.806	4.269	3	4.061|4.054|4.122	0	0	0	0	0	-15.417	1.047	0.901
Mitogen-activated protein kinase 9	Q8WU20_base	sp|P45984|MK09_HUMAN	sp|P45984|MK09_HUMAN	0.097|0.069|0.089	0.255	0.085	3	.|0.081|.	0	0	0	0	0	-15.581	1.047	0.907
Adenylate kinase 2, mitochondrial	Q8WU20_base	sp|P54819|KAD2_HUMAN	sp|P54819|KAD2_HUMAN	0.354|0.348|0.322	1.024	0.341	3	0.287|0.319|0.379	0	0	0	0	0	-15.581	1.046	0.917
Poly [ADP-ribose] polymerase 1	Q8WU20_base	sp|P09874|PARP1_HUMAN	sp|P09874|PARP1_HUMAN	3.492|3.609|3.586	10.687	3.562	3	3.415|3.496|3.320	0	0	0	0	0	-15.437	1.045	0.902
NHL repeat-containing protein 2	Q8WU20_base	sp|Q8NBF2|NHLC2_HUMAN	sp|Q8NBF2|NHLC2_HUMAN	1.516|1.377|1.472	4.366	1.455	3	1.432|1.368|1.382	0	0	0	0	0	-15.581	1.044	0.891
Reticulon-4	Q8WU20_base	sp|Q9NQC3|RTN4_HUMAN	sp|Q9NQC3|RTN4_HUMAN	2.742|2.533|2.699	7.974	2.658	3	2.544|2.531|2.565	0	0	0	0	0	-15.581	1.044	0.895
Cytoplasmic FMR1-interacting protein 1	Q8WU20_base	sp|Q7L576|CYFP1_HUMAN	sp|Q7L576|CYFP1_HUMAN	1.797|1.772|1.761	5.33	1.777	3	1.753|1.706|1.647	0	0	0	0	0	-15.282	1.044	0.904
CDGSH iron-sulfur domain-containing protein 2	Q8WU20_base	sp|Q8N5K1|CISD2_HUMAN	sp|Q8N5K1|CISD2_HUMAN	0.831|0.757|0.432	2.019	0.673	3	0.723|0.585|0.634	0	0	0	0	0	-15.581	1.044	0.863
LIM domain-containing protein 1	Q8WU20_base	sp|Q9UGP4|LIMD1_HUMAN	sp|Q9UGP4|LIMD1_HUMAN	0.219|0.182|0.159	0.561	0.187	3	0.173|0.162|0.205	0	0	0	0	0	-15.581	1.043	0.889
Far upstream element-binding protein 3	Q8WU20_base	sp|Q96I24|FUBP3_HUMAN	sp|Q96I24|FUBP3_HUMAN	1.988|1.932|1.808	5.728	1.909	3	1.813|1.791|1.887	0	0	0	0	0	-15.581	1.043	0.892
Adenine phosphoribosyltransferase	Q8WU20_base	sp|P07741|APT_HUMAN	sp|P07741|APT_HUMAN	0.319|0.298|0.257	0.873	0.291	3	0.284|0.280|0.274	0	0	0	0	0	-15.581	1.043	0.862
Ubiquitin-conjugating enzyme E2 D3	Q8WU20_base	sp|P61077|UB2D3_HUMAN	sp|P61077|UB2D3_HUMAN	0.983|0.768|0.856	2.607	0.869	3	0.772|0.863|0.868	0	0	0	0	0	-15.581	1.043	0.859
Pyruvate kinase PKM	Q8WU20_base	sp|P14618|KPYM_HUMAN	sp|P14618|KPYM_HUMAN	11.239|11.835|11.493	34.566	11.522	3	11.164|11.044|10.979	0	0	0	0	0	-15.517	1.042	0.901
Ras-related protein Rab-1B	Q8WU20_base	sp|Q9H0U4|RAB1B_HUMAN	sp|Q9H0U4|RAB1B_HUMAN	0.723|0.803|0.770	2.296	0.765	3	0.663|0.795|0.753	0	0	0	0	0	-15.581	1.042	0.909
Small ribosomal subunit protein eS21	Q8WU20_base	sp|P63220|RS21_HUMAN	sp|P63220|RS21_HUMAN	0.671|0.495|0.546	1.711	0.57	3	0.548|0.581|0.515	0	0.001	0	0.001	0	-15.581	1.042	0.818
Ubiquitin thioesterase OTUB1	Q8WU20_base	sp|Q96FW1|OTUB1_HUMAN	sp|Q96FW1|OTUB1_HUMAN	0.896|0.890|0.976	2.762	0.921	3	0.895|0.870|0.885	0	0	0	0	0	-15.567	1.042	0.883
KIF-binding protein	Q8WU20_base	sp|Q96EK5|KBP_HUMAN	sp|Q96EK5|KBP_HUMAN	.|0.238|.	0.66	0.22	3	.|.|.	0	0	0	0	0	-15.581	1.042	0.871
Major facilitator superfamily domain-containing protein 10	Q8WU20_base	sp|Q14728|MFS10_HUMAN	sp|Q14728|MFS10_HUMAN	0.240|0.252|0.244	0.736	0.245	3	.|0.238|0.233	0	0	0	0	0	-15.556	1.042	0.916
ATP-dependent 6-phosphofructokinase, liver type	Q8WU20_base	sp|P17858|PFKAL_HUMAN	sp|P17858|PFKAL_HUMAN	1.166|1.529|1.479	4.173	1.391	3	1.353|1.390|1.268	0	0	0	0	0	-15.581	1.041	0.859
NAD(P) transhydrogenase, mitochondrial	Q8WU20_base	sp|Q13423|NNTM_HUMAN	sp|Q13423|NNTM_HUMAN	4.056|3.753|4.005	11.815	3.938	3	3.927|3.796|3.631	0	0	0	0	0	-15.581	1.041	0.897
Hsp70-binding protein 1	Q8WU20_base	sp|Q9NZL4|HPBP1_HUMAN	sp|Q9NZL4|HPBP1_HUMAN	0.428|0.423|0.500	1.351	0.45	3	0.441|0.421|0.436	0	0	0	0	0	-15.581	1.041	0.852
glutaminase	Q8WU20_base	tr|B8ZZC5|B8ZZC5_HUMAN	tr|B8ZZC5|B8ZZC5_HUMAN	0.906|0.876|0.989	2.771	0.924	3	0.951|0.845|0.870	0	0	0	0	0	-15.581	1.04	0.886
Signal-induced proliferation-associated 1-like protein 1	Q8WU20_base	sp|O43166|SI1L1_HUMAN	sp|O43166|SI1L1_HUMAN	0.372|0.284|0.276	0.932	0.311	3	0.313|0.250|0.340	0	0	0	0	0	-15.581	1.04	0.898
Double-stranded RNA-specific adenosine deaminase	Q8WU20_base	sp|P55265|DSRAD_HUMAN	sp|P55265|DSRAD_HUMAN	1.641|1.464|1.476	4.581	1.527	3	1.471|1.478|1.455	0	0	0	0	0	-15.581	1.04	0.875
Keratin, type II cytoskeletal 6A	Q8WU20_base	sp|P02538|K2C6A_HUMAN	sp|P02538|K2C6A_HUMAN	0.963|0.983|0.749	2.694	0.898	3	0.762|0.834|1.012	0	0	0	0	0	-15.581	1.04	0.908
Transducin beta-like protein 2	Q8WU20_base	sp|Q9Y4P3|TBL2_HUMAN	sp|Q9Y4P3|TBL2_HUMAN	0.912|0.759|0.829	2.5	0.833	3	0.671|0.907|0.844	0	0	0	0	0	-15.581	1.04	0.914
PRA1 family protein 2	Q8WU20_base	sp|O60831|PRAF2_HUMAN	sp|O60831|PRAF2_HUMAN	1.029|0.785|0.742	2.557	0.852	3	.|0.811|0.828	0.002	0.005	0.002	0.005	0.002	-15.581	1.04	0.799
Arginine--tRNA ligase, cytoplasmic	Q8WU20_base	sp|P54136|SYRC_HUMAN	sp|P54136|SYRC_HUMAN	2.774|2.713|2.779	8.265	2.755	3	2.647|2.704|2.605	0	0	0	0	0	-15.448	1.039	0.907
26S proteasome regulatory subunit 6A	Q8WU20_base	sp|P17980|PRS6A_HUMAN	sp|P17980|PRS6A_HUMAN	1.534|1.581|1.609	4.724	1.575	3	1.381|1.633|1.546	0	0	0	0	0	-15.568	1.038	0.914
Keratinocyte proline-rich protein	Q8WU20_base	sp|Q5T749|KPRP_HUMAN	sp|Q5T749|KPRP_HUMAN	0.414|0.566|0.138	1.118	0.373	3	0.312|0.353|0.421	0	0	0	0	0	-15.581	1.038	0.835
Phosphoglycerate mutase 2	Q8WU20_base	sp|P15259|PGAM2_HUMAN	sp|P15259|PGAM2_HUMAN	0.450|0.218|0.414	1.081	0.36	3	0.369|0.338|0.336	0.015	0.044	0.015	0.044	0.015	-15.581	1.037	0.745
Importin-9	Q8WU20_base	sp|Q96P70|IPO9_HUMAN	sp|Q96P70|IPO9_HUMAN	1.678|1.698|1.730	5.106	1.702	3	1.768|1.705|1.465	0	0	0	0	0	-15.542	1.037	0.918
Importin subunit alpha-7	Q8WU20_base	sp|O60684|IMA7_HUMAN	sp|O60684|IMA7_HUMAN	0.946|0.970|0.875	2.791	0.93	3	0.903|0.908|0.881	0	0	0	0	0	-15.581	1.037	0.894
Glycogen synthase kinase-3 beta	Q8WU20_base	sp|P49841|GSK3B_HUMAN	sp|P49841|GSK3B_HUMAN	0.560|0.365|0.518	1.443	0.481	3	0.515|0.331|0.586	0	0	0	0	0	-15.581	1.036	0.908
6-phosphogluconate dehydrogenase, decarboxylating	Q8WU20_base	sp|P52209|6PGD_HUMAN	sp|P52209|6PGD_HUMAN	2.362|2.423|2.360	7.144	2.381	3	2.427|2.274|2.199	0	0	0	0	0	-15.403	1.036	0.907
calcium/calmodulin-dependent protein kinase	Q8WU20_base	tr|A0A8V8TNA7|A0A8V8TNA7_HUMAN	tr|A0A8V8TNA7|A0A8V8TNA7_HUMAN	1.655|1.665|1.674	4.993	1.664	3	1.606|1.658|1.555	0	0	0	0	0	-15.351	1.036	0.909
Dedicator of cytokinesis protein 7	Q8WU20_base	sp|Q96N67|DOCK7_HUMAN	sp|Q96N67|DOCK7_HUMAN	0.762|0.738|0.781	2.281	0.76	3	0.701|0.687|0.824	0	0	0	0	0	-15.58	1.035	0.917
Ubiquitin-protein ligase E3C	Q8WU20_base	sp|Q15386|UBE3C_HUMAN	sp|Q15386|UBE3C_HUMAN	0.314|0.271|0.262	0.847	0.282	3	0.270|0.287|0.263	0	0	0	0	0	-15.581	1.034	0.856
Spectrin beta chain, non-erythrocytic 1	Q8WU20_base	sp|Q01082|SPTB2_HUMAN	sp|Q01082|SPTB2_HUMAN	3.608|3.711|3.709	11.028	3.676	3	3.458|3.605|3.609	0	0	0	0	0	-15.528	1.034	0.909
Peptidyl-prolyl cis-trans isomerase FKBP8	Q8WU20_base	sp|Q14318|FKBP8_HUMAN	sp|Q14318|FKBP8_HUMAN	0.897|0.936|0.894	2.727	0.909	3	0.901|0.886|0.851	0	0	0	0	0	-15.505	1.034	0.904
Kinesin-like protein KIF1B	Q8WU20_base	sp|O60333|KIF1B_HUMAN	sp|O60333|KIF1B_HUMAN	0.486|0.741|0.651	1.879	0.626	3	0.554|0.683|0.588	0	0	0	0	0	-15.581	1.034	0.882
Muscleblind-like protein 2	Q8WU20_base	sp|Q5VZF2|MBNL2_HUMAN	sp|Q5VZF2|MBNL2_HUMAN	.|0.513|0.445	1.169	0.39	3	.|0.382|0.371	0.001	0.003	0.001	0.003	0.001	-15.581	1.034	0.807
rRNA 2'-O-methyltransferase fibrillarin	Q8WU20_base	sp|P22087|FBRL_HUMAN	sp|P22087|FBRL_HUMAN	1.609|1.524|1.533	4.666	1.555	3	1.386|1.545|1.594	0	0	0	0	0	-15.56	1.033	0.912
Serine/threonine-protein phosphatase 2A 55 kDa regulatory subunit B alpha isoform	Q8WU20_base	sp|P63151|2ABA_HUMAN	sp|P63151|2ABA_HUMAN	1.082|0.902|0.965	2.95	0.983	3	0.948|0.964|0.942	0	0	0	0	0	-15.581	1.033	0.864
Heterogeneous nuclear ribonucleoprotein R	Q8WU20_base	sp|O43390|HNRPR_HUMAN	sp|O43390|HNRPR_HUMAN	1.916|1.902|1.883	5.7	1.9	3	1.805|1.852|1.864	0	0	0	0	0	-15.449	1.032	0.911
Actin-related protein 2/3 complex subunit 2	Q8WU20_base	sp|O15144|ARPC2_HUMAN	sp|O15144|ARPC2_HUMAN	3.282|3.388|3.483	10.153	3.384	3	3.199|3.267|3.375	0	0	0	0	0	-15.581	1.032	0.905
Acetyl-CoA acetyltransferase, mitochondrial	Q8WU20_base	sp|P24752|THIL_HUMAN	sp|P24752|THIL_HUMAN	0.352|0.310|0.350	1.011	0.337	3	0.357|0.302|0.323	0	0	0	0	0	-15.581	1.032	0.907
Histone-arginine methyltransferase CARM1	Q8WU20_base	sp|Q86X55|CARM1_HUMAN	sp|Q86X55|CARM1_HUMAN	1.010|0.964|1.010	2.984	0.995	3	1.050|0.909|0.942	0	0	0	0	0	-15.581	1.031	0.914
Protein disulfide-isomerase A3	Q8WU20_base	sp|P30101|PDIA3_HUMAN	sp|P30101|PDIA3_HUMAN	6.448|6.878|6.731	20.057	6.686	3	6.630|6.392|6.428	0	0	0	0	0	-15.581	1.031	0.905
40S ribosomal protein S15a (Fragment)	Q8WU20_base	tr|H3BN98|H3BN98_HUMAN	tr|H3BN98|H3BN98_HUMAN	0.379|0.416|0.414	1.209	0.403	3	0.454|0.381|0.344	0	0	0	0	0	-15.581	1.031	0.919
ADP-ribosylation factor-like protein 1	Q8WU20_base	sp|P40616|ARL1_HUMAN	sp|P40616|ARL1_HUMAN	0.726|0.643|0.617	1.986	0.662	3	0.647|0.658|0.623	0	0	0	0	0	-15.581	1.03	0.868
FMR1-interacting protein NUFIP2	Q8WU20_base	sp|Q7Z417|NUFP2_HUMAN	sp|Q7Z417|NUFP2_HUMAN	0.373|0.243|0.219	0.835	0.278	3	0.257|0.270|0.285	0.015	0.044	0.015	0.044	0.015	-15.581	1.03	0.768
Cytosolic acyl coenzyme A thioester hydrolase	Q8WU20_base	sp|O00154|BACH_HUMAN	sp|O00154|BACH_HUMAN	1.477|1.373|1.452	4.302	1.434	3	1.363|1.378|1.438	0	0	0	0	0	-15.581	1.03	0.904
General vesicular transport factor p115	Q8WU20_base	sp|O60763|USO1_HUMAN	sp|O60763|USO1_HUMAN	1.737|1.510|1.783	5.03	1.677	3	1.684|1.665|1.538	0	0	0	0	0	-15.581	1.03	0.886
Regulator of chromosome condensation	Q8WU20_base	sp|P18754|RCC1_HUMAN	sp|P18754|RCC1_HUMAN	0.463|0.395|0.422	1.281	0.427	3	0.537|0.579|0.230	0	0	0	0	0	-8.954	1.029	0.82
1,4-alpha-glucan-branching enzyme	Q8WU20_base	sp|Q04446|GLGB_HUMAN	sp|Q04446|GLGB_HUMAN	2.328|2.364|2.267	6.959	2.32	3	2.273|2.304|2.189	0	0	0	0	0	-15.574	1.029	0.91
Protein disulfide-isomerase A6	Q8WU20_base	sp|Q15084|PDIA6_HUMAN	sp|Q15084|PDIA6_HUMAN	2.660|3.025|3.016	8.702	2.901	3	2.870|2.725|2.866	0	0	0	0	0	-15.581	1.029	0.894
Protein LTV1 homolog	Q8WU20_base	sp|Q96GA3|LTV1_HUMAN	sp|Q96GA3|LTV1_HUMAN	0.533|0.300|0.267	1.1	0.367	3	0.428|0.414|0.256	0	0	0	0	0	-15.581	1.029	0.852
RNA-binding protein 14	Q8WU20_base	sp|Q96PK6|RBM14_HUMAN	sp|Q96PK6|RBM14_HUMAN	1.990|1.807|1.994	5.792	1.931	3	1.930|1.845|1.853	0	0	0	0	0	-15.581	1.029	0.899
Xaa-Pro aminopeptidase 1	Q8WU20_base	sp|Q9NQW7|XPP1_HUMAN	sp|Q9NQW7|XPP1_HUMAN	0.503|0.391|0.510	1.405	0.468	3	0.481|0.507|0.387	0	0	0	0	0	-15.581	1.029	0.91
Erlin-2	Q8WU20_base	sp|O94905|ERLN2_HUMAN	sp|O94905|ERLN2_HUMAN	1.490|1.348|1.436	4.273	1.424	3	1.472|1.374|1.312	0	0	0	0	0	-15.581	1.029	0.901
Keratin, type I cytoskeletal 10	Q8WU20_base	sp|P13645|K1C10_HUMAN	sp|P13645|K1C10_HUMAN	20.428|20.311|11.154	51.893	17.298	3	15.372|15.708|19.660	0	0	0	0	0	-15.581	1.029	0.89
Translocator protein	Q8WU20_base	sp|P30536|TSPO_HUMAN	sp|P30536|TSPO_HUMAN	0.816|0.687|0.758	2.261	0.754	3	0.724|0.727|0.747	0	0	0	0	0	-15.581	1.029	0.877
Elongation factor 1-delta	Q8WU20_base	sp|P29692|EF1D_HUMAN	sp|P29692|EF1D_HUMAN	2.184|2.370|2.382	6.936	2.312	3	1.994|2.362|2.414	0	0	0	0	0	-15.581	1.028	0.917
Ras-related protein Rab-6A	Q8WU20_base	sp|P20340|RAB6A_HUMAN	sp|P20340|RAB6A_HUMAN	0.444|0.525|0.354	1.323	0.441	3	0.419|0.370|0.508	0	0	0	0	0	-15.581	1.028	0.902
Cyclin-dependent kinase inhibitor 2A	Q8WU20_base	sp|P42771|CDN2A_HUMAN	sp|P42771|CDN2A_HUMAN	0.626|0.627|0.613	1.866	0.622	3	0.573|0.610|0.636	0	0	0	0	0	-15.546	1.027	0.914
Adenylate kinase isoenzyme 1	Q8WU20_base	sp|P00568|KAD1_HUMAN	sp|P00568|KAD1_HUMAN	1.051|1.068|1.134	3.254	1.085	3	1.117|1.018|1.035	0	0	0	0	0	-15.581	1.027	0.901
Microsomal glutathione S-transferase 1	Q8WU20_base	sp|P10620|MGST1_HUMAN	sp|P10620|MGST1_HUMAN	0.764|0.667|0.743	2.173	0.724	3	0.746|0.671|0.700	0	0	0	0	0	-15.581	1.027	0.893
Dysferlin	Q8WU20_base	sp|O75923|DYSF_HUMAN	sp|O75923|DYSF_HUMAN	0.188|0.329|0.205	0.722	0.241	3	0.371|0.205|0.169	0	0.001	0	0.001	0	-14.614	1.027	0.824
Chloride intracellular channel protein 4	Q8WU20_base	sp|Q9Y696|CLIC4_HUMAN	sp|Q9Y696|CLIC4_HUMAN	5.385|5.540|5.946	16.871	5.624	3	5.344|5.617|5.472	0	0	0	0	0	-15.581	1.027	0.894
Protein mono-ADP-ribosyltransferase PARP4	Q8WU20_base	sp|Q9UKK3|PARP4_HUMAN	sp|Q9UKK3|PARP4_HUMAN	0.364|0.339|0.353	1.056	0.352	3	0.355|0.320|0.356	0	0	0	0	0	-15.581	1.026	0.909
Heterogeneous nuclear ribonucleoprotein K	Q8WU20_base	tr|A0A994J4E9|A0A994J4E9_HUMAN	tr|A0A994J4E9|A0A994J4E9_HUMAN	6.565|6.358|6.422	19.345	6.448	3	6.353|6.328|6.181	0	0	0	0	0	-15.549	1.026	0.913
Thioredoxin-dependent peroxide reductase, mitochondrial	Q8WU20_base	sp|P30048|PRDX3_HUMAN	sp|P30048|PRDX3_HUMAN	0.346|0.328|0.318	0.992	0.331	3	0.364|0.317|0.290	0	0	0	0	0	-15.581	1.026	0.918
Histone H2B type 1-J	Q8WU20_base	sp|P06899|H2B1J_HUMAN	sp|P06899|H2B1J_HUMAN	0.570|0.453|0.500	1.523	0.508	3	0.393|0.509|0.608	0	0	0	0	0	-15.581	1.025	0.918
Bifunctional purine biosynthesis protein ATIC	Q8WU20_base	sp|P31939|PUR9_HUMAN	sp|P31939|PUR9_HUMAN	2.318|2.373|2.424	7.114	2.371	3	2.277|2.292|2.370	0	0	0	0	0	-15.58	1.025	0.912
Nuclear mitotic apparatus protein 1	Q8WU20_base	sp|Q14980|NUMA1_HUMAN	sp|Q14980|NUMA1_HUMAN	1.697|1.593|1.494	4.784	1.595	3	1.540|1.584|1.544	0	0	0	0	0	-15.581	1.025	0.891
Filamin-B	Q8WU20_base	sp|O75369|FLNB_HUMAN	sp|O75369|FLNB_HUMAN	11.715|9.417|10.257	31.389	10.463	3	9.559|10.495|10.626	0	0	0	0	0	-15.581	1.024	0.864
Heterogeneous nuclear ribonucleoprotein L	Q8WU20_base	sp|P14866|HNRPL_HUMAN	sp|P14866|HNRPL_HUMAN	4.673|4.862|4.709	14.243	4.748	3	4.675|4.622|4.618	0	0	0	0	0	-15.567	1.024	0.913
Acyl-coenzyme A thioesterase 2, mitochondrial	Q8WU20_base	sp|P49753|ACOT2_HUMAN	sp|P49753|ACOT2_HUMAN	0.532|0.514|0.509	1.556	0.519	3	0.523|0.528|0.469	0	0	0	0	0	-15.575	1.024	0.915
PHD finger protein 6	Q8WU20_base	sp|Q8IWS0|PHF6_HUMAN	sp|Q8IWS0|PHF6_HUMAN	0.467|0.407|0.437	1.31	0.437	3	0.421|0.420|0.440	0	0	0	0	0	-15.581	1.024	0.89
3'(2'),5'-bisphosphate nucleotidase 1	Q8WU20_base	sp|O95861|BPNT1_HUMAN	sp|O95861|BPNT1_HUMAN	0.847|0.759|0.812	2.419	0.806	3	0.837|0.758|0.772	0	0	0	0	0	-15.581	1.023	0.899
X-ray repair cross-complementing protein 5	Q8WU20_base	sp|P13010|XRCC5_HUMAN	sp|P13010|XRCC5_HUMAN	4.038|4.231|3.981	12.25	4.083	3	4.009|4.066|3.900	0	0	0	0	0	-15.581	1.023	0.907
UMP-CMP kinase	Q8WU20_base	sp|P30085|KCY_HUMAN	sp|P30085|KCY_HUMAN	1.629|1.650|1.692	4.971	1.657	3	1.631|1.659|1.570	0	0	0	0	0	-15.573	1.023	0.914
Protein transport protein Sec23A	Q8WU20_base	sp|Q15436|SC23A_HUMAN	sp|Q15436|SC23A_HUMAN	1.454|1.708|1.740	4.901	1.634	3	1.722|1.661|1.426	0	0	0	0	0	-15.581	1.023	0.91
Nardilysin	Q8WU20_base	sp|O43847|NRDC_HUMAN	sp|O43847|NRDC_HUMAN	1.316|1.310|0.954	3.581	1.194	3	1.275|0.984|1.272	0	0	0	0	0	-15.581	1.022	0.909
Filamin-C	Q8WU20_base	sp|Q14315|FLNC_HUMAN	sp|Q14315|FLNC_HUMAN	4.457|3.500|4.059	12.016	4.005	3	3.775|4.111|3.880	0	0	0	0	0	-15.581	1.022	0.864
RNA transcription, translation and transport factor protein	Q8WU20_base	sp|Q9Y224|RTRAF_HUMAN	sp|Q9Y224|RTRAF_HUMAN	0.591|0.544|0.570	1.705	0.568	3	0.552|0.569|0.548	0	0	0	0	0	-15.581	1.022	0.906
Talin-2	Q8WU20_base	sp|Q9Y4G6|TLN2_HUMAN	sp|Q9Y4G6|TLN2_HUMAN	0.474|0.379|0.385	1.238	0.413	3	0.413|0.420|0.380	0	0	0	0	0	-15.581	1.022	0.839
T-complex protein 1 subunit beta	Q8WU20_base	sp|P78371|TCPB_HUMAN	sp|P78371|TCPB_HUMAN	3.628|3.564|3.618	10.81	3.603	3	3.383|3.528|3.670	0	0	0	0	0	-15.551	1.022	0.917
Phosphoenolpyruvate carboxykinase [GTP], mitochondrial	Q8WU20_base	sp|Q16822|PCKGM_HUMAN	sp|Q16822|PCKGM_HUMAN	0.483|0.538|0.585	1.605	0.535	3	0.579|0.490|0.507	0	0	0	0	0	-15.581	1.022	0.902
Histone deacetylase 2	Q8WU20_base	sp|Q92769|HDAC2_HUMAN	sp|Q92769|HDAC2_HUMAN	1.538|1.529|1.525	4.592	1.531	3	1.421|1.528|1.550	0	0	0	0	0	-15.503	1.022	0.918
NF-kappa-B essential modulator	Q8WU20_base	sp|Q9Y6K9|NEMO_HUMAN	sp|Q9Y6K9|NEMO_HUMAN	0.228|0.193|0.184	0.605	0.202	3	.|0.211|0.185	0	0	0	0	0	-15.581	1.022	0.902
Serine/threonine-protein kinase	Q8WU20_base	sp|O95747|OXSR1_HUMAN	sp|O95747|OXSR1_HUMAN	0.804|0.895|0.832	2.531	0.844	3	0.756|0.941|0.793	0	0	0	0	0	-15.581	1.021	0.917
Monocarboxylate transporter 1	Q8WU20_base	sp|P53985|MOT1_HUMAN	sp|P53985|MOT1_HUMAN	1.052|1.108|1.072	3.231	1.077	3	1.079|1.063|1.022	0	0	0	0	0	-15.581	1.021	0.912
Branched-chain-amino-acid aminotransferase, mitochondrial	Q8WU20_base	sp|O15382|BCAT2_HUMAN	sp|O15382|BCAT2_HUMAN	0.513|0.501|0.522	1.536	0.512	3	0.500|0.502|0.503	0	0	0	0	0	-15.581	1.021	0.914
Threonine--tRNA ligase 1, cytoplasmic	Q8WU20_base	sp|P26639|SYTC_HUMAN	sp|P26639|SYTC_HUMAN	6.027|6.269|5.891	18.188	6.063	3	6.053|5.918|5.839	0	0	0	0	0	-15.581	1.021	0.909
Cullin-4B	Q8WU20_base	sp|Q13620|CUL4B_HUMAN	sp|Q13620|CUL4B_HUMAN	1.967|1.797|1.829	5.593	1.864	3	1.888|1.772|1.821	0	0	0	0	0	-15.581	1.021	0.9
Plexin-A1	Q8WU20_base	sp|Q9UIW2|PLXA1_HUMAN	sp|Q9UIW2|PLXA1_HUMAN	1.333|1.317|1.237	3.886	1.295	3	1.341|1.261|1.208	0	0	0	0	0	-15.581	1.021	0.909
Prolyl 4-hydroxylase subunit alpha-2	Q8WU20_base	sp|O15460|P4HA2_HUMAN	sp|O15460|P4HA2_HUMAN	0.577|0.550|0.539	1.666	0.555	3	0.554|0.528|0.552	0	0	0	0	0	-15.581	1.02	0.908
ADP-ribosylation factor-like protein 8B	Q8WU20_base	sp|Q9NVJ2|ARL8B_HUMAN	sp|Q9NVJ2|ARL8B_HUMAN	0.851|0.871|0.747	2.469	0.823	3	0.901|0.754|0.773	0	0	0	0	0	-15.581	1.02	0.912
CUGBP Elav-like family member 1	Q8WU20_base	sp|Q92879|CELF1_HUMAN	sp|Q92879|CELF1_HUMAN	0.572|0.530|0.564	1.666	0.555	3	0.552|0.542|0.540	0	0	0	0	0	-15.581	1.02	0.909
D-3-phosphoglycerate dehydrogenase	Q8WU20_base	sp|O43175|SERA_HUMAN	sp|O43175|SERA_HUMAN	3.553|3.609|3.628	10.79	3.597	3	3.469|3.552|3.573	0	0	0	0	0	-15.571	1.019	0.919
Insulin-like growth factor 2 mRNA-binding protein 3	Q8WU20_base	sp|O00425|IF2B3_HUMAN	sp|O00425|IF2B3_HUMAN	0.860|0.798|0.876	2.534	0.845	3	0.806|0.774|0.912	0	0	0	0	0	-15.581	1.019	0.916
Calpain-1 catalytic subunit	Q8WU20_base	sp|P07384|CAN1_HUMAN	sp|P07384|CAN1_HUMAN	1.264|1.481|1.423	4.168	1.389	3	1.521|1.261|1.325	0	0	0	0	0	-15.581	1.018	0.912
Large ribosomal subunit protein uL4	Q8WU20_base	sp|P36578|RL4_HUMAN	sp|P36578|RL4_HUMAN	6.162|6.186|6.254	18.601	6.2	3	6.315|6.288|5.698	0	0	0	0	0	-15.553	1.018	0.92
ADP-ribosylation factor 4	Q8WU20_base	sp|P18085|ARF4_HUMAN	sp|P18085|ARF4_HUMAN	2.100|2.159|2.198	6.458	2.153	3	2.081|2.133|2.131	0	0	0	0	0	-15.581	1.018	0.915
Neutral amino acid transporter B(0)	Q8WU20_base	sp|Q15758|AAAT_HUMAN	sp|Q15758|AAAT_HUMAN	1.550|1.355|1.641	4.546	1.515	3	1.411|1.596|1.468	0	0	0	0	0	-15.581	1.018	0.892
Ubiquitin-like modifier-activating enzyme 1	Q8WU20_base	sp|P22314|UBA1_HUMAN	sp|P22314|UBA1_HUMAN	5.413|6.152|6.027	17.593	5.864	3	6.045|5.724|5.548	0	0	0	0	0	-15.581	1.017	0.902
Nuclear cap-binding protein subunit 1	Q8WU20_base	sp|Q09161|NCBP1_HUMAN	sp|Q09161|NCBP1_HUMAN	1.305|1.280|1.314	3.9	1.3	3	1.277|1.327|1.232	0	0	0	0	0	-15.58	1.017	0.919
Structural maintenance of chromosomes protein 2	Q8WU20_base	sp|O95347|SMC2_HUMAN	sp|O95347|SMC2_HUMAN	1.814|1.814|1.733	5.361	1.787	3	1.778|1.766|1.727	0	0	0	0	0	-15.581	1.017	0.915
FAS-associated factor 1	Q8WU20_base	sp|Q9UNN5|FAF1_HUMAN	sp|Q9UNN5|FAF1_HUMAN	1.012|0.996|1.005	3.013	1.004	3	1.007|0.995|0.964	0	0	0	0	0	-15.566	1.016	0.92
ATPase GET3	Q8WU20_base	sp|O43681|GET3_HUMAN	sp|O43681|GET3_HUMAN	1.413|1.453|1.423	4.289	1.43	3	1.306|1.478|1.442	0	0	0	0	0	-15.577	1.016	0.921
Polyadenylate-binding protein 1	Q8WU20_base	sp|P11940|PABP1_HUMAN	sp|P11940|PABP1_HUMAN	4.214|4.252|4.357	12.824	4.275	3	4.033|4.306|4.284	0	0	0	0	0	-15.58	1.016	0.918
Heterogeneous nuclear ribonucleoprotein U	Q8WU20_base	sp|Q00839|HNRPU_HUMAN	sp|Q00839|HNRPU_HUMAN	5.358|5.650|5.589	16.597	5.532	3	5.434|5.487|5.409	0	0	0	0	0	-15.581	1.016	0.915
Importin-4	Q8WU20_base	sp|Q8TEX9|IPO4_HUMAN	sp|Q8TEX9|IPO4_HUMAN	0.434|0.403|0.418	1.255	0.418	3	0.439|0.401|0.397	0	0	0	0	0	-15.581	1.015	0.911
Stress-induced-phosphoprotein 1	Q8WU20_base	sp|P31948|STIP1_HUMAN	sp|P31948|STIP1_HUMAN	2.721|2.666|2.467	7.854	2.618	3	2.480|2.530|2.744	0	0	0	0	0	-15.581	1.014	0.908
DNA replication licensing factor MCM3	Q8WU20_base	sp|P25205|MCM3_HUMAN	sp|P25205|MCM3_HUMAN	1.757|1.469|1.650	4.876	1.625	3	1.567|1.614|1.626	0	0	0	0	0	-15.581	1.014	0.888
Golgi-specific brefeldin A-resistance guanine nucleotide exchange factor 1	Q8WU20_base	sp|Q92538|GBF1_HUMAN	sp|Q92538|GBF1_HUMAN	0.204|0.233|0.223	0.66	0.22	3	0.232|0.222|0.198	0	0	0	0	0	-15.581	1.014	0.913
Phosphatidylinositol-binding clathrin assembly protein	Q8WU20_base	sp|Q13492|PICAL_HUMAN	sp|Q13492|PICAL_HUMAN	1.345|1.137|1.271	3.752	1.251	3	1.210|1.286|1.207	0	0	0	0	0	-15.581	1.014	0.892
WD repeat-containing protein 62	Q8WU20_base	sp|O43379|WDR62_HUMAN	sp|O43379|WDR62_HUMAN	0.231|0.154|0.202	0.587	0.196	3	0.192|0.200|0.188	0	0.001	0	0.001	0	-15.581	1.014	0.823
Leukocyte elastase inhibitor	Q8WU20_base	sp|P30740|ILEU_HUMAN	sp|P30740|ILEU_HUMAN	0.752|0.765|0.731	2.248	0.749	3	0.775|0.776|0.673	0	0	0	0	0	-15.581	1.013	0.922
AP-2 complex subunit sigma	Q8WU20_base	sp|P53680|AP2S1_HUMAN	sp|P53680|AP2S1_HUMAN	0.901|0.852|0.854	2.607	0.869	3	0.844|0.880|0.851	0	0	0	0	0	-15.581	1.013	0.913
RNA-splicing ligase RtcB homolog	Q8WU20_base	sp|Q9Y3I0|RTCB_HUMAN	sp|Q9Y3I0|RTCB_HUMAN	1.609|1.692|1.670	4.971	1.657	3	1.599|1.649|1.661	0	0	0	0	0	-15.581	1.013	0.917
Glucosidase 2 subunit beta	Q8WU20_base	sp|P14314|GLU2B_HUMAN	sp|P14314|GLU2B_HUMAN	2.777|2.895|2.989	8.66	2.887	3	2.874|2.810|2.868	0	0	0	0	0	-15.581	1.013	0.913
Alpha-centractin	Q8WU20_base	sp|P61163|ACTZ_HUMAN	sp|P61163|ACTZ_HUMAN	1.019|1.070|1.099	3.187	1.062	3	1.032|1.101|1.015	0	0	0	0	0	-15.581	1.013	0.913
Unconventional myosin-IXb	Q8WU20_base	sp|Q13459|MYO9B_HUMAN	sp|Q13459|MYO9B_HUMAN	0.124|0.573|0.645	1.343	0.448	3	0.423|0.435|0.469	0.029	0.044	0.029	0.044	0.029	-15.581	1.013	0.701
Minor histocompatibility antigen H13	Q8WU20_base	sp|Q8TCT9|HM13_HUMAN	sp|Q8TCT9|HM13_HUMAN	1.956|1.871|1.966	5.793	1.931	3	1.947|1.884|1.890	0	0	0	0	0	-15.581	1.013	0.917
Polypeptide N-acetylgalactosaminyltransferase 2	Q8WU20_base	sp|Q10471|GALT2_HUMAN	sp|Q10471|GALT2_HUMAN	0.456|0.459|0.413	1.328	0.443	3	0.449|0.412|0.451	0	0	0	0	0	-15.581	1.013	0.908
Glycogen [starch] synthase, muscle	Q8WU20_base	sp|P13807|GYS1_HUMAN	sp|P13807|GYS1_HUMAN	0.598|0.709|0.366	1.673	0.558	3	0.624|0.456|0.588	0	0	0	0	0	-15.581	1.012	0.894
B	Q8WU20_base	sp|P69849|NOMO3_HUMAN	sp|P69849|NOMO3_HUMAN	0.263|0.291|0.328	0.882	0.294	3	0.310|0.327|0.242	0	0	0	0	0	-15.581	1.012	0.916
Structural maintenance of chromosomes protein 3	Q8WU20_base	sp|Q9UQE7|SMC3_HUMAN	sp|Q9UQE7|SMC3_HUMAN	0.578|0.747|0.765	2.09	0.697	3	0.609|0.788|0.678	0	0	0	0	0	-15.581	1.012	0.911
Unconventional myosin-Ic	Q8WU20_base	sp|O00159|MYO1C_HUMAN	sp|O00159|MYO1C_HUMAN	2.550|2.705|2.823	8.078	2.693	3	2.751|2.683|2.552	0	0	0	0	0	-15.581	1.012	0.907
RNA-binding protein Raly	Q8WU20_base	sp|Q9UKM9|RALY_HUMAN	sp|Q9UKM9|RALY_HUMAN	0.671|0.641|0.575	1.887	0.629	3	0.595|0.596|0.679	0	0	0	0	0	-15.581	1.011	0.909
Xanthine dehydrogenase/oxidase	Q8WU20_base	sp|P47989|XDH_HUMAN	sp|P47989|XDH_HUMAN	0.335|0.242|0.234	0.81	0.27	3	0.273|0.251|0.277	0.015	0.044	0.015	0.044	0.015	-15.581	1.011	0.768
Vesicle-trafficking protein SEC22b	Q8WU20_base	sp|O75396|SC22B_HUMAN	sp|O75396|SC22B_HUMAN	1.688|1.702|1.669	5.06	1.687	3	1.694|1.679|1.637	0	0	0	0	0	-15.581	1.01	0.923
26S proteasome regulatory subunit 6B	Q8WU20_base	sp|P43686|PRS6B_HUMAN	sp|P43686|PRS6B_HUMAN	1.549|1.879|1.846	5.274	1.758	3	1.694|1.686|1.846	0	0	0	0	0	-15.581	1.01	0.894
Guanine nucleotide-binding protein subunit alpha-11	Q8WU20_base	sp|P29992|GNA11_HUMAN	sp|P29992|GNA11_HUMAN	1.311|1.281|1.277	3.869	1.29	3	1.264|1.282|1.285	0	0	0	0	0	-15.581	1.01	0.921
Ras GTPase-activating-like protein IQGAP1	Q8WU20_base	sp|P46940|IQGA1_HUMAN	sp|P46940|IQGA1_HUMAN	7.391|7.414|7.410	22.215	7.405	3	7.415|7.290|7.300	0	0	0	0	0	-15.566	1.01	0.925
ATP-dependent Clp protease proteolytic subunit, mitochondrial	Q8WU20_base	sp|Q16740|CLPP_HUMAN	sp|Q16740|CLPP_HUMAN	0.473|0.493|0.505	1.472	0.491	3	0.456|0.513|0.490	0	0	0	0	0	-15.581	1.01	0.917
Extended synaptotagmin 2	Q8WU20_base	tr|A0A499FIX8|A0A499FIX8_HUMAN	tr|A0A499FIX8|A0A499FIX8_HUMAN	1.273|1.251|1.461	3.985	1.328	3	1.278|1.333|1.334	0	0	0	0	0	-15.581	1.01	0.879
Rho-related GTP-binding protein RhoG	Q8WU20_base	sp|P84095|RHOG_HUMAN	sp|P84095|RHOG_HUMAN	0.446|0.402|0.441	1.289	0.43	3	0.432|0.440|0.406	0	0	0	0	0	-15.581	1.009	0.91
Triple functional domain protein	Q8WU20_base	sp|O75962|TRIO_HUMAN	sp|O75962|TRIO_HUMAN	0.282|0.221|0.225	0.728	0.243	3	0.288|0.295|0.163	0	0	0	0	0	-15.581	1.009	0.882
Protein disulfide-isomerase	Q8WU20_base	sp|P07237|PDIA1_HUMAN	sp|P07237|PDIA1_HUMAN	3.710|4.232|4.132	12.074	4.025	3	4.073|4.079|3.822	0	0	0	0	0	-15.581	1.009	0.905
Programmed cell death 6-interacting protein	Q8WU20_base	sp|Q8WUM4|PDC6I_HUMAN	sp|Q8WUM4|PDC6I_HUMAN	3.227|2.958|3.108	9.293	3.098	3	3.016|3.077|3.117	0	0	0	0	0	-15.581	1.009	0.912
Heterogeneous nuclear ribonucleoprotein H	Q8WU20_base	sp|P31943|HNRH1_HUMAN	sp|P31943|HNRH1_HUMAN	3.786|3.661|3.688	11.135	3.712	3	3.817|3.692|3.544	0	0	0	0	0	-15.581	1.008	0.921
WD repeat-containing protein 82	Q8WU20_base	sp|Q6UXN9|WDR82_HUMAN	sp|Q6UXN9|WDR82_HUMAN	1.114|1.007|1.164	3.285	1.095	3	1.129|1.201|0.945	0	0	0	0	0	-15.581	1.008	0.919
F-actin-capping protein subunit beta	Q8WU20_base	sp|P47756|CAPZB_HUMAN	sp|P47756|CAPZB_HUMAN	4.525|3.524|3.978	12.027	4.009	3	4.473|3.636|3.863	0	0	0	0	0	-15.581	1.008	0.904
Farnesyl pyrophosphate synthase	Q8WU20_base	sp|P14324|FPPS_HUMAN	sp|P14324|FPPS_HUMAN	1.754|2.008|1.853	5.615	1.872	3	1.888|1.885|1.806	0	0	0	0	0	-15.581	1.007	0.898
Synaptobrevin homolog YKT6	Q8WU20_base	sp|O15498|YKT6_HUMAN	sp|O15498|YKT6_HUMAN	0.470|0.419|0.482	1.37	0.457	3	0.466|0.465|0.432	0	0	0	0	0	-15.581	1.006	0.905
Saccharopine dehydrogenase-like oxidoreductase	Q8WU20_base	sp|Q8NBX0|SCPDL_HUMAN	sp|Q8NBX0|SCPDL_HUMAN	0.843|0.803|0.641	2.287	0.762	3	0.881|0.745|0.663	0	0	0	0	0	-15.581	1.006	0.914
Exportin-5	Q8WU20_base	sp|Q9HAV4|XPO5_HUMAN	sp|Q9HAV4|XPO5_HUMAN	0.809|0.758|0.817	2.385	0.795	3	0.748|0.739|0.894	0	0	0	0	0	-15.581	1.006	0.923
Phenylalanine--tRNA ligase beta subunit	Q8WU20_base	sp|Q9NSD9|SYFB_HUMAN	sp|Q9NSD9|SYFB_HUMAN	1.932|1.740|1.753	5.425	1.808	3	1.787|1.783|1.821	0	0	0	0	0	-15.581	1.006	0.901
CD44 antigen	Q8WU20_base	sp|P16070|CD44_HUMAN	sp|P16070|CD44_HUMAN	0.634|0.410|0.553	1.596	0.532	3	0.484|0.533|0.575	0	0	0	0	0	-15.581	1.006	0.873
Pachytene checkpoint protein 2 homolog	Q8WU20_base	sp|Q15645|PCH2_HUMAN	sp|Q15645|PCH2_HUMAN	1.928|1.906|1.909	5.743	1.914	3	1.950|1.884|1.876	0	0	0	0	0	-15.58	1.006	0.926
Collagen alpha-2(VI) chain	Q8WU20_base	sp|P12110|CO6A2_HUMAN	sp|P12110|CO6A2_HUMAN	0.517|0.638|0.647	1.802	0.601	3	0.646|0.583|0.566	0	0	0	0	0	-15.581	1.005	0.901
Rho GTPase-activating protein 1	Q8WU20_base	sp|Q07960|RHG01_HUMAN	sp|Q07960|RHG01_HUMAN	1.072|1.121|1.219	3.411	1.137	3	1.147|1.155|1.091	0	0	0	0	0	-15.581	1.005	0.899
Asparagine synthetase [glutamine-hydrolyzing]	Q8WU20_base	sp|P08243|ASNS_HUMAN	sp|P08243|ASNS_HUMAN	2.855|3.039|2.751	8.645	2.882	3	2.838|2.862|2.901	0	0	0	0	0	-15.581	1.005	0.908
Spliceosome RNA helicase DDX39B	Q8WU20_base	sp|Q13838|DX39B_HUMAN	sp|Q13838|DX39B_HUMAN	2.635|2.572|2.699	7.907	2.636	3	2.625|2.704|2.544	0	0	0	0	0	-15.581	1.005	0.92
Cytoplasmic dynein 1 light intermediate chain 1	Q8WU20_base	sp|Q9Y6G9|DC1L1_HUMAN	sp|Q9Y6G9|DC1L1_HUMAN	0.996|1.050|0.994	3.04	1.013	3	1.084|1.034|0.915	0	0	0	0	0	-15.581	1.005	0.922
Sphingosine-1-phosphate lyase 1	Q8WU20_base	sp|O95470|SGPL1_HUMAN	sp|O95470|SGPL1_HUMAN	0.223|0.317|0.269	0.809	0.27	3	0.282|0.262|0.262	0	0	0	0	0	-15.581	1.004	0.833
Aspartate--tRNA ligase, cytoplasmic	Q8WU20_base	sp|P14868|SYDC_HUMAN	sp|P14868|SYDC_HUMAN	2.113|2.134|2.134	6.381	2.127	3	2.193|2.048|2.116	0	0	0	0	0	-15.581	1.004	0.927
Spectrin alpha chain, non-erythrocytic 1	Q8WU20_base	sp|Q13813|SPTN1_HUMAN	sp|Q13813|SPTN1_HUMAN	3.564|3.665|3.711	10.94	3.647	3	3.499|3.685|3.714	0	0	0	0	0	-15.581	1.004	0.923
Casein kinase II subunit alpha'	Q8WU20_base	sp|P19784|CSK22_HUMAN	sp|P19784|CSK22_HUMAN	.|0.384|0.336	0.931	0.31	3	0.280|0.282|0.374	0	0	0	0	0	-15.581	1.004	0.905
Integrin alpha-5	Q8WU20_base	sp|P08648|ITA5_HUMAN	sp|P08648|ITA5_HUMAN	0.297|0.255|0.257	0.809	0.27	3	0.303|0.239|.	0	0	0	0	0	-15.581	1.003	0.91
Phosphoglucomutase-1	Q8WU20_base	sp|P36871|PGM1_HUMAN	sp|P36871|PGM1_HUMAN	1.356|1.567|1.428	4.351	1.45	3	1.542|1.488|1.319	0	0	0	0	0	-15.581	1.003	0.91
Rho guanine nucleotide exchange factor 1	Q8WU20_base	sp|Q92888|ARHG1_HUMAN	sp|Q92888|ARHG1_HUMAN	0.713|0.677|0.651	2.041	0.68	3	0.765|0.714|0.572	0	0	0	0	0	-15.581	1.003	0.924
Protein transport protein Sec24D	Q8WU20_base	sp|O94855|SC24D_HUMAN	sp|O94855|SC24D_HUMAN	0.649|0.700|0.685	2.034	0.678	3	0.644|0.716|0.670	0	0	0	0	0	-15.581	1.003	0.917
U2 snRNP-associated SURP motif-containing protein	Q8WU20_base	sp|O15042|SR140_HUMAN	sp|O15042|SR140_HUMAN	0.329|0.342|0.282	0.953	0.318	3	.|0.332|0.302	0	0	0	0	0	-15.581	1.002	0.913
Membrane-associated progesterone receptor component 2	Q8WU20_base	sp|O15173|PGRC2_HUMAN	sp|O15173|PGRC2_HUMAN	0.729|0.686|0.653	2.068	0.689	3	0.698|0.707|0.659	0	0	0	0	0	-15.581	1.002	0.908
Proliferating cell nuclear antigen	Q8WU20_base	sp|P12004|PCNA_HUMAN	sp|P12004|PCNA_HUMAN	0.948|1.049|0.876	2.873	0.958	3	0.939|1.011|0.920	0	0	0	0	0	-15.581	1.002	0.888
Voltage-dependent anion-selective channel protein 2	Q8WU20_base	sp|P45880|VDAC2_HUMAN	sp|P45880|VDAC2_HUMAN	2.124|2.111|2.095	6.33	2.11	3	2.097|2.187|2.037	0	0	0	0	0	-15.581	1.002	0.927
BRO1 domain-containing protein BROX	Q8WU20_base	sp|Q5VW32|BROX_HUMAN	sp|Q5VW32|BROX_HUMAN	0.727|0.889|0.848	2.465	0.822	3	0.914|0.823|0.732	0	0	0	0	0	-15.581	1.002	0.915
UBX domain-containing protein 7	Q8WU20_base	sp|O94888|UBXN7_HUMAN	sp|O94888|UBXN7_HUMAN	0.346|0.369|0.315	1.03	0.343	3	0.360|0.320|0.350	0	0	0	0	0	-15.581	1.001	0.905
Mitochondrial carrier homolog 1	Q8WU20_base	sp|Q9NZJ7|MTCH1_HUMAN	sp|Q9NZJ7|MTCH1_HUMAN	0.504|0.493|0.523	1.52	0.507	3	0.484|0.534|0.502	0	0	0	0	0	-15.581	1.001	0.919
WD repeat-containing protein 44	Q8WU20_base	sp|Q5JSH3|WDR44_HUMAN	sp|Q5JSH3|WDR44_HUMAN	0.367|0.350|0.350	1.067	0.356	3	0.361|0.338|0.369	0	0	0	0	0	-15.581	1	0.92
Importin subunit alpha-4	Q8WU20_base	sp|O00505|IMA4_HUMAN	sp|O00505|IMA4_HUMAN	1.170|0.985|0.974	3.129	1.043	3	0.981|1.055|1.096	0	0	0	0	0	-15.581	1	0.875
T-complex protein 1 subunit alpha	Q8WU20_base	sp|P17987|TCPA_HUMAN	sp|P17987|TCPA_HUMAN	3.245|3.167|3.298	9.71	3.237	3	3.093|3.272|3.354	0	0	0	0	0	-15.581	1	0.924
Myosin-9	Q8WU20_base	sp|P35579|MYH9_HUMAN	sp|P35579|MYH9_HUMAN	23.742|23.154|23.611	70.507	23.502	3	22.766|24.352|23.398	0	0	0	0	0	-15.581	1	0.926
Pumilio homolog 1	Q8WU20_base	sp|Q14671|PUM1_HUMAN	sp|Q14671|PUM1_HUMAN	0.358|0.257|0.280	0.895	0.298	3	0.282|0.321|0.293	0	0	0	0	0	-15.581	1	0.847
Cytochrome b-c1 complex subunit 1, mitochondrial	Q8WU20_base	sp|P31930|QCR1_HUMAN	sp|P31930|QCR1_HUMAN	1.682|1.555|1.654	4.891	1.63	3	1.655|1.669|1.576	0	0	0	0	0	-15.581	0.999	0.919
Sodium/potassium-transporting ATPase subunit beta-3	Q8WU20_base	sp|P54709|AT1B3_HUMAN	sp|P54709|AT1B3_HUMAN	1.294|1.328|1.413	4.035	1.345	3	1.367|1.328|1.344	0	0	0	0	0	-15.581	0.999	0.913
ADP-ribosylation factor 3	Q8WU20_base	sp|P61204|ARF3_HUMAN	sp|P61204|ARF3_HUMAN	3.167|3.007|3.045	9.219	3.073	3	3.221|2.995|3.018	0	0	0	0	0	-15.581	0.999	0.92
Actin-related protein 2/3 complex subunit 1B	Q8WU20_base	sp|O15143|ARC1B_HUMAN	sp|O15143|ARC1B_HUMAN	2.007|1.971|2.047	6.025	2.008	3	2.049|1.931|2.051	0	0	0	0	0	-15.581	0.999	0.924
Ras-related protein Rab-14	Q8WU20_base	sp|P61106|RAB14_HUMAN	sp|P61106|RAB14_HUMAN	1.842|1.941|1.844	5.628	1.876	3	1.880|1.835|1.920	0	0	0	0	0	-15.581	0.999	0.919
Histone H3.1	Q8WU20_base	sp|P68431|H31_HUMAN	sp|P68431|H31_HUMAN	3.212|3.050|3.143	9.406	3.135	3	3.069|3.175|3.175	0	0	0	0	0	-15.581	0.999	0.923
Flotillin-2	Q8WU20_base	sp|Q14254|FLOT2_HUMAN	sp|Q14254|FLOT2_HUMAN	0.671|0.635|0.667	1.973	0.658	3	0.676|0.719|0.589	0	0	0	0	0	-15.581	0.998	0.926
THO complex subunit 2	Q8WU20_base	sp|Q8NI27|THOC2_HUMAN	sp|Q8NI27|THOC2_HUMAN	0.323|0.523|0.295	1.141	0.38	3	0.384|0.370|0.389	0.015	0.044	0.015	0.044	0.015	-15.581	0.998	0.768
C-1-tetrahydrofolate synthase, cytoplasmic	Q8WU20_base	sp|P11586|C1TC_HUMAN	sp|P11586|C1TC_HUMAN	4.432|4.551|4.443	13.427	4.476	3	4.596|4.529|4.339	0	0	0	0	0	-15.581	0.998	0.925
DNA repair protein RAD50	Q8WU20_base	sp|Q92878|RAD50_HUMAN	sp|Q92878|RAD50_HUMAN	0.312|0.331|0.293	0.937	0.312	3	0.314|0.306|0.320	0	0	0	0	0	-15.581	0.998	0.908
Large ribosomal subunit protein uL24	Q8WU20_base	sp|P61254|RL26_HUMAN	sp|P61254|RL26_HUMAN	1.355|1.609|1.869	4.833	1.611	3	1.299|1.792|1.813	0	0	0	0	0	-15.581	0.997	0.915
Heterogeneous nuclear ribonucleoprotein U-like protein 2	Q8WU20_base	sp|Q1KMD3|HNRL2_HUMAN	sp|Q1KMD3|HNRL2_HUMAN	1.247|1.180|1.249	3.677	1.226	3	1.197|1.246|1.247	0	0	0	0	0	-15.581	0.997	0.923
Serine/threonine-protein phosphatase 2A 65 kDa regulatory subunit A alpha isoform	Q8WU20_base	sp|P30153|2AAA_HUMAN	sp|P30153|2AAA_HUMAN	3.148|3.326|3.423	9.897	3.299	3	3.312|3.334|3.284	0	0	0	0	0	-15.581	0.997	0.919
Sister chromatid cohesion protein PDS5 homolog B	Q8WU20_base	sp|Q9NTI5|PDS5B_HUMAN	sp|Q9NTI5|PDS5B_HUMAN	0.972|1.130|1.195	3.298	1.099	3	1.262|1.023|1.039	0	0	0	0	0	-15.581	0.997	0.917
Heterogeneous nuclear ribonucleoprotein H2	Q8WU20_base	sp|P55795|HNRH2_HUMAN	sp|P55795|HNRH2_HUMAN	0.596|0.633|0.671	1.899	0.633	3	0.613|0.644|0.651	0	0	0	0	0	-15.581	0.996	0.91
Ubiquitin carboxyl-terminal hydrolase 7	Q8WU20_base	sp|Q93009|UBP7_HUMAN	sp|Q93009|UBP7_HUMAN	0.835|0.621|0.654	2.11	0.703	3	0.644|0.780|0.701	0	0	0	0	0	-15.581	0.996	0.887
RNA-binding protein 4B	Q8WU20_base	sp|Q9BQ04|RBM4B_HUMAN	sp|Q9BQ04|RBM4B_HUMAN	0.287|0.384|0.269	0.939	0.313	3	0.342|0.327|0.278	0	0	0	0	0	-15.581	0.996	0.883
AP-2 complex subunit alpha-1	Q8WU20_base	sp|O95782|AP2A1_HUMAN	sp|O95782|AP2A1_HUMAN	2.041|2.240|2.232	6.512	2.171	3	2.154|2.264|2.123	0	0	0	0	0	-15.581	0.996	0.918
Actin, cytoplasmic 2	Q8WU20_base	sp|P63261|ACTG_HUMAN	sp|P63261|ACTG_HUMAN	0.514|0.472|0.468	1.454	0.485	3	0.410|0.600|0.469	0	0	0	0	0	-15.581	0.996	0.925
Ras-related protein Rab-8A	Q8WU20_base	sp|P61006|RAB8A_HUMAN	sp|P61006|RAB8A_HUMAN	1.485|1.569|1.441	4.496	1.499	3	1.609|1.577|1.344	0	0	0	0	0	-15.581	0.996	0.923
Serine/threonine-protein phosphatase 2A activator	Q8WU20_base	sp|Q15257|PTPA_HUMAN	sp|Q15257|PTPA_HUMAN	1.348|1.431|1.469	4.247	1.416	3	1.409|1.464|1.395	0	0	0	0	0	-15.581	0.996	0.919
Inverted formin-2	Q8WU20_base	sp|Q27J81|INF2_HUMAN	sp|Q27J81|INF2_HUMAN	1.765|1.600|1.349	4.714	1.571	3	1.685|1.623|1.436	0	0	0	0	0	-15.581	0.996	0.9
Coatomer subunit epsilon	Q8WU20_base	sp|O14579|COPE_HUMAN	sp|O14579|COPE_HUMAN	1.041|1.077|1.057	3.175	1.058	3	1.084|1.067|1.041	0	0	0	0	0	-15.581	0.995	0.926
Bifunctional 3'-phosphoadenosine 5'-phosphosulfate synthase 1	Q8WU20_base	sp|O43252|PAPS1_HUMAN	sp|O43252|PAPS1_HUMAN	1.296|1.258|1.266	3.82	1.273	3	1.298|1.256|1.285	0	0	0	0	0	-15.581	0.995	0.926
Phosphoserine aminotransferase	Q8WU20_base	sp|Q9Y617|SERC_HUMAN	sp|Q9Y617|SERC_HUMAN	1.679|1.676|1.739	5.094	1.698	3	1.565|1.781|1.784	0	0	0	0	0	-15.581	0.995	0.926
L-lactate dehydrogenase A chain	Q8WU20_base	sp|P00338|LDHA_HUMAN	sp|P00338|LDHA_HUMAN	9.738|10.283|10.113	30.134	10.045	3	10.345|9.981|9.960	0	0	0	0	0	-15.581	0.995	0.924
GPI transamidase component PIG-T	Q8WU20_base	sp|Q969N2|PIGT_HUMAN	sp|Q969N2|PIGT_HUMAN	0.540|0.528|0.354	1.422	0.474	3	0.500|0.439|0.493	0	0	0	0	0	-15.581	0.995	0.883
RNA-binding protein RO60	Q8WU20_base	sp|P10155|RO60_HUMAN	sp|P10155|RO60_HUMAN	1.025|0.996|1.315	3.336	1.112	3	1.024|1.216|1.126	0	0	0	0	0	-15.581	0.994	0.882
Cathepsin Z	Q8WU20_base	sp|Q9UBR2|CATZ_HUMAN	sp|Q9UBR2|CATZ_HUMAN	0.618|0.543|0.588	1.749	0.583	3	0.551|0.606|0.605	0	0	0	0	0	-15.581	0.994	0.911
Ubiquitin carboxyl-terminal hydrolase isozyme L5	Q8WU20_base	sp|Q9Y5K5|UCHL5_HUMAN	sp|Q9Y5K5|UCHL5_HUMAN	0.548|0.526|0.516	1.59	0.53	3	0.538|0.516|0.547	0	0	0	0	0	-15.581	0.994	0.921
Glyceraldehyde-3-phosphate dehydrogenase	Q8WU20_base	sp|P04406|G3P_HUMAN	sp|P04406|G3P_HUMAN	8.800|10.066|9.514	28.38	9.46	3	10.150|9.354|9.114	0	0	0	0	0	-15.581	0.993	0.911
Heat shock cognate 71 kDa protein	Q8WU20_base	sp|P11142|HSP7C_HUMAN	sp|P11142|HSP7C_HUMAN	12.548|12.120|12.241	36.909	12.303	3	12.103|12.028|13.079	0	0	0	0	0	-15.581	0.993	0.926
Ras-related protein Rap-1b	Q8WU20_base	sp|P61224|RAP1B_HUMAN	sp|P61224|RAP1B_HUMAN	1.348|1.326|1.429	4.102	1.367	3	1.300|1.487|1.349	0	0	0	0	0	-15.581	0.993	0.92
14-3-3 protein beta/alpha	Q8WU20_base	sp|P31946|1433B_HUMAN	sp|P31946|1433B_HUMAN	1.875|1.956|1.774	5.604	1.868	3	1.824|1.925|1.895	0	0	0	0	0	-15.581	0.993	0.916
ERO1-like protein alpha	Q8WU20_base	sp|Q96HE7|ERO1A_HUMAN	sp|Q96HE7|ERO1A_HUMAN	0.699|0.768|0.851	2.318	0.773	3	0.780|0.766|0.789	0	0	0	0	0	-15.581	0.993	0.89
UDP-glucose 6-dehydrogenase	Q8WU20_base	sp|O60701|UGDH_HUMAN	sp|O60701|UGDH_HUMAN	1.393|1.292|1.463	4.147	1.382	3	1.394|1.397|1.390	0	0	0	0	0	-15.581	0.992	0.913
Thymidylate kinase	Q8WU20_base	sp|P23919|KTHY_HUMAN	sp|P23919|KTHY_HUMAN	1.274|1.389|1.394	4.057	1.352	3	1.406|1.334|1.350	0	0	0	0	0	-15.581	0.992	0.921
F-actin-capping protein subunit alpha-2	Q8WU20_base	sp|P47755|CAZA2_HUMAN	sp|P47755|CAZA2_HUMAN	1.034|0.947|1.014	2.996	0.999	3	0.984|0.996|1.039	0	0	0	0	0	-15.581	0.992	0.921
Protein flightless-1 homolog	Q8WU20_base	sp|Q13045|FLII_HUMAN	sp|Q13045|FLII_HUMAN	1.378|1.375|1.363	4.117	1.372	3	1.392|1.371|1.387	0	0	0	0	0	-15.581	0.992	0.93
Calcium homeostasis endoplasmic reticulum protein	Q8WU20_base	sp|Q8IWX8|CHERP_HUMAN	sp|Q8IWX8|CHERP_HUMAN	0.341|0.495|0.318	1.153	0.384	3	0.467|0.394|0.317	0	0	0	0	0	-15.581	0.992	0.903
COP9 signalosome complex subunit 3	Q8WU20_base	sp|Q9UNS2|CSN3_HUMAN	sp|Q9UNS2|CSN3_HUMAN	0.542|0.537|0.514	1.593	0.531	3	0.534|0.544|0.528	0	0	0	0	0	-15.581	0.992	0.926
TAR DNA-binding protein 43	Q8WU20_base	sp|Q13148|TADBP_HUMAN	sp|Q13148|TADBP_HUMAN	1.264|1.231|1.145	3.64	1.213	3	1.245|1.229|1.195	0	0	0	0	0	-15.581	0.992	0.919
DNA-directed RNA polymerase II subunit RPB1	Q8WU20_base	sp|P24928|RPB1_HUMAN	sp|P24928|RPB1_HUMAN	.|0.194|0.209	0.614	0.205	3	0.202|0.184|0.237	0	0	0	0	0	-15.581	0.992	0.951
Inositol polyphosphate 5-phosphatase OCRL	Q8WU20_base	sp|Q01968|OCRL_HUMAN	sp|Q01968|OCRL_HUMAN	0.377|0.386|0.402	1.165	0.388	3	0.393|0.393|0.390	0	0	0	0	0	-15.581	0.991	0.922
Calreticulin	Q8WU20_base	sp|P27797|CALR_HUMAN	sp|P27797|CALR_HUMAN	3.530|3.768|3.749	11.047	3.682	3	3.676|3.788|3.688	0	0	0	0	0	-15.581	0.991	0.925
Importin subunit alpha-5	Q8WU20_base	sp|P52294|IMA5_HUMAN	sp|P52294|IMA5_HUMAN	1.112|1.130|1.106	3.348	1.116	3	1.228|1.077|1.079	0	0	0	0	0	-15.581	0.991	0.929
DNA-dependent protein kinase catalytic subunit	Q8WU20_base	sp|P78527|PRKDC_HUMAN	sp|P78527|PRKDC_HUMAN	7.366|7.185|6.977	21.528	7.176	3	7.115|7.726|6.910	0	0	0	0	0	-15.581	0.991	0.925
Obg-like ATPase 1	Q8WU20_base	sp|Q9NTK5|OLA1_HUMAN	sp|Q9NTK5|OLA1_HUMAN	2.160|2.111|2.017	6.288	2.096	3	2.046|2.166|2.143	0	0	0	0	0	-15.581	0.99	0.924
Calpain small subunit 1	Q8WU20_base	sp|P04632|CPNS1_HUMAN	sp|P04632|CPNS1_HUMAN	1.266|1.266|1.239	3.771	1.257	3	1.262|1.264|1.281	0	0	0	0	0	-15.581	0.99	0.944
BAG family molecular chaperone regulator 2	Q8WU20_base	sp|O95816|BAG2_HUMAN	sp|O95816|BAG2_HUMAN	0.380|0.334|0.360	1.074	0.358	3	0.401|0.383|0.309	0	0	0	0	0	-15.581	0.989	0.924
Septin-9	Q8WU20_base	sp|Q9UHD8|SEPT9_HUMAN	sp|Q9UHD8|SEPT9_HUMAN	1.828|1.785|1.824	5.436	1.812	3	1.734|1.862|1.902	0	0	0	0	0	-15.581	0.989	0.944
Exportin-1	Q8WU20_base	sp|O14980|XPO1_HUMAN	sp|O14980|XPO1_HUMAN	2.122|2.153|2.138	6.413	2.138	3	2.255|2.052|2.182	0	0	0	0	0	-15.581	0.989	0.944
Eukaryotic translation initiation factor 5	Q8WU20_base	sp|P55010|IF5_HUMAN	sp|P55010|IF5_HUMAN	0.814|0.725|0.797	2.336	0.779	3	0.673|0.887|0.818	0	0	0	0	0	-15.581	0.989	0.926
Ras-related protein Rab-2A	Q8WU20_base	sp|P61019|RAB2A_HUMAN	sp|P61019|RAB2A_HUMAN	0.962|1.055|1.030	3.046	1.015	3	1.052|1.021|1.007	0	0	0	0	0	-15.581	0.989	0.921
Serum paraoxonase/arylesterase 2	Q8WU20_base	sp|Q15165|PON2_HUMAN	sp|Q15165|PON2_HUMAN	0.428|0.452|0.449	1.33	0.443	3	0.460|0.457|0.429	0	0	0	0	0	-15.581	0.988	0.927
Elongation factor 1-beta	Q8WU20_base	sp|P24534|EF1B_HUMAN	sp|P24534|EF1B_HUMAN	1.819|1.806|1.820	5.446	1.815	3	1.838|1.873|1.805	0	0	0	0	0	-15.581	0.988	0.944
26S proteasome non-ATPase regulatory subunit 4	Q8WU20_base	sp|P55036|PSMD4_HUMAN	sp|P55036|PSMD4_HUMAN	0.707|0.709|0.778	2.194	0.731	3	0.728|0.721|0.772	0	0	0	0	0	-15.581	0.988	0.912
DNA damage-binding protein 1	Q8WU20_base	sp|Q16531|DDB1_HUMAN	sp|Q16531|DDB1_HUMAN	1.520|1.566|1.521	4.608	1.536	3	1.565|1.545|1.554	0	0	0	0	0	-15.581	0.988	0.928
Protein TANC1	Q8WU20_base	sp|Q9C0D5|TANC1_HUMAN	sp|Q9C0D5|TANC1_HUMAN	0.121|0.121|0.137	0.379	0.126	3	0.125|0.130|.	0	0	0	0	0	-15.581	0.988	0.921
Mitochondrial import receptor subunit TOM70	Q8WU20_base	sp|O94826|TOM70_HUMAN	sp|O94826|TOM70_HUMAN	1.021|1.030|1.152	3.203	1.068	3	1.029|1.082|1.136	0	0	0	0	0	-15.581	0.987	0.906
Poly(U)-binding-splicing factor PUF60	Q8WU20_base	sp|Q9UHX1|PUF60_HUMAN	sp|Q9UHX1|PUF60_HUMAN	1.454|1.404|1.534	4.391	1.464	3	1.477|1.659|1.329	0	0	0	0	0	-15.581	0.987	0.925
Trafficking protein particle complex subunit 3	Q8WU20_base	sp|O43617|TPPC3_HUMAN	sp|O43617|TPPC3_HUMAN	0.508|0.315|0.443	1.266	0.422	3	0.442|0.435|0.408	0	0	0	0	0	-15.581	0.986	0.83
Alcohol dehydrogenase class-3	Q8WU20_base	sp|P11766|ADHX_HUMAN	sp|P11766|ADHX_HUMAN	1.821|1.511|1.680	5.012	1.671	3	1.735|1.652|1.703	0	0	0	0	0	-15.581	0.985	0.902
Ras-related protein Rab-32	Q8WU20_base	sp|Q13637|RAB32_HUMAN	sp|Q13637|RAB32_HUMAN	0.578|0.406|0.844	1.827	0.609	3	0.519|0.829|0.551	0	0	0	0	0	-15.581	0.985	0.904
Nucleolar protein 56	Q8WU20_base	sp|O00567|NOP56_HUMAN	sp|O00567|NOP56_HUMAN	1.519|1.427|1.484	4.43	1.477	3	1.398|1.578|1.528	0	0	0	0	0	-15.581	0.985	0.927
Kinesin-1 heavy chain	Q8WU20_base	sp|P33176|KINH_HUMAN	sp|P33176|KINH_HUMAN	2.650|2.722|2.743	8.115	2.705	3	2.679|2.740|2.825	0	0	0	0	0	-15.581	0.985	0.944
Transcription activator BRG1	Q8WU20_base	sp|P51532|SMCA4_HUMAN	sp|P51532|SMCA4_HUMAN	0.588|0.457|0.519	1.563	0.521	3	0.543|0.520|0.525	0	0	0	0	0	-15.581	0.985	0.88
Vigilin	Q8WU20_base	sp|Q00341|VIGLN_HUMAN	sp|Q00341|VIGLN_HUMAN	3.503|3.500|3.247	10.251	3.417	3	3.672|3.389|3.350	0	0	0	0	0	-15.581	0.985	0.926
Eukaryotic translation initiation factor 4 gamma 1	Q8WU20_base	sp|Q04637|IF4G1_HUMAN	sp|Q04637|IF4G1_HUMAN	4.378|4.158|4.239	12.775	4.258	3	4.269|4.371|4.325	0	0	0	0	0	-15.581	0.985	0.926
Myoferlin	Q8WU20_base	sp|Q9NZM1|MYOF_HUMAN	sp|Q9NZM1|MYOF_HUMAN	3.227|3.112|3.083	9.422	3.141	3	3.059|3.214|3.300	0	0	0	0	0	-15.581	0.985	0.926
Thymidylate synthase	Q8WU20_base	sp|P04818|TYSY_HUMAN	sp|P04818|TYSY_HUMAN	1.414|1.325|1.364	4.104	1.368	3	1.436|1.353|1.381	0	0	0	0	0	-15.581	0.984	0.924
Large ribosomal subunit protein uL1	Q8WU20_base	sp|P62906|RL10A_HUMAN	sp|P62906|RL10A_HUMAN	2.887|3.038|2.833	8.758	2.919	3	2.880|3.072|2.951	0	0	0	0	0	-15.581	0.984	0.922
Glycylpeptide N-tetradecanoyltransferase 1	Q8WU20_base	sp|P30419|NMT1_HUMAN	sp|P30419|NMT1_HUMAN	1.198|1.122|1.126	3.447	1.149	3	1.151|1.215|1.140	0	0	0	0	0	-15.581	0.984	0.922
Kinesin light chain 1	Q8WU20_base	sp|Q07866|KLC1_HUMAN	sp|Q07866|KLC1_HUMAN	1.457|1.257|1.417	4.131	1.377	3	1.395|1.389|1.416	0	0	0	0	0	-15.581	0.984	0.916
CAAX prenyl protease 1 homolog	Q8WU20_base	sp|O75844|FACE1_HUMAN	sp|O75844|FACE1_HUMAN	1.189|1.224|1.187	3.599	1.2	3	1.217|1.254|1.189	0	0	0	0	0	-15.581	0.983	0.929
B-cell receptor-associated protein 29	Q8WU20_base	sp|Q9UHQ4|BAP29_HUMAN	sp|Q9UHQ4|BAP29_HUMAN	0.275|0.465|0.454	1.195	0.398	3	0.420|0.392|0.405	0	0	0	0	0	-15.581	0.983	0.855
Heterogeneous nuclear ribonucleoprotein D-like	Q8WU20_base	sp|O14979|HNRDL_HUMAN	sp|O14979|HNRDL_HUMAN	1.416|1.348|1.445	4.209	1.403	3	1.463|1.439|1.385	0	0	0	0	0	-15.581	0.982	0.927
AP-2 complex subunit beta	Q8WU20_base	sp|P63010|AP2B1_HUMAN	sp|P63010|AP2B1_HUMAN	2.549|2.725|2.657	7.931	2.644	3	2.743|2.660|2.671	0	0	0	0	0	-15.581	0.982	0.926
Ubiquitin thioesterase otulin	Q8WU20_base	sp|Q96BN8|OTUL_HUMAN	sp|Q96BN8|OTUL_HUMAN	0.378|0.351|0.331	1.06	0.353	3	0.369|0.344|0.367	0	0	0	0	0	-15.581	0.982	0.913
DNA mismatch repair protein Msh6	Q8WU20_base	sp|P52701|MSH6_HUMAN	sp|P52701|MSH6_HUMAN	0.725|0.822|0.862	2.409	0.803	3	0.788|0.788|0.881	0	0	0	0	0	-15.581	0.982	0.914
Hsp90 co-chaperone Cdc37	Q8WU20_base	sp|Q16543|CDC37_HUMAN	sp|Q16543|CDC37_HUMAN	2.310|2.292|2.292	6.894	2.298	3	2.291|2.400|2.339	0	0	0	0	0	-15.581	0.981	0.944
Coatomer subunit beta	Q8WU20_base	sp|P53618|COPB_HUMAN	sp|P53618|COPB_HUMAN	2.467|2.405|2.383	7.256	2.419	3	2.605|2.511|2.291	0	0	0	0	0	-15.581	0.981	0.93
Enhancer of mRNA-decapping protein 4	Q8WU20_base	sp|Q6P2E9|EDC4_HUMAN	sp|Q6P2E9|EDC4_HUMAN	0.463|0.502|0.479	1.445	0.482	3	0.506|0.513|0.457	0	0	0	0	0	-15.581	0.98	0.924
Actin-related protein 2/3 complex subunit 4	Q8WU20_base	sp|P59998|ARPC4_HUMAN	sp|P59998|ARPC4_HUMAN	1.096|1.091|1.264	3.452	1.151	3	1.041|1.184|1.314	0	0	0	0	0	-15.581	0.98	0.918
Keratin, type I cytoskeletal 16	Q8WU20_base	sp|P08779|K1C16_HUMAN	sp|P08779|K1C16_HUMAN	1.211|1.563|0.795	3.569	1.19	3	0.824|1.089|1.999	0	0.001	0	0.001	0	-15.063	0.979	0.824
Heterogeneous nuclear ribonucleoprotein M	Q8WU20_base	sp|P52272|HNRPM_HUMAN	sp|P52272|HNRPM_HUMAN	6.302|6.240|6.395	18.937	6.312	3	6.420|6.556|6.374	0	0	0	0	0	-15.581	0.979	0.944
Small ribosomal subunit protein eS24	Q8WU20_base	sp|P62847|RS24_HUMAN	sp|P62847|RS24_HUMAN	1.796|1.777|1.859	5.432	1.811	3	1.793|1.840|1.916	0	0	0	0	0	-15.581	0.979	0.928
Treacle protein	Q8WU20_base	sp|Q13428|TCOF_HUMAN	sp|Q13428|TCOF_HUMAN	1.724|1.340|1.237	4.302	1.434	3	1.587|1.327|1.491	0	0	0	0	0	-15.581	0.979	0.885
Casein kinase I isoform alpha	Q8WU20_base	sp|P48729|KC1A_HUMAN	sp|P48729|KC1A_HUMAN	0.482|0.526|0.545	1.553	0.518	3	0.499|0.551|0.538	0	0	0	0	0	-15.581	0.979	0.92
Small ribosomal subunit protein uS19	Q8WU20_base	sp|P62841|RS15_HUMAN	sp|P62841|RS15_HUMAN	0.320|0.266|0.343	0.929	0.31	3	0.320|0.330|0.299	0	0	0	0	0	-15.581	0.979	0.895
Interleukin enhancer-binding factor 2	Q8WU20_base	sp|Q12905|ILF2_HUMAN	sp|Q12905|ILF2_HUMAN	2.442|2.750|2.906	8.097	2.699	3	2.682|2.808|2.793	0	0	0	0	0	-15.581	0.978	0.911
Switch-associated protein 70	Q8WU20_base	sp|Q9UH65|SWP70_HUMAN	sp|Q9UH65|SWP70_HUMAN	0.417|0.448|0.411	1.277	0.426	3	0.430|0.467|0.409	0	0	0	0	0	-15.581	0.978	0.922
Acyl-coenzyme A thioesterase 9, mitochondrial	Q8WU20_base	sp|Q9Y305|ACOT9_HUMAN	sp|Q9Y305|ACOT9_HUMAN	1.061|0.986|1.292	3.338	1.113	3	1.164|1.096|1.157	0	0	0	0	0	-15.581	0.977	0.865
Methionine--tRNA ligase, cytoplasmic	Q8WU20_base	sp|P56192|SYMC_HUMAN	sp|P56192|SYMC_HUMAN	2.348|2.333|2.446	7.127	2.376	3	2.493|2.463|2.344	0	0	0	0	0	-15.581	0.977	0.928
Protein NDRG3	Q8WU20_base	sp|Q9UGV2|NDRG3_HUMAN	sp|Q9UGV2|NDRG3_HUMAN	0.388|0.422|0.450	1.26	0.42	3	0.441|0.415|0.434	0	0	0	0	0	-15.581	0.977	0.914
Splicing factor U2AF 35 kDa subunit	Q8WU20_base	sp|Q01081|U2AF1_HUMAN	sp|Q01081|U2AF1_HUMAN	1.025|1.209|1.254	3.488	1.163	3	1.179|1.223|1.174	0	0	0	0	0	-15.581	0.976	0.911
ATP-binding cassette sub-family F member 3	Q8WU20_base	sp|Q9NUQ8|ABCF3_HUMAN	sp|Q9NUQ8|ABCF3_HUMAN	0.217|0.242|.	0.671	0.224	3	0.251|0.208|0.231	0	0	0	0	0	-15.581	0.976	0.951
Heterogeneous nuclear ribonucleoprotein A1	Q8WU20_base	sp|P09651|ROA1_HUMAN	sp|P09651|ROA1_HUMAN	3.415|3.191|3.303	9.91	3.303	3	3.326|3.350|3.474	0	0	0	0	0	-15.581	0.976	0.927
Large ribosomal subunit protein uL3	Q8WU20_base	sp|P39023|RL3_HUMAN	sp|P39023|RL3_HUMAN	4.433|4.675|4.349	13.457	4.486	3	4.556|4.659|4.574	0	0	0	0	0	-15.581	0.976	0.925
Coatomer subunit alpha	Q8WU20_base	sp|P53621|COPA_HUMAN	sp|P53621|COPA_HUMAN	4.049|4.091|4.078	12.219	4.073	3	4.251|4.197|4.067	0	0	0	0	0	-15.581	0.976	0.944
Puromycin-sensitive aminopeptidase	Q8WU20_base	sp|P55786|PSA_HUMAN	sp|P55786|PSA_HUMAN	1.887|2.200|2.033	6.12	2.04	3	2.057|2.085|2.126	0	0	0	0	0	-15.581	0.976	0.911
DNA topoisomerase 2-beta	Q8WU20_base	sp|Q02880|TOP2B_HUMAN	sp|Q02880|TOP2B_HUMAN	0.879|1.288|0.667	2.835	0.945	3	1.025|0.931|0.951	0.015	0.044	0.015	0.044	0.015	-15.581	0.976	0.768
EH domain-containing protein 2	Q8WU20_base	sp|Q9NZN4|EHD2_HUMAN	sp|Q9NZN4|EHD2_HUMAN	1.835|1.902|1.804	5.541	1.847	3	1.940|1.854|1.882	0	0	0	0	0	-15.581	0.976	0.928
Tyrosine-protein phosphatase non-receptor type 23	Q8WU20_base	sp|Q9H3S7|PTN23_HUMAN	sp|Q9H3S7|PTN23_HUMAN	0.357|0.484|0.348	1.189	0.396	3	0.439|0.407|0.375	0	0	0	0	0	-15.581	0.976	0.869
Exportin-2	Q8WU20_base	sp|P55060|XPO2_HUMAN	sp|P55060|XPO2_HUMAN	4.337|4.895|4.595	13.827	4.609	3	4.782|4.649|4.756	0	0	0	0	0	-15.581	0.975	0.918
Gem-associated protein 5	Q8WU20_base	sp|Q8TEQ6|GEMI5_HUMAN	sp|Q8TEQ6|GEMI5_HUMAN	0.630|0.640|0.622	1.892	0.631	3	0.651|0.605|0.688	0	0	0	0	0	-15.581	0.975	0.934
Large ribosomal subunit protein uL18	Q8WU20_base	sp|P46777|RL5_HUMAN	sp|P46777|RL5_HUMAN	1.357|1.295|1.287	3.939	1.313	3	1.366|1.326|1.349	0	0	0	0	0	-15.581	0.975	0.928
Ornithine aminotransferase, mitochondrial	Q8WU20_base	sp|P04181|OAT_HUMAN	sp|P04181|OAT_HUMAN	1.023|0.966|0.888	2.877	0.959	3	1.016|0.973|0.966	0	0	0	0	0	-15.581	0.974	0.917
2',3'-cyclic-nucleotide 3'-phosphodiesterase	Q8WU20_base	sp|P09543|CN37_HUMAN	sp|P09543|CN37_HUMAN	1.359|1.475|1.308	4.142	1.381	3	1.442|1.446|1.368	0	0	0	0	0	-15.581	0.973	0.916
Serrate RNA effector molecule homolog	Q8WU20_base	sp|Q9BXP5|SRRT_HUMAN	sp|Q9BXP5|SRRT_HUMAN	1.194|1.188|1.205	3.587	1.196	3	1.262|1.265|1.163	0	0	0	0	0	-15.581	0.973	0.944
26S proteasome regulatory subunit 7	Q8WU20_base	sp|P35998|PRS7_HUMAN	sp|P35998|PRS7_HUMAN	2.587|2.456|2.711	7.754	2.585	3	2.714|2.693|2.564	0	0	0	0	0	-15.581	0.973	0.924
Large ribosomal subunit protein eL13	Q8WU20_base	sp|P26373|RL13_HUMAN	sp|P26373|RL13_HUMAN	2.879|2.901|3.010	8.79	2.93	3	3.007|3.122|2.919	0	0	0	0	0	-15.581	0.972	0.944
Large ribosomal subunit protein uL2	Q8WU20_base	sp|P62917|RL8_HUMAN	sp|P62917|RL8_HUMAN	3.877|3.659|3.597	11.133	3.711	3	3.661|3.966|3.832	0	0	0	0	0	-15.581	0.972	0.925
Tyrosine-protein phosphatase non-receptor type 11	Q8WU20_base	sp|Q06124|PTN11_HUMAN	sp|Q06124|PTN11_HUMAN	0.668|0.566|0.608	1.841	0.614	3	0.603|0.661|0.632	0	0	0	0	0	-15.581	0.972	0.909
EH domain-containing protein 1	Q8WU20_base	sp|Q9H4M9|EHD1_HUMAN	sp|Q9H4M9|EHD1_HUMAN	1.544|1.234|1.426	4.204	1.401	3	1.418|1.439|1.470	0	0	0	0	0	-15.581	0.972	0.903
Pre-mRNA-processing factor 19	Q8WU20_base	sp|Q9UMS4|PRP19_HUMAN	sp|Q9UMS4|PRP19_HUMAN	1.034|1.065|1.078	3.177	1.059	3	1.041|1.107|1.122	0	0	0	0	0	-15.581	0.972	0.93
G-rich sequence factor 1	Q8WU20_base	sp|Q12849|GRSF1_HUMAN	sp|Q12849|GRSF1_HUMAN	0.609|0.457|0.540	1.607	0.536	3	0.606|0.502|0.550	0	0	0	0	0	-15.581	0.972	0.908
Cysteine--tRNA ligase, cytoplasmic	Q8WU20_base	sp|P49589|SYCC_HUMAN	sp|P49589|SYCC_HUMAN	1.300|1.143|1.226	3.669	1.223	3	1.290|1.305|1.186	0	0	0	0	0	-15.581	0.971	0.92
26S proteasome non-ATPase regulatory subunit 6	Q8WU20_base	sp|Q15008|PSMD6_HUMAN	sp|Q15008|PSMD6_HUMAN	2.031|2.153|2.001	6.184	2.061	3	2.072|2.140|2.155	0	0	0	0	0	-15.581	0.971	0.925
T-complex protein 1 subunit gamma	Q8WU20_base	sp|P49368|TCPG_HUMAN	sp|P49368|TCPG_HUMAN	5.705|4.773|5.359	15.838	5.279	3	5.552|5.259|5.511	0	0	0	0	0	-15.581	0.971	0.913
Mitochondrial import inner membrane translocase subunit TIM50	Q8WU20_base	sp|Q3ZCQ8|TIM50_HUMAN	sp|Q3ZCQ8|TIM50_HUMAN	0.856|0.859|0.704	2.419	0.806	3	0.850|0.815|0.825	0	0	0	0	0	-15.581	0.971	0.915
UTP--glucose-1-phosphate uridylyltransferase	Q8WU20_base	tr|A0A087WYS1|A0A087WYS1_HUMAN	tr|A0A087WYS1|A0A087WYS1_HUMAN	1.901|2.026|1.848	5.776	1.925	3	1.989|1.999|1.959	0	0	0	0	0	-15.581	0.971	0.923
Heterogeneous nuclear ribonucleoprotein Q	Q8WU20_base	sp|O60506|HNRPQ_HUMAN	sp|O60506|HNRPQ_HUMAN	3.748|3.509|3.686	10.943	3.648	3	3.738|3.747|3.803	0	0	0	0	0	-15.581	0.97	0.944
Exportin-7	Q8WU20_base	sp|Q9UIA9|XPO7_HUMAN	sp|Q9UIA9|XPO7_HUMAN	0.190|0.217|0.220	0.626	0.209	3	0.246|0.229|0.177	0	0	0	0	0	-15.581	0.97	0.928
Hsc70-interacting protein	Q8WU20_base	sp|P50502|F10A1_HUMAN	sp|P50502|F10A1_HUMAN	0.916|0.926|0.936	2.778	0.926	3	0.929|0.949|0.986	0	0	0	0	0	-15.581	0.97	0.944
Large ribosomal subunit protein eL19	Q8WU20_base	sp|P84098|RL19_HUMAN	sp|P84098|RL19_HUMAN	2.449|2.743|2.612	7.805	2.602	3	2.662|2.733|2.653	0	0	0	0	0	-15.581	0.97	0.923
Condensin complex subunit 2	Q8WU20_base	sp|Q15003|CND2_HUMAN	sp|Q15003|CND2_HUMAN	0.749|0.681|0.709	2.139	0.713	3	0.724|0.771|0.712	0	0	0	0	0	-15.581	0.97	0.924
Vacuolar protein sorting-associated protein 4B	Q8WU20_base	sp|O75351|VPS4B_HUMAN	sp|O75351|VPS4B_HUMAN	0.725|0.769|0.776	2.27	0.757	3	0.762|0.710|0.876	0	0	0	0	0	-15.581	0.97	0.944
Constitutive coactivator of PPAR-gamma-like protein 1	Q8WU20_base	sp|Q9NZB2|F120A_HUMAN	sp|Q9NZB2|F120A_HUMAN	1.882|1.894|1.732	5.508	1.836	3	1.950|1.884|1.847	0	0	0	0	0	-15.581	0.97	0.93
Heme-binding protein 1	Q8WU20_base	sp|Q9NRV9|HEBP1_HUMAN	sp|Q9NRV9|HEBP1_HUMAN	0.245|0.256|0.254	0.756	0.252	3	0.248|0.271|0.261	0	0	0	0	0	-15.581	0.969	0.937
Sorting nexin-12	Q8WU20_base	sp|Q9UMY4|SNX12_HUMAN	sp|Q9UMY4|SNX12_HUMAN	0.702|0.709|0.739	2.15	0.717	3	0.705|0.766|0.748	0	0	0	0	0	-15.581	0.969	0.937
Eukaryotic translation initiation factor 4 gamma 2	Q8WU20_base	sp|P78344|IF4G2_HUMAN	sp|P78344|IF4G2_HUMAN	2.084|2.081|2.104	6.269	2.09	3	2.050|2.261|2.162	0	0	0	0	0	-15.581	0.969	0.944
Tricarboxylate transport protein, mitochondrial	Q8WU20_base	sp|P53007|TXTP_HUMAN	sp|P53007|TXTP_HUMAN	0.612|0.668|0.670	1.949	0.65	3	0.646|0.706|0.662	0	0	0	0	0	-15.581	0.968	0.937
Zinc transporter SLC39A7	Q8WU20_base	sp|Q92504|S39A7_HUMAN	sp|Q92504|S39A7_HUMAN	0.554|0.521|0.494	1.569	0.523	3	0.657|0.596|0.403	0	0	0	0	0	-15.581	0.968	0.928
Heterogeneous nuclear ribonucleoprotein D0	Q8WU20_base	sp|Q14103|HNRPD_HUMAN	sp|Q14103|HNRPD_HUMAN	1.853|1.900|1.876	5.629	1.876	3	1.940|2.082|1.802	0	0	0	0	0	-15.581	0.968	0.934
ATP-dependent RNA helicase DHX15	Q8WU20_base	sp|O43143|DHX15_HUMAN	sp|O43143|DHX15_HUMAN	2.900|2.950|2.981	8.831	2.944	3	2.965|3.013|3.158	0	0	0	0	0	-15.581	0.967	0.944
SWI/SNF-related matrix-associated actin-dependent regulator of chromatin subfamily A member 5	Q8WU20_base	sp|O60264|SMCA5_HUMAN	sp|O60264|SMCA5_HUMAN	1.625|1.735|1.753	5.113	1.704	3	1.765|1.743|1.780	0	0	0	0	0	-15.581	0.967	0.944
Ras-related protein Rab-35	Q8WU20_base	sp|Q15286|RAB35_HUMAN	sp|Q15286|RAB35_HUMAN	0.278|0.237|0.236	0.751	0.25	3	0.271|0.234|0.275	0	0	0	0	0	-15.581	0.967	0.914
Large ribosomal subunit protein eL8	Q8WU20_base	sp|P62424|RL7A_HUMAN	sp|P62424|RL7A_HUMAN	2.212|2.049|2.056	6.318	2.106	3	2.251|2.191|2.103	0	0	0	0	0	-15.581	0.966	0.925
AP-1 complex subunit beta-1	Q8WU20_base	sp|Q10567|AP1B1_HUMAN	sp|Q10567|AP1B1_HUMAN	0.748|0.857|0.889	2.493	0.831	3	0.840|0.942|0.803	0	0	0	0	0	-15.581	0.966	0.923
Large ribosomal subunit protein eL28	Q8WU20_base	sp|P46779|RL28_HUMAN	sp|P46779|RL28_HUMAN	3.721|3.716|3.453	10.89	3.63	3	3.876|3.680|3.717	0	0	0	0	0	-15.581	0.966	0.944
Structural maintenance of chromosomes protein 1A	Q8WU20_base	sp|Q14683|SMC1A_HUMAN	sp|Q14683|SMC1A_HUMAN	0.970|1.006|1.027	3.003	1.001	3	1.102|0.999|1.011	0	0	0	0	0	-15.581	0.966	0.93
AP-2 complex subunit mu	Q8WU20_base	sp|Q96CW1|AP2M1_HUMAN	sp|Q96CW1|AP2M1_HUMAN	2.320|2.386|2.339	7.046	2.349	3	2.530|2.345|2.421	0	0	0	0	0	-15.581	0.966	0.944
Forkhead box protein P4	Q8WU20_base	sp|Q8IVH2|FOXP4_HUMAN	sp|Q8IVH2|FOXP4_HUMAN	.|0.228|0.173	0.612	0.204	3	.|.|.	0	0	0	0	0	-15.581	0.966	0.902
Mitogen-activated protein kinase 1	Q8WU20_base	sp|P28482|MK01_HUMAN	sp|P28482|MK01_HUMAN	1.519|1.474|1.464	4.457	1.486	3	1.519|1.525|1.576	0	0	0	0	0	-15.581	0.965	0.944
Dynamin-2	Q8WU20_base	sp|P50570|DYN2_HUMAN	sp|P50570|DYN2_HUMAN	2.327|2.264|2.430	7.022	2.341	3	2.518|2.388|2.375	0	0	0	0	0	-15.581	0.965	0.929
Splicing factor 3B subunit 2	Q8WU20_base	sp|Q13435|SF3B2_HUMAN	sp|Q13435|SF3B2_HUMAN	1.618|1.768|1.852	5.238	1.746	3	1.708|1.894|1.835	0	0	0	0	0	-15.581	0.965	0.923
Coatomer subunit delta	Q8WU20_base	sp|P48444|COPD_HUMAN	sp|P48444|COPD_HUMAN	2.093|1.951|2.005	6.049	2.016	3	2.092|2.096|2.089	0	0	0	0	0	-15.581	0.964	0.944
NADH dehydrogenase [ubiquinone] 1 beta subcomplex subunit 11, mitochondrial	Q8WU20_base	sp|Q9NX14|NDUBB_HUMAN	sp|Q9NX14|NDUBB_HUMAN	0.416|0.439|0.444	1.298	0.433	3	0.480|0.462|0.408	0	0	0	0	0	-15.581	0.964	0.942
Cell cycle and apoptosis regulator protein 2	Q8WU20_base	sp|Q8N163|CCAR2_HUMAN	sp|Q8N163|CCAR2_HUMAN	1.373|1.400|1.531	4.304	1.435	3	1.536|1.498|1.438	0	0	0	0	0	-15.581	0.963	0.921
Bifunctional glutamate/proline--tRNA ligase	Q8WU20_base	sp|P07814|SYEP_HUMAN	sp|P07814|SYEP_HUMAN	4.892|5.111|4.978	14.981	4.994	3	5.165|5.245|5.145	0	0	0	0	0	-15.581	0.963	0.944
Charged multivesicular body protein 4b	Q8WU20_base	sp|Q9H444|CHM4B_HUMAN	sp|Q9H444|CHM4B_HUMAN	1.249|1.206|1.229	3.685	1.228	3	1.244|1.251|1.333	0	0	0	0	0	-15.581	0.963	0.93
NHP2-like protein 1	Q8WU20_base	sp|P55769|NH2L1_HUMAN	sp|P55769|NH2L1_HUMAN	0.525|0.536|0.500	1.561	0.52	3	0.514|0.560|0.551	0	0	0	0	0	-15.581	0.962	0.937
COP9 signalosome complex subunit 6	Q8WU20_base	sp|Q7L5N1|CSN6_HUMAN	sp|Q7L5N1|CSN6_HUMAN	0.660|0.710|0.743	2.112	0.704	3	0.711|0.777|0.710	0	0	0	0	0	-15.581	0.962	0.925
Ribonucleoprotein PTB-binding 1	Q8WU20_base	sp|Q8IY67|RAVR1_HUMAN	sp|Q8IY67|RAVR1_HUMAN	0.607|0.558|0.622	1.786	0.595	3	0.654|0.633|0.572	0	0	0	0	0	-15.581	0.962	0.929
Mitochondrial dicarboxylate carrier	Q8WU20_base	sp|Q9UBX3|DIC_HUMAN	sp|Q9UBX3|DIC_HUMAN	0.610|0.583|0.612	1.805	0.602	3	0.651|0.637|0.589	0	0	0	0	0	-15.581	0.962	0.937
Coxsackievirus and adenovirus receptor	Q8WU20_base	sp|P78310|CXAR_HUMAN	sp|P78310|CXAR_HUMAN	0.241|0.157|.	0.609	0.203	3	.|.|.	0	0	0	0	0	-15.581	0.962	0.861
Transmembrane 9 superfamily member 2	Q8WU20_base	sp|Q99805|TM9S2_HUMAN	sp|Q99805|TM9S2_HUMAN	0.705|0.506|0.667	1.878	0.626	3	0.666|0.633|0.657	0	0	0	0	0	-15.581	0.961	0.896
Alkyldihydroxyacetonephosphate synthase, peroxisomal	Q8WU20_base	sp|O00116|ADAS_HUMAN	sp|O00116|ADAS_HUMAN	0.902|0.967|1.024	2.894	0.965	3	0.956|1.038|1.020	0	0	0	0	0	-15.581	0.961	0.924
Large ribosomal subunit protein uL5	Q8WU20_base	sp|P62913|RL11_HUMAN	sp|P62913|RL11_HUMAN	2.662|2.714|2.713	8.09	2.697	3	2.790|2.888|2.740	0	0	0	0	0	-15.581	0.961	0.944
E3 ubiquitin-protein ligase HUWE1	Q8WU20_base	sp|Q7Z6Z7|HUWE1_HUMAN	sp|Q7Z6Z7|HUWE1_HUMAN	1.977|2.165|2.078	6.219	2.073	3	2.136|2.160|2.178	0	0	0	0	0	-15.581	0.961	0.929
Golgi reassembly-stacking protein 2	Q8WU20_base	sp|Q9H8Y8|GORS2_HUMAN	sp|Q9H8Y8|GORS2_HUMAN	0.520|0.383|0.518	1.422	0.474	3	0.506|0.479|0.495	0	0	0	0	0	-15.581	0.961	0.904
ATP synthase subunit gamma, mitochondrial	Q8WU20_base	sp|P36542|ATPG_HUMAN	sp|P36542|ATPG_HUMAN	0.924|0.932|0.948	2.804	0.935	3	0.968|0.954|0.998	0	0	0	0	0	-15.581	0.96	0.944
NEDD8-conjugating enzyme Ubc12	Q8WU20_base	sp|P61081|UBC12_HUMAN	sp|P61081|UBC12_HUMAN	1.023|1.055|1.056	3.133	1.044	3	1.073|1.102|1.090	0	0	0	0	0	-15.581	0.96	0.944
26S proteasome non-ATPase regulatory subunit 2	Q8WU20_base	sp|Q13200|PSMD2_HUMAN	sp|Q13200|PSMD2_HUMAN	3.194|3.229|3.212	9.635	3.212	3	3.338|3.223|3.484	0	0	0	0	0	-15.581	0.96	0.944
Collagen alpha-1(XVIII) chain	Q8WU20_base	sp|P39060|COIA1_HUMAN	sp|P39060|COIA1_HUMAN	0.315|0.531|0.465	1.31	0.437	3	0.613|0.481|0.320	0	0	0	0	0	-15.581	0.96	0.889
Interleukin enhancer-binding factor 3	Q8WU20_base	sp|Q12906|ILF3_HUMAN	sp|Q12906|ILF3_HUMAN	3.917|4.186|4.206	12.31	4.103	3	4.227|4.307|4.299	0	0	0	0	0	-15.581	0.959	0.944
Ubiquitin carboxyl-terminal hydrolase 5	Q8WU20_base	sp|P45974|UBP5_HUMAN	sp|P45974|UBP5_HUMAN	0.724|0.772|0.947	2.443	0.814	3	0.938|0.811|0.806	0	0	0	0	0	-15.581	0.958	0.902
Lysine--tRNA ligase	Q8WU20_base	sp|Q15046|SYK_HUMAN	sp|Q15046|SYK_HUMAN	0.946|1.328|1.197	3.471	1.157	3	1.074|1.230|1.334	0	0	0	0	0	-15.581	0.958	0.913
PAT complex subunit CCDC47	Q8WU20_base	sp|Q96A33|CCD47_HUMAN	sp|Q96A33|CCD47_HUMAN	0.705|0.720|0.713	2.138	0.713	3	0.751|0.731|0.749	0	0	0	0	0	-15.581	0.958	0.937
Guanine nucleotide-binding protein G(s) subunit alpha isoforms short	Q8WU20_base	sp|P63092|GNAS2_HUMAN	sp|P63092|GNAS2_HUMAN	0.896|0.951|0.899	2.746	0.915	3	0.984|1.005|0.883	0	0	0	0	0	-15.581	0.958	0.937
Large ribosomal subunit protein uL16	Q8WU20_base	sp|P27635|RL10_HUMAN	sp|P27635|RL10_HUMAN	2.997|3.020|3.070	9.087	3.029	3	3.226|3.187|3.078	0	0	0	0	0	-15.581	0.958	0.944
Pre-mRNA-splicing factor 38B	Q8WU20_base	sp|Q5VTL8|PR38B_HUMAN	sp|Q5VTL8|PR38B_HUMAN	0.400|0.254|0.346	0.999	0.333	3	0.247|0.391|0.434	0	0	0	0	0	-15.581	0.958	0.922
Eukaryotic translation initiation factor 3 subunit I	Q8WU20_base	sp|Q13347|EIF3I_HUMAN	sp|Q13347|EIF3I_HUMAN	1.952|1.804|1.849	5.604	1.868	3	1.970|1.947|1.940	0	0	0	0	0	-15.581	0.957	0.944
Endoplasmic reticulum resident protein 29	Q8WU20_base	sp|P30040|ERP29_HUMAN	sp|P30040|ERP29_HUMAN	1.218|1.326|1.072	3.617	1.206	3	1.090|1.363|1.351	0	0	0	0	0	-15.581	0.956	0.923
Cell division cycle 5-like protein	Q8WU20_base	sp|Q99459|CDC5L_HUMAN	sp|Q99459|CDC5L_HUMAN	1.008|1.086|1.077	3.17	1.057	3	1.000|1.138|1.186	0	0	0	0	0	-15.581	0.956	0.935
Dual specificity mitogen-activated protein kinase kinase 2	Q8WU20_base	sp|P36507|MP2K2_HUMAN	sp|P36507|MP2K2_HUMAN	1.069|1.109|1.183	3.361	1.12	3	1.139|1.186|1.192	0	0	0	0	0	-15.581	0.956	0.927
Stress-70 protein, mitochondrial	Q8WU20_base	sp|P38646|GRP75_HUMAN	sp|P38646|GRP75_HUMAN	4.553|4.600|4.654	13.807	4.602	3	4.699|4.734|5.008	0	0	0	0	0	-15.581	0.956	0.944
Eukaryotic translation initiation factor 5B	Q8WU20_base	sp|O60841|IF2P_HUMAN	sp|O60841|IF2P_HUMAN	1.299|1.215|1.213	3.727	1.242	3	1.268|1.338|1.296	0	0	0	0	0	-15.581	0.955	0.944
Kynurenine--oxoglutarate transaminase 3	Q8WU20_base	sp|Q6YP21|KAT3_HUMAN	sp|Q6YP21|KAT3_HUMAN	.|0.475|0.345	1.031	0.344	3	.|0.360|.	0	0	0	0	0	-15.581	0.955	0.83
26S proteasome regulatory subunit 4	Q8WU20_base	sp|P62191|PRS4_HUMAN	sp|P62191|PRS4_HUMAN	1.604|1.709|1.724	5.036	1.679	3	1.765|1.741|1.769	0	0	0	0	0	-15.581	0.955	0.944
2-oxoglutarate dehydrogenase complex component E1	Q8WU20_base	sp|Q02218|ODO1_HUMAN	sp|Q02218|ODO1_HUMAN	0.548|0.415|0.568	1.531	0.51	3	0.414|0.605|0.610	0	0	0	0	0	-15.581	0.955	0.925
ATP-dependent RNA helicase DDX19A	Q8WU20_base	sp|Q9NUU7|DD19A_HUMAN	sp|Q9NUU7|DD19A_HUMAN	1.267|1.330|1.258	3.854	1.285	3	1.248|1.500|1.300	0	0	0	0	0	-15.581	0.955	0.944
DNA-directed RNA polymerase I subunit RPA34	Q8WU20_base	sp|O15446|RPA34_HUMAN	sp|O15446|RPA34_HUMAN	0.492|0.402|0.443	1.337	0.446	3	0.454|0.481|0.466	0	0	0	0	0	-15.581	0.954	0.911
Elongation factor 2	Q8WU20_base	sp|P13639|EF2_HUMAN	sp|P13639|EF2_HUMAN	13.267|13.387|12.792	39.446	13.149	3	13.716|13.439|14.193	0	0	0	0	0	-15.581	0.954	0.944
Protein AHNAK2	Q8WU20_base	sp|Q8IVF2|AHNK2_HUMAN	sp|Q8IVF2|AHNK2_HUMAN	5.474|5.156|5.211	15.841	5.28	3	5.657|5.532|5.419	0	0	0	0	0	-15.581	0.954	0.944
U4/U6 small nuclear ribonucleoprotein Prp4	Q8WU20_base	sp|O43172|PRP4_HUMAN	sp|O43172|PRP4_HUMAN	0.420|0.397|0.429	1.247	0.416	3	0.425|0.423|0.461	0	0	0	0	0	-15.581	0.953	0.937
Heat shock protein HSP 90-beta	Q8WU20_base	sp|P08238|HS90B_HUMAN	sp|P08238|HS90B_HUMAN	19.666|20.661|19.977	60.303	20.101	3	21.170|20.661|21.482	0	0	0	0	0	-15.581	0.953	0.944
DNA-directed RNA polymerases I, II, and III subunit RPABC1	Q8WU20_base	sp|P19388|RPAB1_HUMAN	sp|P19388|RPAB1_HUMAN	0.300|0.326|0.338	0.964	0.321	3	0.387|0.386|0.257	0	0	0	0	0	-15.581	0.953	0.929
Presequence protease, mitochondrial	Q8WU20_base	sp|Q5JRX3|PREP_HUMAN	sp|Q5JRX3|PREP_HUMAN	1.064|0.753|0.791	2.608	0.869	3	0.955|0.909|0.875	0	0	0	0	0	-15.581	0.953	0.844
HBS1-like protein	Q8WU20_base	sp|Q9Y450|HBS1L_HUMAN	sp|Q9Y450|HBS1L_HUMAN	.|0.228|0.206	0.646	0.215	3	0.221|.|0.231	0	0	0	0	0	-15.581	0.953	0.951
Large ribosomal subunit protein eL21	Q8WU20_base	sp|P46778|RL21_HUMAN	sp|P46778|RL21_HUMAN	3.049|3.060|2.957	9.066	3.022	3	3.242|3.188|3.092	0	0	0	0	0	-15.581	0.952	0.944
Heterogeneous nuclear ribonucleoprotein F	Q8WU20_base	sp|P52597|HNRPF_HUMAN	sp|P52597|HNRPF_HUMAN	2.337|2.088|2.090	6.515	2.172	3	2.193|2.384|2.271	0	0	0	0	0	-15.581	0.952	0.922
DNA (cytosine-5)-methyltransferase 1	Q8WU20_base	sp|P26358|DNMT1_HUMAN	sp|P26358|DNMT1_HUMAN	0.896|0.862|0.917	2.675	0.892	3	0.873|0.949|0.991	0	0	0	0	0	-15.581	0.952	0.933
Condensin complex subunit 1	Q8WU20_base	sp|Q15021|CND1_HUMAN	sp|Q15021|CND1_HUMAN	0.711|0.812|0.709	2.232	0.744	3	0.786|0.800|0.758	0	0	0	0	0	-15.581	0.952	0.916
Calmodulin-regulated spectrin-associated protein 2	Q8WU20_base	sp|Q08AD1|CAMP2_HUMAN	sp|Q08AD1|CAMP2_HUMAN	0.224|0.244|0.225	0.693	0.231	3	0.282|0.220|0.230	0	0	0	0	0	-15.581	0.952	0.929
Adenylyl cyclase-associated protein 1	Q8WU20_base	sp|Q01518|CAP1_HUMAN	sp|Q01518|CAP1_HUMAN	5.450|5.849|5.919	17.218	5.739	3	5.888|6.174|6.039	0	0	0	0	0	-15.581	0.951	0.944
Rab3 GTPase-activating protein catalytic subunit	Q8WU20_base	sp|Q15042|RB3GP_HUMAN	sp|Q15042|RB3GP_HUMAN	0.328|0.254|0.296	0.879	0.293	3	0.317|0.306|0.302	0	0	0	0	0	-15.581	0.951	0.905
Torsin-1A-interacting protein 1	Q8WU20_base	sp|Q5JTV8|TOIP1_HUMAN	sp|Q5JTV8|TOIP1_HUMAN	0.315|0.403|0.407	1.126	0.375	3	0.386|0.360|0.442	0	0	0	0	0	-15.581	0.951	0.924
Rho guanine nucleotide exchange factor 2	Q8WU20_base	sp|Q92974|ARHG2_HUMAN	sp|Q92974|ARHG2_HUMAN	2.087|2.088|2.068	6.243	2.081	3	2.104|2.306|2.160	0	0	0	0	0	-15.581	0.951	0.944
Microtubule actin crosslinking factor 1	Q8WU20_base	tr|A0A590UJG2|A0A590UJG2_HUMAN	tr|A0A590UJG2|A0A590UJG2_HUMAN	1.668|1.776|1.723	5.167	1.722	3	1.823|1.797|1.813	0	0	0	0	0	-15.581	0.951	0.93
Splicing factor U2AF 65 kDa subunit	Q8WU20_base	sp|P26368|U2AF2_HUMAN	sp|P26368|U2AF2_HUMAN	0.971|1.162|1.131	3.263	1.088	3	1.121|1.138|1.176	0	0	0	0	0	-15.581	0.95	0.925
Splicing factor 3B subunit 3	Q8WU20_base	sp|Q15393|SF3B3_HUMAN	sp|Q15393|SF3B3_HUMAN	2.652|2.818|2.764	8.234	2.745	3	2.891|2.820|2.960	0	0	0	0	0	-15.581	0.95	0.944
26S proteasome non-ATPase regulatory subunit 11	Q8WU20_base	sp|O00231|PSD11_HUMAN	sp|O00231|PSD11_HUMAN	1.622|1.681|1.824	5.127	1.709	3	1.811|1.810|1.785	0	0	0	0	0	-15.581	0.949	0.926
RNA cytosine C(5)-methyltransferase NSUN2	Q8WU20_base	sp|Q08J23|NSUN2_HUMAN	sp|Q08J23|NSUN2_HUMAN	2.412|2.442|2.546	7.401	2.467	3	2.454|2.684|2.664	0	0	0	0	0	-15.581	0.949	0.944
Hydroxysteroid dehydrogenase-like protein 2	Q8WU20_base	sp|Q6YN16|HSDL2_HUMAN	sp|Q6YN16|HSDL2_HUMAN	0.382|0.363|0.313	1.058	0.353	3	0.396|0.382|0.339	0	0	0	0	0	-15.581	0.949	0.924
Ras GTPase-activating protein-binding protein 2	Q8WU20_base	sp|Q9UN86|G3BP2_HUMAN	sp|Q9UN86|G3BP2_HUMAN	1.101|1.000|1.015	3.116	1.039	3	1.115|1.057|1.112	0	0	0	0	0	-15.581	0.949	0.928
Tubulin beta-4B chain	Q8WU20_base	sp|P68371|TBB4B_HUMAN	sp|P68371|TBB4B_HUMAN	4.289|4.390|4.583	13.263	4.421	3	4.843|4.640|4.497	0	0	0	0	0	-15.581	0.949	0.944
Probable ATP-dependent RNA helicase DDX6	Q8WU20_base	sp|P26196|DDX6_HUMAN	sp|P26196|DDX6_HUMAN	1.064|1.156|1.126	3.345	1.115	3	1.160|1.222|1.150	0	0	0	0	0	-15.581	0.948	0.93
Transcription intermediary factor 1-beta	Q8WU20_base	sp|Q13263|TIF1B_HUMAN	sp|Q13263|TIF1B_HUMAN	3.383|3.549|3.607	10.539	3.513	3	3.627|3.825|3.673	0	0	0	0	0	-15.581	0.948	0.944
Probable ATP-dependent RNA helicase DDX17	Q8WU20_base	sp|Q92841|DDX17_HUMAN	sp|Q92841|DDX17_HUMAN	4.700|4.490|4.392	13.582	4.527	3	4.911|4.742|4.691	0	0	0	0	0	-15.581	0.947	0.944
Clathrin heavy chain 1	Q8WU20_base	sp|Q00610|CLH1_HUMAN	sp|Q00610|CLH1_HUMAN	8.069|8.207|8.269	24.545	8.182	3	8.889|8.612|8.423	0	0	0	0	0	-15.581	0.947	0.944
NF-kappa-B-activating protein	Q8WU20_base	sp|Q8N5F7|NKAP_HUMAN	sp|Q8N5F7|NKAP_HUMAN	0.764|0.640|0.559	1.963	0.654	3	0.703|0.685|0.684	0	0	0	0	0	-15.581	0.947	0.883
Aminopeptidase B	Q8WU20_base	sp|Q9H4A4|AMPB_HUMAN	sp|Q9H4A4|AMPB_HUMAN	1.438|1.475|1.440	4.354	1.451	3	1.749|1.618|1.271	0	0	0	0	0	-15.581	0.947	0.934
Methionine aminopeptidase 2	Q8WU20_base	sp|P50579|MAP2_HUMAN	sp|P50579|MAP2_HUMAN	0.289|0.319|0.293	0.901	0.3	3	0.310|0.319|0.323	0	0	0	0	0	-15.581	0.946	0.929
Large ribosomal subunit protein eL6	Q8WU20_base	sp|Q02878|RL6_HUMAN	sp|Q02878|RL6_HUMAN	5.197|5.402|5.353	15.953	5.318	3	5.411|5.704|5.750	0	0	0	0	0	-15.581	0.946	0.944
Cell division cycle and apoptosis regulator protein 1	Q8WU20_base	sp|Q8IX12|CCAR1_HUMAN	sp|Q8IX12|CCAR1_HUMAN	0.690|0.664|0.702	2.056	0.685	3	0.668|0.754|0.756	0	0	0	0	0	-15.581	0.946	0.943
Cytochrome b-c1 complex subunit 2, mitochondrial	Q8WU20_base	sp|P22695|QCR2_HUMAN	sp|P22695|QCR2_HUMAN	1.522|1.467|1.704	4.694	1.565	3	1.657|1.629|1.674	0	0	0	0	0	-15.581	0.946	0.92
Prohibitin 1	Q8WU20_base	sp|P35232|PHB1_HUMAN	sp|P35232|PHB1_HUMAN	2.108|2.072|2.139	6.319	2.106	3	2.194|2.183|2.302	0	0	0	0	0	-15.581	0.946	0.944
26S proteasome regulatory subunit 8	Q8WU20_base	sp|P62195|PRS8_HUMAN	sp|P62195|PRS8_HUMAN	1.873|1.843|1.939	5.655	1.885	3	1.989|1.920|2.070	0	0	0	0	0	-15.581	0.946	0.944
Endoplasmic reticulum resident protein 44	Q8WU20_base	sp|Q9BS26|ERP44_HUMAN	sp|Q9BS26|ERP44_HUMAN	0.938|1.099|1.074	3.111	1.037	3	1.087|1.102|1.100	0	0	0	0	0	-15.581	0.946	0.929
Transformer-2 protein homolog alpha	Q8WU20_base	sp|Q13595|TRA2A_HUMAN	sp|Q13595|TRA2A_HUMAN	0.276|0.270|0.255	0.801	0.267	3	0.265|0.299|0.284	0	0	0	0	0	-15.581	0.946	0.936
Secretory carrier-associated membrane protein 3	Q8WU20_base	sp|O14828|SCAM3_HUMAN	sp|O14828|SCAM3_HUMAN	0.968|1.015|0.983	2.966	0.989	3	1.051|1.069|1.018	0	0	0	0	0	-15.581	0.945	0.93
SUMO-activating enzyme subunit 1	Q8WU20_base	sp|Q9UBE0|SAE1_HUMAN	sp|Q9UBE0|SAE1_HUMAN	0.486|0.752|0.720	1.959	0.653	3	0.675|0.698|0.700	0	0	0	0	0	-15.581	0.945	0.892
Small ribosomal subunit protein uS5	Q8WU20_base	sp|P15880|RS2_HUMAN	sp|P15880|RS2_HUMAN	5.101|5.135|5.234	15.471	5.157	3	5.464|5.410|5.506	0	0	0	0	0	-15.581	0.945	0.944
Coatomer subunit beta'	Q8WU20_base	sp|P35606|COPB2_HUMAN	sp|P35606|COPB2_HUMAN	1.903|2.016|2.005	5.924	1.975	3	2.129|2.008|2.138	0	0	0	0	0	-15.581	0.945	0.944
Signal recognition particle receptor subunit beta	Q8WU20_base	sp|Q9Y5M8|SRPRB_HUMAN	sp|Q9Y5M8|SRPRB_HUMAN	1.036|1.089|1.069	3.195	1.065	3	1.080|1.129|1.174	0	0	0	0	0	-15.581	0.945	0.93
Large ribosomal subunit protein uL10	Q8WU20_base	sp|P05388|RLA0_HUMAN	sp|P05388|RLA0_HUMAN	3.508|3.455|3.555	10.518	3.506	3	3.606|3.641|3.903	0	0	0	0	0	-15.581	0.944	0.944
Ubiquitin-conjugating enzyme E2 variant 1	Q8WU20_base	sp|Q13404|UB2V1_HUMAN	sp|Q13404|UB2V1_HUMAN	1.402|1.389|1.467	4.258	1.419	3	1.467|1.510|1.537	0	0	0	0	0	-15.581	0.944	0.944
Chromodomain-helicase-DNA-binding protein 4	Q8WU20_base	sp|Q14839|CHD4_HUMAN	sp|Q14839|CHD4_HUMAN	1.819|1.986|1.995	5.8	1.933	3	2.010|2.058|2.075	0	0	0	0	0	-15.581	0.944	0.944
Chloride intracellular channel protein 1	Q8WU20_base	sp|O00299|CLIC1_HUMAN	sp|O00299|CLIC1_HUMAN	3.272|3.390|3.475	10.138	3.379	3	3.629|3.535|3.573	0	0	0	0	0	-15.581	0.944	0.944
Glutaredoxin-3	Q8WU20_base	sp|O76003|GLRX3_HUMAN	sp|O76003|GLRX3_HUMAN	1.347|1.355|1.321	4.023	1.341	3	1.435|1.360|1.474	0	0	0	0	0	-15.581	0.943	0.944
5'-3' exoribonuclease 2	Q8WU20_base	sp|Q9H0D6|XRN2_HUMAN	sp|Q9H0D6|XRN2_HUMAN	1.550|1.306|1.431	4.287	1.429	3	1.436|1.515|1.598	0	0	0	0	0	-15.581	0.943	0.923
Tuftelin	Q8WU20_base	sp|Q9NNX1|TUFT1_HUMAN	sp|Q9NNX1|TUFT1_HUMAN	0.372|0.342|0.375	1.089	0.363	3	0.388|0.406|0.363	0	0	0	0	0	-15.581	0.943	0.943
Synembryn-A	Q8WU20_base	sp|Q9NPQ8|RIC8A_HUMAN	sp|Q9NPQ8|RIC8A_HUMAN	0.619|0.622|0.605	1.846	0.615	3	0.658|0.669|0.632	0	0	0	0	0	-15.581	0.943	0.937
Very-long-chain (3R)-3-hydroxyacyl-CoA dehydratase 3	Q8WU20_base	sp|Q9P035|HACD3_HUMAN	sp|Q9P035|HACD3_HUMAN	1.080|1.059|1.032	3.171	1.057	3	1.172|1.130|1.062	0	0	0	0	0	-15.581	0.943	0.944
ATP synthase subunit alpha, mitochondrial	Q8WU20_base	sp|P25705|ATPA_HUMAN	sp|P25705|ATPA_HUMAN	3.775|4.028|4.041	11.845	3.948	3	4.217|4.108|4.244	0	0	0	0	0	-15.581	0.942	0.944
Ubiquitin-like modifier-activating enzyme 6	Q8WU20_base	sp|A0AVT1|UBA6_HUMAN	sp|A0AVT1|UBA6_HUMAN	0.734|0.804|0.681	2.22	0.74	3	0.801|0.796|0.763	0	0	0	0	0	-15.581	0.941	0.923
ATP-binding cassette sub-family D member 3	Q8WU20_base	sp|P28288|ABCD3_HUMAN	sp|P28288|ABCD3_HUMAN	0.962|1.031|0.891	2.884	0.961	3	1.048|0.999|1.017	0	0	0	0	0	-15.581	0.941	0.927
Profilin-1	Q8WU20_base	sp|P07737|PROF1_HUMAN	sp|P07737|PROF1_HUMAN	9.909|9.726|9.988	29.622	9.874	3	10.898|10.582|10.033	0	0	0	0	0	-15.581	0.941	0.944
Endoplasmic reticulum chaperone BiP	Q8WU20_base	sp|P11021|BIP_HUMAN	sp|P11021|BIP_HUMAN	6.680|6.892|7.180	20.752	6.917	3	7.186|7.378|7.518	0	0	0	0	0	-15.581	0.94	0.944
Large ribosomal subunit protein eL14	Q8WU20_base	sp|P50914|RL14_HUMAN	sp|P50914|RL14_HUMAN	1.677|1.624|1.674	4.975	1.658	3	1.757|1.753|1.790	0	0	0	0	0	-15.581	0.939	0.944
Sideroflexin-3	Q8WU20_base	sp|Q9BWM7|SFXN3_HUMAN	sp|Q9BWM7|SFXN3_HUMAN	0.246|0.589|0.300	1.135	0.378	3	0.440|0.409|0.365	0.01	0.03	0.01	0.03	0.01	-15.581	0.939	0.778
Apoptosis inhibitor 5	Q8WU20_base	sp|Q9BZZ5|API5_HUMAN	sp|Q9BZZ5|API5_HUMAN	1.476|1.447|1.441	4.364	1.455	3	1.551|1.553|1.544	0	0	0	0	0	-15.581	0.939	0.944
Plastin-3	Q8WU20_base	sp|P13797|PLST_HUMAN	sp|P13797|PLST_HUMAN	7.227|7.580|7.358	22.165	7.388	3	7.944|7.769|7.885	0	0	0	0	0	-15.581	0.939	0.944
Nuclear pore complex protein Nup98-Nup96	Q8WU20_base	sp|P52948|NUP98_HUMAN	sp|P52948|NUP98_HUMAN	0.467|0.488|0.516	1.471	0.49	3	0.536|0.496|0.536	0	0	0	0	0	-15.581	0.939	0.937
Small ribosomal subunit protein eS17	Q8WU20_base	sp|P08708|RS17_HUMAN	sp|P08708|RS17_HUMAN	0.842|0.912|0.986	2.74	0.913	3	0.948|0.944|1.032	0	0	0	0	0	-15.581	0.938	0.926
Ribosomal protein eS27-like	Q8WU20_base	sp|Q71UM5|RS27L_HUMAN	sp|Q71UM5|RS27L_HUMAN	0.818|0.839|0.825	2.482	0.827	3	0.888|0.894|0.863	0	0	0	0	0	-15.581	0.938	0.944
Extended synaptotagmin-1	Q8WU20_base	sp|Q9BSJ8|ESYT1_HUMAN	sp|Q9BSJ8|ESYT1_HUMAN	2.168|2.415|2.340	6.922	2.307	3	2.492|2.472|2.419	0	0	0	0	0	-15.581	0.938	0.944
Cytochrome c oxidase subunit 2	Q8WU20_base	sp|P00403|COX2_HUMAN	sp|P00403|COX2_HUMAN	1.023|1.065|1.099	3.187	1.062	3	1.099|1.206|1.099	0	0	0	0	0	-15.581	0.937	0.944
Coatomer subunit zeta-1	Q8WU20_base	sp|P61923|COPZ1_HUMAN	sp|P61923|COPZ1_HUMAN	0.560|0.546|0.555	1.661	0.554	3	0.584|0.618|0.572	0	0	0	0	0	-15.581	0.937	0.937
NEDD8	Q8WU20_base	sp|Q15843|NEDD8_HUMAN	sp|Q15843|NEDD8_HUMAN	0.626|0.628|0.672	1.927	0.642	3	0.691|0.692|0.673	0	0	0	0	0	-15.581	0.937	0.937
Large ribosomal subunit protein eL36	Q8WU20_base	sp|Q9Y3U8|RL36_HUMAN	sp|Q9Y3U8|RL36_HUMAN	0.454|0.409|0.511	1.373	0.458	3	0.507|0.459|0.503	0	0	0	0	0	-15.581	0.936	0.915
Large ribosomal subunit protein eL34	Q8WU20_base	sp|P49207|RL34_HUMAN	sp|P49207|RL34_HUMAN	2.676|2.851|2.973	8.5	2.833	3	3.049|3.053|2.992	0	0	0	0	0	-15.581	0.935	0.944
C-terminal-binding protein 1	Q8WU20_base	sp|Q13363|CTBP1_HUMAN	sp|Q13363|CTBP1_HUMAN	0.402|0.442|0.509	1.353	0.451	3	0.492|0.492|0.463	0	0	0	0	0	-15.581	0.935	0.91
Cathepsin B	Q8WU20_base	sp|P07858|CATB_HUMAN	sp|P07858|CATB_HUMAN	0.592|0.701|0.741	2.033	0.678	3	0.744|0.707|0.723	0	0	0	0	0	-15.581	0.935	0.923
Small ribosomal subunit protein eS1	Q8WU20_base	sp|P61247|RS3A_HUMAN	sp|P61247|RS3A_HUMAN	4.784|4.674|4.780	14.239	4.746	3	4.984|5.132|5.114	0	0	0	0	0	-15.581	0.935	0.944
Serine/threonine-protein kinase 38	Q8WU20_base	sp|Q15208|STK38_HUMAN	sp|Q15208|STK38_HUMAN	0.250|0.277|0.236	0.763	0.254	3	0.303|0.253|0.262	0	0	0	0	0	-15.581	0.935	0.927
26S proteasome non-ATPase regulatory subunit 13	Q8WU20_base	sp|Q9UNM6|PSD13_HUMAN	sp|Q9UNM6|PSD13_HUMAN	1.467|1.542|1.539	4.548	1.516	3	1.691|1.589|1.587	0	0	0	0	0	-15.581	0.935	0.944
General transcription factor II-I	Q8WU20_base	sp|P78347|GTF2I_HUMAN	sp|P78347|GTF2I_HUMAN	1.429|1.487|1.403	4.32	1.44	3	1.618|1.538|1.473	0	0	0	0	0	-15.581	0.934	0.93
Heat shock protein 105 kDa	Q8WU20_base	sp|Q92598|HS105_HUMAN	sp|Q92598|HS105_HUMAN	3.458|3.214|3.259	9.931	3.31	3	3.523|3.401|3.718	0	0	0	0	0	-15.581	0.934	0.944
Collagen alpha-1(VI) chain	Q8WU20_base	sp|P12109|CO6A1_HUMAN	sp|P12109|CO6A1_HUMAN	0.964|1.133|0.993	3.089	1.03	3	1.124|1.056|1.134	0	0	0	0	0	-15.581	0.933	0.922
ATP-dependent RNA helicase A	Q8WU20_base	sp|Q08211|DHX9_HUMAN	sp|Q08211|DHX9_HUMAN	5.036|4.979|5.182	15.197	5.066	3	5.465|5.445|5.381	0	0	0	0	0	-15.581	0.933	0.944
HIV Tat-specific factor 1	Q8WU20_base	sp|O43719|HTSF1_HUMAN	sp|O43719|HTSF1_HUMAN	0.484|0.375|0.336	1.195	0.398	3	0.452|0.378|0.455	0	0	0	0	0	-15.581	0.933	0.904
Delta-1-pyrroline-5-carboxylate synthase	Q8WU20_base	sp|P54886|P5CS_HUMAN	sp|P54886|P5CS_HUMAN	1.760|1.916|1.818	5.493	1.831	3	2.043|1.917|1.930	0	0	0	0	0	-15.581	0.933	0.944
Large ribosomal subunit protein eL20	Q8WU20_base	sp|Q02543|RL18A_HUMAN	sp|Q02543|RL18A_HUMAN	3.671|3.376|3.336	10.383	3.461	3	3.683|3.778|3.668	0	0	0	0	0	-15.581	0.933	0.944
FACT complex subunit SSRP1	Q8WU20_base	sp|Q08945|SSRP1_HUMAN	sp|Q08945|SSRP1_HUMAN	1.583|1.604|1.515	4.702	1.567	3	1.715|1.607|1.723	0	0	0	0	0	-15.581	0.933	0.944
Hypoxia up-regulated protein 1	Q8WU20_base	sp|Q9Y4L1|HYOU1_HUMAN	sp|Q9Y4L1|HYOU1_HUMAN	1.728|1.782|1.880	5.39	1.797	3	1.874|1.993|1.912	0	0	0	0	0	-15.581	0.933	0.944
Sec1 family domain-containing protein 1	Q8WU20_base	sp|Q8WVM8|SCFD1_HUMAN	sp|Q8WVM8|SCFD1_HUMAN	0.309|0.241|0.323	0.874	0.291	3	0.294|0.292|0.354	0	0	0	0	0	-15.581	0.932	0.924
Hexokinase-2	Q8WU20_base	sp|P52789|HXK2_HUMAN	sp|P52789|HXK2_HUMAN	0.316|0.291|0.289	0.896	0.299	3	0.311|0.331|0.320	0	0	0	0	0	-15.581	0.932	0.937
Proteasome subunit alpha type-7	Q8WU20_base	sp|O14818|PSA7_HUMAN	sp|O14818|PSA7_HUMAN	0.553|0.594|0.578	1.726	0.575	3	0.599|0.632|0.622	0	0	0	0	0	-15.581	0.932	0.937
Signal peptidase complex subunit 3	Q8WU20_base	sp|P61009|SPCS3_HUMAN	sp|P61009|SPCS3_HUMAN	0.490|0.479|0.492	1.462	0.487	3	0.526|0.505|0.540	0	0	0	0	0	-15.581	0.931	0.937
Delta(14)-sterol reductase LBR	Q8WU20_base	sp|Q14739|LBR_HUMAN	sp|Q14739|LBR_HUMAN	0.793|0.751|0.503	2.047	0.682	3	0.782|0.675|0.747	0	0	0	0	0	-15.581	0.931	0.908
La-related protein 4	Q8WU20_base	sp|Q71RC2|LARP4_HUMAN	sp|Q71RC2|LARP4_HUMAN	0.604|0.598|0.591	1.793	0.598	3	0.641|0.653|0.632	0	0	0	0	0	-15.581	0.931	0.937
Core histone macro-H2A.1	Q8WU20_base	sp|O75367|H2AY_HUMAN	sp|O75367|H2AY_HUMAN	0.943|1.059|0.995	2.997	0.999	3	1.047|1.076|1.099	0	0	0	0	0	-15.581	0.931	0.93
AP-3 complex subunit mu-1	Q8WU20_base	sp|Q9Y2T2|AP3M1_HUMAN	sp|Q9Y2T2|AP3M1_HUMAN	0.434|0.728|0.667	1.829	0.61	3	0.636|0.624|0.709	0	0	0	0	0	-15.581	0.931	0.893
Arf-GAP with coiled-coil, ANK repeat and PH domain-containing protein 2	Q8WU20_base	sp|Q15057|ACAP2_HUMAN	sp|Q15057|ACAP2_HUMAN	0.547|0.676|0.530	1.753	0.584	3	.|0.567|0.694	0	0	0	0	0	-15.581	0.931	0.907
Ankyrin repeat and KH domain-containing protein 1	Q8WU20_base	sp|Q8IWZ3|ANKH1_HUMAN	sp|Q8IWZ3|ANKH1_HUMAN	0.304|0.249|0.284	0.837	0.279	3	0.311|0.299|0.290	0	0	0	0	0	-15.581	0.93	0.926
Protein FAM114A2	Q8WU20_base	sp|Q9NRY5|F1142_HUMAN	sp|Q9NRY5|F1142_HUMAN	0.541|0.417|0.450	1.407	0.469	3	0.532|0.506|0.476	0	0	0	0	0	-15.581	0.93	0.903
Small ribosomal subunit protein eS27	Q8WU20_base	sp|P42677|RS27_HUMAN	sp|P42677|RS27_HUMAN	2.284|2.127|2.147	6.558	2.186	3	2.515|2.283|2.265	0	0	0	0	0	-15.581	0.93	0.93
WD repeat-containing protein 3	Q8WU20_base	sp|Q9UNX4|WDR3_HUMAN	sp|Q9UNX4|WDR3_HUMAN	.|0.167|.	0.589	0.196	3	.|.|.	0	0	0	0	0	-15.581	0.93	0.952
Eukaryotic translation initiation factor 2 subunit 2	Q8WU20_base	sp|P20042|IF2B_HUMAN	sp|P20042|IF2B_HUMAN	1.881|1.985|2.000	5.866	1.955	3	2.099|2.176|2.041	0	0	0	0	0	-15.581	0.929	0.944
Elongin-C	Q8WU20_base	sp|Q15369|ELOC_HUMAN	sp|Q15369|ELOC_HUMAN	0.638|1.028|1.087	2.754	0.918	3	0.981|1.020|0.965	0	0	0	0	0	-15.581	0.929	0.886
Non-POU domain-containing octamer-binding protein	Q8WU20_base	sp|Q15233|NONO_HUMAN	sp|Q15233|NONO_HUMAN	4.190|4.158|4.310	12.659	4.22	3	4.491|4.557|4.585	0	0	0	0	0	-15.581	0.929	0.944
Regulator of nonsense transcripts 1	Q8WU20_base	sp|Q92900|RENT1_HUMAN	sp|Q92900|RENT1_HUMAN	2.414|2.321|2.558	7.293	2.431	3	2.595|2.763|2.503	0	0	0	0	0	-15.581	0.929	0.944
ATP-citrate synthase	Q8WU20_base	sp|P53396|ACLY_HUMAN	sp|P53396|ACLY_HUMAN	6.051|5.969|4.668	16.688	5.563	3	5.834|5.825|6.342	0	0	0	0	0	-15.581	0.928	0.927
U5 small nuclear ribonucleoprotein 200 kDa helicase	Q8WU20_base	sp|O75643|U520_HUMAN	sp|O75643|U520_HUMAN	2.577|2.350|2.585	7.511	2.504	3	2.751|2.697|2.647	0	0	0	0	0	-15.581	0.928	0.944
Phosphoacetylglucosamine mutase	Q8WU20_base	sp|O95394|AGM1_HUMAN	sp|O95394|AGM1_HUMAN	0.703|0.793|0.826	2.322	0.774	3	0.841|0.825|0.836	0	0	0	0	0	-15.581	0.928	0.937
Pyruvate dehydrogenase E1 component subunit alpha, somatic form, mitochondrial	Q8WU20_base	sp|P08559|ODPA_HUMAN	sp|P08559|ODPA_HUMAN	1.577|1.270|1.553	4.399	1.466	3	1.733|1.442|1.579	0	0	0	0	0	-15.581	0.928	0.93
Glutamine--tRNA ligase	Q8WU20_base	sp|P47897|SYQ_HUMAN	sp|P47897|SYQ_HUMAN	2.924|2.850|2.870	8.643	2.881	3	3.156|3.094|3.061	0	0	0	0	0	-15.581	0.928	0.944
Alpha-soluble NSF attachment protein	Q8WU20_base	sp|P54920|SNAA_HUMAN	sp|P54920|SNAA_HUMAN	1.234|1.298|1.283	3.815	1.272	3	1.346|1.380|1.386	0	0	0	0	0	-15.581	0.928	0.93
Serine/threonine-protein kinase N2	Q8WU20_base	sp|Q16513|PKN2_HUMAN	sp|Q16513|PKN2_HUMAN	0.401|0.427|0.378	1.207	0.402	3	0.437|0.435|0.428	0	0	0	0	0	-15.581	0.928	0.937
Magnesium transporter protein 1	Q8WU20_base	sp|Q9H0U3|MAGT1_HUMAN	sp|Q9H0U3|MAGT1_HUMAN	0.702|0.944|0.910	2.556	0.852	3	0.918|0.886|0.952	0	0	0	0	0	-15.581	0.928	0.921
Glyoxylate reductase/hydroxypyruvate reductase	Q8WU20_base	sp|Q9UBQ7|GRHPR_HUMAN	sp|Q9UBQ7|GRHPR_HUMAN	0.505|0.585|0.612	1.701	0.567	3	0.608|0.723|0.520	0	0	0	0	0	-15.581	0.928	0.93
Splicing factor 3B subunit 1	Q8WU20_base	sp|O75533|SF3B1_HUMAN	sp|O75533|SF3B1_HUMAN	2.424|2.441|2.529	7.395	2.465	3	2.656|2.674|2.645	0	0	0	0	0	-15.581	0.927	0.944
Heterogeneous nuclear ribonucleoprotein H3	Q8WU20_base	sp|P31942|HNRH3_HUMAN	sp|P31942|HNRH3_HUMAN	1.226|1.007|0.972	3.204	1.068	3	1.029|1.205|1.234	0	0	0	0	0	-15.581	0.927	0.919
Gasdermin-D	Q8WU20_base	sp|P57764|GSDMD_HUMAN	sp|P57764|GSDMD_HUMAN	0.330|0.634|0.636	1.601	0.534	3	0.585|0.473|0.690	0	0	0	0	0	-15.581	0.927	0.917
DNA-directed RNA polymerase I subunit RPA49	Q8WU20_base	sp|Q9GZS1|RPA49_HUMAN	sp|Q9GZS1|RPA49_HUMAN	0.220|0.213|0.216	0.649	0.216	3	0.209|0.220|0.275	0	0	0	0	0	-15.581	0.927	0.944
Polypyrimidine tract-binding protein 3	Q8WU20_base	sp|O95758|PTBP3_HUMAN	sp|O95758|PTBP3_HUMAN	0.202|.|0.202	0.616	0.205	3	0.242|0.222|0.202	0	0	0	0	0	-15.581	0.927	0.951
Valine--tRNA ligase	Q8WU20_base	sp|P26640|SYVC_HUMAN	sp|P26640|SYVC_HUMAN	2.594|2.617|2.572	7.782	2.594	3	2.853|2.749|2.796	0	0	0	0	0	-15.581	0.927	0.944
Fragile X messenger ribonucleoprotein 1	Q8WU20_base	sp|Q06787|FMR1_HUMAN	sp|Q06787|FMR1_HUMAN	0.413|0.536|0.386	1.335	0.445	3	0.547|0.551|0.367	0	0	0	0	0	-15.581	0.927	0.922
Ubiquitin-40S ribosomal protein S27a	Q8WU20_base	sp|P62979|RS27A_HUMAN	sp|P62979|RS27A_HUMAN	3.115|3.272|2.561	8.947	2.982	3	3.336|3.325|3.005	0	0	0	0	0	-15.581	0.927	0.925
Mitochondrial carrier homolog 2	Q8WU20_base	sp|Q9Y6C9|MTCH2_HUMAN	sp|Q9Y6C9|MTCH2_HUMAN	0.974|0.985|0.985	2.945	0.982	3	1.131|1.046|1.008	0	0	0	0	0	-15.581	0.926	0.934
Histone H1.2	Q8WU20_base	sp|P16403|H12_HUMAN	sp|P16403|H12_HUMAN	11.893|9.161|9.004	30.058	10.019	3	11.853|9.837|10.878	0	0	0	0	0	-15.581	0.926	0.91
V-type proton ATPase subunit B, brain isoform	Q8WU20_base	sp|P21281|VATB2_HUMAN	sp|P21281|VATB2_HUMAN	1.138|1.227|1.205	3.57	1.19	3	1.240|1.313|1.304	0	0	0	0	0	-15.581	0.926	0.944
Large ribosomal subunit protein eL15	Q8WU20_base	sp|P61313|RL15_HUMAN	sp|P61313|RL15_HUMAN	4.119|4.295|4.156	12.57	4.19	3	4.517|4.488|4.569	0	0	0	0	0	-15.581	0.926	0.944
Dual specificity calcium/calmodulin-dependent 3',5'-cyclic nucleotide phosphodiesterase 1C	Q8WU20_base	sp|Q14123|PDE1C_HUMAN	sp|Q14123|PDE1C_HUMAN	0.652|0.741|0.547	1.939	0.646	3	0.728|0.750|0.623	0	0	0	0	0	-15.581	0.926	0.919
E3 ubiquitin-protein ligase TRIP12	Q8WU20_base	sp|Q14669|TRIPC_HUMAN	sp|Q14669|TRIPC_HUMAN	1.191|1.166|1.246	3.603	1.201	3	1.270|1.309|1.313	0	0	0	0	0	-15.581	0.926	0.93
Small ribosomal subunit protein uS10	Q8WU20_base	sp|P60866|RS20_HUMAN	sp|P60866|RS20_HUMAN	3.246|3.275|3.357	9.878	3.293	3	3.598|3.564|3.520	0	0	0	0	0	-15.581	0.925	0.944
NADH-cytochrome b5 reductase 1	Q8WU20_base	sp|Q9UHQ9|NB5R1_HUMAN	sp|Q9UHQ9|NB5R1_HUMAN	0.834|0.764|0.813	2.411	0.804	3	0.834|0.876|0.897	0	0	0	0	0	-15.581	0.925	0.93
Small ribosomal subunit protein uS3	Q8WU20_base	sp|P23396|RS3_HUMAN	sp|P23396|RS3_HUMAN	6.982|7.179|6.995	21.156	7.052	3	7.749|7.548|7.567	0	0	0	0	0	-15.581	0.925	0.944
Transforming acidic coiled-coil-containing protein 3	Q8WU20_base	sp|Q9Y6A5|TACC3_HUMAN	sp|Q9Y6A5|TACC3_HUMAN	.|.|0.164	0.586	0.195	3	.|.|.	0	0	0	0	0	-15.581	0.925	0.952
Glycerol-3-phosphate phosphatase	Q8WU20_base	sp|A6NDG6|PGP_HUMAN	sp|A6NDG6|PGP_HUMAN	0.259|0.376|0.364	0.999	0.333	3	0.418|0.403|0.277	0	0	0	0	0	-15.581	0.925	0.927
Glucocorticoid receptor	Q8WU20_base	sp|P04150|GCR_HUMAN	sp|P04150|GCR_HUMAN	1.255|1.302|1.336	3.893	1.298	3	1.377|1.404|1.435	0	0	0	0	0	-15.581	0.924	0.944
CTP synthase 1	Q8WU20_base	sp|P17812|PYRG1_HUMAN	sp|P17812|PYRG1_HUMAN	1.662|1.974|1.865	5.501	1.834	3	1.984|1.971|2.001	0	0	0	0	0	-15.581	0.924	0.944
TBC1 domain family member 15	Q8WU20_base	sp|Q8TC07|TBC15_HUMAN	sp|Q8TC07|TBC15_HUMAN	0.339|0.337|.	0.887	0.296	3	0.320|0.321|.	0	0	0	0	0	-15.581	0.924	0.951
Large ribosomal subunit protein uL30	Q8WU20_base	sp|P18124|RL7_HUMAN	sp|P18124|RL7_HUMAN	3.261|3.325|3.356	9.941	3.314	3	3.523|3.661|3.583	0	0	0	0	0	-15.581	0.923	0.944
Small ribosomal subunit protein eS8	Q8WU20_base	sp|P62241|RS8_HUMAN	sp|P62241|RS8_HUMAN	5.116|4.991|5.028	15.134	5.045	3	5.655|5.322|5.419	0	0	0	0	0	-15.581	0.923	0.944
Cytoplasmic dynein 1 intermediate chain 2	Q8WU20_base	sp|Q13409|DC1I2_HUMAN	sp|Q13409|DC1I2_HUMAN	1.363|1.473|1.470	4.306	1.435	3	1.579|1.546|1.539	0	0	0	0	0	-15.581	0.923	0.93
pre-rRNA 2'-O-ribose RNA methyltransferase FTSJ3	Q8WU20_base	sp|Q8IY81|SPB1_HUMAN	sp|Q8IY81|SPB1_HUMAN	0.516|0.514|0.426	1.456	0.485	3	0.505|0.497|0.579	0	0	0	0	0	-15.581	0.923	0.936
DNA mismatch repair protein Msh2	Q8WU20_base	sp|P43246|MSH2_HUMAN	sp|P43246|MSH2_HUMAN	0.594|0.610|0.611	1.815	0.605	3	0.667|0.645|0.656	0	0	0	0	0	-15.581	0.923	0.937
Dual specificity protein phosphatase 3	Q8WU20_base	sp|P51452|DUS3_HUMAN	sp|P51452|DUS3_HUMAN	0.464|0.475|0.460	1.4	0.467	3	0.503|0.518|0.496	0	0	0	0	0	-15.581	0.923	0.937
Pre-mRNA-processing-splicing factor 8	Q8WU20_base	sp|Q6P2Q9|PRP8_HUMAN	sp|Q6P2Q9|PRP8_HUMAN	2.655|2.634|2.717	8.005	2.668	3	2.897|2.873|2.903	0	0	0	0	0	-15.581	0.923	0.944
Retinol dehydrogenase 11	Q8WU20_base	sp|Q8TC12|RDH11_HUMAN	sp|Q8TC12|RDH11_HUMAN	0.388|0.392|0.361	1.141	0.38	3	0.427|0.387|0.424	0	0	0	0	0	-15.581	0.923	0.934
Spermidine synthase	Q8WU20_base	sp|P19623|SPEE_HUMAN	sp|P19623|SPEE_HUMAN	1.160|1.122|1.032	3.314	1.105	3	1.021|1.253|1.345	0	0	0	0	0	-15.581	0.922	0.936
Metastasis-associated protein MTA2	Q8WU20_base	sp|O94776|MTA2_HUMAN	sp|O94776|MTA2_HUMAN	1.041|1.177|1.245	3.463	1.154	3	1.179|1.230|1.358	0	0	0	0	0	-15.581	0.921	0.951
Solute carrier family 2, facilitated glucose transporter member 1	Q8WU20_base	sp|P11166|GTR1_HUMAN	sp|P11166|GTR1_HUMAN	0.974|1.253|1.247	3.474	1.158	3	1.359|1.331|1.098	0	0	0	0	0	-15.581	0.921	0.943
Large ribosomal subunit protein eL24	Q8WU20_base	sp|P83731|RL24_HUMAN	sp|P83731|RL24_HUMAN	1.700|1.619|1.656	4.975	1.658	3	1.825|1.823|1.755	0	0	0	0	0	-15.581	0.921	0.944
Coactosin-like protein	Q8WU20_base	sp|Q14019|COTL1_HUMAN	sp|Q14019|COTL1_HUMAN	1.576|1.400|1.548	4.524	1.508	3	1.595|1.648|1.671	0	0	0	0	0	-15.581	0.921	0.944
Erlin-1	Q8WU20_base	sp|O75477|ERLN1_HUMAN	sp|O75477|ERLN1_HUMAN	0.585|0.643|0.632	1.86	0.62	3	0.691|0.683|0.646	0	0	0	0	0	-15.581	0.921	0.937
Histone deacetylase 1	Q8WU20_base	sp|Q13547|HDAC1_HUMAN	sp|Q13547|HDAC1_HUMAN	0.473|0.490|0.506	1.468	0.489	3	0.537|0.526|0.532	0	0	0	0	0	-15.581	0.921	0.937
ATP-dependent RNA helicase DDX3X	Q8WU20_base	sp|O00571|DDX3X_HUMAN	sp|O00571|DDX3X_HUMAN	4.676|3.779|3.888	12.343	4.114	3	4.541|4.339|4.545	0	0	0	0	0	-15.581	0.92	0.914
Signal transducer and activator of transcription 3	Q8WU20_base	sp|P40763|STAT3_HUMAN	sp|P40763|STAT3_HUMAN	1.054|1.095|0.979	3.127	1.042	3	1.181|1.102|1.119	0	0	0	0	0	-15.581	0.92	0.944
GTP-binding nuclear protein Ran	Q8WU20_base	sp|P62826|RAN_HUMAN	sp|P62826|RAN_HUMAN	4.636|4.747|4.735	14.117	4.706	3	5.184|5.089|5.064	0	0	0	0	0	-15.581	0.92	0.944
Cullin-associated NEDD8-dissociated protein 1	Q8WU20_base	sp|Q86VP6|CAND1_HUMAN	sp|Q86VP6|CAND1_HUMAN	2.448|2.524|2.481	7.452	2.484	3	2.846|2.769|2.497	0	0	0	0	0	-15.581	0.92	0.93
Signal recognition particle receptor subunit alpha	Q8WU20_base	sp|P08240|SRPRA_HUMAN	sp|P08240|SRPRA_HUMAN	1.175|1.150|1.132	3.457	1.152	3	1.238|1.297|1.227	0	0	0	0	0	-15.581	0.919	0.944
Small ribosomal subunit protein eS6	Q8WU20_base	sp|P62753|RS6_HUMAN	sp|P62753|RS6_HUMAN	3.343|3.264|3.290	9.897	3.299	3	3.643|3.513|3.610	0	0	0	0	0	-15.581	0.919	0.944
Calpain-2 catalytic subunit	Q8WU20_base	sp|P17655|CAN2_HUMAN	sp|P17655|CAN2_HUMAN	2.470|2.489|2.466	7.425	2.475	3	2.852|2.536|2.711	0	0	0	0	0	-15.581	0.918	0.93
Myosin regulatory light polypeptide 9	Q8WU20_base	sp|P24844|MYL9_HUMAN	sp|P24844|MYL9_HUMAN	0.380|0.452|0.433	1.265	0.422	3	0.465|0.504|0.414	0	0	0	0	0	-15.581	0.918	0.936
Glycine--tRNA ligase	Q8WU20_base	sp|P41250|GARS_HUMAN	sp|P41250|GARS_HUMAN	3.436|3.208|3.280	9.924	3.308	3	3.576|3.486|3.753	0	0	0	0	0	-15.581	0.918	0.944
Importin subunit beta-1	Q8WU20_base	sp|Q14974|IMB1_HUMAN	sp|Q14974|IMB1_HUMAN	3.339|3.455|3.138	9.932	3.311	3	3.540|3.553|3.725	0	0	0	0	0	-15.581	0.918	0.944
Nuclear pore complex protein Nup214	Q8WU20_base	sp|P35658|NU214_HUMAN	sp|P35658|NU214_HUMAN	0.726|0.742|0.696	2.164	0.721	3	0.797|0.801|0.763	0	0	0	0	0	-15.581	0.917	0.937
Small ribosomal subunit protein uS9	Q8WU20_base	sp|P62249|RS16_HUMAN	sp|P62249|RS16_HUMAN	3.999|3.963|3.876	11.839	3.946	3	4.417|4.148|4.346	0	0	0	0	0	-15.581	0.917	0.944
Trifunctional purine biosynthetic protein adenosine-3	Q8WU20_base	sp|P22102|PUR2_HUMAN	sp|P22102|PUR2_HUMAN	1.509|1.445|1.526	4.48	1.493	3	1.601|1.662|1.630	0	0	0	0	0	-15.581	0.916	0.944
Squamous cell carcinoma antigen recognized by T-cells 3	Q8WU20_base	sp|Q15020|SART3_HUMAN	sp|Q15020|SART3_HUMAN	0.379|0.354|0.374	1.107	0.369	3	0.414|0.393|0.403	0	0	0	0	0	-15.581	0.916	0.937
Vacuolar protein sorting-associated protein 35	Q8WU20_base	sp|Q96QK1|VPS35_HUMAN	sp|Q96QK1|VPS35_HUMAN	1.496|1.732|1.730	4.959	1.653	3	1.817|1.837|1.761	0	0	0	0	0	-15.581	0.916	0.944
ATP synthase subunit beta, mitochondrial	Q8WU20_base	sp|P06576|ATPB_HUMAN	sp|P06576|ATPB_HUMAN	0.372|0.454|0.350	1.176	0.392	3	0.391|0.467|0.430	0	0	0	0	0	-15.581	0.916	0.918
T-complex protein 1 subunit delta	Q8WU20_base	sp|P50991|TCPD_HUMAN	sp|P50991|TCPD_HUMAN	2.372|2.394|2.418	7.184	2.395	3	2.592|2.515|2.740	0	0	0	0	0	-15.581	0.916	0.944
NADH-ubiquinone oxidoreductase 75 kDa subunit, mitochondrial	Q8WU20_base	sp|P28331|NDUS1_HUMAN	sp|P28331|NDUS1_HUMAN	0.464|0.484|0.487	1.435	0.478	3	0.610|0.404|0.581	0	0	0	0	0	-15.581	0.915	0.937
WD repeat and FYVE domain-containing protein 1	Q8WU20_base	sp|Q8IWB7|WDFY1_HUMAN	sp|Q8IWB7|WDFY1_HUMAN	0.520|0.532|0.501	1.553	0.518	3	0.614|0.598|0.492	0	0	0	0	0	-15.581	0.915	0.935
Beta-hexosaminidase subunit beta	Q8WU20_base	sp|P07686|HEXB_HUMAN	sp|P07686|HEXB_HUMAN	1.988|2.023|1.036	5.047	1.682	3	1.747|1.321|2.691	0	0	0	0	0	-15.581	0.915	0.872
Collagen alpha-1(XII) chain	Q8WU20_base	sp|Q99715|COCA1_HUMAN	sp|Q99715|COCA1_HUMAN	0.758|0.772|0.642	2.172	0.724	3	0.808|0.768|0.799	0	0	0	0	0	-15.581	0.915	0.937
26S proteasome non-ATPase regulatory subunit 3	Q8WU20_base	sp|O43242|PSMD3_HUMAN	sp|O43242|PSMD3_HUMAN	2.581|2.332|2.462	7.375	2.458	3	2.642|2.724|2.703	0	0	0	0	0	-15.581	0.914	0.944
Trifunctional enzyme subunit alpha, mitochondrial	Q8WU20_base	sp|P40939|ECHA_HUMAN	sp|P40939|ECHA_HUMAN	1.956|2.278|2.275	6.509	2.17	3	2.406|2.403|2.317	0	0	0	0	0	-15.581	0.914	0.944
NADPH--cytochrome P450 reductase	Q8WU20_base	sp|P16435|NCPR_HUMAN	sp|P16435|NCPR_HUMAN	1.742|1.843|1.852	5.438	1.813	3	2.001|1.943|2.004	0	0	0	0	0	-15.581	0.914	0.944
F-box/LRR-repeat protein 18	Q8WU20_base	sp|Q96ME1|FXL18_HUMAN	sp|Q96ME1|FXL18_HUMAN	.|0.278|.	0.7	0.233	3	.|.|0.255	0	0	0	0	0	-15.581	0.914	0.952
Fatty acid CoA ligase Acsl3	Q8WU20_base	sp|O95573|ACSL3_HUMAN	sp|O95573|ACSL3_HUMAN	1.056|1.132|1.143	3.33	1.11	3	1.242|1.264|1.144	0	0	0	0	0	-15.581	0.913	0.93
Large ribosomal subunit protein uL14	Q8WU20_base	sp|P62829|RL23_HUMAN	sp|P62829|RL23_HUMAN	3.098|2.912|3.043	9.053	3.018	3	3.448|3.362|3.111	0	0	0	0	0	-15.581	0.913	0.944
Transportin-3	Q8WU20_base	sp|Q9Y5L0|TNPO3_HUMAN	sp|Q9Y5L0|TNPO3_HUMAN	0.358|0.302|0.386	1.046	0.349	3	0.391|0.395|0.360	0	0	0	0	0	-15.581	0.913	0.926
Nucleolin	Q8WU20_base	sp|P19338|NUCL_HUMAN	sp|P19338|NUCL_HUMAN	2.121|2.105|2.099	6.325	2.108	3	2.148|2.376|2.413	0	0	0	0	0	-15.581	0.913	0.944
Elongation factor 1-alpha 1	Q8WU20_base	sp|P68104|EF1A1_HUMAN	sp|P68104|EF1A1_HUMAN	19.060|19.486|19.286	57.832	19.277	3	21.724|21.499|20.127	0	0	0	0	0	-15.581	0.913	0.944
Plectin	Q8WU20_base	sp|Q15149|PLEC_HUMAN	sp|Q15149|PLEC_HUMAN	14.874|14.533|14.527	43.933	14.644	3	16.193|15.605|16.350	0	0	0	0	0	-15.581	0.913	0.944
26S proteasome non-ATPase regulatory subunit 1	Q8WU20_base	sp|Q99460|PSMD1_HUMAN	sp|Q99460|PSMD1_HUMAN	2.861|2.542|2.387	7.79	2.597	3	3.120|2.578|2.856	0	0	0	0	0	-15.581	0.913	0.929
S-formylglutathione hydrolase	Q8WU20_base	sp|P10768|ESTD_HUMAN	sp|P10768|ESTD_HUMAN	0.987|0.386|0.867	2.241	0.747	3	1.031|0.758|0.702	0	0	0	0	0	-15.581	0.912	0.911
Prohibitin-2	Q8WU20_base	sp|Q99623|PHB2_HUMAN	sp|Q99623|PHB2_HUMAN	1.505|1.714|1.648	4.867	1.622	3	1.800|1.762|1.772	0	0	0	0	0	-15.581	0.912	0.944
Eukaryotic translation initiation factor 2 subunit 3	Q8WU20_base	sp|P41091|IF2G_HUMAN	sp|P41091|IF2G_HUMAN	2.601|2.262|2.401	7.265	2.422	3	2.567|2.645|2.753	0	0	0	0	0	-15.581	0.912	0.944
WD repeat-containing protein 1	Q8WU20_base	sp|O75083|WDR1_HUMAN	sp|O75083|WDR1_HUMAN	5.348|5.306|5.678	16.332	5.444	3	6.012|6.089|5.824	0	0	0	0	0	-15.581	0.911	0.944
Engulfment and cell motility protein 2	Q8WU20_base	sp|Q96JJ3|ELMO2_HUMAN	sp|Q96JJ3|ELMO2_HUMAN	0.215|0.191|0.253	0.659	0.22	3	0.245|0.262|0.219	0	0	0	0	0	-15.581	0.911	0.92
Transcription elongation factor SPT5	Q8WU20_base	sp|O00267|SPT5H_HUMAN	sp|O00267|SPT5H_HUMAN	0.439|0.441|0.481	1.361	0.454	3	0.441|0.545|0.515	0	0	0	0	0	-15.581	0.91	0.936
Small ribosomal subunit protein eS26	Q8WU20_base	sp|P62854|RS26_HUMAN	sp|P62854|RS26_HUMAN	2.627|2.583|2.559	7.77	2.59	3	2.725|3.025|2.799	0	0	0	0	0	-15.581	0.91	0.944
Isoleucine--tRNA ligase, cytoplasmic	Q8WU20_base	sp|P41252|SYIC_HUMAN	sp|P41252|SYIC_HUMAN	4.359|4.649|4.260	13.268	4.423	3	4.919|4.717|4.953	0	0	0	0	0	-15.581	0.91	0.944
Nucleoprotein TPR	Q8WU20_base	sp|P12270|TPR_HUMAN	sp|P12270|TPR_HUMAN	0.161|0.146|0.190	0.497	0.166	3	0.187|0.178|.	0	0	0	0	0	-15.581	0.91	0.924
26S proteasome non-ATPase regulatory subunit 8	Q8WU20_base	sp|P48556|PSMD8_HUMAN	sp|P48556|PSMD8_HUMAN	0.721|0.771|0.772	2.264	0.755	3	0.852|0.778|0.864	0	0	0	0	0	-15.581	0.909	0.944
1-phosphatidylinositol 4,5-bisphosphate phosphodiesterase beta-3	Q8WU20_base	sp|Q01970|PLCB3_HUMAN	sp|Q01970|PLCB3_HUMAN	0.683|0.892|1.074	2.649	0.883	3	0.941|0.960|1.015	0	0	0	0	0	-15.581	0.909	0.884
Coronin-1B	Q8WU20_base	sp|Q9BR76|COR1B_HUMAN	sp|Q9BR76|COR1B_HUMAN	1.979|1.932|1.777	5.688	1.896	3	2.160|2.056|2.040	0	0	0	0	0	-15.581	0.909	0.944
Monocarboxylate transporter 4	Q8WU20_base	sp|O15427|MOT4_HUMAN	sp|O15427|MOT4_HUMAN	1.013|1.160|1.066	3.238	1.079	3	1.225|1.173|1.170	0	0	0	0	0	-15.581	0.908	0.944
Eukaryotic translation initiation factor 3 subunit G	Q8WU20_base	sp|O75821|EIF3G_HUMAN	sp|O75821|EIF3G_HUMAN	1.518|1.264|1.433	4.215	1.405	3	1.558|1.541|1.541	0	0	0	0	0	-15.581	0.908	0.93
Lipid scramblase CLPTM1L	Q8WU20_base	sp|Q96KA5|CLP1L_HUMAN	sp|Q96KA5|CLP1L_HUMAN	0.335|0.468|0.509	1.312	0.437	3	0.494|0.473|0.477	0	0	0	0	0	-15.581	0.908	0.91
ADP/ATP translocase 2	Q8WU20_base	sp|P05141|ADT2_HUMAN	sp|P05141|ADT2_HUMAN	8.944|8.863|9.180	26.987	8.996	3	10.251|9.775|9.690	0	0	0	0	0	-15.581	0.908	0.944
Small ribosomal subunit protein RACK1	Q8WU20_base	sp|P63244|RACK1_HUMAN	sp|P63244|RACK1_HUMAN	5.606|5.127|5.323	16.056	5.352	3	6.181|5.793|5.719	0	0	0	0	0	-15.581	0.908	0.944
Ribosome maturation protein SBDS	Q8WU20_base	sp|Q9Y3A5|SBDS_HUMAN	sp|Q9Y3A5|SBDS_HUMAN	3.038|3.032|1.579	7.65	2.55	3	2.777|2.871|2.782	0	0	0	0	0	-15.581	0.908	0.889
Protein LZIC	Q8WU20_base	sp|Q8WZA0|LZIC_HUMAN	sp|Q8WZA0|LZIC_HUMAN	0.353|0.287|0.345	0.985	0.328	3	0.373|0.335|0.379	0	0	0	0	0	-15.581	0.908	0.936
Podocalyxin	Q8WU20_base	sp|O00592|PODXL_HUMAN	sp|O00592|PODXL_HUMAN	0.801|0.785|0.805	2.391	0.797	3	0.824|0.894|0.921	0	0	0	0	0	-15.581	0.907	0.934
Large ribosomal subunit protein eL38	Q8WU20_base	sp|P63173|RL38_HUMAN	sp|P63173|RL38_HUMAN	1.079|1.062|1.050	3.19	1.063	3	1.219|1.233|1.071	0	0	0	0	0	-15.581	0.907	0.935
Tyrosine-protein phosphatase non-receptor type 1	Q8WU20_base	sp|P18031|PTN1_HUMAN	sp|P18031|PTN1_HUMAN	2.039|1.646|1.870	5.556	1.852	3	2.083|2.110|1.946	0	0	0	0	0	-15.581	0.906	0.944
Splicing factor 1	Q8WU20_base	sp|Q15637|SF01_HUMAN	sp|Q15637|SF01_HUMAN	0.358|0.552|0.629	1.539	0.513	3	0.565|0.594|0.543	0	0	0	0	0	-15.581	0.905	0.881
AP-1 complex subunit mu-1	Q8WU20_base	sp|Q9BXS5|AP1M1_HUMAN	sp|Q9BXS5|AP1M1_HUMAN	0.691|0.809|0.789	2.288	0.763	3	0.835|0.852|0.842	0	0	0	0	0	-15.581	0.905	0.937
Ribosome biogenesis protein BOP1	Q8WU20_base	sp|Q14137|BOP1_HUMAN	sp|Q14137|BOP1_HUMAN	0.614|0.665|0.697	1.976	0.659	3	0.715|0.738|0.731	0	0	0	0	0	-15.581	0.905	0.937
General transcription factor 3C polypeptide 5	Q8WU20_base	sp|Q9Y5Q8|TF3C5_HUMAN	sp|Q9Y5Q8|TF3C5_HUMAN	0.269|0.252|0.198	0.719	0.24	3	0.281|0.253|0.262	0	0	0	0	0	-15.581	0.904	0.925
V-type proton ATPase catalytic subunit A	Q8WU20_base	sp|P38606|VATA_HUMAN	sp|P38606|VATA_HUMAN	1.170|1.175|1.020	3.365	1.122	3	1.273|1.255|1.198	0	0	0	0	0	-15.581	0.904	0.93
E3 SUMO-protein ligase RanBP2	Q8WU20_base	sp|P49792|RBP2_HUMAN	sp|P49792|RBP2_HUMAN	0.836|0.795|0.790	2.421	0.807	3	0.895|0.853|0.933	0	0	0	0	0	-15.581	0.904	0.944
Small ribosomal subunit protein uS15	Q8WU20_base	sp|P62277|RS13_HUMAN	sp|P62277|RS13_HUMAN	0.863|0.793|0.893	2.548	0.849	3	0.898|0.868|1.065	0	0	0	0	0	-15.581	0.904	0.934
Tripeptidyl-peptidase 2	Q8WU20_base	sp|P29144|TPP2_HUMAN	sp|P29144|TPP2_HUMAN	0.339|0.510|0.475	1.325	0.442	3	0.379|0.514|0.597	0	0	0	0	0	-15.581	0.904	0.927
AP-1 complex subunit gamma-1	Q8WU20_base	sp|O43747|AP1G1_HUMAN	sp|O43747|AP1G1_HUMAN	0.757|0.689|0.698	2.144	0.715	3	0.875|0.732|0.775	0	0	0	0	0	-15.581	0.903	0.943
Major vault protein	Q8WU20_base	sp|Q14764|MVP_HUMAN	sp|Q14764|MVP_HUMAN	2.668|2.972|2.798	8.438	2.813	3	3.053|3.186|3.110	0	0	0	0	0	-15.581	0.903	0.944
Heat shock protein HSP 90-alpha	Q8WU20_base	sp|P07900|HS90A_HUMAN	sp|P07900|HS90A_HUMAN	7.557|7.921|7.659	23.137	7.712	3	8.355|8.408|8.864	0	0	0	0	0	-15.581	0.903	0.944
Small ribosomal subunit protein uS17	Q8WU20_base	sp|P62280|RS11_HUMAN	sp|P62280|RS11_HUMAN	4.252|4.352|4.147	12.75	4.25	3	4.779|4.809|4.550	0	0	0	0	0	-15.581	0.902	0.944
Large ribosomal subunit protein uL6	Q8WU20_base	sp|P32969|RL9_HUMAN	sp|P32969|RL9_HUMAN	2.596|2.345|2.627	7.567	2.522	3	2.959|2.717|2.724	0	0	0	0	0	-15.581	0.902	0.944
Elongation factor Tu, mitochondrial	Q8WU20_base	sp|P49411|EFTU_HUMAN	sp|P49411|EFTU_HUMAN	2.932|2.950|2.904	8.785	2.928	3	3.164|3.347|3.225	0	0	0	0	0	-15.581	0.902	0.944
Probable ubiquitin carboxyl-terminal hydrolase FAF-X	Q8WU20_base	sp|Q93008|USP9X_HUMAN	sp|Q93008|USP9X_HUMAN	1.863|1.858|1.826	5.546	1.849	3	2.126|2.051|1.978	0	0	0	0	0	-15.581	0.902	0.944
Lupus La protein	Q8WU20_base	sp|P05455|LA_HUMAN	sp|P05455|LA_HUMAN	0.322|0.309|0.268	0.899	0.3	3	0.328|0.335|0.334	0	0	0	0	0	-15.581	0.901	0.937
Translationally-controlled tumor protein	Q8WU20_base	sp|P13693|TCTP_HUMAN	sp|P13693|TCTP_HUMAN	2.079|1.909|1.978	5.966	1.989	3	2.076|2.160|2.397	0	0	0	0	0	-15.581	0.901	0.943
Probable E3 ubiquitin-protein ligase HERC4	Q8WU20_base	sp|Q5GLZ8|HERC4_HUMAN	sp|Q5GLZ8|HERC4_HUMAN	0.323|0.365|0.391	1.078	0.359	3	0.428|0.392|0.378	0	0	0	0	0	-15.581	0.901	0.943
Polyadenylate-binding protein 4	Q8WU20_base	sp|Q13310|PABP4_HUMAN	sp|Q13310|PABP4_HUMAN	2.151|2.228|2.181	6.559	2.186	3	2.383|2.463|2.431	0	0	0	0	0	-15.581	0.901	0.944
26S proteasome non-ATPase regulatory subunit 7	Q8WU20_base	sp|P51665|PSMD7_HUMAN	sp|P51665|PSMD7_HUMAN	0.678|0.657|0.647	1.982	0.661	3	0.703|0.685|0.823	0	0	0	0	0	-15.581	0.9	0.934
Transmembrane protein 33	Q8WU20_base	sp|P57088|TMM33_HUMAN	sp|P57088|TMM33_HUMAN	1.060|1.082|1.035	3.177	1.059	3	1.143|1.207|1.182	0	0	0	0	0	-15.581	0.9	0.93
Ras-related protein R-Ras2	Q8WU20_base	sp|P62070|RRAS2_HUMAN	sp|P62070|RRAS2_HUMAN	0.871|0.795|0.827	2.493	0.831	3	0.925|0.924|0.921	0	0	0	0	0	-15.581	0.9	0.944
Proteasome adapter and scaffold protein ECM29	Q8WU20_base	sp|Q5VYK3|ECM29_HUMAN	sp|Q5VYK3|ECM29_HUMAN	0.995|1.073|1.018	3.085	1.028	3	1.225|1.187|1.026	0	0	0	0	0	-15.581	0.9	0.937
Twinfilin-1	Q8WU20_base	sp|Q12792|TWF1_HUMAN	sp|Q12792|TWF1_HUMAN	1.298|1.339|1.395	4.032	1.344	3	1.513|1.480|1.493	0	0	0	0	0	-15.581	0.899	0.93
Vacuolar protein sorting-associated protein 26A	Q8WU20_base	sp|O75436|VP26A_HUMAN	sp|O75436|VP26A_HUMAN	0.905|1.454|0.928	3.288	1.096	3	1.349|0.984|1.365	0	0	0	0	0	-15.581	0.899	0.911
Small ribosomal subunit protein eS4, X isoform	Q8WU20_base	sp|P62701|RS4X_HUMAN	sp|P62701|RS4X_HUMAN	5.403|5.452|5.502	16.357	5.452	3	6.233|5.917|6.054	0	0	0	0	0	-15.581	0.899	0.944
Serine/threonine-protein kinase PRP4 homolog	Q8WU20_base	sp|Q13523|PRP4B_HUMAN	sp|Q13523|PRP4B_HUMAN	1.234|1.209|1.232	3.674	1.225	3	1.351|1.380|1.356	0	0	0	0	0	-15.581	0.899	0.944
Serine/threonine-protein phosphatase 6 regulatory subunit 1	Q8WU20_base	sp|Q9UPN7|PP6R1_HUMAN	sp|Q9UPN7|PP6R1_HUMAN	0.435|0.550|0.482	1.467	0.489	3	0.569|0.524|0.542	0	0	0	0	0	-15.581	0.898	0.927
26S proteasome non-ATPase regulatory subunit 12	Q8WU20_base	sp|O00232|PSD12_HUMAN	sp|O00232|PSD12_HUMAN	1.374|1.352|1.428	4.154	1.385	3	1.576|1.492|1.558	0	0	0	0	0	-15.581	0.898	0.93
GTP-binding protein Rheb	Q8WU20_base	sp|Q15382|RHEB_HUMAN	sp|Q15382|RHEB_HUMAN	1.059|0.840|0.976	2.875	0.958	3	1.056|1.107|1.044	0	0	0	0	0	-15.581	0.897	0.944
Nuclear pore complex protein Nup107	Q8WU20_base	sp|P57740|NU107_HUMAN	sp|P57740|NU107_HUMAN	0.681|0.679|0.655	2.015	0.672	3	0.734|0.721|0.793	0	0	0	0	0	-15.581	0.897	0.937
COP9 signalosome complex subunit 4	Q8WU20_base	sp|Q9BT78|CSN4_HUMAN	sp|Q9BT78|CSN4_HUMAN	0.775|0.852|0.849	2.476	0.825	3	0.969|0.928|0.867	0	0	0	0	0	-15.581	0.897	0.936
Huntingtin-interacting protein 1	Q8WU20_base	sp|O00291|HIP1_HUMAN	sp|O00291|HIP1_HUMAN	.|0.185|0.215	0.611	0.204	3	0.239|0.224|0.219	0	0	0	0	0	-15.581	0.896	0.951
Stalled ribosome sensor GCN1	Q8WU20_base	sp|Q92616|GCN1_HUMAN	sp|Q92616|GCN1_HUMAN	1.512|1.611|1.678	4.801	1.6	3	1.719|1.834|1.806	0	0	0	0	0	-15.581	0.896	0.93
Large ribosomal subunit protein uL11	Q8WU20_base	sp|P30050|RL12_HUMAN	sp|P30050|RL12_HUMAN	2.359|2.205|2.235	6.799	2.266	3	2.604|2.491|2.506	0	0	0	0	0	-15.581	0.895	0.944
Heat shock protein 75 kDa, mitochondrial	Q8WU20_base	sp|Q12931|TRAP1_HUMAN	sp|Q12931|TRAP1_HUMAN	1.267|1.164|1.276	3.708	1.236	3	1.434|1.352|1.359	0	0	0	0	0	-15.581	0.895	0.93
Prostaglandin E synthase 3	Q8WU20_base	sp|Q15185|TEBP_HUMAN	sp|Q15185|TEBP_HUMAN	1.199|1.317|1.222	3.738	1.246	3	1.428|1.343|1.409	0	0	0	0	0	-15.581	0.895	0.944
3-beta-hydroxysteroid-Delta(8),Delta(7)-isomerase	Q8WU20_base	sp|Q15125|EBP_HUMAN	sp|Q15125|EBP_HUMAN	1.005|1.025|1.002	3.031	1.01	3	1.179|1.156|1.057	0	0	0	0	0	-15.581	0.895	0.933
Dynactin subunit 1	Q8WU20_base	sp|Q14203|DCTN1_HUMAN	sp|Q14203|DCTN1_HUMAN	1.053|1.219|1.268	3.541	1.18	3	1.394|1.374|1.203	0	0	0	0	0	-15.581	0.894	0.934
Serine/arginine repetitive matrix protein 1	Q8WU20_base	sp|Q8IYB3|SRRM1_HUMAN	sp|Q8IYB3|SRRM1_HUMAN	0.411|0.432|0.337	1.179	0.393	3	0.413|0.460|0.447	0	0	0	0	0	-15.581	0.894	0.943
T-complex protein 1 subunit zeta	Q8WU20_base	sp|P40227|TCPZ_HUMAN	sp|P40227|TCPZ_HUMAN	2.711|2.869|2.803	8.382	2.794	3	3.063|3.057|3.258	0	0	0	0	0	-15.581	0.894	0.944
Malate dehydrogenase, cytoplasmic	Q8WU20_base	sp|P40925|MDHC_HUMAN	sp|P40925|MDHC_HUMAN	1.506|1.681|1.840	5.028	1.676	3	1.770|1.912|1.947	0	0	0	0	0	-15.581	0.894	0.944
Methionine aminopeptidase 1	Q8WU20_base	sp|P53582|MAP11_HUMAN	sp|P53582|MAP11_HUMAN	0.428|0.428|0.412	1.269	0.423	3	0.481|0.464|0.474	0	0	0	0	0	-15.581	0.894	0.937
Apoptosis-inducing factor 1, mitochondrial	Q8WU20_base	sp|O95831|AIFM1_HUMAN	sp|O95831|AIFM1_HUMAN	1.205|1.240|1.271	3.716	1.239	3	1.369|1.412|1.379	0	0	0	0	0	-15.581	0.893	0.944
Ribonuclease inhibitor	Q8WU20_base	sp|P13489|RINI_HUMAN	sp|P13489|RINI_HUMAN	1.487|1.389|1.387	4.262	1.421	3	1.704|1.533|1.540	0	0	0	0	0	-15.581	0.893	0.936
Large ribosomal subunit protein eL33	Q8WU20_base	sp|P18077|RL35A_HUMAN	sp|P18077|RL35A_HUMAN	2.700|2.687|2.679	8.065	2.688	3	3.270|2.782|2.998	0	0	0	0	0	-15.581	0.893	0.933
ATP-binding cassette sub-family F member 1	Q8WU20_base	sp|Q8NE71|ABCF1_HUMAN	sp|Q8NE71|ABCF1_HUMAN	1.051|1.060|1.009	3.12	1.04	3	1.169|1.188|1.139	0	0	0	0	0	-15.581	0.892	0.944
Nuclear receptor corepressor 2	Q8WU20_base	sp|Q9Y618|NCOR2_HUMAN	sp|Q9Y618|NCOR2_HUMAN	0.087|0.194|0.145	0.427	0.142	3	0.160|.|.	0	0	0	0	0	-15.581	0.892	0.892
Cyclin-dependent kinase 1	Q8WU20_base	sp|P06493|CDK1_HUMAN	sp|P06493|CDK1_HUMAN	1.519|1.515|1.936	4.971	1.657	3	1.457|1.957|2.247	0	0	0	0	0	-15.581	0.892	0.927
Gamma-interferon-inducible protein 16	Q8WU20_base	sp|Q16666|IF16_HUMAN	sp|Q16666|IF16_HUMAN	1.248|1.339|1.299	3.886	1.295	3	1.479|1.427|1.450	0	0	0	0	0	-15.581	0.892	0.93
Nuclear pore complex protein Nup93	Q8WU20_base	sp|Q8N1F7|NUP93_HUMAN	sp|Q8N1F7|NUP93_HUMAN	1.347|1.514|1.392	4.254	1.418	3	1.665|1.537|1.570	0	0	0	0	0	-15.581	0.892	0.93
Phenylalanine--tRNA ligase alpha subunit	Q8WU20_base	sp|Q9Y285|SYFA_HUMAN	sp|Q9Y285|SYFA_HUMAN	0.765|0.771|0.602	2.138	0.713	3	0.808|0.818|0.777	0	0	0	0	0	-15.581	0.89	0.937
Calcium load-activated calcium channel	Q8WU20_base	sp|Q9UM00|TMCO1_HUMAN	sp|Q9UM00|TMCO1_HUMAN	0.665|0.728|0.730	2.123	0.708	3	0.827|0.790|0.770	0	0	0	0	0	-15.581	0.89	0.937
Small glutamine-rich tetratricopeptide repeat-containing protein alpha	Q8WU20_base	sp|O43765|SGTA_HUMAN	sp|O43765|SGTA_HUMAN	0.548|0.575|0.520	1.643	0.548	3	0.539|0.703|0.617	0	0	0	0	0	-15.581	0.889	0.943
U1 small nuclear ribonucleoprotein 70 kDa	Q8WU20_base	sp|P08621|RU17_HUMAN	sp|P08621|RU17_HUMAN	0.445|0.296|0.452	1.193	0.398	3	0.385|0.502|0.463	0	0	0	0	0	-15.581	0.889	0.928
Tubulin gamma-1 chain	Q8WU20_base	sp|P23258|TBG1_HUMAN	sp|P23258|TBG1_HUMAN	0.657|0.542|0.524	1.724	0.575	3	0.571|0.749|0.632	0	0	0	0	0	-15.581	0.889	0.928
116 kDa U5 small nuclear ribonucleoprotein component	Q8WU20_base	sp|Q15029|U5S1_HUMAN	sp|Q15029|U5S1_HUMAN	1.719|1.766|1.791	5.276	1.759	3	2.000|1.955|1.980	0	0	0	0	0	-15.581	0.889	0.944
U5 small nuclear ribonucleoprotein 40 kDa protein	Q8WU20_base	sp|Q96DI7|SNR40_HUMAN	sp|Q96DI7|SNR40_HUMAN	0.488|0.578|0.612	1.678	0.559	3	0.631|0.604|0.652	0	0	0	0	0	-15.581	0.889	0.937
Hexokinase-1	Q8WU20_base	sp|P19367|HXK1_HUMAN	sp|P19367|HXK1_HUMAN	3.789|3.629|3.750	11.168	3.723	3	4.382|4.100|4.093	0	0	0	0	0	-15.581	0.889	0.944
Small ribosomal subunit protein eS19	Q8WU20_base	sp|P39019|RS19_HUMAN	sp|P39019|RS19_HUMAN	0.743|0.739|0.874	2.356	0.785	3	0.865|0.884|0.901	0	0	0	0	0	-15.581	0.889	0.944
Eukaryotic initiation factor 4A-I	Q8WU20_base	sp|P60842|IF4A1_HUMAN	sp|P60842|IF4A1_HUMAN	7.018|7.184|7.258	21.46	7.153	3	8.156|7.972|8.006	0	0	0	0	0	-15.581	0.889	0.944
Ceramide synthase 2	Q8WU20_base	sp|Q96G23|CERS2_HUMAN	sp|Q96G23|CERS2_HUMAN	0.461|0.540|0.467	1.468	0.489	3	0.535|0.562|0.553	0	0	0	0	0	-15.581	0.889	0.937
Eukaryotic translation initiation factor 3 subunit L	Q8WU20_base	sp|Q9Y262|EIF3L_HUMAN	sp|Q9Y262|EIF3L_HUMAN	2.341|2.451|2.361	7.153	2.384	3	2.642|2.753|2.657	0	0	0	0	0	-15.581	0.889	0.944
ATP synthase subunit d, mitochondrial	Q8WU20_base	sp|O75947|ATP5H_HUMAN	sp|O75947|ATP5H_HUMAN	0.346|0.416|0.338	1.101	0.367	3	0.447|0.380|0.415	0	0	0	0	0	-15.581	0.888	0.928
DNA repair protein XRCC1	Q8WU20_base	sp|P18887|XRCC1_HUMAN	sp|P18887|XRCC1_HUMAN	0.134|0.170|0.161	0.465	0.155	3	0.183|0.166|.	0	0	0	0	0	-15.581	0.888	0.935
Very long-chain specific acyl-CoA dehydrogenase, mitochondrial	Q8WU20_base	sp|P49748|ACADV_HUMAN	sp|P49748|ACADV_HUMAN	1.615|1.374|1.312	4.301	1.434	3	2.026|1.671|1.244	0	0	0	0	0	-15.581	0.888	0.93
Sulfide:quinone oxidoreductase, mitochondrial	Q8WU20_base	sp|Q9Y6N5|SQOR_HUMAN	sp|Q9Y6N5|SQOR_HUMAN	0.406|0.435|0.401	1.243	0.414	3	0.499|0.450|0.453	0	0	0	0	0	-15.581	0.888	0.941
Interferon-induced, double-stranded RNA-activated protein kinase	Q8WU20_base	sp|P19525|E2AK2_HUMAN	sp|P19525|E2AK2_HUMAN	0.892|0.852|0.741	2.485	0.828	3	0.953|0.887|0.958	0	0	0	0	0	-15.581	0.888	0.944
Large ribosomal subunit protein uL15	Q8WU20_base	sp|P46776|RL27A_HUMAN	sp|P46776|RL27A_HUMAN	2.543|2.597|2.562	7.702	2.567	3	2.903|3.013|2.763	0	0	0	0	0	-15.581	0.888	0.944
Eukaryotic translation initiation factor 3 subunit K	Q8WU20_base	sp|Q9UBQ5|EIF3K_HUMAN	sp|Q9UBQ5|EIF3K_HUMAN	0.834|0.902|0.857	2.593	0.864	3	0.871|1.002|1.055	0	0	0	0	0	-15.581	0.888	0.936
Mitochondrial-processing peptidase subunit beta	Q8WU20_base	sp|O75439|MPPB_HUMAN	sp|O75439|MPPB_HUMAN	0.419|0.409|0.442	1.269	0.423	3	0.493|0.450|0.490	0	0	0	0	0	-15.581	0.887	0.937
Large ribosomal subunit protein eL30	Q8WU20_base	sp|P62888|RL30_HUMAN	sp|P62888|RL30_HUMAN	0.805|0.925|1.008	2.738	0.913	3	1.006|1.051|1.030	0	0	0	0	0	-15.581	0.887	0.93
MOB kinase activator 1B	Q8WU20_base	sp|Q7L9L4|MOB1B_HUMAN	sp|Q7L9L4|MOB1B_HUMAN	0.648|0.555|0.527	1.73	0.577	3	0.691|0.639|0.623	0	0	0	0	0	-15.581	0.887	0.937
Rabankyrin-5	Q8WU20_base	sp|Q9P2R3|ANFY1_HUMAN	sp|Q9P2R3|ANFY1_HUMAN	0.127|0.116|0.101	0.344	0.115	3	0.119|0.129|0.140	0	0	0	0	0	-15.581	0.887	0.937
Large ribosomal subunit protein uL22	Q8WU20_base	sp|P18621|RL17_HUMAN	sp|P18621|RL17_HUMAN	2.881|2.698|2.839	8.418	2.806	3	3.278|3.144|3.077	0	0	0	0	0	-15.581	0.887	0.944
Signal recognition particle subunit SRP68	Q8WU20_base	sp|Q9UHB9|SRP68_HUMAN	sp|Q9UHB9|SRP68_HUMAN	0.822|0.815|0.847	2.484	0.828	3	0.921|0.944|0.935	0	0	0	0	0	-15.581	0.887	0.944
Nck-associated protein 1	Q8WU20_base	sp|Q9Y2A7|NCKP1_HUMAN	sp|Q9Y2A7|NCKP1_HUMAN	1.073|1.031|1.023	3.127	1.042	3	1.249|1.245|1.043	0	0	0	0	0	-15.581	0.887	0.934
Elongation factor 1-gamma	Q8WU20_base	sp|P26641|EF1G_HUMAN	sp|P26641|EF1G_HUMAN	6.676|6.778|6.743	20.197	6.732	3	7.627|7.570|7.605	0	0	0	0	0	-15.581	0.886	0.944
COP9 signalosome complex subunit 1	Q8WU20_base	sp|Q13098|CSN1_HUMAN	sp|Q13098|CSN1_HUMAN	0.712|0.696|1.048	2.457	0.819	3	0.808|0.949|1.028	0	0	0	0	0	-15.581	0.886	0.909
Eukaryotic translation initiation factor 3 subunit F	Q8WU20_base	sp|O00303|EIF3F_HUMAN	sp|O00303|EIF3F_HUMAN	1.623|1.689|1.738	5.05	1.683	3	1.911|1.873|1.926	0	0	0	0	0	-15.581	0.885	0.944
NEDD8-activating enzyme E1 regulatory subunit	Q8WU20_base	sp|Q13564|ULA1_HUMAN	sp|Q13564|ULA1_HUMAN	0.649|0.684|0.753	2.086	0.695	3	0.793|0.808|0.757	0	0	0	0	0	-15.581	0.885	0.937
Phosphatidylinositol-3-phosphatase SAC1	Q8WU20_base	sp|Q9NTJ5|SAC1_HUMAN	sp|Q9NTJ5|SAC1_HUMAN	0.297|0.539|0.533	1.368	0.456	3	0.557|0.529|0.464	0	0	0	0	0	-15.581	0.885	0.92
ADP/ATP translocase 1	Q8WU20_base	sp|P12235|ADT1_HUMAN	sp|P12235|ADT1_HUMAN	0.409|0.416|0.381	1.206	0.402	3	0.435|0.482|0.446	0	0	0	0	0	-15.581	0.885	0.937
Heat shock 70 kDa protein 1A	Q8WU20_base	sp|P0DMV8|HS71A_HUMAN	sp|P0DMV8|HS71A_HUMAN	3.233|3.169|3.003	9.405	3.135	3	3.234|3.374|4.076	0	0	0	0	0	-15.581	0.885	0.934
N-alpha-acetyltransferase 10	Q8WU20_base	sp|P41227|NAA10_HUMAN	sp|P41227|NAA10_HUMAN	1.046|0.875|0.963	2.883	0.961	3	1.100|1.101|1.057	0	0	0	0	0	-15.581	0.885	0.93
DnaJ homolog subfamily C member 13	Q8WU20_base	sp|O75165|DJC13_HUMAN	sp|O75165|DJC13_HUMAN	0.103|0.078|0.074	0.255	0.085	3	0.091|0.101|.	0	0	0	0	0	-15.581	0.885	0.922
Signal recognition particle subunit SRP72	Q8WU20_base	sp|O76094|SRP72_HUMAN	sp|O76094|SRP72_HUMAN	0.713|0.890|0.743	2.346	0.782	3	0.781|0.907|0.978	0	0	0	0	0	-15.581	0.884	0.929
T-complex protein 1 subunit theta	Q8WU20_base	sp|P50990|TCPQ_HUMAN	sp|P50990|TCPQ_HUMAN	2.575|2.943|2.715	8.233	2.744	3	2.979|3.134|3.204	0	0	0	0	0	-15.581	0.884	0.944
RNA-binding protein 12	Q8WU20_base	sp|Q9NTZ6|RBM12_HUMAN	sp|Q9NTZ6|RBM12_HUMAN	0.525|0.543|0.486	1.554	0.518	3	0.575|0.562|0.622	0	0	0	0	0	-15.581	0.884	0.937
Tyrosine--tRNA ligase, cytoplasmic	Q8WU20_base	sp|P54577|SYYC_HUMAN	sp|P54577|SYYC_HUMAN	3.977|4.296|4.097	12.37	4.123	3	4.533|4.974|4.495	0	0	0	0	0	-15.581	0.884	0.941
Cytoplasmic dynein 1 heavy chain 1	Q8WU20_base	sp|Q14204|DYHC1_HUMAN	sp|Q14204|DYHC1_HUMAN	7.359|7.666|7.420	22.444	7.481	3	8.668|8.562|8.162	0	0	0	0	0	-15.581	0.884	0.944
Electrogenic aspartate/glutamate antiporter SLC25A13, mitochondrial	Q8WU20_base	sp|Q9UJS0|S2513_HUMAN	sp|Q9UJS0|S2513_HUMAN	1.470|1.400|1.343	4.212	1.404	3	1.665|1.538|1.567	0	0	0	0	0	-15.581	0.884	0.93
Leucine-rich repeat-containing protein 47	Q8WU20_base	sp|Q8N1G4|LRC47_HUMAN	sp|Q8N1G4|LRC47_HUMAN	0.699|0.577|0.805	2.08	0.693	3	0.811|0.724|0.826	0	0	0	0	0	-15.581	0.883	0.924
Ras-related GTP-binding protein C	Q8WU20_base	sp|Q9HB90|RRAGC_HUMAN	sp|Q9HB90|RRAGC_HUMAN	0.507|0.531|0.457	1.496	0.499	3	0.558|0.552|0.584	0	0	0	0	0	-15.581	0.883	0.937
60 kDa heat shock protein, mitochondrial	Q8WU20_base	sp|P10809|CH60_HUMAN	sp|P10809|CH60_HUMAN	3.788|4.006|3.897	11.691	3.897	3	4.092|4.389|4.788	0	0	0	0	0	-15.581	0.883	0.933
Small ribosomal subunit protein uS8	Q8WU20_base	sp|P62244|RS15A_HUMAN	sp|P62244|RS15A_HUMAN	3.032|3.348|3.471	9.851	3.284	3	3.738|3.694|3.726	0	0	0	0	0	-15.581	0.883	0.944
Cullin-1	Q8WU20_base	sp|Q13616|CUL1_HUMAN	sp|Q13616|CUL1_HUMAN	0.676|0.630|0.626	1.932	0.644	3	0.766|0.698|0.725	0	0	0	0	0	-15.581	0.883	0.937
Adenylosuccinate lyase	Q8WU20_base	sp|P30566|PUR8_HUMAN	sp|P30566|PUR8_HUMAN	0.651|0.721|0.743	2.115	0.705	3	0.798|0.825|0.775	0	0	0	0	0	-15.581	0.882	0.937
Sorting nexin-2	Q8WU20_base	sp|O60749|SNX2_HUMAN	sp|O60749|SNX2_HUMAN	1.062|0.809|1.037	2.908	0.969	3	1.196|1.157|0.959	0	0	0	0	0	-15.581	0.882	0.935
AP-3 complex subunit beta-1	Q8WU20_base	sp|O00203|AP3B1_HUMAN	sp|O00203|AP3B1_HUMAN	0.894|0.907|1.102	2.904	0.968	3	1.129|1.099|1.068	0	0	0	0	0	-15.581	0.881	0.929
WASH complex subunit 4	Q8WU20_base	sp|Q2M389|WASC4_HUMAN	sp|Q2M389|WASC4_HUMAN	0.249|0.198|0.212	0.659	0.22	3	0.264|0.229|0.256	0	0	0	0	0	-15.581	0.881	0.936
Peptidyl-prolyl cis-trans isomerase FKBP4	Q8WU20_base	sp|Q02790|FKBP4_HUMAN	sp|Q02790|FKBP4_HUMAN	1.069|1.152|1.096	3.317	1.106	3	1.235|1.227|1.310	0	0	0	0	0	-15.581	0.88	0.944
Transferrin receptor protein 1	Q8WU20_base	sp|P02786|TFR1_HUMAN	sp|P02786|TFR1_HUMAN	1.599|1.643|1.567	4.81	1.603	3	1.895|1.741|1.832	0	0	0	0	0	-15.581	0.88	0.944
AFG3-like protein 2	Q8WU20_base	sp|Q9Y4W6|AFG32_HUMAN	sp|Q9Y4W6|AFG32_HUMAN	1.270|1.229|1.379	3.877	1.292	3	1.431|1.514|1.463	0	0	0	0	0	-15.581	0.88	0.93
Dynamin-1-like protein	Q8WU20_base	sp|O00429|DNM1L_HUMAN	sp|O00429|DNM1L_HUMAN	0.855|0.852|0.955	2.662	0.887	3	1.015|0.973|1.041	0	0	0	0	0	-15.581	0.879	0.944
Thimet oligopeptidase	Q8WU20_base	sp|P52888|THOP1_HUMAN	sp|P52888|THOP1_HUMAN	1.850|1.886|1.905	5.642	1.881	3	2.215|2.112|2.090	0	0	0	0	0	-15.581	0.879	0.944
Large ribosomal subunit protein uL13	Q8WU20_base	sp|P40429|RL13A_HUMAN	sp|P40429|RL13A_HUMAN	2.300|2.322|2.255	6.877	2.292	3	2.596|2.680|2.547	0	0	0	0	0	-15.581	0.879	0.944
Mitogen-activated protein kinase 14	Q8WU20_base	sp|Q16539|MK14_HUMAN	sp|Q16539|MK14_HUMAN	0.230|0.295|0.282	0.806	0.269	3	0.299|0.312|.	0	0	0	0	0	-15.581	0.879	0.937
Very-long-chain 3-oxoacyl-CoA reductase	Q8WU20_base	sp|Q53GQ0|DHB12_HUMAN	sp|Q53GQ0|DHB12_HUMAN	1.113|1.059|1.017	3.189	1.063	3	1.248|1.155|1.231	0	0	0	0	0	-15.581	0.878	0.944
Eukaryotic translation initiation factor 2 subunit 1	Q8WU20_base	sp|P05198|IF2A_HUMAN	sp|P05198|IF2A_HUMAN	2.668|2.655|2.656	7.978	2.659	3	3.010|3.000|3.109	0	0	0	0	0	-15.581	0.875	0.944
Glycogen phosphorylase, liver form	Q8WU20_base	sp|P06737|PYGL_HUMAN	sp|P06737|PYGL_HUMAN	1.635|1.371|1.576	4.582	1.527	3	1.764|1.706|1.766	0	0	0	0	0	-15.581	0.875	0.93
Spermine synthase	Q8WU20_base	sp|P52788|SPSY_HUMAN	sp|P52788|SPSY_HUMAN	0.842|1.281|1.278	3.401	1.134	3	1.311|1.243|1.333	0	0	0	0	0	-15.581	0.875	0.93
G2/mitotic-specific cyclin-B1	Q8WU20_base	sp|P14635|CCNB1_HUMAN	sp|P14635|CCNB1_HUMAN	0.168|0.195|0.149	0.512	0.171	3	0.194|0.192|0.199	0	0	0	0	0	-15.581	0.875	0.929
Tubulin-specific chaperone D	Q8WU20_base	sp|Q9BTW9|TBCD_HUMAN	sp|Q9BTW9|TBCD_HUMAN	0.377|0.341|0.451	1.169	0.39	3	0.494|0.362|0.494	0	0	0	0	0	-15.581	0.875	0.929
Polymerase delta-interacting protein 3	Q8WU20_base	sp|Q9BY77|PDIP3_HUMAN	sp|Q9BY77|PDIP3_HUMAN	0.192|0.141|0.168	0.502	0.167	3	0.213|0.238|0.138	0	0	0	0	0	-15.581	0.875	0.929
Autophagy-related protein 9A	Q8WU20_base	sp|Q7Z3C6|ATG9A_HUMAN	sp|Q7Z3C6|ATG9A_HUMAN	0.265|0.301|0.282	0.847	0.282	3	0.360|0.314|0.298	0	0	0	0	0	-15.581	0.874	0.943
Ras-related GTP-binding protein A	Q8WU20_base	sp|Q7L523|RRAGA_HUMAN	sp|Q7L523|RRAGA_HUMAN	0.426|0.503|0.497	1.427	0.476	3	0.584|0.474|0.583	0	0	0	0	0	-15.581	0.873	0.942
GPI-anchor transamidase	Q8WU20_base	sp|Q92643|GPI8_HUMAN	sp|Q92643|GPI8_HUMAN	0.493|0.238|0.521	1.252	0.417	3	0.432|0.501|0.504	0	0	0	0	0	-15.581	0.873	0.909
tRNA (guanine(26)-N(2))-dimethyltransferase	Q8WU20_base	sp|Q9NXH9|TRM1_HUMAN	sp|Q9NXH9|TRM1_HUMAN	0.469|0.461|0.439	1.369	0.456	3	0.487|0.498|0.591	0	0	0	0	0	-15.581	0.872	0.937
Structural maintenance of chromosomes flexible hinge domain-containing protein 1	Q8WU20_base	sp|A6NHR9|SMHD1_HUMAN	sp|A6NHR9|SMHD1_HUMAN	1.043|1.037|1.067	3.146	1.049	3	1.156|1.252|1.207	0	0	0	0	0	-15.581	0.871	0.944
UDP-N-acetylhexosamine pyrophosphorylase	Q8WU20_base	sp|Q16222|UAP1_HUMAN	sp|Q16222|UAP1_HUMAN	1.140|1.002|0.990	3.132	1.044	3	1.171|1.187|1.238	0	0	0	0	0	-15.581	0.871	0.93
Sister chromatid cohesion protein PDS5 homolog A	Q8WU20_base	sp|Q29RF7|PDS5A_HUMAN	sp|Q29RF7|PDS5A_HUMAN	0.481|0.520|0.496	1.497	0.499	3	0.585|0.560|0.576	0	0	0	0	0	-15.581	0.871	0.937
Cytochrome c oxidase subunit 4 isoform 1, mitochondrial	Q8WU20_base	sp|P13073|COX41_HUMAN	sp|P13073|COX41_HUMAN	0.703|0.742|0.694	2.139	0.713	3	0.782|0.854|0.822	0	0	0	0	0	-15.581	0.871	0.937
Replication protein A 70 kDa DNA-binding subunit	Q8WU20_base	sp|P27694|RFA1_HUMAN	sp|P27694|RFA1_HUMAN	0.979|1.229|0.952	3.16	1.053	3	1.379|1.128|1.139	0	0	0	0	0	-15.581	0.871	0.927
Tubulin--tyrosine ligase-like protein 12	Q8WU20_base	sp|Q14166|TTL12_HUMAN	sp|Q14166|TTL12_HUMAN	0.461|0.391|0.404	1.257	0.419	3	0.530|0.491|0.430	0	0	0	0	0	-15.581	0.87	0.935
Small ribosomal subunit protein uS4	Q8WU20_base	sp|P46781|RS9_HUMAN	sp|P46781|RS9_HUMAN	5.206|5.109|5.120	15.435	5.145	3	6.040|5.887|5.815	0	0	0	0	0	-15.581	0.87	0.944
MIC	Q8WU20_base	sp|Q16891|MIC60_HUMAN	sp|Q16891|MIC60_HUMAN	1.706|1.546|1.861	5.112	1.704	3	1.862|2.024|1.991	0	0	0	0	0	-15.581	0.87	0.944
Tensin-1	Q8WU20_base	sp|Q9HBL0|TENS1_HUMAN	sp|Q9HBL0|TENS1_HUMAN	0.868|0.882|0.976	2.726	0.909	3	0.967|1.180|0.997	0	0	0	0	0	-15.581	0.87	0.937
Developmentally-regulated GTP-binding protein 1	Q8WU20_base	sp|Q9Y295|DRG1_HUMAN	sp|Q9Y295|DRG1_HUMAN	0.523|0.523|0.561	1.606	0.535	3	0.601|0.612|0.634	0	0	0	0	0	-15.581	0.87	0.937
Eukaryotic translation initiation factor 3 subunit H	Q8WU20_base	sp|O15372|EIF3H_HUMAN	sp|O15372|EIF3H_HUMAN	1.510|1.510|1.523	4.543	1.514	3	1.696|1.813|1.724	0	0	0	0	0	-15.581	0.869	0.944
Large ribosomal subunit protein eL31	Q8WU20_base	sp|P62899|RL31_HUMAN	sp|P62899|RL31_HUMAN	0.619|0.641|0.610	1.87	0.623	3	0.729|0.696|0.726	0	0	0	0	0	-15.581	0.869	0.937
Nuclear pore complex protein Nup205	Q8WU20_base	sp|Q92621|NU205_HUMAN	sp|Q92621|NU205_HUMAN	0.560|0.596|0.620	1.776	0.592	3	0.675|0.660|0.709	0	0	0	0	0	-15.581	0.869	0.937
Guanine nucleotide-binding protein G(i) subunit alpha-1	Q8WU20_base	sp|P63096|GNAI1_HUMAN	sp|P63096|GNAI1_HUMAN	0.360|0.296|0.307	0.963	0.321	3	0.372|0.375|0.361	0	0	0	0	0	-15.581	0.869	0.937
Electron transfer flavoprotein subunit alpha, mitochondrial	Q8WU20_base	sp|P13804|ETFA_HUMAN	sp|P13804|ETFA_HUMAN	0.363|0.465|0.467	1.295	0.432	3	0.373|0.586|0.560	0	0	0	0	0	-15.581	0.869	0.937
Alanine--tRNA ligase, cytoplasmic	Q8WU20_base	sp|P49588|SYAC_HUMAN	sp|P49588|SYAC_HUMAN	1.672|1.576|1.548	4.796	1.599	3	1.801|1.899|1.821	0	0	0	0	0	-15.581	0.869	0.944
Cofilin-2	Q8WU20_base	sp|Q9Y281|COF2_HUMAN	sp|Q9Y281|COF2_HUMAN	0.267|0.268|0.243	0.779	0.26	3	0.302|0.318|0.279	0	0	0	0	0	-15.581	0.868	0.942
Protein phosphatase methylesterase 1	Q8WU20_base	sp|Q9Y570|PPME1_HUMAN	sp|Q9Y570|PPME1_HUMAN	0.690|0.825|0.717	2.232	0.744	3	0.837|0.910|0.827	0	0	0	0	0	-15.581	0.868	0.944
Mannose-1-phosphate guanyltransferase beta	Q8WU20_base	sp|Q9Y5P6|GMPPB_HUMAN	sp|Q9Y5P6|GMPPB_HUMAN	0.273|0.345|0.317	0.935	0.312	3	0.413|0.331|0.339	0	0	0	0	0	-15.581	0.868	0.935
Leukotriene A-4 hydrolase	Q8WU20_base	sp|P09960|LKHA4_HUMAN	sp|P09960|LKHA4_HUMAN	1.283|1.231|1.131	3.645	1.215	3	1.475|1.346|1.382	0	0	0	0	0	-15.581	0.868	0.93
1-phosphatidylinositol 4,5-bisphosphate phosphodiesterase gamma-1	Q8WU20_base	sp|P19174|PLCG1_HUMAN	sp|P19174|PLCG1_HUMAN	0.313|0.307|0.308	0.928	0.309	3	0.385|0.347|0.340	0	0	0	0	0	-15.581	0.867	0.943
F-actin-uncapping protein LRRC16A	Q8WU20_base	sp|Q5VZK9|CARL1_HUMAN	sp|Q5VZK9|CARL1_HUMAN	0.243|0.370|0.353	0.966	0.322	3	0.321|0.453|0.352	0	0	0	0	0	-15.581	0.867	0.935
Heterogeneous nuclear ribonucleoproteins C1/C2	Q8WU20_base	sp|P07910|HNRPC_HUMAN	sp|P07910|HNRPC_HUMAN	1.319|1.611|1.507	4.438	1.479	3	1.564|1.782|1.783	0	0	0	0	0	-15.581	0.867	0.951
Nucleolysin TIAR	Q8WU20_base	sp|Q01085|TIAR_HUMAN	sp|Q01085|TIAR_HUMAN	0.631|0.540|0.656	1.828	0.609	3	0.684|0.745|0.680	0	0	0	0	0	-15.581	0.867	0.937
Transportin-1	Q8WU20_base	sp|Q92973|TNPO1_HUMAN	sp|Q92973|TNPO1_HUMAN	1.793|1.879|1.819	5.49	1.83	3	2.112|2.132|2.088	0	0	0	0	0	-15.581	0.867	0.944
Protein Niban 2	Q8WU20_base	sp|Q96TA1|NIBA2_HUMAN	sp|Q96TA1|NIBA2_HUMAN	2.160|2.822|2.310	7.293	2.431	3	3.066|2.584|2.785	0	0	0	0	0	-15.581	0.867	0.929
Citrate synthase, mitochondrial	Q8WU20_base	sp|O75390|CISY_HUMAN	sp|O75390|CISY_HUMAN	2.773|2.653|2.863	8.289	2.763	3	3.307|3.146|3.119	0	0	0	0	0	-15.581	0.866	0.944
Large ribosomal subunit protein eL18	Q8WU20_base	sp|Q07020|RL18_HUMAN	sp|Q07020|RL18_HUMAN	3.741|3.896|3.969	11.606	3.869	3	4.495|4.511|4.403	0	0	0	0	0	-15.581	0.866	0.944
DNA polymerase alpha catalytic subunit	Q8WU20_base	sp|P09884|DPOLA_HUMAN	sp|P09884|DPOLA_HUMAN	0.414|0.552|0.363	1.329	0.443	3	0.554|0.520|0.465	0	0	0	0	0	-15.581	0.866	0.914
Lysophosphatidylserine lipase ABHD12	Q8WU20_base	sp|Q8N2K0|ABD12_HUMAN	sp|Q8N2K0|ABD12_HUMAN	0.822|0.641|0.675	2.138	0.713	3	0.901|0.769|0.807	0	0	0	0	0	-15.581	0.865	0.936
Phosphatidate cytidylyltransferase 2	Q8WU20_base	sp|O95674|CDS2_HUMAN	sp|O95674|CDS2_HUMAN	0.469|0.458|0.432	1.359	0.453	3	0.595|0.476|0.510	0	0	0	0	0	-15.581	0.864	0.942
UDP-N-acetylhexosamine pyrophosphorylase-like protein 1	Q8WU20_base	sp|Q3KQV9|UAP1L_HUMAN	sp|Q3KQV9|UAP1L_HUMAN	0.634|0.547|0.570	1.751	0.584	3	0.695|0.680|0.654	0	0	0	0	0	-15.581	0.864	0.937
Probable ATP-dependent RNA helicase DDX5	Q8WU20_base	sp|P17844|DDX5_HUMAN	sp|P17844|DDX5_HUMAN	2.670|2.866|2.726	8.262	2.754	3	3.232|3.150|3.179	0	0	0	0	0	-15.581	0.864	0.944
Glutamate dehydrogenase 1, mitochondrial	Q8WU20_base	sp|P00366|DHE3_BOVIN	sp|P00366|DHE3_BOVIN	0.341|0.350|0.337	1.028	0.343	3	0.366|0.404|0.422	0	0	0	0	0	-15.581	0.864	0.934
T-complex protein 1 subunit eta	Q8WU20_base	sp|Q99832|TCPH_HUMAN	sp|Q99832|TCPH_HUMAN	3.237|3.827|3.654	10.718	3.573	3	4.199|4.083|4.128	0	0	0	0	0	-15.581	0.864	0.944
Keratin, type I cytoskeletal 13	Q8WU20_base	sp|P13646|K1C13_HUMAN	sp|P13646|K1C13_HUMAN	2.120|.|.	2.542	0.847	3	.|.|0.982	0.015	0.044	0.015	0.044	0.015	-15.581	0.863	0.772
Echinoderm microtubule-associated protein-like 4	Q8WU20_base	sp|Q9HC35|EMAL4_HUMAN	sp|Q9HC35|EMAL4_HUMAN	0.351|0.344|0.317	1.011	0.337	3	0.383|0.372|0.420	0	0	0	0	0	-15.581	0.862	0.942
tRNA (guanine-N(7)-)-methyltransferase non-catalytic subunit WDR4	Q8WU20_base	sp|P57081|WDR4_HUMAN	sp|P57081|WDR4_HUMAN	0.212|0.213|0.217	0.641	0.214	3	0.280|0.250|0.218	0	0	0	0	0	-15.581	0.862	0.936
Syntenin-1	Q8WU20_base	sp|O00560|SDCB1_HUMAN	sp|O00560|SDCB1_HUMAN	0.715|0.505|0.606	1.826	0.609	3	0.681|0.737|0.705	0	0	0	0	0	-15.581	0.861	0.926
eIF5-mimic protein 1	Q8WU20_base	sp|Q9Y6E2|5MP1_HUMAN	sp|Q9Y6E2|5MP1_HUMAN	0.434|0.479|0.474	1.387	0.462	3	0.512|0.587|0.516	0	0	0	0	0	-15.581	0.861	0.936
Matrix metalloproteinase-14	Q8WU20_base	sp|P50281|MMP14_HUMAN	sp|P50281|MMP14_HUMAN	0.278|0.662|0.597	1.538	0.513	3	0.554|0.547|0.696	0	0	0	0	0	-15.581	0.861	0.915
Zinc finger CCCH domain-containing protein 14	Q8WU20_base	sp|Q6PJT7|ZC3HE_HUMAN	sp|Q6PJT7|ZC3HE_HUMAN	0.126|0.143|0.113	0.382	0.127	3	0.159|0.124|0.165	0	0	0	0	0	-15.581	0.861	0.934
Formin-like protein 1	Q8WU20_base	sp|O95466|FMNL1_HUMAN	sp|O95466|FMNL1_HUMAN	0.231|0.337|0.345	0.913	0.304	3	0.352|0.343|0.368	0	0	0	0	0	-15.581	0.86	0.937
Nuclear pore complex protein Nup88	Q8WU20_base	sp|Q99567|NUP88_HUMAN	sp|Q99567|NUP88_HUMAN	0.347|.|.	0.769	0.256	3	0.333|0.300|0.265	0	0	0	0	0	-15.581	0.86	0.914
CAD protein	Q8WU20_base	sp|P27708|PYR1_HUMAN	sp|P27708|PYR1_HUMAN	1.407|1.509|1.531	4.447	1.482	3	1.784|1.711|1.684	0	0	0	0	0	-15.581	0.859	0.944
Pre-mRNA-processing factor 40 homolog A	Q8WU20_base	sp|O75400|PR40A_HUMAN	sp|O75400|PR40A_HUMAN	0.476|0.533|0.521	1.53	0.51	3	0.591|0.575|0.618	0	0	0	0	0	-15.581	0.858	0.937
Dolichol-phosphate mannosyltransferase subunit 1	Q8WU20_base	sp|O60762|DPM1_HUMAN	sp|O60762|DPM1_HUMAN	0.475|0.494|0.644	1.612	0.537	3	0.603|0.666|0.613	0	0	0	0	0	-15.581	0.858	0.921
Dual specificity mitogen-activated protein kinase kinase 1	Q8WU20_base	sp|Q02750|MP2K1_HUMAN	sp|Q02750|MP2K1_HUMAN	1.607|1.519|1.573	4.7	1.567	3	1.791|1.840|1.844	0	0	0	0	0	-15.581	0.858	0.93
Rho-associated protein kinase 2	Q8WU20_base	sp|O75116|ROCK2_HUMAN	sp|O75116|ROCK2_HUMAN	0.442|0.265|0.485	1.192	0.397	3	0.481|0.456|0.452	0	0	0	0	0	-15.581	0.858	0.914
HLA class I histocompatibility antigen, A alpha chain	Q8WU20_base	tr|A0A0G2JPD3|A0A0G2JPD3_HUMAN	tr|A0A0G2JPD3|A0A0G2JPD3_HUMAN	.|0.347|.	0.769	0.256	3	0.299|.|.	0	0	0	0	0	-15.581	0.857	0.899
Isoleucine--tRNA ligase, mitochondrial	Q8WU20_base	sp|Q9NSE4|SYIM_HUMAN	sp|Q9NSE4|SYIM_HUMAN	0.634|0.952|0.968	2.554	0.851	3	0.927|1.042|1.018	0	0	0	0	0	-15.581	0.856	0.942
Sarcoplasmic/endoplasmic reticulum calcium ATPase 2	Q8WU20_base	sp|P16615|AT2A2_HUMAN	sp|P16615|AT2A2_HUMAN	2.233|2.208|2.262	6.703	2.234	3	2.665|2.555|2.616	0	0	0	0	0	-15.581	0.856	0.944
Small ribosomal subunit protein eS25	Q8WU20_base	sp|P62851|RS25_HUMAN	sp|P62851|RS25_HUMAN	1.144|1.473|1.676	4.293	1.431	3	1.615|1.676|1.730	0	0	0	0	0	-15.581	0.855	0.929
ATP-dependent 6-phosphofructokinase, platelet type	Q8WU20_base	sp|Q01813|PFKAP_HUMAN	sp|Q01813|PFKAP_HUMAN	2.718|2.917|2.970	8.605	2.868	3	3.335|3.383|3.342	0	0	0	0	0	-15.581	0.855	0.944
Cytoskeleton-associated protein 5	Q8WU20_base	sp|Q14008|CKAP5_HUMAN	sp|Q14008|CKAP5_HUMAN	1.176|1.104|1.164	3.445	1.148	3	1.387|1.420|1.234	0	0	0	0	0	-15.581	0.854	0.944
Eukaryotic translation initiation factor 3 subunit D	Q8WU20_base	sp|O15371|EIF3D_HUMAN	sp|O15371|EIF3D_HUMAN	1.596|1.636|1.656	4.888	1.629	3	1.944|1.893|1.896	0	0	0	0	0	-15.581	0.853	0.944
Sodium-coupled neutral amino acid symporter 2	Q8WU20_base	sp|Q96QD8|S38A2_HUMAN	sp|Q96QD8|S38A2_HUMAN	0.504|0.475|0.486	1.465	0.488	3	0.587|0.583|0.548	0	0	0	0	0	-15.581	0.853	0.937
Large neutral amino acids transporter small subunit 1	Q8WU20_base	sp|Q01650|LAT1_HUMAN	sp|Q01650|LAT1_HUMAN	0.772|0.792|0.536	2.099	0.7	3	0.779|0.836|0.846	0	0	0	0	0	-15.581	0.853	0.937
Splicing factor 3A subunit 3	Q8WU20_base	sp|Q12874|SF3A3_HUMAN	sp|Q12874|SF3A3_HUMAN	0.815|0.761|0.718	2.294	0.765	3	0.959|0.914|0.826	0	0	0	0	0	-15.581	0.852	0.942
Vesicle-fusing ATPase	Q8WU20_base	sp|P46459|NSF_HUMAN	sp|P46459|NSF_HUMAN	0.689|0.634|0.525	1.848	0.616	3	0.660|0.750|0.766	0	0	0	0	0	-15.581	0.852	0.943
Cytoplasmic 60S subunit biogenesis factor ZNF622	Q8WU20_base	sp|Q969S3|ZN622_HUMAN	sp|Q969S3|ZN622_HUMAN	0.206|0.327|0.370	0.903	0.301	3	0.361|0.296|0.412	0	0	0	0	0	-15.581	0.852	0.925
Eukaryotic initiation factor 4A-III	Q8WU20_base	sp|P38919|IF4A3_HUMAN	sp|P38919|IF4A3_HUMAN	1.052|0.847|0.882	2.781	0.927	3	1.066|1.133|1.070	0	0	0	0	0	-15.581	0.851	0.944
Large ribosomal subunit protein eL22	Q8WU20_base	sp|P35268|RL22_HUMAN	sp|P35268|RL22_HUMAN	1.376|1.400|1.408	4.184	1.395	3	1.761|1.629|1.541	0	0	0	0	0	-15.581	0.85	0.951
Ephrin type-A receptor 2	Q8WU20_base	sp|P29317|EPHA2_HUMAN	sp|P29317|EPHA2_HUMAN	1.392|1.522|1.387	4.301	1.434	3	1.396|1.605|2.143	0	0	0	0	0	-15.581	0.85	0.933
Heterogeneous nuclear ribonucleoprotein L-like	Q8WU20_base	sp|Q8WVV9|HNRLL_HUMAN	sp|Q8WVV9|HNRLL_HUMAN	0.396|0.385|0.399	1.18	0.393	3	0.487|0.492|0.415	0	0	0	0	0	-15.581	0.849	0.936
SUMO-activating enzyme subunit 2	Q8WU20_base	sp|Q9UBT2|SAE2_HUMAN	sp|Q9UBT2|SAE2_HUMAN	0.858|0.885|0.936	2.679	0.893	3	1.085|1.014|1.058	0	0	0	0	0	-15.581	0.849	0.93
COP9 signalosome complex subunit 2	Q8WU20_base	sp|P61201|CSN2_HUMAN	sp|P61201|CSN2_HUMAN	0.679|0.692|0.773	2.144	0.715	3	0.788|0.897|0.846	0	0	0	0	0	-15.581	0.848	0.943
Mitochondrial 2-oxoglutarate/malate carrier protein	Q8WU20_base	sp|Q02978|M2OM_HUMAN	sp|Q02978|M2OM_HUMAN	1.074|1.082|0.801	2.957	0.986	3	1.197|1.153|1.139	0	0	0	0	0	-15.581	0.848	0.944
Splicing factor 3A subunit 1	Q8WU20_base	sp|Q15459|SF3A1_HUMAN	sp|Q15459|SF3A1_HUMAN	0.735|0.560|0.781	2.075	0.692	3	0.804|0.817|0.826	0	0	0	0	0	-15.581	0.848	0.937
ATPase family AAA domain-containing protein 3A	Q8WU20_base	sp|Q9NVI7|ATD3A_HUMAN	sp|Q9NVI7|ATD3A_HUMAN	1.356|1.387|1.414	4.158	1.386	3	1.647|1.643|1.611	0	0	0	0	0	-15.581	0.848	0.93
General transcription factor 3C polypeptide 1	Q8WU20_base	sp|Q12789|TF3C1_HUMAN	sp|Q12789|TF3C1_HUMAN	0.085|0.083|0.079	0.246	0.082	3	0.103|0.091|.	0	0	0	0	0	-15.581	0.848	0.943
Large ribosomal subunit protein eL32	Q8WU20_base	sp|P62910|RL32_HUMAN	sp|P62910|RL32_HUMAN	2.310|2.179|2.282	6.771	2.257	3	2.670|2.646|2.691	0	0	0	0	0	-15.581	0.846	0.944
Thioredoxin domain-containing protein 17	Q8WU20_base	sp|Q9BRA2|TXD17_HUMAN	sp|Q9BRA2|TXD17_HUMAN	0.860|0.898|0.882	2.641	0.88	3	1.088|1.038|0.997	0	0	0	0	0	-15.581	0.846	0.944
Ran GTPase-activating protein 1	Q8WU20_base	sp|P46060|RAGP1_HUMAN	sp|P46060|RAGP1_HUMAN	1.029|1.196|1.003	3.228	1.076	3	1.305|1.089|1.450	0	0	0	0	0	-15.581	0.846	0.944
Proteasomal ubiquitin receptor ADRM1	Q8WU20_base	sp|Q16186|ADRM1_HUMAN	sp|Q16186|ADRM1_HUMAN	0.345|0.399|0.405	1.149	0.383	3	0.454|0.437|0.471	0	0	0	0	0	-15.581	0.844	0.937
Large proline-rich protein BAG6	Q8WU20_base	sp|P46379|BAG6_HUMAN	sp|P46379|BAG6_HUMAN	0.431|0.540|0.589	1.56	0.52	3	0.600|0.674|0.579	0	0	0	0	0	-15.581	0.843	0.942
Eukaryotic translation initiation factor 3 subunit A	Q8WU20_base	sp|Q14152|EIF3A_HUMAN	sp|Q14152|EIF3A_HUMAN	3.674|3.861|3.841	11.376	3.792	3	4.468|4.492|4.542	0	0	0	0	0	-15.581	0.843	0.944
Protein unc-45 homolog A	Q8WU20_base	sp|Q9H3U1|UN45A_HUMAN	sp|Q9H3U1|UN45A_HUMAN	0.297|0.323|0.309	0.929	0.31	3	0.362|0.378|0.364	0	0	0	0	0	-15.581	0.842	0.937
Tryptophan--tRNA ligase, cytoplasmic	Q8WU20_base	sp|P23381|SYWC_HUMAN	sp|P23381|SYWC_HUMAN	1.534|1.571|1.487	4.592	1.531	3	1.821|1.898|1.741	0	0	0	0	0	-15.581	0.842	0.944
Small ribosomal subunit protein uS12	Q8WU20_base	sp|P62266|RS23_HUMAN	sp|P62266|RS23_HUMAN	3.431|3.030|3.001	9.462	3.154	3	3.834|3.553|3.874	0	0	0	0	0	-15.581	0.841	0.944
Asparagine--tRNA ligase, cytoplasmic	Q8WU20_base	sp|O43776|SYNC_HUMAN	sp|O43776|SYNC_HUMAN	1.610|1.658|1.641	4.91	1.637	3	1.911|1.996|1.940	0	0	0	0	0	-15.581	0.84	0.944
B-cell receptor-associated protein 31	Q8WU20_base	sp|P51572|BAP31_HUMAN	sp|P51572|BAP31_HUMAN	0.856|1.106|0.999	2.962	0.987	3	1.134|1.253|1.144	0	0	0	0	0	-15.581	0.84	0.933
Pescadillo homolog	Q8WU20_base	sp|O00541|PESC_HUMAN	sp|O00541|PESC_HUMAN	0.402|0.385|0.422	1.208	0.403	3	0.367|0.540|0.558	0	0	0	0	0	-15.581	0.839	0.942
Lethal(2) giant larvae protein homolog 1	Q8WU20_base	sp|Q15334|L2GL1_HUMAN	sp|Q15334|L2GL1_HUMAN	0.228|0.211|0.173	0.613	0.204	3	0.231|0.231|0.271	0	0	0	0	0	-15.581	0.839	0.937
Huntingtin-interacting protein 1-related protein	Q8WU20_base	sp|O75146|HIP1R_HUMAN	sp|O75146|HIP1R_HUMAN	0.064|0.072|0.078	0.215	0.072	3	0.084|0.087|.	0	0	0	0	0	-15.581	0.838	0.944
NADH dehydrogenase [ubiquinone] 1 alpha subcomplex subunit 10, mitochondrial	Q8WU20_base	sp|O95299|NDUAA_HUMAN	sp|O95299|NDUAA_HUMAN	0.214|0.238|0.217	0.669	0.223	3	0.278|0.267|0.254	0	0	0	0	0	-15.581	0.838	0.937
Pyruvate dehydrogenase E1 component subunit beta, mitochondrial	Q8WU20_base	sp|P11177|ODPB_HUMAN	sp|P11177|ODPB_HUMAN	0.876|0.893|0.938	2.707	0.902	3	1.158|1.069|1.009	0	0	0	0	0	-15.581	0.838	0.934
Small ribosomal subunit protein eS7	Q8WU20_base	sp|P62081|RS7_HUMAN	sp|P62081|RS7_HUMAN	1.394|1.868|1.927	5.189	1.73	3	2.066|1.998|2.135	0	0	0	0	0	-15.581	0.837	0.944
NAD(P)H-hydrate epimerase	Q8WU20_base	sp|Q8NCW5|NNRE_HUMAN	sp|Q8NCW5|NNRE_HUMAN	0.516|0.571|0.568	1.655	0.552	3	0.709|0.648|0.624	0	0	0	0	0	-15.581	0.837	0.934
GTP-binding protein 4	Q8WU20_base	sp|Q9BZE4|GTPB4_HUMAN	sp|Q9BZE4|GTPB4_HUMAN	1.306|1.566|0.972	3.844	1.281	3	1.448|1.472|1.688	0	0	0	0	0	-15.581	0.836	0.926
Eukaryotic translation initiation factor 3 subunit E	Q8WU20_base	sp|P60228|EIF3E_HUMAN	sp|P60228|EIF3E_HUMAN	2.042|2.202|2.082	6.325	2.108	3	2.618|2.500|2.455	0	0	0	0	0	-15.581	0.836	0.944
Monocarboxylate transporter 8	Q8WU20_base	sp|P36021|MOT8_HUMAN	sp|P36021|MOT8_HUMAN	0.514|0.508|0.499	1.521	0.507	3	0.659|0.614|0.553	0	0	0	0	0	-15.581	0.835	0.936
Serine/threonine-protein phosphatase 4 regulatory subunit 1	Q8WU20_base	sp|Q8TF05|PP4R1_HUMAN	sp|Q8TF05|PP4R1_HUMAN	0.408|0.366|0.360	1.134	0.378	3	0.456|0.482|0.424	0	0	0	0	0	-15.581	0.834	0.943
FACT complex subunit SPT16	Q8WU20_base	sp|Q9Y5B9|SP16H_HUMAN	sp|Q9Y5B9|SP16H_HUMAN	1.565|1.830|1.883	5.277	1.759	3	2.036|2.326|1.988	0	0	0	0	0	-15.581	0.833	0.933
Paired amphipathic helix protein Sin3a	Q8WU20_base	sp|Q96ST3|SIN3A_HUMAN	sp|Q96ST3|SIN3A_HUMAN	0.100|0.095|0.110	0.306	0.102	3	0.129|0.116|.	0	0	0	0	0	-15.581	0.833	0.942
Ubiquitin-conjugating enzyme E2 N	Q8WU20_base	sp|P61088|UBE2N_HUMAN	sp|P61088|UBE2N_HUMAN	0.475|0.603|0.503	1.581	0.527	3	0.618|0.552|0.743	0	0	0	0	0	-15.581	0.832	0.944
Mitochondrial adenyl nucleotide antiporter SLC25A24	Q8WU20_base	sp|Q6NUK1|SCMC1_HUMAN	sp|Q6NUK1|SCMC1_HUMAN	1.035|1.062|1.196	3.294	1.098	3	1.243|1.322|1.403	0	0	0	0	0	-15.581	0.831	0.942
Unconventional myosin-Ie	Q8WU20_base	sp|Q12965|MYO1E_HUMAN	sp|Q12965|MYO1E_HUMAN	0.475|0.423|0.434	1.332	0.444	3	0.516|0.549|0.538	0	0	0	0	0	-15.581	0.831	0.937
Cytoplasmic dynein 1 light intermediate chain 2	Q8WU20_base	sp|O43237|DC1L2_HUMAN	sp|O43237|DC1L2_HUMAN	0.569|0.546|0.684	1.798	0.599	3	0.679|0.776|0.715	0	0	0	0	0	-15.581	0.83	0.933
Phospholipase A-2-activating protein	Q8WU20_base	sp|Q9Y263|PLAP_HUMAN	sp|Q9Y263|PLAP_HUMAN	0.329|0.337|0.270	0.936	0.312	3	0.419|0.337|0.378	0	0	0	0	0	-15.581	0.829	0.942
Protein transport protein Sec23B	Q8WU20_base	sp|Q15437|SC23B_HUMAN	sp|Q15437|SC23B_HUMAN	0.209|0.199|0.197	0.605	0.202	3	0.265|0.264|0.207	0	0	0	0	0	-15.581	0.829	0.937
Lon protease homolog, mitochondrial	Q8WU20_base	sp|P36776|LONM_HUMAN	sp|P36776|LONM_HUMAN	1.367|1.274|1.359	4	1.333	3	1.668|1.653|1.517	0	0	0	0	0	-15.581	0.828	0.944
Ras-related protein Rab-18	Q8WU20_base	sp|Q9NP72|RAB18_HUMAN	sp|Q9NP72|RAB18_HUMAN	0.252|0.539|0.376	1.168	0.389	3	0.354|0.618|0.474	0	0	0	0	0	-15.581	0.828	0.921
CCR4-NOT transcription complex subunit 10	Q8WU20_base	sp|Q9H9A5|CNO10_HUMAN	sp|Q9H9A5|CNO10_HUMAN	0.073|0.078|0.074	0.225	0.075	3	0.093|0.088|.	0	0	0	0	0	-15.581	0.828	0.937
Insulin-degrading enzyme	Q8WU20_base	sp|P14735|IDE_HUMAN	sp|P14735|IDE_HUMAN	0.375|0.291|0.323	0.989	0.33	3	0.398|0.419|0.379	0	0	0	0	0	-15.581	0.827	0.937
ATP-dependent DNA helicase Q1	Q8WU20_base	sp|P46063|RECQ1_HUMAN	sp|P46063|RECQ1_HUMAN	1.887|2.082|2.022	5.991	1.997	3	2.458|2.320|2.469	0	0	0	0	0	-15.581	0.827	0.944
Methylthioribose-1-phosphate isomerase	Q8WU20_base	sp|Q9BV20|MTNA_HUMAN	sp|Q9BV20|MTNA_HUMAN	0.438|0.722|0.628	1.788	0.596	3	0.744|0.701|0.720	0	0	0	0	0	-15.581	0.826	0.937
Isocitrate dehydrogenase [NADP] cytoplasmic	Q8WU20_base	sp|O75874|IDHC_HUMAN	sp|O75874|IDHC_HUMAN	2.430|2.243|2.187	6.86	2.287	3	3.138|2.568|2.629	0	0	0	0	0	-15.581	0.826	0.936
Ras-related protein Rab-21	Q8WU20_base	sp|Q9UL25|RAB21_HUMAN	sp|Q9UL25|RAB21_HUMAN	0.526|0.334|0.340	1.201	0.4	3	0.461|0.491|0.505	0	0	0	0	0	-15.581	0.825	0.895
Vesicle-associated membrane protein 7	Q8WU20_base	sp|P51809|VAMP7_HUMAN	sp|P51809|VAMP7_HUMAN	0.385|0.497|0.406	1.289	0.43	3	0.554|0.594|0.430	0	0	0	0	0	-15.581	0.824	0.937
Phosphopentomutase	Q8WU20_base	sp|Q96G03|PGM2_HUMAN	sp|Q96G03|PGM2_HUMAN	1.643|1.397|1.397	4.438	1.479	3	1.871|1.705|1.812	0	0	0	0	0	-15.581	0.824	0.93
Rab3 GTPase-activating protein non-catalytic subunit	Q8WU20_base	sp|Q9H2M9|RBGPR_HUMAN	sp|Q9H2M9|RBGPR_HUMAN	0.251|0.408|0.398	1.057	0.352	3	0.504|0.501|0.310	0	0	0	0	0	-15.581	0.824	0.941
7-dehydrocholesterol reductase	Q8WU20_base	sp|Q9UBM7|DHCR7_HUMAN	sp|Q9UBM7|DHCR7_HUMAN	0.443|0.702|0.636	1.781	0.594	3	0.794|0.666|0.706	0	0	0	0	0	-15.581	0.824	0.944
Parafibromin	Q8WU20_base	sp|Q6P1J9|CDC73_HUMAN	sp|Q6P1J9|CDC73_HUMAN	0.149|0.141|0.170	0.46	0.153	3	0.182|0.187|0.190	0	0	0	0	0	-15.581	0.823	0.937
DNA-directed RNA polymerase II subunit RPB2	Q8WU20_base	sp|P30876|RPB2_HUMAN	sp|P30876|RPB2_HUMAN	0.513|0.682|0.586	1.78	0.593	3	0.703|0.724|0.748	0	0	0	0	0	-15.581	0.819	0.937
Cyclin-dependent kinase 5	Q8WU20_base	sp|Q00535|CDK5_HUMAN	sp|Q00535|CDK5_HUMAN	0.252|0.220|0.217	0.688	0.229	3	0.306|0.255|0.282	0	0	0	0	0	-15.581	0.819	0.936
Eukaryotic translation initiation factor 4E	Q8WU20_base	sp|P06730|IF4E_HUMAN	sp|P06730|IF4E_HUMAN	0.689|0.637|0.626	1.951	0.65	3	0.891|0.791|0.716	0	0	0	0	0	-15.581	0.817	0.935
Importin-5	Q8WU20_base	sp|O00410|IPO5_HUMAN	sp|O00410|IPO5_HUMAN	2.004|2.012|2.104	6.12	2.04	3	2.376|2.695|2.430	0	0	0	0	0	-15.581	0.817	0.934
Mitochondrial import inner membrane translocase subunit TIM44	Q8WU20_base	sp|O43615|TIM44_HUMAN	sp|O43615|TIM44_HUMAN	0.659|0.725|0.829	2.213	0.738	3	0.933|0.958|0.831	0	0	0	0	0	-15.581	0.815	0.942
DNA topoisomerase 1	Q8WU20_base	sp|P11387|TOP1_HUMAN	sp|P11387|TOP1_HUMAN	1.730|1.878|1.858	5.466	1.822	3	2.180|2.196|2.330	0	0	0	0	0	-15.581	0.815	0.944
Iron-sulfur clusters transporter ABCB7, mitochondrial	Q8WU20_base	sp|O75027|ABCB7_HUMAN	sp|O75027|ABCB7_HUMAN	.|0.238|0.414	0.863	0.288	3	0.491|0.363|0.248	0	0	0	0	0	-15.581	0.814	0.877
Importin-7	Q8WU20_base	sp|O95373|IPO7_HUMAN	sp|O95373|IPO7_HUMAN	1.467|1.652|1.518	4.636	1.545	3	1.915|1.795|1.991	0	0	0	0	0	-15.581	0.814	0.944
Probable serine carboxypeptidase CPVL	Q8WU20_base	sp|Q9H3G5|CPVL_HUMAN	sp|Q9H3G5|CPVL_HUMAN	0.507|0.434|0.494	1.436	0.479	3	0.604|0.583|0.578	0	0	0	0	0	-15.581	0.814	0.937
Phosphoribosylformylglycinamidine synthase	Q8WU20_base	sp|O15067|PUR4_HUMAN	sp|O15067|PUR4_HUMAN	1.004|1.137|0.981	3.121	1.04	3	1.308|1.325|1.206	0	0	0	0	0	-15.581	0.813	0.944
Calumenin	Q8WU20_base	sp|O43852|CALU_HUMAN	sp|O43852|CALU_HUMAN	2.374|1.979|2.001	6.354	2.118	3	3.060|2.907|1.991	0	0	0	0	0	-15.581	0.813	0.944
Cyclin-dependent kinase 4	Q8WU20_base	sp|P11802|CDK4_HUMAN	sp|P11802|CDK4_HUMAN	0.561|0.575|0.422	1.559	0.52	3	0.666|0.603|0.650	0	0	0	0	0	-15.581	0.813	0.937
WD repeat-containing protein 18	Q8WU20_base	sp|Q9BV38|WDR18_HUMAN	sp|Q9BV38|WDR18_HUMAN	0.365|0.368|0.362	1.096	0.365	3	0.478|0.434|0.436	0	0	0	0	0	-15.581	0.813	0.937
Protein jagged-1	Q8WU20_base	sp|P78504|JAG1_HUMAN	sp|P78504|JAG1_HUMAN	0.148|0.146|0.220	0.514	0.171	3	.|.|.	0	0	0	0	0	-15.581	0.811	0.915
WD repeat-containing protein 43	Q8WU20_base	sp|Q15061|WDR43_HUMAN	sp|Q15061|WDR43_HUMAN	0.328|0.289|0.308	0.926	0.309	3	0.373|0.361|0.410	0	0	0	0	0	-15.581	0.81	0.937
Small ribosomal subunit protein eS10	Q8WU20_base	sp|P46783|RS10_HUMAN	sp|P46783|RS10_HUMAN	0.460|0.373|0.386	1.219	0.406	3	0.547|0.484|0.477	0	0	0	0	0	-15.581	0.81	0.942
26S proteasome non-ATPase regulatory subunit 5	Q8WU20_base	sp|Q16401|PSMD5_HUMAN	sp|Q16401|PSMD5_HUMAN	0.423|0.449|0.456	1.328	0.443	3	0.527|0.561|0.553	0	0	0	0	0	-15.581	0.81	0.937
Rho-related GTP-binding protein RhoC	Q8WU20_base	sp|P08134|RHOC_HUMAN	sp|P08134|RHOC_HUMAN	0.374|0.315|.	0.9	0.3	3	0.387|0.345|0.382	0	0	0	0	0	-15.581	0.809	0.951
Activator of 90 kDa heat shock protein ATPase homolog 1	Q8WU20_base	sp|O95433|AHSA1_HUMAN	sp|O95433|AHSA1_HUMAN	1.233|1.340|1.253	3.825	1.275	3	1.598|1.547|1.591	0	0	0	0	0	-15.581	0.808	0.93
Prolow-density lipoprotein receptor-related protein 1	Q8WU20_base	sp|Q07954|LRP1_HUMAN	sp|Q07954|LRP1_HUMAN	1.817|1.671|1.596	5.084	1.695	3	2.463|1.908|1.964	0	0	0	0	0	-15.581	0.808	0.944
	Q8WU20_base	sp|ADD000|iRTKit	sp|ADD000|iRTKit	11.629|8.961|8.523	29.112	9.704	3	13.408|11.121|11.724	0	0	0	0	0	-15.581	0.806	0.93
Creatine kinase B-type	Q8WU20_base	sp|P12277|KCRB_HUMAN	sp|P12277|KCRB_HUMAN	0.088|.|.	0.511	0.17	3	.|.|.	0	0	0	0	0	-15.581	0.806	0.952
Nucleolar RNA helicase 2	Q8WU20_base	sp|Q9NR30|DDX21_HUMAN	sp|Q9NR30|DDX21_HUMAN	2.439|2.315|2.358	7.112	2.371	3	2.743|3.036|3.055	0	0	0	0	0	-15.581	0.806	0.951
Dipeptidyl peptidase 9	Q8WU20_base	sp|Q86TI2|DPP9_HUMAN	sp|Q86TI2|DPP9_HUMAN	0.586|0.590|0.637	1.812	0.604	3	0.732|0.744|0.777	0	0	0	0	0	-15.581	0.805	0.937
RAB11-binding protein RELCH	Q8WU20_base	sp|Q9P260|RELCH_HUMAN	sp|Q9P260|RELCH_HUMAN	0.217|0.205|0.196	0.619	0.206	3	0.371|0.236|0.193	0	0	0	0	0	-15.581	0.805	0.935
Large subunit GTPase 1 homolog	Q8WU20_base	sp|Q9H089|LSG1_HUMAN	sp|Q9H089|LSG1_HUMAN	0.323|0.341|0.346	1.01	0.337	3	0.479|0.391|0.392	0	0	0	0	0	-15.581	0.804	0.937
VPS10 domain-containing receptor SorCS2	Q8WU20_base	sp|Q96PQ0|SORC2_HUMAN	sp|Q96PQ0|SORC2_HUMAN	0.315|.|.	0.738	0.246	3	.|.|0.306	0	0	0	0	0	-15.581	0.803	0.952
UDP-N-acetylglucosamine--peptide N-acetylglucosaminyltransferase 110 kDa subunit	Q8WU20_base	sp|O15294|OGT1_HUMAN	sp|O15294|OGT1_HUMAN	1.862|1.576|1.514	4.952	1.651	3	2.411|1.792|2.018	0	0	0	0	0	-15.581	0.802	0.934
Vesicle-associated membrane protein-associated protein B/C	Q8WU20_base	sp|O95292|VAPB_HUMAN	sp|O95292|VAPB_HUMAN	0.335|0.634|0.638	1.607	0.536	3	0.665|0.620|0.729	0	0	0	0	0	-15.581	0.8	0.934
Adenylate kinase 4, mitochondrial	Q8WU20_base	sp|P27144|KAD4_HUMAN	sp|P27144|KAD4_HUMAN	0.615|0.665|0.616	1.895	0.632	3	0.789|0.792|0.795	0	0	0	0	0	-15.581	0.798	0.937
Lipid droplet-regulating VLDL assembly factor AUP1	Q8WU20_base	sp|Q9Y679|AUP1_HUMAN	sp|Q9Y679|AUP1_HUMAN	0.320|0.320|0.320	0.959	0.32	3	0.394|0.411|0.400	0	0	0	0	0	-15.581	0.796	0.937
Melanoma antigen preferentially expressed in tumors	Q8WU20_base	sp|P78395|PRAME_HUMAN	sp|P78395|PRAME_HUMAN	0.570|0.361|0.362	1.294	0.431	3	0.618|0.475|0.542	0	0	0	0	0	-15.581	0.796	0.923
PRA1 family protein 3	Q8WU20_base	sp|O75915|PRAF3_HUMAN	sp|O75915|PRAF3_HUMAN	.|0.316|0.280	0.807	0.269	3	.|.|0.338	0	0	0	0	0	-15.581	0.796	0.951
Dipeptidyl peptidase 3	Q8WU20_base	sp|Q9NY33|DPP3_HUMAN	sp|Q9NY33|DPP3_HUMAN	0.707|0.710|0.894	2.311	0.77	3	1.049|1.069|0.810	0	0	0	0	0	-15.581	0.795	0.937
Leucine-rich PPR motif-containing protein, mitochondrial	Q8WU20_base	sp|P42704|LPPRC_HUMAN	sp|P42704|LPPRC_HUMAN	2.832|2.809|2.878	8.519	2.84	3	3.688|3.454|3.579	0	0	0	0	0	-15.581	0.795	0.944
Ribosomal protein eL42-like	Q8WU20_base	sp|Q969Q0|RL36L_HUMAN	sp|Q969Q0|RL36L_HUMAN	0.776|0.655|0.674	2.105	0.702	3	0.907|0.815|0.932	0	0	0	0	0	-15.581	0.795	0.942
GTPase-activating protein and VPS9 domain-containing protein 1	Q8WU20_base	sp|Q14C86|GAPD1_HUMAN	sp|Q14C86|GAPD1_HUMAN	0.219|0.246|0.248	0.714	0.238	3	0.299|0.293|0.307	0	0	0	0	0	-15.581	0.795	0.937
Synaptic vesicle membrane protein VAT-1 homolog	Q8WU20_base	sp|Q99536|VAT1_HUMAN	sp|Q99536|VAT1_HUMAN	1.473|1.602|1.549	4.625	1.542	3	1.867|1.977|1.983	0	0	0	0	0	-15.581	0.794	0.944
N-alpha-acetyltransferase 50	Q8WU20_base	sp|Q9GZZ1|NAA50_HUMAN	sp|Q9GZZ1|NAA50_HUMAN	0.555|0.590|0.606	1.752	0.584	3	0.752|0.748|0.709	0	0	0	0	0	-15.581	0.793	0.937
Zinc finger CCCH-type antiviral protein 1	Q8WU20_base	sp|Q7Z2W4|ZCCHV_HUMAN	sp|Q7Z2W4|ZCCHV_HUMAN	1.331|1.344|1.236	3.911	1.304	3	1.731|1.585|1.625	0	0	0	0	0	-15.581	0.792	0.944
Glucose-6-phosphate isomerase	Q8WU20_base	sp|P06744|G6PI_HUMAN	sp|P06744|G6PI_HUMAN	3.836|4.172|4.131	12.138	4.046	3	4.903|5.207|5.228	0	0	0	0	0	-15.581	0.792	0.944
Fatty acid synthase	Q8WU20_base	sp|P49327|FAS_HUMAN	sp|P49327|FAS_HUMAN	4.787|5.266|4.610	14.663	4.888	3	6.326|6.235|5.955	0	0	0	0	0	-15.581	0.792	0.944
Protein LLP homolog	Q8WU20_base	sp|Q9BRT6|LLPH_HUMAN	sp|Q9BRT6|LLPH_HUMAN	1.893|1.454|1.556	4.902	1.634	3	2.161|2.033|2.022	0	0	0	0	0	-15.581	0.789	0.944
Gelsolin	Q8WU20_base	sp|P06396|GELS_HUMAN	sp|P06396|GELS_HUMAN	1.657|1.614|1.479	4.75	1.583	3	2.085|2.002|1.936	0	0	0	0	0	-15.581	0.789	0.944
Calcium uptake protein 3, mitochondrial	Q8WU20_base	sp|Q86XE3|MICU3_HUMAN	sp|Q86XE3|MICU3_HUMAN	1.359|1.136|1.202	3.697	1.232	3	1.738|1.456|1.503	0	0	0	0	0	-15.581	0.789	0.943
Keratin, type II cytoskeletal 4	Q8WU20_base	sp|P19013|K2C4_HUMAN	sp|P19013|K2C4_HUMAN	1.432|0.350|0.249	2.032	0.677	3	.|.|0.859	0.015	0.044	0.015	0.044	0.015	-15.581	0.788	0.769
Alpha-ketoglutarate-dependent dioxygenase FTO	Q8WU20_base	sp|Q9C0B1|FTO_HUMAN	sp|Q9C0B1|FTO_HUMAN	1.140|0.955|1.191	3.286	1.095	3	1.419|1.437|1.317	0	0	0	0	0	-15.581	0.788	0.944
Ribosome biogenesis protein NSA2 homolog	Q8WU20_base	sp|O95478|NSA2_HUMAN	sp|O95478|NSA2_HUMAN	0.907|0.824|0.787	2.519	0.84	3	1.052|1.079|1.070	0	0	0	0	0	-15.581	0.787	0.93
Purine nucleoside phosphorylase	Q8WU20_base	sp|P00491|PNPH_HUMAN	sp|P00491|PNPH_HUMAN	1.308|1.403|1.349	4.06	1.353	3	1.704|1.710|1.750	0	0	0	0	0	-15.581	0.786	0.944
Protein PML	Q8WU20_base	sp|P29590|PML_HUMAN	sp|P29590|PML_HUMAN	0.689|0.485|0.468	1.641	0.547	3	0.784|0.655|0.663	0	0	0	0	0	-15.581	0.784	0.942
eIF5-mimic protein 2	Q8WU20_base	sp|Q7L1Q6|5MP2_HUMAN	sp|Q7L1Q6|5MP2_HUMAN	1.147|1.251|1.205	3.603	1.201	3	1.543|1.496|1.560	0	0	0	0	0	-15.581	0.784	0.944
Glutathione S-transferase kappa 1	Q8WU20_base	sp|Q9Y2Q3|GSTK1_HUMAN	sp|Q9Y2Q3|GSTK1_HUMAN	0.629|0.617|0.677	1.923	0.641	3	0.822|0.836|0.806	0	0	0	0	0	-15.581	0.781	0.937
Protein disulfide-isomerase A4	Q8WU20_base	sp|P13667|PDIA4_HUMAN	sp|P13667|PDIA4_HUMAN	3.238|3.628|3.775	10.641	3.547	3	4.558|4.633|4.429	0	0	0	0	0	-15.581	0.781	0.944
DNA excision repair protein ERCC-6-like	Q8WU20_base	sp|Q2NKX8|ERC6L_HUMAN	sp|Q2NKX8|ERC6L_HUMAN	0.340|0.402|.	0.953	0.318	3	0.459|0.348|0.423	0	0	0	0	0	-15.581	0.78	0.951
Signal transducer and activator of transcription 1-alpha/beta	Q8WU20_base	sp|P42224|STAT1_HUMAN	sp|P42224|STAT1_HUMAN	1.458|1.619|1.508	4.585	1.528	3	2.010|1.879|1.990	0	0	0	0	0	-15.581	0.78	0.944
Hydroxyacyl-coenzyme A dehydrogenase, mitochondrial	Q8WU20_base	sp|Q16836|HCDH_HUMAN	sp|Q16836|HCDH_HUMAN	0.212|0.308|.	0.731	0.244	3	0.296|0.339|0.306	0	0	0	0	0	-15.581	0.779	0.951
Large ribosomal subunit protein eL42	Q8WU20_base	sp|P83881|RL36A_HUMAN	sp|P83881|RL36A_HUMAN	3.986|3.286|3.216	10.489	3.496	3	4.727|4.259|4.495	0	0	0	0	0	-15.581	0.779	0.944
Clustered mitochondria protein homolog	Q8WU20_base	sp|O75153|CLU_HUMAN	sp|O75153|CLU_HUMAN	0.691|0.487|0.468	1.646	0.549	3	0.765|0.767|0.596	0	0	0	0	0	-15.581	0.778	0.943
ADP/ATP translocase 3	Q8WU20_base	sp|P12236|ADT3_HUMAN	sp|P12236|ADT3_HUMAN	1.594|1.436|1.643	4.673	1.558	3	2.095|1.982|1.930	0	0	0	0	0	-15.581	0.778	0.944
Large ribosomal subunit protein uL23	Q8WU20_base	sp|P62750|RL23A_HUMAN	sp|P62750|RL23A_HUMAN	2.098|1.954|1.915	5.966	1.989	3	2.736|2.384|2.575	0	0	0	0	0	-15.581	0.777	0.933
Nuclear receptor coactivator 5	Q8WU20_base	sp|Q9HCD5|NCOA5_HUMAN	sp|Q9HCD5|NCOA5_HUMAN	0.179|0.096|0.119	0.393	0.131	3	0.197|0.146|0.167	0	0	0	0	0	-15.581	0.777	0.923
N-alpha-acetyltransferase 15, NatA auxiliary subunit	Q8WU20_base	sp|Q9BXJ9|NAA15_HUMAN	sp|Q9BXJ9|NAA15_HUMAN	1.470|1.860|1.553	4.883	1.628	3	2.191|1.924|2.185	0	0	0	0	0	-15.581	0.777	0.933
Alpha-S1-casein	Q8WU20_base	sp|P02662|CASA1_BOVIN	sp|P02662|CASA1_BOVIN	0.302|0.375|0.348	1.024	0.341	3	0.585|0.253|0.575	0	0	0	0	0	-13.239	0.776	0.854
Myb-binding protein 1A	Q8WU20_base	sp|Q9BQG0|MBB1A_HUMAN	sp|Q9BQG0|MBB1A_HUMAN	0.947|0.943|0.944	2.833	0.944	3	1.214|1.179|1.261	0	0	0	0	0	-15.581	0.776	0.93
ATP-dependent RNA helicase DHX29	Q8WU20_base	sp|Q7Z478|DHX29_HUMAN	sp|Q7Z478|DHX29_HUMAN	0.050|0.048|0.061	0.159	0.053	3	0.064|0.073|.	0	0	0	0	0	-15.581	0.775	0.934
IQCJ-SCHIP1 readthrough transcript protein	Q8WU20_base	sp|B3KU38|IQIP1_HUMAN	sp|B3KU38|IQIP1_HUMAN	0.385|0.150|0.336	0.871	0.29	3	0.348|0.381|0.397	0	0	0	0	0	-15.581	0.774	0.923
Streptavidin	Q8WU20_base	sp|P22629|SAV_STRAV	sp|P22629|SAV_STRAV	39.010|31.082|28.903	98.995	32.998	3	48.430|38.578|41.500	0	0	0	0	0	-15.581	0.774	0.93
Sterol-4-alpha-carboxylate 3-dehydrogenase, decarboxylating	Q8WU20_base	sp|Q15738|NSDHL_HUMAN	sp|Q15738|NSDHL_HUMAN	1.313|0.902|0.956	3.17	1.057	3	1.270|1.424|1.407	0	0	0	0	0	-15.581	0.774	0.93
L-lactate dehydrogenase B chain	Q8WU20_base	sp|P07195|LDHB_HUMAN	sp|P07195|LDHB_HUMAN	5.416|6.063|5.404	16.883	5.628	3	7.465|7.153|7.201	0	0	0	0	0	-15.581	0.774	0.944
Periostin	Q8WU20_base	sp|Q15063|POSTN_HUMAN	sp|Q15063|POSTN_HUMAN	0.464|0.486|0.501	1.45	0.483	3	0.609|0.678|0.594	0	0	0	0	0	-15.581	0.773	0.944
Carboxypeptidase Q	Q8WU20_base	sp|Q9Y646|CBPQ_HUMAN	sp|Q9Y646|CBPQ_HUMAN	1.265|0.974|0.937	3.176	1.059	3	1.533|1.178|1.423	0	0	0	0	0	-15.581	0.773	0.943
E3 ubiquitin-protein ligase UBR4	Q8WU20_base	sp|Q5T4S7|UBR4_HUMAN	sp|Q5T4S7|UBR4_HUMAN	0.067|.|.	0.489	0.163	3	.|.|.	0	0	0	0	0	-15.581	0.773	0.952
Albumin	Q8WU20_base	sp|P02769|ALBU_BOVIN	sp|P02769|ALBU_BOVIN	74.343|55.162|54.233	183.738	61.246	3	90.866|70.382|78.522	0	0	0	0	0	-15.581	0.771	0.943
Pre-mRNA-processing factor 6	Q8WU20_base	sp|O94906|PRP6_HUMAN	sp|O94906|PRP6_HUMAN	0.774|0.782|0.943	2.499	0.833	3	1.085|1.078|1.080	0	0	0	0	0	-15.581	0.77	0.93
Thyroid hormone receptor-associated protein 3	Q8WU20_base	sp|Q9Y2W1|TR150_HUMAN	sp|Q9Y2W1|TR150_HUMAN	0.601|0.538|0.501	1.641	0.547	3	0.800|0.609|0.738	0	0	0	0	0	-15.581	0.769	0.942
Serine/threonine-protein kinase Nek7	Q8WU20_base	sp|Q8TDX7|NEK7_HUMAN	sp|Q8TDX7|NEK7_HUMAN	0.282|0.294|0.292	0.867	0.289	3	0.363|0.344|0.426	0	0	0	0	0	-15.581	0.769	0.937
Ribosomal protein S6 kinase alpha-3	Q8WU20_base	sp|P51812|KS6A3_HUMAN	sp|P51812|KS6A3_HUMAN	0.656|1.112|1.061	2.829	0.943	3	1.303|1.203|1.179	0	0	0	0	0	-15.581	0.768	0.93
Guanine nucleotide-binding protein-like 3	Q8WU20_base	sp|Q9BVP2|GNL3_HUMAN	sp|Q9BVP2|GNL3_HUMAN	1.092|1.128|0.863	3.082	1.027	3	1.289|1.490|1.253	0	0	0	0	0	-15.581	0.767	0.933
Ribosomal L1 domain-containing protein 1	Q8WU20_base	sp|O76021|RL1D1_HUMAN	sp|O76021|RL1D1_HUMAN	0.734|0.595|0.821	2.15	0.717	3	0.859|0.980|0.973	0	0	0	0	0	-15.581	0.766	0.944
Ubiquitin-like FUBI-ribosomal protein eS30 fusion protein	Q8WU20_base	sp|P62861|RS30_HUMAN	sp|P62861|RS30_HUMAN	7.511|6.597|6.031	20.139	6.713	3	9.552|8.026|8.795	0	0	0	0	0	-15.581	0.766	0.944
Dermcidin	Q8WU20_base	sp|P81605|DCD_HUMAN	sp|P81605|DCD_HUMAN	0.482|0.519|0.394	1.395	0.465	3	0.554|0.568|0.713	0	0	0	0	0	-15.581	0.765	0.936
Sorting nexin-27	Q8WU20_base	sp|Q96L92|SNX27_HUMAN	sp|Q96L92|SNX27_HUMAN	0.223|0.255|0.182	0.66	0.22	3	0.304|0.294|0.268	0	0	0	0	0	-15.581	0.764	0.934
Uridine phosphorylase 1	Q8WU20_base	sp|Q16831|UPP1_HUMAN	sp|Q16831|UPP1_HUMAN	0.489|0.587|0.628	1.703	0.568	3	0.770|0.677|0.790	0	0	0	0	0	-15.581	0.763	0.934
Heat shock 70 kDa protein 4L	Q8WU20_base	sp|O95757|HS74L_HUMAN	sp|O95757|HS74L_HUMAN	0.630|0.653|0.601	1.884	0.628	3	0.702|0.876|0.913	0	0	0	0	0	-15.581	0.761	0.936
Importin subunit alpha-1	Q8WU20_base	sp|P52292|IMA1_HUMAN	sp|P52292|IMA1_HUMAN	1.189|1.135|1.091	3.415	1.138	3	1.394|1.506|1.602	0	0	0	0	0	-15.581	0.76	0.93
Folylpolyglutamate synthase, mitochondrial	Q8WU20_base	sp|Q05932|FOLC_HUMAN	sp|Q05932|FOLC_HUMAN	0.231|0.206|.	0.649	0.216	3	0.318|0.270|0.268	0	0	0	0	0	-15.581	0.76	0.951
Ceruloplasmin	Q8WU20_base	sp|P00450|CERU_HUMAN	sp|P00450|CERU_HUMAN	1.823|1.378|1.376	4.576	1.525	3	2.259|1.832|1.960	0	0	0	0	0	-15.581	0.759	0.944
Eukaryotic translation initiation factor 3 subunit B	Q8WU20_base	sp|P55884|EIF3B_HUMAN	sp|P55884|EIF3B_HUMAN	2.256|2.265|2.180	6.702	2.234	3	2.924|2.884|3.028	0	0	0	0	0	-15.581	0.759	0.944
Multiple myeloma tumor-associated protein 2	Q8WU20_base	sp|Q9BU76|MMTA2_HUMAN	sp|Q9BU76|MMTA2_HUMAN	1.312|1.261|1.226	3.798	1.266	3	2.078|1.526|1.467	0	0	0	0	0	-15.581	0.759	0.944
V-type proton ATPase subunit H	Q8WU20_base	sp|Q9UI12|VATH_HUMAN	sp|Q9UI12|VATH_HUMAN	0.164|0.187|0.188	0.539	0.18	3	0.250|0.240|0.223	0	0	0	0	0	-15.581	0.758	0.934
Bifunctional methylenetetrahydrofolate dehydrogenase/cyclohydrolase, mitochondrial	Q8WU20_base	sp|P13995|MTDC_HUMAN	sp|P13995|MTDC_HUMAN	0.143|0.132|0.149	0.423	0.141	3	0.176|0.172|0.212	0	0	0	0	0	-15.581	0.758	0.936
Activity-dependent neuroprotector homeobox protein	Q8WU20_base	sp|Q9H2P0|ADNP_HUMAN	sp|Q9H2P0|ADNP_HUMAN	0.190|0.172|0.159	0.521	0.174	3	0.196|0.234|0.263	0	0	0	0	0	-15.581	0.757	0.937
Histone H1.3	Q8WU20_base	sp|P16402|H13_HUMAN	sp|P16402|H13_HUMAN	0.519|0.457|0.457	1.433	0.478	3	0.696|0.581|0.627	0	0	0	0	0	-15.581	0.755	0.943
Thioredoxin domain-containing protein 12	Q8WU20_base	sp|O95881|TXD12_HUMAN	sp|O95881|TXD12_HUMAN	0.298|.|0.293	0.803	0.268	3	.|.|0.355	0	0	0	0	0	-15.581	0.753	0.951
E3 ubiquitin-protein ligase HECTD1	Q8WU20_base	sp|Q9ULT8|HECD1_HUMAN	sp|Q9ULT8|HECD1_HUMAN	0.102|0.115|0.106	0.323	0.108	3	0.137|0.133|0.163	0	0	0	0	0	-15.581	0.749	0.936
Elongation factor G, mitochondrial	Q8WU20_base	sp|Q96RP9|EFGM_HUMAN	sp|Q96RP9|EFGM_HUMAN	.|0.342|0.413	0.966	0.322	3	.|0.430|0.430	0	0	0	0	0	-15.581	0.749	0.951
3-hydroxyacyl-CoA dehydrogenase type-2	Q8WU20_base	sp|Q99714|HCD2_HUMAN	sp|Q99714|HCD2_HUMAN	0.807|0.921|0.873	2.601	0.867	3	1.297|1.199|1.010	0	0	0	0	0	-15.581	0.746	0.943
Alpha-parvin	Q8WU20_base	sp|Q9NVD7|PARVA_HUMAN	sp|Q9NVD7|PARVA_HUMAN	0.343|0.541|0.396	1.281	0.427	3	0.638|0.547|0.541	0	0	0	0	0	-15.581	0.744	0.943
Cytoplasmic aconitate hydratase	Q8WU20_base	sp|P21399|ACOHC_HUMAN	sp|P21399|ACOHC_HUMAN	0.585|0.678|0.575	1.838	0.613	3	0.862|0.743|0.891	0	0	0	0	0	-15.581	0.739	0.937
U4/U6 small nuclear ribonucleoprotein Prp3	Q8WU20_base	sp|O43395|PRPF3_HUMAN	sp|O43395|PRPF3_HUMAN	0.279|.|0.255	0.745	0.248	3	.|0.339|0.335	0	0	0	0	0	-15.581	0.737	0.951
Large ribosomal subunit protein eL27	Q8WU20_base	sp|P61353|RL27_HUMAN	sp|P61353|RL27_HUMAN	1.320|1.291|1.281	3.891	1.297	3	1.857|1.773|1.673	0	0	0	0	0	-15.581	0.734	0.93
Trypsin	Q8WU20_base	sp|P00761|TRYP_PIG	sp|P00761|TRYP_PIG	23.401|19.259|16.447	59.106	19.702	3	32.818|23.281|25.844	0	0	0	0	0	-15.581	0.729	0.944
Trifunctional enzyme subunit beta, mitochondrial	Q8WU20_base	sp|P55084|ECHB_HUMAN	sp|P55084|ECHB_HUMAN	1.564|1.380|1.236	4.18	1.393	3	2.280|1.678|1.835	0	0	0	0	0	-15.581	0.728	0.937
ATP-dependent 6-phosphofructokinase, muscle type	Q8WU20_base	sp|P08237|PFKAM_HUMAN	sp|P08237|PFKAM_HUMAN	0.356|0.337|0.330	1.024	0.341	3	0.469|0.451|0.490	0	0	0	0	0	-15.581	0.727	0.937
Dihydrolipoyl dehydrogenase, mitochondrial	Q8WU20_base	sp|P09622|DLDH_HUMAN	sp|P09622|DLDH_HUMAN	0.397|0.417|0.447	1.261	0.42	3	0.600|0.558|.	0	0	0	0	0	-15.581	0.727	0.943
Ubiquitin carboxyl-terminal hydrolase isozyme L1	Q8WU20_base	sp|P09936|UCHL1_HUMAN	sp|P09936|UCHL1_HUMAN	2.858|3.029|2.957	8.845	2.948	3	4.120|4.030|4.041	0	0	0	0	0	-15.581	0.726	0.944
Serine protease 1	Q8WU20_base	sp|P07477|TRY1_HUMAN	sp|P07477|TRY1_HUMAN	1.492|1.273|1.084	3.849	1.283	3	2.113|1.515|1.731	0	0	0	0	0	-15.581	0.725	0.937
FH1/FH2 domain-containing protein 1	Q8WU20_base	sp|Q9Y613|FHOD1_HUMAN	sp|Q9Y613|FHOD1_HUMAN	0.333|0.056|0.295	0.683	0.228	3	0.332|0.297|.	0	0	0	0	0	-15.581	0.724	0.919
Transcriptional repressor p66-beta	Q8WU20_base	sp|Q8WXI9|P66B_HUMAN	sp|Q8WXI9|P66B_HUMAN	0.088|0.079|0.095	0.262	0.087	3	0.108|0.136|.	0	0	0	0	0	-15.581	0.722	0.937
Staphylococcal nuclease domain-containing protein 1	Q8WU20_base	sp|Q7KZF4|SND1_HUMAN	sp|Q7KZF4|SND1_HUMAN	3.072|3.226|3.239	9.536	3.179	3	4.677|4.393|4.192	0	0	0	0	0	-15.581	0.72	0.93
Tripartite motif-containing protein 16	Q8WU20_base	sp|O95361|TRI16_HUMAN	sp|O95361|TRI16_HUMAN	0.322|.|0.267	0.8	0.267	3	0.370|.|.	0	0	0	0	0	-15.581	0.72	0.951
Histone deacetylase 6	Q8WU20_base	sp|Q9UBN7|HDAC6_HUMAN	sp|Q9UBN7|HDAC6_HUMAN	1.280|1.291|.	2.782	0.927	3	1.333|1.342|1.197	0	0	0	0	0	-15.581	0.72	0.951
Alpha-S2-casein	Q8WU20_base	sp|P02663|CASA2_BOVIN	sp|P02663|CASA2_BOVIN	0.372|0.379|0.368	1.118	0.373	3	0.517|0.328|0.829	0	0	0	0	0	-13.524	0.717	0.874
Vinexin	Q8WU20_base	sp|O60504|VINEX_HUMAN	sp|O60504|VINEX_HUMAN	0.169|0.129|0.155	0.453	0.151	3	.|.|.	0	0	0	0	0	-15.581	0.716	0.937
Eukaryotic translation initiation factor 3 subunit C	Q8WU20_base	sp|Q99613|EIF3C_HUMAN	sp|Q99613|EIF3C_HUMAN	2.355|2.349|2.314	7.017	2.339	3	3.036|3.475|3.317	0	0	0	0	0	-15.581	0.715	0.93
Sigma intracellular receptor 2	Q8WU20_base	sp|Q5BJF2|SGMR2_HUMAN	sp|Q5BJF2|SGMR2_HUMAN	0.193|0.119|0.168	0.481	0.16	3	0.235|0.224|0.215	0	0	0	0	0	-15.581	0.714	0.937
E3 ubiquitin/ISG15 ligase TRIM25	Q8WU20_base	sp|Q14258|TRI25_HUMAN	sp|Q14258|TRI25_HUMAN	1.010|0.820|0.824	2.655	0.885	3	1.247|1.283|1.199	0	0	0	0	0	-15.581	0.712	0.93
Probable rRNA-processing protein EBP2	Q8WU20_base	sp|Q99848|EBP2_HUMAN	sp|Q99848|EBP2_HUMAN	2.388|1.989|1.996	6.374	2.125	3	3.245|2.725|3.035	0	0	0	0	0	-15.581	0.71	0.934
ATP-binding cassette sub-family F member 2	Q8WU20_base	sp|Q9UG63|ABCF2_HUMAN	sp|Q9UG63|ABCF2_HUMAN	0.902|0.968|1.071	2.94	0.98	3	1.268|1.457|1.430	0	0	0	0	0	-15.581	0.709	0.934
Cytosolic non-specific dipeptidase	Q8WU20_base	sp|Q96KP4|CNDP2_HUMAN	sp|Q96KP4|CNDP2_HUMAN	0.186|0.403|0.363	0.953	0.318	3	0.448|0.445|0.460	0	0	0	0	0	-15.581	0.704	0.937
Serine/threonine-protein phosphatase PGAM5, mitochondrial	Q8WU20_base	sp|Q96HS1|PGAM5_HUMAN	sp|Q96HS1|PGAM5_HUMAN	0.753|0.714|0.535	2.002	0.667	3	0.975|0.919|0.952	0	0	0	0	0	-15.581	0.704	0.944
RNA cytidine acetyltransferase	Q8WU20_base	sp|Q9H0A0|NAT10_HUMAN	sp|Q9H0A0|NAT10_HUMAN	0.512|0.145|0.319	0.976	0.325	3	0.513|0.476|0.408	0	0	0	0	0	-15.581	0.702	0.914
Guanylate-binding protein 1	Q8WU20_base	sp|P32455|GBP1_HUMAN	sp|P32455|GBP1_HUMAN	0.721|0.669|0.774	2.164	0.721	3	1.033|1.055|0.994	0	0	0	0	0	-15.581	0.702	0.93
Splicing factor 3A subunit 2	Q8WU20_base	sp|Q15428|SF3A2_HUMAN	sp|Q15428|SF3A2_HUMAN	0.173|0.164|0.186	0.523	0.174	3	0.255|0.236|0.257	0	0	0	0	0	-15.581	0.701	0.937
Serine/arginine-rich splicing factor 10	Q8WU20_base	sp|O75494|SRS10_HUMAN	sp|O75494|SRS10_HUMAN	0.564|0.223|0.245	1.032	0.344	3	0.478|0.479|0.526	0	0	0	0	0	-15.581	0.697	0.861
Large ribosomal subunit protein uL29	Q8WU20_base	sp|P42766|RL35_HUMAN	sp|P42766|RL35_HUMAN	1.303|1.178|1.114	3.595	1.198	3	1.827|1.679|1.662	0	0	0	0	0	-15.581	0.696	0.944
Putative zinc finger protein 66	Q8WU20_base	sp|Q6ZN08|ZNF66_HUMAN	sp|Q6ZN08|ZNF66_HUMAN	0.383|.|.	0.805	0.268	3	0.386|.|.	0	0	0	0	0	-15.581	0.696	0.952
Interferon-induced protein with tetratricopeptide repeats 2	Q8WU20_base	sp|P09913|IFIT2_HUMAN	sp|P09913|IFIT2_HUMAN	.|0.628|.	1.05	0.35	3	.|0.506|.	0	0	0	0	0	-15.581	0.692	0.843
Putative lipid scramblase CLPTM1	Q8WU20_base	sp|O96005|CLPT1_HUMAN	sp|O96005|CLPT1_HUMAN	0.651|0.707|0.531	1.889	0.63	3	0.921|0.893|0.919	0	0	0	0	0	-15.581	0.691	0.944
Reticulocalbin-1	Q8WU20_base	sp|Q15293|RCN1_HUMAN	sp|Q15293|RCN1_HUMAN	1.032|0.684|0.687	2.404	0.801	3	1.347|1.277|0.906	0	0	0	0	0	-15.581	0.691	0.943
26S proteasome non-ATPase regulatory subunit 14	Q8WU20_base	sp|O00487|PSDE_HUMAN	sp|O00487|PSDE_HUMAN	0.660|0.486|0.477	1.623	0.541	3	0.696|0.789|0.897	0	0	0	0	0	-15.581	0.685	0.936
Nicotinamide phosphoribosyltransferase	Q8WU20_base	sp|P43490|NAMPT_HUMAN	sp|P43490|NAMPT_HUMAN	2.231|2.291|2.355	6.877	2.292	3	3.422|3.369|3.247	0	0	0	0	0	-15.581	0.685	0.944
Large ribosomal subunit protein eL37	Q8WU20_base	sp|P61927|RL37_HUMAN	sp|P61927|RL37_HUMAN	0.611|0.451|0.441	1.502	0.501	3	0.686|0.674|0.855	0	0	0	0	0	-15.581	0.682	0.943
Large ribosomal subunit protein eL29	Q8WU20_base	sp|P47914|RL29_HUMAN	sp|P47914|RL29_HUMAN	2.931|2.690|2.453	8.073	2.691	3	4.212|3.791|3.862	0	0	0	0	0	-15.581	0.681	0.951
Aldehyde dehydrogenase X, mitochondrial	Q8WU20_base	sp|P30837|AL1B1_HUMAN	sp|P30837|AL1B1_HUMAN	0.263|0.293|0.326	0.882	0.294	3	0.425|0.485|0.390	0	0	0	0	0	-15.581	0.681	0.941
Sterol O-acyltransferase 1	Q8WU20_base	sp|P35610|SOAT1_HUMAN	sp|P35610|SOAT1_HUMAN	0.535|0.501|0.313	1.349	0.45	3	0.713|0.642|0.633	0	0	0	0	0	-15.581	0.68	0.935
Kinesin-like protein KIF13A	Q8WU20_base	sp|Q9H1H9|KI13A_HUMAN	sp|Q9H1H9|KI13A_HUMAN	0.350|.|.	0.772	0.257	3	.|.|0.378	0	0	0	0	0	-15.581	0.68	0.952
Histone deacetylase complex subunit SAP18	Q8WU20_base	sp|O00422|SAP18_HUMAN	sp|O00422|SAP18_HUMAN	0.098|0.069|0.086	0.253	0.084	3	0.182|0.093|0.113	0	0	0	0	0	-15.581	0.68	0.936
V-type proton ATPase subunit C 1	Q8WU20_base	sp|P21283|VATC1_HUMAN	sp|P21283|VATC1_HUMAN	0.224|0.376|0.353	0.953	0.318	3	0.483|0.473|0.448	0	0	0	0	0	-15.581	0.679	0.937
Probable ATP-dependent RNA helicase DDX27	Q8WU20_base	sp|Q96GQ7|DDX27_HUMAN	sp|Q96GQ7|DDX27_HUMAN	0.294|0.256|0.255	0.804	0.268	3	0.449|0.337|0.411	0	0	0	0	0	-15.581	0.677	0.942
Inositol 1,4,5-trisphosphate receptor type 3	Q8WU20_base	sp|Q14573|ITPR3_HUMAN	sp|Q14573|ITPR3_HUMAN	0.108|0.230|0.292	0.631	0.21	3	0.291|0.307|0.335	0	0	0	0	0	-15.581	0.677	0.942
Low molecular weight phosphotyrosine protein phosphatase	Q8WU20_base	sp|P24666|PPAC_HUMAN	sp|P24666|PPAC_HUMAN	.|0.622|0.683	1.516	0.505	3	0.774|0.688|0.783	0	0	0	0	0	-15.581	0.676	0.951
Ras-related protein Rab-3B	Q8WU20_base	sp|P20337|RAB3B_HUMAN	sp|P20337|RAB3B_HUMAN	0.347|0.318|0.356	1.021	0.34	3	0.480|0.535|0.500	0	0	0	0	0	-15.581	0.675	0.936
Lanosterol 14-alpha demethylase	Q8WU20_base	sp|Q16850|CP51A_HUMAN	sp|Q16850|CP51A_HUMAN	0.534|0.534|0.517	1.585	0.528	3	0.845|0.766|0.748	0	0	0	0	0	-15.581	0.673	0.933
Zinc finger protein 722	Q8WU20_base	sp|A0A1W2PQL4|ZN722_HUMAN	sp|A0A1W2PQL4|ZN722_HUMAN	0.422|0.177|0.267	0.866	0.289	3	0.439|0.426|0.427	0	0	0	0	0	-15.581	0.671	0.937
Disks large-associated protein 4	Q8WU20_base	sp|Q9Y2H0|DLGP4_HUMAN	sp|Q9Y2H0|DLGP4_HUMAN	0.145|0.149|0.131	0.425	0.142	3	.|.|.	0	0	0	0	0	-15.581	0.671	0.937
Long-chain-fatty-acid--CoA ligase 4	Q8WU20_base	sp|O60488|ACSL4_HUMAN	sp|O60488|ACSL4_HUMAN	0.629|0.689|0.615	1.933	0.644	3	0.971|0.905|1.036	0	0	0	0	0	-15.581	0.665	0.937
Lysosomal protective protein	Q8WU20_base	sp|P10619|PPGB_HUMAN	sp|P10619|PPGB_HUMAN	0.339|0.484|0.305	1.128	0.376	3	0.684|0.433|0.610	0	0	0	0	0	-15.581	0.665	0.942
Nucleolar complex protein 2 homolog	Q8WU20_base	sp|Q9Y3T9|NOC2L_HUMAN	sp|Q9Y3T9|NOC2L_HUMAN	0.189|0.179|0.187	0.556	0.185	3	0.293|0.252|0.294	0	0	0	0	0	-15.581	0.664	0.943
Interleukin-13 receptor subunit alpha-2	Q8WU20_base	sp|Q14627|I13R2_HUMAN	sp|Q14627|I13R2_HUMAN	0.803|0.715|0.712	2.229	0.743	3	1.153|0.989|1.256	0	0	0	0	0	-15.581	0.659	0.944
NPC intracellular cholesterol transporter 1	Q8WU20_base	sp|O15118|NPC1_HUMAN	sp|O15118|NPC1_HUMAN	.|0.704|0.618	1.534	0.511	3	0.655|0.800|0.898	0	0	0	0	0	-15.581	0.657	0.951
Coatomer subunit gamma-2	Q8WU20_base	sp|Q9UBF2|COPG2_HUMAN	sp|Q9UBF2|COPG2_HUMAN	0.258|0.228|0.232	0.718	0.239	3	0.364|0.359|0.376	0	0	0	0	0	-15.581	0.653	0.937
SUMO-conjugating enzyme UBC9	Q8WU20_base	sp|P63279|UBC9_HUMAN	sp|P63279|UBC9_HUMAN	0.610|0.793|0.500	1.902	0.634	3	0.974|0.965|0.986	0	0	0	0	0	-15.581	0.651	0.944
Zinc finger CCHC domain-containing protein 17	Q8WU20_base	sp|Q9NP64|ZCC17_HUMAN	sp|Q9NP64|ZCC17_HUMAN	2.758|2.286|1.982	7.027	2.342	3	4.171|3.264|3.431	0	0	0	0	0	-15.581	0.65	0.935
Plastin-2	Q8WU20_base	sp|P13796|PLSL_HUMAN	sp|P13796|PLSL_HUMAN	5.740|5.875|5.872	17.487	5.829	3	9.029|9.206|8.947	0	0	0	0	0	-15.581	0.643	0.944
Transmembrane 9 superfamily member 4	Q8WU20_base	sp|Q92544|TM9S4_HUMAN	sp|Q92544|TM9S4_HUMAN	0.351|0.994|1.076	2.422	0.807	3	1.252|1.204|1.321	0	0	0	0	0	-15.581	0.642	0.944
E3 ubiquitin-protein ligase NEDD4-like	Q8WU20_base	sp|Q96PU5|NED4L_HUMAN	sp|Q96PU5|NED4L_HUMAN	0.360|0.330|0.349	1.039	0.346	3	0.497|0.543|0.603	0	0	0	0	0	-15.581	0.634	0.942
Retinitis pigmentosa 9 protein	Q8WU20_base	sp|Q8TA86|RP9_HUMAN	sp|Q8TA86|RP9_HUMAN	1.306|1.076|0.997	3.379	1.126	3	1.939|1.763|1.664	0	0	0	0	0	-15.581	0.631	0.944
Splicing factor 3B subunit 6	Q8WU20_base	sp|Q9Y3B4|SF3B6_HUMAN	sp|Q9Y3B4|SF3B6_HUMAN	0.374|0.649|0.384	1.407	0.469	3	0.746|0.744|.	0	0	0	0	0	-15.581	0.63	0.937
Annexin A3	Q8WU20_base	sp|P12429|ANXA3_HUMAN	sp|P12429|ANXA3_HUMAN	1.062|1.123|1.254	3.44	1.147	3	1.756|1.875|1.849	0	0	0	0	0	-15.581	0.628	0.944
Pre-rRNA-processing protein TSR1 homolog	Q8WU20_base	sp|Q2NL82|TSR1_HUMAN	sp|Q2NL82|TSR1_HUMAN	.|.|0.435	0.857	0.286	3	0.431|0.491|0.457	0	0	0	0	0	-15.581	0.622	0.952
MAP kinase-activated protein kinase 2	Q8WU20_base	sp|P49137|MAPK2_HUMAN	sp|P49137|MAPK2_HUMAN	0.719|0.265|0.253	1.237	0.412	3	1.395|0.232|0.902	0.004	0.011	0.004	0.011	0.004	-7.818	0.622	0.791
Pyruvate carboxylase, mitochondrial	Q8WU20_base	sp|P11498|PYC_HUMAN	sp|P11498|PYC_HUMAN	8.003|6.950|5.579	20.532	6.844	3	13.949|10.722|9.047	0	0	0	0	0	-15.581	0.619	0.933
Acetyl-CoA carboxylase 1	Q8WU20_base	sp|Q13085|ACACA_HUMAN	sp|Q13085|ACACA_HUMAN	1.039|1.177|1.034	3.25	1.083	3	1.961|1.686|1.624	0	0	0	0	0	-15.581	0.619	0.951
Dihydrolipoyllysine-residue acetyltransferase component of pyruvate dehydrogenase complex, mitochondrial	Q8WU20_base	sp|P10515|ODP2_HUMAN	sp|P10515|ODP2_HUMAN	0.509|0.593|0.589	1.69	0.563	3	1.104|0.843|0.832	0	0	0	0	0	-15.581	0.614	0.942
NADH dehydrogenase [ubiquinone] iron-sulfur protein 7, mitochondrial	Q8WU20_base	sp|O75251|NDUS7_HUMAN	sp|O75251|NDUS7_HUMAN	0.321|0.320|0.286	0.927	0.309	3	0.473|0.552|0.541	0	0	0	0	0	-15.581	0.594	0.942
Argininosuccinate synthase	Q8WU20_base	sp|P00966|ASSY_HUMAN	sp|P00966|ASSY_HUMAN	3.053|3.295|3.246	9.595	3.198	3	5.730|5.467|5.122	0	0	0	0	0	-15.581	0.589	0.93
Ras-related protein Rab-27A	Q8WU20_base	sp|P51159|RB27A_HUMAN	sp|P51159|RB27A_HUMAN	.|.|0.441	0.863	0.288	3	0.552|0.493|0.460	0	0	0	0	0	-15.581	0.575	0.952
Arf-GAP with SH3 domain, ANK repeat and PH domain-containing protein 1	Q8WU20_base	sp|Q9ULH1|ASAP1_HUMAN	sp|Q9ULH1|ASAP1_HUMAN	0.039|0.018|0.023	0.08	0.027	3	0.050|0.043|.	0	0	0	0	0	-15.581	0.574	0.934
Interferon-induced protein with tetratricopeptide repeats 3	Q8WU20_base	sp|O14879|IFIT3_HUMAN	sp|O14879|IFIT3_HUMAN	.|0.170|0.220	0.601	0.2	3	0.338|0.333|0.379	0	0	0	0	0	-15.581	0.573	0.951
DBIRD complex subunit ZNF326	Q8WU20_base	sp|Q5BKZ1|ZN326_HUMAN	sp|Q5BKZ1|ZN326_HUMAN	0.277|0.265|0.273	0.814	0.271	3	0.493|0.423|0.513	0	0	0	0	0	-15.581	0.572	0.935
Deoxynucleoside triphosphate triphosphohydrolase SAMHD1	Q8WU20_base	sp|Q9Y3Z3|SAMH1_HUMAN	sp|Q9Y3Z3|SAMH1_HUMAN	0.452|0.450|0.585	1.487	0.496	3	0.868|0.827|0.909	0	0	0	0	0	-15.581	0.571	0.93
Dihydrolipoyllysine-residue succinyltransferase component of 2-oxoglutarate dehydrogenase complex, mitochondrial	Q8WU20_base	sp|P36957|ODO2_HUMAN	sp|P36957|ODO2_HUMAN	0.544|0.600|0.570	1.713	0.571	3	1.228|0.822|1.057	0	0	0	0	0	-15.581	0.559	0.935
Catalase	Q8WU20_base	sp|P04040|CATA_HUMAN	sp|P04040|CATA_HUMAN	1.020|1.205|0.549	2.773	0.924	3	2.174|1.544|1.377	0	0	0	0	0	-15.581	0.555	0.935
Propionyl-CoA carboxylase alpha chain, mitochondrial	Q8WU20_base	sp|P05165|PCCA_HUMAN	sp|P05165|PCCA_HUMAN	4.921|4.680|3.266	12.867	4.289	3	10.344|7.256|6.241	0	0	0	0	0	-15.581	0.552	0.936
Stearoyl-CoA desaturase	Q8WU20_base	sp|O00767|SCD_HUMAN	sp|O00767|SCD_HUMAN	0.166|0.626|0.181	0.974	0.325	3	0.757|0.483|0.562	0	0	0	0	0	-15.581	0.55	0.926
Neudesin	Q8WU20_base	sp|Q9UMX5|NENF_HUMAN	sp|Q9UMX5|NENF_HUMAN	0.596|0.572|0.467	1.635	0.545	3	0.967|1.205|0.859	0	0	0	0	0	-15.581	0.545	0.935
Methylcrotonoyl-CoA carboxylase subunit alpha, mitochondrial	Q8WU20_base	sp|Q96RQ3|MCCA_HUMAN	sp|Q96RQ3|MCCA_HUMAN	3.458|3.471|2.529	9.459	3.153	3	7.833|5.299|4.740	0	0	0	0	0	-15.581	0.542	0.943
Keratin, type II cytoskeletal 80	Q8WU20_base	sp|Q6KB66|K2C80_HUMAN	sp|Q6KB66|K2C80_HUMAN	0.502|0.572|0.787	1.861	0.62	3	1.249|1.224|1.096	0	0	0	0	0	-15.581	0.522	0.943
2-aminoethanethiol dioxygenase	Q8WU20_base	sp|Q96SZ5|AEDO_HUMAN	sp|Q96SZ5|AEDO_HUMAN	0.268|0.391|0.253	0.913	0.304	3	0.626|0.612|0.526	0	0	0	0	0	-15.581	0.519	0.942
E3 ubiquitin-protein ligase RBBP6	Q8WU20_base	sp|Q7Z6E9|RBBP6_HUMAN	sp|Q7Z6E9|RBBP6_HUMAN	0.519|0.338|0.435	1.293	0.431	3	0.914|0.806|0.829	0	0	0	0	0	-15.581	0.508	0.942
ATP-dependent RNA helicase DDX50	Q8WU20_base	sp|Q9BQ39|DDX50_HUMAN	sp|Q9BQ39|DDX50_HUMAN	0.125|0.030|0.036	0.192	0.064	3	0.141|0.103|0.162	0	0	0	0	0	-15.581	0.481	0.936
TBC1 domain family member 2A	Q8WU20_base	sp|Q9BYX2|TBD2A_HUMAN	sp|Q9BYX2|TBD2A_HUMAN	0.698|.|.	1.121	0.374	3	0.712|0.822|0.853	0	0	0	0	0	-15.581	0.471	0.952
Propionyl-CoA carboxylase beta chain, mitochondrial	Q8WU20_base	sp|P05166|PCCB_HUMAN	sp|P05166|PCCB_HUMAN	0.807|0.843|0.484	2.134	0.711	3	1.939|1.460|1.292	0	0	0	0	0	-15.581	0.462	0.936
Acyl-CoA 6-desaturase	Q8WU20_base	sp|O95864|FADS2_HUMAN	sp|O95864|FADS2_HUMAN	0.362|0.933|0.585	1.88	0.627	3	1.980|1.126|1.287	0	0	0	0	0	-15.581	0.441	0.935
Myomegalin	Q8WU20_base	sp|Q5VU43|MYOME_HUMAN	sp|Q5VU43|MYOME_HUMAN	0.096|0.079|0.092	0.267	0.089	3	0.231|0.183|0.206	0	0	0	0	0	-15.581	0.433	0.935
ELKS/Rab6-interacting/CAST family member 1	Q8WU20_base	sp|Q8IUD2|RB6I2_HUMAN	sp|Q8IUD2|RB6I2_HUMAN	0.116|0.063|0.077	0.257	0.086	3	.|.|.	0	0	0	0	0	-15.581	0.405	0.937
Ubiquitin-like protein ISG15	Q8WU20_base	sp|P05161|ISG15_HUMAN	sp|P05161|ISG15_HUMAN	0.371|0.421|0.383	1.174	0.391	3	1.105|1.033|1.030	0	0	0	0	0	-15.581	0.371	0.93
Cytosol aminopeptidase	Q8WU20_base	sp|P28838|AMPL_HUMAN	sp|P28838|AMPL_HUMAN	0.195|0.348|.	0.754	0.251	3	0.745|0.737|0.595	0	0	0	0	0	-15.581	0.365	0.951
Persulfide dioxygenase ETHE1, mitochondrial	Q8WU20_base	sp|O95571|ETHE1_HUMAN	sp|O95571|ETHE1_HUMAN	0.119|.|0.258	0.588	0.196	3	0.677|0.447|0.524	0	0	0	0	0	-15.581	0.362	0.951
PDZ and LIM domain protein 1	Q8WU20_bFGF	sp|O00151|PDLI1_HUMAN	sp|O00151|PDLI1_HUMAN	2.055|2.584|3.091	7.73	2.577	3	0.159|0.149|0.140	1	1	1	1	1	7.83	17.275	0
Jupiter microtubule associated homolog 2	Q8WU20_bFGF	sp|Q9H910|JUPI2_HUMAN	sp|Q9H910|JUPI2_HUMAN	1.600|1.925|2.317	5.842	1.947	3	.|0.153|.	1	1	1	1	1	8.578	12.728	0
L-ascorbate peroxidase	Q8WU20_bFGF	tr|A0A445I1L0|A0A445I1L0_GLYSO	tr|A0A445I1L0|A0A445I1L0_GLYSO	2.586|3.490|3.077	9.154	3.051	3	0.357|0.265|0.285	1	1	1	1	1	9.175	10.18	0
Eukaryotic translation initiation factor 4B	Q8WU20_bFGF	sp|P23588|IF4B_HUMAN	sp|P23588|IF4B_HUMAN	1.543|1.944|2.087	5.574	1.858	3	0.255|0.296|0.086	0.997	0.999	0.997	0.999	0.997	4.993	9.946	0
GDP-mannose 4,6 dehydratase	Q8WU20_bFGF	sp|O60547|GMDS_HUMAN	sp|O60547|GMDS_HUMAN	1.094|1.420|1.205	3.719	1.24	3	0.173|0.108|.	1	1	1	1	1	9.019	9.069	0
Brain acid soluble protein 1	Q8WU20_bFGF	sp|P80723|BASP1_HUMAN	sp|P80723|BASP1_HUMAN	1.645|2.087|1.377	5.109	1.703	3	.|.|.	1	1	1	1	1	8.009	8.067	0
Galectin-3	Q8WU20_bFGF	sp|P17931|LEG3_HUMAN	sp|P17931|LEG3_HUMAN	1.789|1.962|3.285	7.037	2.346	3	0.253|0.261|0.396	1	1	1	1	1	9.257	7.9	0
Tetratricopeptide repeat protein 1	Q8WU20_bFGF	sp|Q99614|TTC1_HUMAN	sp|Q99614|TTC1_HUMAN	0.830|1.138|0.752	2.719	0.906	3	.|0.126|0.136	1	1	1	1	1	8.809	6.901	0
Protein CDV3 homolog	Q8WU20_bFGF	sp|Q9UKY7|CDV3_HUMAN	sp|Q9UKY7|CDV3_HUMAN	1.145|1.299|1.841	4.284	1.428	3	.|.|.	1	1	1	1	1	8.049	6.765	0
Discoidin, CUB and LCCL domain-containing protein 2	Q8WU20_bFGF	sp|Q96PD2|DCBD2_HUMAN	sp|Q96PD2|DCBD2_HUMAN	0.962|1.231|1.185	3.377	1.126	3	0.201|0.127|0.186	1	1	1	1	1	9.95	6.71	0
Cystatin-B	Q8WU20_bFGF	sp|P04080|CYTB_HUMAN	sp|P04080|CYTB_HUMAN	4.657|4.960|6.429	16.045	5.348	3	0.803|0.866|0.733	1	1	1	1	1	8.751	6.694	0
Myristoylated alanine-rich C-kinase substrate	Q8WU20_bFGF	sp|P29966|MARCS_HUMAN	sp|P29966|MARCS_HUMAN	10.860|12.730|9.647	33.237	11.079	3	1.757|1.756|1.599	1	1	1	1	1	8.229	6.508	0
Integrin alpha-3	Q8WU20_bFGF	sp|P26006|ITA3_HUMAN	sp|P26006|ITA3_HUMAN	1.369|1.473|1.768	4.61	1.537	3	0.288|0.177|0.276	1	1	1	1	1	9.999	6.36	0
Tropomyosin beta chain	Q8WU20_bFGF	sp|P07951|TPM2_HUMAN	sp|P07951|TPM2_HUMAN	1.177|1.440|1.300	3.916	1.305	3	.|.|.	1	1	1	1	1	8.625	6.184	0
Density-regulated protein	Q8WU20_bFGF	sp|O43583|DENR_HUMAN	sp|O43583|DENR_HUMAN	0.819|0.941|0.909	2.669	0.89	3	0.116|0.183|.	1	1	1	1	1	9.384	6.104	0
Protein phosphatase inhibitor 2	Q8WU20_bFGF	sp|P41236|IPP2_HUMAN	sp|P41236|IPP2_HUMAN	0.466|0.641|0.708	1.815	0.605	3	0.088|0.116|.	1	1	1	1	1	9.244	5.981	0
Tight junction protein ZO-1	Q8WU20_bFGF	sp|Q07157|ZO1_HUMAN	sp|Q07157|ZO1_HUMAN	1.122|1.561|1.415	4.098	1.366	3	0.181|0.302|0.232	1	1	1	1	1	10.199	5.852	0
Catenin beta-1	Q8WU20_bFGF	sp|P35222|CTNB1_HUMAN	sp|P35222|CTNB1_HUMAN	3.824|5.297|5.009	14.13	4.71	3	0.895|0.898|0.793	1	1	1	1	1	8.976	5.473	0
MARCKS-related protein	Q8WU20_bFGF	sp|P49006|MRP_HUMAN	sp|P49006|MRP_HUMAN	1.154|1.405|1.253	3.813	1.271	3	0.248|0.121|0.439	0.977	0.989	0.977	0.989	0.977	3.299	5.378	0.002
Malignant T-cell-amplified sequence 1	Q8WU20_bFGF	sp|Q9ULC4|MCTS1_HUMAN	sp|Q9ULC4|MCTS1_HUMAN	0.956|1.246|1.073	3.275	1.092	3	.|.|.	1	1	1	1	1	9.116	5.171	0
Annexin A11	Q8WU20_bFGF	sp|P50995|ANX11_HUMAN	sp|P50995|ANX11_HUMAN	2.386|2.937|4.141	9.464	3.155	3	0.627|0.648|0.569	1	1	1	1	1	8.244	5.139	0
Calmodulin-1	Q8WU20_bFGF	sp|P0DP23|CALM1_HUMAN	sp|P0DP23|CALM1_HUMAN	0.967|1.117|1.089	3.173	1.058	3	.|.|.	1	1	1	1	1	9.332	5.01	0
Aldo-keto reductase family 1 member C1	Q8WU20_bFGF	sp|Q04828|AK1C1_HUMAN	sp|Q04828|AK1C1_HUMAN	1.676|1.490|1.428	4.594	1.531	3	0.306|.|.	1	1	1	1	1	9.794	5.002	0
Programmed cell death protein 5	Q8WU20_bFGF	sp|O14737|PDCD5_HUMAN	sp|O14737|PDCD5_HUMAN	0.796|1.016|1.310	3.122	1.041	3	.|.|.	1	1	1	1	1	8.522	4.929	0
Ephrin-B1	Q8WU20_bFGF	sp|P98172|EFNB1_HUMAN	sp|P98172|EFNB1_HUMAN	0.851|1.054|1.167	3.072	1.024	3	.|.|.	1	1	1	1	1	9.013	4.85	0
Coiled-coil domain-containing protein 50	Q8WU20_bFGF	sp|Q8IVM0|CCD50_HUMAN	sp|Q8IVM0|CCD50_HUMAN	1.356|1.632|2.008	4.996	1.665	3	0.302|0.396|0.347	1	1	1	1	1	10.212	4.81	0
UPF0488 protein C8orf33	Q8WU20_bFGF	sp|Q9H7E9|CH033_HUMAN	sp|Q9H7E9|CH033_HUMAN	0.417|0.702|0.480	1.599	0.533	3	0.190|0.083|0.090	0.991	1	0.991	1	0.991	3.767	4.736	0.001
DNA ligase 1	Q8WU20_bFGF	sp|P18858|DNLI1_HUMAN	sp|P18858|DNLI1_HUMAN	1.072|1.506|1.385	3.963	1.321	3	.|0.284|0.275	1	1	1	1	1	8.62	4.728	0
Tropomyosin alpha-1 chain	Q8WU20_bFGF	sp|P09493|TPM1_HUMAN	sp|P09493|TPM1_HUMAN	0.732|0.963|0.921	2.617	0.872	3	.|.|0.188	1	1	1	1	1	9.241	4.639	0
Synaptosomal-associated protein 23	Q8WU20_bFGF	sp|O00161|SNP23_HUMAN	sp|O00161|SNP23_HUMAN	0.928|1.056|0.944	2.928	0.976	3	.|.|.	1	1	1	1	1	9.419	4.623	0
Septin-11	Q8WU20_bFGF	sp|Q9NVA2|SEP11_HUMAN	sp|Q9NVA2|SEP11_HUMAN	0.983|0.927|1.006	2.916	0.972	3	0.179|0.262|0.219	1	1	1	1	1	9.419	4.474	0
Calpastatin	Q8WU20_bFGF	tr|A0A0C4DGB5|A0A0C4DGB5_HUMAN	tr|A0A0C4DGB5|A0A0C4DGB5_HUMAN	3.685|4.922|3.685	12.292	4.097	3	0.872|1.019|0.947	1	1	1	1	1	8.91	4.341	0
Disks large homolog 1	Q8WU20_bFGF	sp|Q12959|DLG1_HUMAN	sp|Q12959|DLG1_HUMAN	1.065|1.525|1.448	4.038	1.346	3	0.312|0.338|0.287	0.999	1	0.999	1	0.999	6.566	4.317	0
Four and a half LIM domains protein 3	Q8WU20_bFGF	sp|Q13643|FHL3_HUMAN	sp|Q13643|FHL3_HUMAN	0.818|0.984|1.003	2.806	0.935	3	0.214|0.262|0.182	1	1	1	1	1	9.332	4.316	0
ADP-ribosylation factor-like protein 3	Q8WU20_bFGF	sp|P36405|ARL3_HUMAN	sp|P36405|ARL3_HUMAN	0.529|0.557|0.439	1.525	0.508	3	.|0.119|.	1	1	1	1	1	9.195	4.286	0
Ras-related protein Ral-A	Q8WU20_bFGF	sp|P11233|RALA_HUMAN	sp|P11233|RALA_HUMAN	0.922|1.422|1.104	3.449	1.15	3	0.305|0.209|0.336	1	1	1	1	1	9.002	4.136	0
PRKC apoptosis WT1 regulator protein	Q8WU20_bFGF	sp|Q96IZ0|PAWR_HUMAN	sp|Q96IZ0|PAWR_HUMAN	1.450|2.146|1.993	5.589	1.863	3	0.396|0.510|0.467	1	1	1	1	1	7.089	4.095	0
Nectin-2	Q8WU20_bFGF	sp|Q92692|NECT2_HUMAN	sp|Q92692|NECT2_HUMAN	0.643|0.868|1.071	2.582	0.861	3	.|.|.	0.681	1	0.681	1	0.681	-3.081	4.078	0.042
LIM and SH3 domain protein 1	Q8WU20_bFGF	sp|Q14847|LASP1_HUMAN	sp|Q14847|LASP1_HUMAN	7.378|8.903|11.069	27.351	9.117	3	2.194|2.420|2.154	0.952	1	0.952	1	0.952	1.775	4.047	0.004
Ezrin	Q8WU20_bFGF	sp|P15311|EZRI_HUMAN	sp|P15311|EZRI_HUMAN	6.537|8.188|7.975	22.699	7.566	3	2.052|1.634|1.973	1	1	1	1	1	8.447	4.031	0
Prefoldin subunit 2	Q8WU20_bFGF	sp|Q9UHV9|PFD2_HUMAN	sp|Q9UHV9|PFD2_HUMAN	0.932|0.810|0.795	2.537	0.846	3	.|.|.	1	1	1	1	1	8.492	4.005	0
CTTNBP2 N-terminal-like protein	Q8WU20_bFGF	sp|Q9P2B4|CT2NL_HUMAN	sp|Q9P2B4|CT2NL_HUMAN	1.237|1.071|.	2.519	0.84	3	.|.|.	0.667	1	0.667	1	0.667	-16.023	3.978	0.071
Na(+)/H(+) exchange regulatory cofactor NHE-RF1	Q8WU20_bFGF	sp|O14745|NHRF1_HUMAN	sp|O14745|NHRF1_HUMAN	1.066|1.276|0.954	3.296	1.099	3	0.513|0.152|.	1	1	1	1	1	7.488	3.937	0
Tight junction protein ZO-2	Q8WU20_bFGF	sp|Q9UDY2|ZO2_HUMAN	sp|Q9UDY2|ZO2_HUMAN	0.804|1.159|1.160	3.123	1.041	3	.|0.280|0.252	0.991	1	0.991	1	0.991	3.634	3.922	0.001
Cell surface glycoprotein MUC18	Q8WU20_bFGF	sp|P43121|MUC18_HUMAN	sp|P43121|MUC18_HUMAN	0.302|0.413|0.656	1.371	0.457	3	.|0.117|.	0.974	1	0.974	1	0.974	2.456	3.92	0.003
Glucosamine-6-phosphate isomerase 1	Q8WU20_bFGF	sp|P46926|GNPI1_HUMAN	sp|P46926|GNPI1_HUMAN	0.767|0.837|0.857	2.46	0.82	3	.|.|.	1	1	1	1	1	7.049	3.885	0
Thioredoxin	Q8WU20_bFGF	sp|P10599|THIO_HUMAN	sp|P10599|THIO_HUMAN	4.973|6.121|5.752	16.846	5.615	3	1.624|1.476|1.341	1	1	1	1	1	7.02	3.805	0
G protein-regulated inducer of neurite outgrowth 1	Q8WU20_bFGF	sp|Q7Z2K8|GRIN1_HUMAN	sp|Q7Z2K8|GRIN1_HUMAN	0.792|0.975|0.605	2.373	0.791	3	.|0.209|.	0.983	1	0.983	1	0.983	2.957	3.776	0.002
Fibroblast growth factor receptor substrate 2	Q8WU20_bFGF	sp|Q8WU20|FRS2_HUMAN	sp|Q8WU20|FRS2_HUMAN	3.664|5.419|4.869	13.952	4.651	3	1.003|1.298|1.457	1	1	1	1	1	7.564	3.757	0
Coiled-coil domain-containing protein 9B	Q8WU20_bFGF	sp|Q6ZUT6|CCD9B_HUMAN	sp|Q6ZUT6|CCD9B_HUMAN	0.245|0.343|0.298	0.885	0.295	3	.|0.079|.	1	1	1	1	1	7.659	3.722	0
Caldesmon 1 (Fragment)	Q8WU20_bFGF	tr|C9J813|C9J813_HUMAN	tr|C9J813|C9J813_HUMAN	0.700|0.878|0.836	2.413	0.804	3	0.255|0.184|.	0.999	1	0.999	1	0.999	6.504	3.708	0
Tropomyosin 1	Q8WU20_bFGF	tr|H7BYY1|H7BYY1_HUMAN	tr|H7BYY1|H7BYY1_HUMAN	0.821|1.086|0.913	2.821	0.94	3	0.251|0.238|0.281	0.995	1	0.995	1	0.995	4.239	3.668	0.001
Myelin protein zero-like protein 1	Q8WU20_bFGF	sp|O95297|MPZL1_HUMAN	sp|O95297|MPZL1_HUMAN	0.624|0.734|0.946	2.305	0.768	3	.|.|.	0.677	1	0.677	1	0.677	-3.081	3.64	0.062
A-kinase anchor protein 12	Q8WU20_bFGF	sp|Q02952|AKA12_HUMAN	sp|Q02952|AKA12_HUMAN	0.178|0.292|0.267	0.737	0.246	3	0.069|.|.	0.998	1	0.998	1	0.998	4.917	3.563	0
Centrosomal protein of 55 kDa	Q8WU20_bFGF	sp|Q53EZ4|CEP55_HUMAN	sp|Q53EZ4|CEP55_HUMAN	0.601|0.644|0.686	1.931	0.644	3	0.244|0.176|0.138	1	1	1	1	1	9.096	3.553	0
14 kDa phosphohistidine phosphatase	Q8WU20_bFGF	sp|Q9NRX4|PHP14_HUMAN	sp|Q9NRX4|PHP14_HUMAN	0.566|0.601|0.904	2.071	0.69	3	.|0.194|.	0.99	1	0.99	1	0.99	3.61	3.551	0.001
Cysteine and glycine-rich protein 2	Q8WU20_bFGF	sp|Q16527|CSRP2_HUMAN	sp|Q16527|CSRP2_HUMAN	0.583|0.717|0.794	2.094	0.698	3	.|0.200|0.200	0.991	1	0.991	1	0.991	3.568	3.492	0.001
Hypoxanthine-guanine phosphoribosyltransferase	Q8WU20_bFGF	sp|P00492|HPRT_HUMAN	sp|P00492|HPRT_HUMAN	1.343|1.540|1.519	4.402	1.467	3	0.424|0.517|0.341	1	1	1	1	1	8.533	3.484	0
CD2-associated protein	Q8WU20_bFGF	sp|Q9Y5K6|CD2AP_HUMAN	sp|Q9Y5K6|CD2AP_HUMAN	1.565|2.005|1.768	5.339	1.78	3	0.501|0.693|0.389	1	1	1	1	1	7.363	3.468	0
Lipoma-preferred partner	Q8WU20_bFGF	sp|Q93052|LPP_HUMAN	sp|Q93052|LPP_HUMAN	3.454|4.411|4.519	12.384	4.128	3	1.057|1.382|1.165	0.998	1	0.998	1	0.998	5.153	3.458	0
Tropomyosin alpha-4 chain	Q8WU20_bFGF	sp|P67936|TPM4_HUMAN	sp|P67936|TPM4_HUMAN	7.365|8.894|7.705	23.963	7.988	3	2.187|2.377|2.384	0.584	1	0.584	1	0.584	-3.081	3.452	0.099
BAG family molecular chaperone regulator 3	Q8WU20_bFGF	sp|O95817|BAG3_HUMAN	sp|O95817|BAG3_HUMAN	1.216|1.526|1.300	4.042	1.347	3	0.339|0.397|0.455	1	1	1	1	1	7.084	3.417	0
26S proteasome non-ATPase regulatory subunit 10	Q8WU20_bFGF	sp|O75832|PSD10_HUMAN	sp|O75832|PSD10_HUMAN	0.922|0.976|1.018	2.915	0.972	3	0.163|0.395|0.358	0.832	0.887	0.832	0.887	0.832	1.183	3.414	0.015
Prefoldin subunit 1	Q8WU20_bFGF	sp|O60925|PFD1_HUMAN	sp|O60925|PFD1_HUMAN	0.645|0.781|0.735	2.16	0.72	3	.|.|.	0.677	1	0.677	1	0.677	-3.081	3.411	0.063
Cysteine and glycine-rich protein 1	Q8WU20_bFGF	sp|P21291|CSRP1_HUMAN	sp|P21291|CSRP1_HUMAN	2.403|2.863|3.008	8.275	2.758	3	0.828|0.812|0.808	0.679	1	0.679	1	0.679	-3.081	3.382	0.058
Src substrate cortactin	Q8WU20_bFGF	sp|Q14247|SRC8_HUMAN	sp|Q14247|SRC8_HUMAN	6.151|8.246|8.313	22.71	7.57	3	2.316|2.231|2.215	0.681	1	0.681	1	0.681	-3.081	3.359	0.049
Desmoglein-2	Q8WU20_bFGF	sp|Q14126|DSG2_HUMAN	sp|Q14126|DSG2_HUMAN	0.740|0.979|0.947	2.666	0.889	3	0.309|0.249|0.252	0.972	1	0.972	1	0.972	2.407	3.308	0.003
Alpha-endosulfine	Q8WU20_bFGF	sp|O43768|ENSA_HUMAN	sp|O43768|ENSA_HUMAN	0.555|0.761|0.738	2.054	0.685	3	.|.|.	0.678	0.999	0.678	0.999	0.678	-3.081	3.243	0.059
Prefoldin subunit 6	Q8WU20_bFGF	sp|O15212|PFD6_HUMAN	sp|O15212|PFD6_HUMAN	0.668|0.704|0.674	2.046	0.682	3	.|.|.	0.273	0.731	0.273	0.731	0.273	-3.081	3.231	0.231
Syntaxin-7	Q8WU20_bFGF	sp|O15400|STX7_HUMAN	sp|O15400|STX7_HUMAN	0.465|0.535|0.644	1.643	0.548	3	0.172|.|.	0.94	1	0.94	1	0.94	1.535	3.189	0.006
Transitional endoplasmic reticulum ATPase	Q8WU20_bFGF	sp|P55072|TERA_HUMAN	sp|P55072|TERA_HUMAN	2.193|2.189|2.913	7.295	2.432	3	0.816|0.622|0.876	0.999	1	0.999	1	0.999	6.89	3.188	0
Zyxin	Q8WU20_bFGF	sp|Q15942|ZYX_HUMAN	sp|Q15942|ZYX_HUMAN	3.267|4.515|4.549	12.331	4.11	3	1.265|1.371|1.265	0.675	0.993	0.675	0.993	0.675	-3.081	3.163	0.066
Methionine adenosyltransferase 2 subunit beta	Q8WU20_bFGF	sp|Q9NZL9|MAT2B_HUMAN	sp|Q9NZL9|MAT2B_HUMAN	0.411|0.446|0.410	1.267	0.422	3	.|.|0.134	0.999	1	0.999	1	0.999	6.361	3.142	0
Tropomyosin 3	Q8WU20_bFGF	tr|A0A2R2Y2Q3|A0A2R2Y2Q3_HUMAN	tr|A0A2R2Y2Q3|A0A2R2Y2Q3_HUMAN	4.033|5.311|4.199	13.543	4.514	3	1.464|1.460|1.436	0.362	0.999	0.362	0.999	0.362	-3.081	3.107	0.158
Drebrin	Q8WU20_bFGF	sp|Q16643|DREB_HUMAN	sp|Q16643|DREB_HUMAN	4.859|6.206|5.591	16.656	5.552	3	1.732|1.791|1.886	0.355	0.977	0.355	0.977	0.355	-3.081	3.082	0.175
Transketolase	Q8WU20_bFGF	sp|P29401|TKT_HUMAN	sp|P29401|TKT_HUMAN	2.381|2.164|2.278	6.823	2.274	3	0.797|0.732|0.689	0.505	0.952	0.505	0.952	0.505	-3.081	3.081	0.116
Integrin beta-1	Q8WU20_bFGF	sp|P05556|ITB1_HUMAN	sp|P05556|ITB1_HUMAN	2.126|2.408|3.292	7.827	2.609	3	0.889|0.926|0.783	0.363	1	0.363	1	0.363	-3.081	3.02	0.154
Actin-binding protein WASF2	Q8WU20_bFGF	sp|Q9Y6W5|WASF2_HUMAN	sp|Q9Y6W5|WASF2_HUMAN	0.863|1.013|0.903	2.779	0.926	3	0.279|0.265|0.391	1	1	1	1	1	7.318	3.018	0
Crk-like protein	Q8WU20_bFGF	sp|P46109|CRKL_HUMAN	sp|P46109|CRKL_HUMAN	0.540|0.973|0.909	2.422	0.807	3	0.337|0.312|0.187	0.681	1	0.681	1	0.681	-3.055	2.993	0.041
Dystroglycan 1	Q8WU20_bFGF	sp|Q14118|DAG1_HUMAN	sp|Q14118|DAG1_HUMAN	0.510|0.563|0.811	1.883	0.628	3	.|.|.	0.363	1	0.363	1	0.363	-3.081	2.973	0.155
Nuclear migration protein nudC	Q8WU20_bFGF	sp|Q9Y266|NUDC_HUMAN	sp|Q9Y266|NUDC_HUMAN	2.326|2.885|2.361	7.571	2.524	3	0.854|0.918|0.821	0.319	0.87	0.319	0.87	0.319	-3.081	2.922	0.214
Protein-L-isoaspartate(D-aspartate) O-methyltransferase	Q8WU20_bFGF	sp|P22061|PIMT_HUMAN	sp|P22061|PIMT_HUMAN	1.635|1.851|2.091	5.577	1.859	3	0.657|0.537|0.733	0.989	1	0.989	1	0.989	3.488	2.917	0.001
Poliovirus receptor	Q8WU20_bFGF	sp|P15151|PVR_HUMAN	sp|P15151|PVR_HUMAN	0.491|0.655|0.594	1.74	0.58	3	.|0.210|0.189	0.677	0.999	0.677	0.999	0.677	-3.081	2.914	0.064
Transcriptional coactivator YAP1	Q8WU20_bFGF	sp|P46937|YAP1_HUMAN	sp|P46937|YAP1_HUMAN	0.227|0.359|0.308	0.894	0.298	3	.|0.102|.	0.703	1	0.703	1	0.703	-2.086	2.908	0.033
Caveolae-associated protein 1	Q8WU20_bFGF	sp|Q6NZI2|CAVN1_HUMAN	sp|Q6NZI2|CAVN1_HUMAN	0.973|1.356|1.339	3.668	1.223	3	0.569|0.483|0.273	0.73	0.972	0.73	0.972	0.73	-1.09	2.899	0.03
Ubiquitin carboxyl-terminal hydrolase 39	Q8WU20_bFGF	sp|Q53GS9|UBP39_HUMAN	sp|Q53GS9|UBP39_HUMAN	0.514|0.721|0.608	1.842	0.614	3	0.096|0.343|0.294	0.189	0.303	0.189	0.303	0.189	-2.282	2.88	0.264
Cysteine-rich protein 2	Q8WU20_bFGF	sp|P52943|CRIP2_HUMAN	sp|P52943|CRIP2_HUMAN	1.558|1.880|2.167	5.605	1.868	3	0.556|0.703|0.712	0.761	1	0.761	1	0.761	-0.904	2.862	0.027
Alpha-aminoadipic semialdehyde dehydrogenase	Q8WU20_bFGF	sp|P49419|AL7A1_HUMAN	sp|P49419|AL7A1_HUMAN	0.431|0.536|0.500	1.468	0.489	3	.|0.211|0.144	0.68	0.997	0.68	0.997	0.68	-2.605	2.805	0.055
Prefoldin subunit 3	Q8WU20_bFGF	sp|P61758|PFD3_HUMAN	sp|P61758|PFD3_HUMAN	1.219|1.446|1.371	4.036	1.345	3	.|0.480|.	0.142	0.339	0.142	0.339	0.142	-3.081	2.802	0.292
Sorcin	Q8WU20_bFGF	sp|P30626|SORCN_HUMAN	sp|P30626|SORCN_HUMAN	1.802|1.930|2.432	6.164	2.055	3	0.746|0.860|0.616	0.981	1	0.981	1	0.981	3.007	2.8	0.002
Na(+)/H(+) exchange regulatory cofactor NHE-RF2	Q8WU20_bFGF	sp|Q15599|NHRF2_HUMAN	sp|Q15599|NHRF2_HUMAN	1.445|1.648|1.878	4.971	1.657	3	0.501|0.543|0.765	0.998	1	0.998	1	0.998	5.054	2.796	0
Aldo-keto reductase family 1 member B10	Q8WU20_bFGF	sp|O60218|AK1BA_HUMAN	sp|O60218|AK1BA_HUMAN	1.490|1.572|1.652	4.715	1.572	3	0.641|0.459|0.620	0.998	0.999	0.998	0.999	0.998	5.512	2.771	0
Caldesmon	Q8WU20_bFGF	sp|Q05682|CALD1_HUMAN	sp|Q05682|CALD1_HUMAN	5.877|7.569|6.936	20.383	6.794	3	2.392|2.619|2.417	0.044	0.044	0.044	0.044	0.044	-3.081	2.746	0.556
S-phase kinase-associated protein 1	Q8WU20_bFGF	sp|P63208|SKP1_HUMAN	sp|P63208|SKP1_HUMAN	0.907|0.947|0.799	2.653	0.884	3	0.304|0.333|0.333	0.044	0.044	0.044	0.044	0.044	-3.081	2.737	0.402
Eukaryotic translation initiation factor 4E-binding protein 1	Q8WU20_bFGF	sp|Q13541|4EBP1_HUMAN	sp|Q13541|4EBP1_HUMAN	0.435|0.661|0.637	1.733	0.578	3	.|.|.	0.044	0.044	0.044	0.044	0.044	-3.081	2.736	0.596
Serine/threonine-protein phosphatase 2A catalytic subunit alpha isoform	Q8WU20_bFGF	sp|P67775|PP2AA_HUMAN	sp|P67775|PP2AA_HUMAN	0.497|0.664|0.554	1.716	0.572	3	.|.|.	0.044	0.044	0.044	0.044	0.044	-3.081	2.71	0.596
BolA-like protein 2	Q8WU20_bFGF	sp|Q9H3K6|BOLA2_HUMAN	sp|Q9H3K6|BOLA2_HUMAN	1.429|1.608|1.794	4.83	1.61	3	0.607|0.675|0.512	0.774	0.998	0.774	0.998	0.774	-0.609	2.709	0.024
Four and a half LIM domains protein 1	Q8WU20_bFGF	sp|Q13642|FHL1_HUMAN	sp|Q13642|FHL1_HUMAN	1.589|2.035|1.695	5.319	1.773	3	0.622|0.689|0.672	0.044	0.044	0.044	0.044	0.044	-3.081	2.685	0.556
Cdc42 effector protein 1	Q8WU20_bFGF	sp|Q00587|BORG5_HUMAN	sp|Q00587|BORG5_HUMAN	1.125|1.483|1.275	3.883	1.294	3	0.368|0.576|0.529	0.976	1	0.976	1	0.976	2.581	2.684	0.002
Caldesmon 1 (Fragment)	Q8WU20_bFGF	tr|A0A6Q8PGI1|A0A6Q8PGI1_HUMAN	tr|A0A6Q8PGI1|A0A6Q8PGI1_HUMAN	0.136|0.157|0.199	0.492	0.164	3	.|0.062|.	0.937	1	0.937	1	0.937	1.513	2.628	0.006
Prefoldin subunit 5	Q8WU20_bFGF	sp|Q99471|PFD5_HUMAN	sp|Q99471|PFD5_HUMAN	0.595|0.668|0.643	1.906	0.635	3	0.143|0.410|.	0.2	0.459	0.2	0.459	0.2	-3.081	2.623	0.258
SH3 and PX domain-containing protein 2B	Q8WU20_bFGF	sp|A1X283|SPD2B_HUMAN	sp|A1X283|SPD2B_HUMAN	1.417|1.661|1.390	4.468	1.489	3	0.644|0.522|0.547	0.35	0.964	0.35	0.964	0.35	-3.081	2.619	0.179
Zinc finger CCCH domain-containing protein 14	Q8WU20_bFGF	sp|Q6PJT7|ZC3HE_HUMAN	sp|Q6PJT7|ZC3HE_HUMAN	0.107|0.950|0.102	1.16	0.387	3	0.159|0.124|0.165	0.333	1	0.333	1	0.333	-15.581	2.612	0.195
RNA-binding protein 3	Q8WU20_bFGF	sp|P98179|RBM3_HUMAN	sp|P98179|RBM3_HUMAN	0.471|0.549|0.752	1.772	0.591	3	0.230|0.216|0.249	0.347	0.952	0.347	0.952	0.347	-3.081	2.552	0.183
Serine/threonine-protein phosphatase PP1-alpha catalytic subunit	Q8WU20_bFGF	sp|P62136|PP1A_HUMAN	sp|P62136|PP1A_HUMAN	0.356|0.992|0.794	2.142	0.714	3	0.262|0.301|.	0.498	1	0.498	1	0.498	-11.139	2.543	0.119
Protein HEXIM1	Q8WU20_bFGF	sp|O94992|HEXI1_HUMAN	sp|O94992|HEXI1_HUMAN	0.601|0.740|0.602	1.942	0.647	3	0.257|0.334|0.201	0.905	1	0.905	1	0.905	1.768	2.505	0.009
Transcription elongation factor A protein-like 4	Q8WU20_bFGF	sp|Q96EI5|TCAL4_HUMAN	sp|Q96EI5|TCAL4_HUMAN	0.261|0.699|0.619	1.579	0.526	3	.|.|.	0.217	0.594	0.217	0.594	0.217	-4.353	2.493	0.248
Aldo-keto reductase family 1 member C3	Q8WU20_bFGF	sp|P42330|AK1C3_HUMAN	sp|P42330|AK1C3_HUMAN	5.595|5.278|5.201	16.074	5.358	3	2.480|1.970|2.058	0.197	0.489	0.197	0.489	0.197	-3.081	2.482	0.26
Moesin	Q8WU20_bFGF	sp|P26038|MOES_HUMAN	sp|P26038|MOES_HUMAN	4.414|4.638|4.266	13.318	4.439	3	1.462|1.930|2.031	0.975	0.993	0.975	0.993	0.975	3.004	2.481	0.002
Replication termination factor 2	Q8WU20_bFGF	sp|Q9BY42|RTF2_HUMAN	sp|Q9BY42|RTF2_HUMAN	0.548|0.629|0.661	1.838	0.613	3	0.214|0.398|0.182	0.385	0.588	0.385	0.588	0.385	-1.942	2.455	0.136
Ubiquitin-fold modifier-conjugating enzyme 1	Q8WU20_bFGF	sp|Q9Y3C8|UFC1_HUMAN	sp|Q9Y3C8|UFC1_HUMAN	0.507|0.721|0.763	1.99	0.663	3	0.220|0.338|.	0.169	0.419	0.169	0.419	0.169	-3.081	2.434	0.276
Calcium-regulated heat-stable protein 1	Q8WU20_bFGF	sp|Q9Y2V2|CHSP1_HUMAN	sp|Q9Y2V2|CHSP1_HUMAN	0.436|0.648|0.456	1.54	0.513	3	.|.|.	0.044	0.044	0.044	0.044	0.044	-3.081	2.432	0.596
Dihydropyrimidinase like 2	Q8WU20_bFGF	tr|A0A1C7CYX9|A0A1C7CYX9_HUMAN	tr|A0A1C7CYX9|A0A1C7CYX9_HUMAN	3.318|3.817|3.600	10.735	3.578	3	1.441|1.600|1.383	0.044	0.044	0.044	0.044	0.044	-3.081	2.431	0.619
Dihydropyrimidinase-related protein 3	Q8WU20_bFGF	sp|Q14195|DPYL3_HUMAN	sp|Q14195|DPYL3_HUMAN	5.115|5.890|5.663	16.667	5.556	3	2.186|2.466|2.238	0.044	0.044	0.044	0.044	0.044	-3.081	2.422	0.402
Annexin A6	Q8WU20_bFGF	sp|P08133|ANXA6_HUMAN	sp|P08133|ANXA6_HUMAN	4.645|4.839|4.904	14.389	4.796	3	1.933|1.981|2.089	0.044	0.044	0.044	0.044	0.044	-3.081	2.398	0.556
Fibroblast growth factor 2	Q8WU20_bFGF	sp|P09038|FGF2_HUMAN	sp|P09038|FGF2_HUMAN	0.540|0.732|0.639	1.911	0.637	3	0.193|0.503|0.202	0.155	0.287	0.155	0.287	0.155	-3.071	2.361	0.285
NSFL1 cofactor p47	Q8WU20_bFGF	sp|Q9UNZ2|NSF1C_HUMAN	sp|Q9UNZ2|NSF1C_HUMAN	0.344|0.439|0.467	1.251	0.417	3	0.170|0.185|.	0.23	0.58	0.23	0.58	0.23	-3.081	2.356	0.247
Phosphatidylethanolamine-binding protein 1	Q8WU20_bFGF	sp|P30086|PEBP1_HUMAN	sp|P30086|PEBP1_HUMAN	0.481|0.537|0.465	1.483	0.494	3	.|.|.	0.044	0.044	0.044	0.044	0.044	-3.081	2.341	0.596
Septin-2	Q8WU20_bFGF	sp|Q15019|SEPT2_HUMAN	sp|Q15019|SEPT2_HUMAN	1.136|1.177|1.250	3.564	1.188	3	0.512|0.617|0.430	0.89	0.976	0.89	0.976	0.89	1.321	2.311	0.01
Abl interactor 1	Q8WU20_bFGF	sp|Q8IZP0|ABI1_HUMAN	sp|Q8IZP0|ABI1_HUMAN	1.010|1.207|1.243	3.46	1.153	3	0.479|0.609|0.434	0.666	0.977	0.666	0.977	0.666	-2.65	2.298	0.076
Uncharacterized protein KIAA1522	Q8WU20_bFGF	sp|Q9P206|K1522_HUMAN	sp|Q9P206|K1522_HUMAN	0.752|1.066|0.931	2.749	0.916	3	0.405|0.662|0.239	0.158	0.314	0.158	0.314	0.158	-3.575	2.291	0.284
Coiled-coil domain-containing protein 6	Q8WU20_bFGF	sp|Q16204|CCDC6_HUMAN	sp|Q16204|CCDC6_HUMAN	0.947|1.170|1.136	3.253	1.084	3	0.541|0.353|0.557	0.651	0.974	0.651	0.974	0.651	-3.113	2.288	0.083
Telomerase RNA component interacting RNase	Q8WU20_bFGF	sp|Q9BQ61|TRIR_HUMAN	sp|Q9BQ61|TRIR_HUMAN	0.215|0.345|0.206	0.766	0.255	3	.|.|0.112	0.362	0.999	0.362	0.999	0.362	-3.081	2.279	0.161
CD81 antigen	Q8WU20_bFGF	sp|P60033|CD81_HUMAN	sp|P60033|CD81_HUMAN	0.561|0.640|0.422	1.623	0.541	3	0.261|0.243|0.213	0.072	0.128	0.072	0.128	0.072	-3.081	2.269	0.319
Eukaryotic translation initiation factor 6	Q8WU20_bFGF	sp|P56537|IF6_HUMAN	sp|P56537|IF6_HUMAN	0.571|0.676|0.555	1.802	0.601	3	0.184|0.473|0.216	0.127	0.244	0.127	0.244	0.127	-2.718	2.261	0.294
Protein phosphatase 1G	Q8WU20_bFGF	sp|O15355|PPM1G_HUMAN	sp|O15355|PPM1G_HUMAN	1.076|1.108|1.109	3.292	1.097	3	0.401|0.602|0.474	0.942	0.972	0.942	0.972	0.942	2.037	2.26	0.005
Phosphatase and actin regulator 4	Q8WU20_bFGF	sp|Q8IZ21|PHAR4_HUMAN	sp|Q8IZ21|PHAR4_HUMAN	0.282|0.401|0.376	1.059	0.353	3	0.156|.|.	0.21	0.528	0.21	0.528	0.21	-3.081	2.26	0.254
LIM domain and actin-binding protein 1	Q8WU20_bFGF	sp|Q9UHB6|LIMA1_HUMAN	sp|Q9UHB6|LIMA1_HUMAN	3.303|4.532|4.366	12.2	4.067	3	1.629|1.931|1.895	0.044	0.044	0.044	0.044	0.044	-3.081	2.243	0.44
Cadherin-2	Q8WU20_bFGF	sp|P19022|CADH2_HUMAN	sp|P19022|CADH2_HUMAN	0.440|0.565|0.561	1.567	0.522	3	0.226|0.235|0.239	0.044	0.044	0.044	0.044	0.044	-3.081	2.237	0.402
28 kDa heat- and acid-stable phosphoprotein	Q8WU20_bFGF	sp|Q13442|HAP28_HUMAN	sp|Q13442|HAP28_HUMAN	0.373|0.440|0.587	1.4	0.467	3	.|.|.	0.044	0.044	0.044	0.044	0.044	-3.081	2.211	0.596
Transforming acidic coiled-coil-containing protein 2	Q8WU20_bFGF	sp|O95359|TACC2_HUMAN	sp|O95359|TACC2_HUMAN	0.711|0.991|0.897	2.599	0.866	3	0.402|0.401|0.373	0.044	0.044	0.044	0.044	0.044	-3.081	2.21	0.472
Nucleoside diphosphate kinase B	Q8WU20_bFGF	sp|P22392|NDKB_HUMAN	sp|P22392|NDKB_HUMAN	1.267|1.413|0.981	3.661	1.22	3	0.525|0.537|0.599	0.044	0.044	0.044	0.044	0.044	-3.081	2.206	0.472
Deoxyuridine 5'-triphosphate nucleotidohydrolase, mitochondrial	Q8WU20_bFGF	sp|P33316|DUT_HUMAN	sp|P33316|DUT_HUMAN	0.933|0.925|0.992	2.85	0.95	3	0.388|0.455|0.454	0.044	0.044	0.044	0.044	0.044	-3.081	2.202	0.445
Alpha-crystallin B chain	Q8WU20_bFGF	sp|P02511|CRYAB_HUMAN	sp|P02511|CRYAB_HUMAN	1.545|1.872|1.905	5.322	1.774	3	0.735|0.981|0.735	0.557	0.865	0.557	0.865	0.557	-4.326	2.192	0.104
Lactoylglutathione lyase	Q8WU20_bFGF	sp|Q04760|LGUL_HUMAN	sp|Q04760|LGUL_HUMAN	1.234|1.352|1.121	3.707	1.236	3	0.547|0.789|0.418	0.299	0.642	0.299	0.642	0.299	-3.245	2.187	0.224
Eukaryotic translation initiation factor 5A-2	Q8WU20_bFGF	sp|Q9GZV4|IF5A2_HUMAN	sp|Q9GZV4|IF5A2_HUMAN	0.455|0.475|0.456	1.385	0.462	3	.|.|.	0.044	0.044	0.044	0.044	0.044	-3.081	2.187	0.596
Calponin-3	Q8WU20_bFGF	sp|Q15417|CNN3_HUMAN	sp|Q15417|CNN3_HUMAN	6.649|8.090|9.066	23.805	7.935	3	3.883|3.494|3.548	0.044	0.044	0.044	0.044	0.044	-3.081	2.181	0.472
Cystine/glutamate transporter	Q8WU20_bFGF	sp|Q9UPY5|XCT_HUMAN	sp|Q9UPY5|XCT_HUMAN	0.460|0.564|0.466	1.49	0.497	3	0.188|0.203|0.313	0.354	0.937	0.354	0.937	0.354	-2.917	2.173	0.177
Programmed cell death protein 6	Q8WU20_bFGF	sp|O75340|PDCD6_HUMAN	sp|O75340|PDCD6_HUMAN	0.854|0.819|1.037	2.709	0.903	3	0.710|0.564|0.181	0.062	0.097	0.062	0.097	0.062	-3.151	2.166	0.321
Immunoglobulin-binding protein 1	Q8WU20_bFGF	sp|P78318|IGBP1_HUMAN	sp|P78318|IGBP1_HUMAN	0.293|0.353|0.309	0.956	0.319	3	0.093|0.234|.	0.053	0.07	0.053	0.07	0.053	-3.081	2.153	0.33
Drebrin-like protein	Q8WU20_bFGF	sp|Q9UJU6|DBNL_HUMAN	sp|Q9UJU6|DBNL_HUMAN	2.311|3.051|2.616	7.977	2.659	3	1.090|1.375|1.277	0.044	0.044	0.044	0.044	0.044	-3.081	2.142	0.62
Golgi-associated PDZ and coiled-coil motif-containing protein	Q8WU20_bFGF	sp|Q9HD26|GOPC_HUMAN	sp|Q9HD26|GOPC_HUMAN	1.019|1.340|0.968	3.327	1.109	3	0.485|0.485|0.600	0.18	0.454	0.18	0.454	0.18	-3.081	2.13	0.267
NADP-dependent malic enzyme	Q8WU20_bFGF	sp|P48163|MAOX_HUMAN	sp|P48163|MAOX_HUMAN	0.545|0.475|0.632	1.651	0.55	3	0.301|0.168|0.346	0.173	0.424	0.173	0.424	0.173	-4.361	2.119	0.275
Nuclear factor 1 X-type	Q8WU20_bFGF	sp|Q14938|NFIX_HUMAN	sp|Q14938|NFIX_HUMAN	0.517|0.579|0.447	1.542	0.514	3	.|0.182|0.325	0.044	0.044	0.044	0.044	0.044	-3.081	2.117	0.459
Galectin-1	Q8WU20_bFGF	sp|P09382|LEG1_HUMAN	sp|P09382|LEG1_HUMAN	4.680|5.178|4.923	14.781	4.927	3	2.434|2.347|2.213	0.044	0.044	0.044	0.044	0.044	-3.081	2.115	0.556
RUN and FYVE domain-containing protein 1	Q8WU20_bFGF	sp|Q96T51|RUFY1_HUMAN	sp|Q96T51|RUFY1_HUMAN	0.497|0.612|0.405	1.515	0.505	3	0.133|0.402|0.257	0.088	0.194	0.088	0.194	0.088	-4.207	2.109	0.305
Palladin	Q8WU20_bFGF	sp|Q8WX93|PALLD_HUMAN	sp|Q8WX93|PALLD_HUMAN	3.070|3.738|3.479	10.287	3.429	3	1.587|1.764|1.572	0.044	0.044	0.044	0.044	0.044	-3.081	2.093	0.366
Peroxiredoxin-2	Q8WU20_bFGF	sp|P32119|PRDX2_HUMAN	sp|P32119|PRDX2_HUMAN	2.944|3.050|3.061	9.055	3.018	3	1.284|1.619|1.446	0.044	0.044	0.044	0.044	0.044	-3.081	2.091	0.434
Tubulin alpha-1C chain	Q8WU20_bFGF	sp|Q9BQE3|TBA1C_HUMAN	sp|Q9BQE3|TBA1C_HUMAN	0.901|.|.	1.323	0.441	3	.|.|.	0.333	1	0.333	1	0.333	-15.581	2.089	0.196
Protein LSM14 homolog A	Q8WU20_bFGF	sp|Q8ND56|LS14A_HUMAN	sp|Q8ND56|LS14A_HUMAN	0.617|0.602|0.360	1.58	0.527	3	0.247|0.246|0.264	0.044	0.044	0.044	0.044	0.044	-3.081	2.089	0.596
SERPINE1 mRNA-binding protein 1	Q8WU20_bFGF	sp|Q8NC51|SERB1_HUMAN	sp|Q8NC51|SERB1_HUMAN	2.400|2.825|2.887	8.112	2.704	3	1.193|1.361|1.354	0.044	0.044	0.044	0.044	0.044	-3.081	2.08	0.544
IST1 homolog	Q8WU20_bFGF	sp|P53990|IST1_HUMAN	sp|P53990|IST1_HUMAN	0.554|0.613|0.677	1.844	0.615	3	0.202|0.330|0.391	0.136	0.319	0.136	0.319	0.136	-4.278	2.072	0.293
Filamin-binding LIM protein 1	Q8WU20_bFGF	sp|Q8WUP2|FBLI1_HUMAN	sp|Q8WUP2|FBLI1_HUMAN	2.423|3.051|2.661	8.136	2.712	3	1.093|1.550|1.329	0.339	0.904	0.339	0.904	0.339	-6.344	2.069	0.187
Ubiquitin-associated protein 2-like	Q8WU20_bFGF	sp|Q14157|UBP2L_HUMAN	sp|Q14157|UBP2L_HUMAN	1.079|1.242|1.306	3.627	1.209	3	0.560|0.653|0.558	0.044	0.044	0.044	0.044	0.044	-3.081	2.053	0.459
Annexin A2	Q8WU20_bFGF	sp|P07355|ANXA2_HUMAN	sp|P07355|ANXA2_HUMAN	19.000|21.331|21.982	62.314	20.771	3	9.737|10.266|10.569	0.044	0.044	0.044	0.044	0.044	-3.081	2.039	0.472
Phostensin	Q8WU20_bFGF	sp|Q6NYC8|PPR18_HUMAN	sp|Q6NYC8|PPR18_HUMAN	1.457|2.040|1.782	5.28	1.76	3	0.949|0.808|0.839	0.044	0.044	0.044	0.044	0.044	-3.081	2.038	0.542
Alpha-taxilin	Q8WU20_bFGF	sp|P40222|TXLNA_HUMAN	sp|P40222|TXLNA_HUMAN	1.651|1.962|1.456	5.069	1.69	3	0.838|0.757|0.909	0.044	0.044	0.044	0.044	0.044	-3.081	2.031	0.472
Growth factor receptor-bound protein 2	Q8WU20_bFGF	sp|P62993|GRB2_HUMAN	sp|P62993|GRB2_HUMAN	0.462|0.500|0.538	1.501	0.5	3	0.253|0.281|0.214	0.044	0.044	0.044	0.044	0.044	-3.081	2.02	0.445
Four and a half LIM domains protein 2	Q8WU20_bFGF	sp|Q14192|FHL2_HUMAN	sp|Q14192|FHL2_HUMAN	0.668|0.772|0.689	2.129	0.71	3	0.207|0.526|0.399	0.054	0.096	0.054	0.096	0.054	-3.55	2.017	0.325
Succinate dehydrogenase [ubiquinone] flavoprotein subunit, mitochondrial	Q8WU20_bFGF	sp|P31040|SDHA_HUMAN	sp|P31040|SDHA_HUMAN	0.716|1.436|1.618	3.771	1.257	3	0.649|0.566|0.663	0.029	0.044	0.029	0.044	0.029	-13.659	2.013	0.695
Serine/threonine-protein phosphatase PP1-beta catalytic subunit	Q8WU20_bFGF	sp|P62140|PP1B_HUMAN	sp|P62140|PP1B_HUMAN	0.873|1.270|0.988	3.131	1.044	3	0.516|0.600|0.461	0.088	0.205	0.088	0.205	0.088	-4.175	1.997	0.304
Endophilin-A2	Q8WU20_bFGF	sp|Q99961|SH3G1_HUMAN	sp|Q99961|SH3G1_HUMAN	1.878|2.147|1.893	5.918	1.973	3	0.904|0.859|1.254	0.237	0.702	0.237	0.702	0.237	-5.753	1.99	0.242
Annexin A7	Q8WU20_bFGF	sp|P20073|ANXA7_HUMAN	sp|P20073|ANXA7_HUMAN	2.149|2.559|3.411	8.119	2.706	3	1.382|1.350|1.361	0.044	0.044	0.044	0.044	0.044	-3.081	1.984	0.556
Heat shock protein beta-1	Q8WU20_bFGF	sp|P04792|HSPB1_HUMAN	sp|P04792|HSPB1_HUMAN	2.963|3.473|2.824	9.26	3.087	3	1.591|1.609|1.497	0.044	0.044	0.044	0.044	0.044	-3.081	1.972	0.366
PDZ and LIM domain protein 7	Q8WU20_bFGF	sp|Q9NR12|PDLI7_HUMAN	sp|Q9NR12|PDLI7_HUMAN	2.552|3.304|3.248	9.104	3.035	3	1.523|1.660|1.481	0.044	0.044	0.044	0.044	0.044	-3.081	1.954	0.459
182 kDa tankyrase-1-binding protein	Q8WU20_bFGF	sp|Q9C0C2|TB182_HUMAN	sp|Q9C0C2|TB182_HUMAN	2.787|3.827|3.229	9.843	3.281	3	1.702|1.854|1.504	0.044	0.044	0.044	0.044	0.044	-3.081	1.952	0.472
Thioredoxin-like protein 1	Q8WU20_bFGF	sp|O43396|TXNL1_HUMAN	sp|O43396|TXNL1_HUMAN	0.503|0.592|0.523	1.617	0.539	3	0.288|0.268|.	0.044	0.044	0.044	0.044	0.044	-3.081	1.942	0.472
Choline-phosphate cytidylyltransferase A	Q8WU20_bFGF	sp|P49585|PCY1A_HUMAN	sp|P49585|PCY1A_HUMAN	0.517|0.486|0.590	1.594	0.531	3	.|0.331|0.229	0.044	0.044	0.044	0.044	0.044	-3.081	1.931	0.472
DNA topoisomerase 2-alpha	Q8WU20_bFGF	sp|P11388|TOP2A_HUMAN	sp|P11388|TOP2A_HUMAN	0.281|0.122|.	0.614	0.205	3	0.106|.|.	0.037	0.112	0.037	0.112	0.037	-13.953	1.927	0.639
Protein phosphatase 1 regulatory subunit 12A	Q8WU20_bFGF	sp|O14974|MYPT1_HUMAN	sp|O14974|MYPT1_HUMAN	2.338|2.906|2.579	7.823	2.608	3	1.208|1.479|1.399	0.044	0.044	0.044	0.044	0.044	-3.081	1.921	0.62
Nucleoside diphosphate kinase A	Q8WU20_bFGF	sp|P15531|NDKA_HUMAN	sp|P15531|NDKA_HUMAN	2.247|2.467|1.595	6.308	2.103	3	1.079|1.145|1.076	0.044	0.044	0.044	0.044	0.044	-3.081	1.912	0.556
26S proteasome non-ATPase regulatory subunit 9	Q8WU20_bFGF	sp|O00233|PSMD9_HUMAN	sp|O00233|PSMD9_HUMAN	0.472|0.578|0.545	1.595	0.532	3	0.295|0.303|0.241	0.044	0.044	0.044	0.044	0.044	-3.081	1.909	0.544
Peroxiredoxin-1	Q8WU20_bFGF	sp|Q06830|PRDX1_HUMAN	sp|Q06830|PRDX1_HUMAN	8.562|9.790|9.393	27.744	9.248	3	4.859|4.893|4.805	0.044	0.044	0.044	0.044	0.044	-3.081	1.906	0.625
RelA-associated inhibitor	Q8WU20_bFGF	sp|Q8WUF5|IASPP_HUMAN	sp|Q8WUF5|IASPP_HUMAN	0.618|0.780|0.705	2.103	0.701	3	0.423|0.334|0.359	0.044	0.044	0.044	0.044	0.044	-3.081	1.894	0.556
PDZ domain-containing protein GIPC1	Q8WU20_bFGF	sp|O14908|GIPC1_HUMAN	sp|O14908|GIPC1_HUMAN	0.538|0.783|0.879	2.2	0.733	3	0.291|0.492|0.407	0.234	0.645	0.234	0.645	0.234	-13.861	1.891	0.243
Transforming acidic coiled-coil-containing protein 1	Q8WU20_bFGF	sp|O75410|TACC1_HUMAN	sp|O75410|TACC1_HUMAN	0.755|0.794|0.614	2.162	0.721	3	0.401|0.355|0.396	0.044	0.044	0.044	0.044	0.044	-3.081	1.881	0.472
Actin-binding LIM protein 1	Q8WU20_bFGF	sp|O14639|ABLM1_HUMAN	sp|O14639|ABLM1_HUMAN	0.110|0.163|0.350	0.623	0.208	3	0.111|.|.	0.333	0.999	0.333	0.999	0.333	-15.581	1.877	0.201
LIM and calponin homology domains-containing protein 1	Q8WU20_bFGF	sp|Q9UPQ0|LIMC1_HUMAN	sp|Q9UPQ0|LIMC1_HUMAN	0.459|0.687|0.566	1.713	0.571	3	0.246|0.382|.	0.044	0.044	0.044	0.044	0.044	-3.081	1.865	0.445
Protein TFG	Q8WU20_bFGF	sp|Q92734|TFG_HUMAN	sp|Q92734|TFG_HUMAN	1.010|1.197|1.329	3.536	1.179	3	0.581|0.635|0.688	0.044	0.044	0.044	0.044	0.044	-3.081	1.862	0.402
Eukaryotic translation initiation factor 4H	Q8WU20_bFGF	sp|Q15056|IF4H_HUMAN	sp|Q15056|IF4H_HUMAN	1.051|1.268|1.495	3.815	1.272	3	0.710|0.667|0.679	0.044	0.044	0.044	0.044	0.044	-3.081	1.856	0.366
Cytospin-B	Q8WU20_bFGF	sp|Q5M775|CYTSB_HUMAN	sp|Q5M775|CYTSB_HUMAN	0.771|0.847|0.787	2.405	0.802	3	0.456|0.481|0.371	0.044	0.044	0.044	0.044	0.044	-3.081	1.85	0.472
5'-deoxynucleotidase HDDC2	Q8WU20_bFGF	sp|Q7Z4H3|HDDC2_HUMAN	sp|Q7Z4H3|HDDC2_HUMAN	0.396|0.453|0.429	1.278	0.426	3	0.219|0.233|0.240	0.044	0.044	0.044	0.044	0.044	-3.081	1.848	0.596
dCTP pyrophosphatase 1	Q8WU20_bFGF	sp|Q9H773|DCTP1_HUMAN	sp|Q9H773|DCTP1_HUMAN	0.182|0.235|0.213	0.631	0.21	3	.|0.114|.	0.029	0.044	0.029	0.044	0.029	-7.637	1.846	0.666
PC4 and SFRS1-interacting protein	Q8WU20_bFGF	sp|O75475|PSIP1_HUMAN	sp|O75475|PSIP1_HUMAN	0.053|.|0.081	0.345	0.115	3	.|0.063|.	0	0	0	0	0	-15.581	1.839	0.904
Y-box-binding protein 1	Q8WU20_bFGF	sp|P67809|YBOX1_HUMAN	sp|P67809|YBOX1_HUMAN	0.271|0.366|0.267	0.904	0.301	3	0.160|0.190|0.145	0.017	0.044	0.017	0.044	0.017	-5.892	1.838	0.724
Serine-threonine kinase receptor-associated protein	Q8WU20_bFGF	sp|Q9Y3F4|STRAP_HUMAN	sp|Q9Y3F4|STRAP_HUMAN	1.994|2.400|2.232	6.627	2.209	3	1.103|1.290|1.227	0.044	0.044	0.044	0.044	0.044	-3.081	1.835	0.472
CCR4-NOT transcription complex subunit 10	Q8WU20_bFGF	sp|Q9H9A5|CNO10_HUMAN	sp|Q9H9A5|CNO10_HUMAN	0.075|.|.	0.497	0.166	3	0.093|0.088|.	0	0	0	0	0	-15.581	1.831	0.952
Ran-binding protein 3	Q8WU20_bFGF	sp|Q9H6Z4|RANB3_HUMAN	sp|Q9H6Z4|RANB3_HUMAN	0.525|0.692|0.534	1.751	0.584	3	0.328|0.283|0.350	0.044	0.044	0.044	0.044	0.044	-3.081	1.829	0.595
SPARC	Q8WU20_bFGF	sp|P09486|SPRC_HUMAN	sp|P09486|SPRC_HUMAN	0.642|0.718|0.660	2.02	0.673	3	0.557|0.248|0.368	0.016	0.03	0.016	0.03	0.016	-4.907	1.816	0.731
Glutathione S-transferase LANCL1	Q8WU20_bFGF	sp|O43813|LANC1_HUMAN	sp|O43813|LANC1_HUMAN	0.944|0.986|0.816	2.746	0.915	3	0.625|0.779|0.263	0.027	0.038	0.027	0.038	0.027	-4.414	1.816	0.709
Chromobox protein homolog 5	Q8WU20_bFGF	sp|P45973|CBX5_HUMAN	sp|P45973|CBX5_HUMAN	0.591|0.862|0.833	2.286	0.762	3	0.398|0.424|0.439	0.044	0.044	0.044	0.044	0.044	-3.081	1.815	0.402
Pericentriolar material 1	Q8WU20_bFGF	tr|A0A4W8VX11|A0A4W8VX11_HUMAN	tr|A0A4W8VX11|A0A4W8VX11_HUMAN	0.067|0.075|.	0.353	0.118	3	0.071|0.059|.	0	0	0	0	0	-15.564	1.815	0.951
Keratin, type I cytoskeletal 18	Q8WU20_bFGF	sp|P05783|K1C18_HUMAN	sp|P05783|K1C18_HUMAN	0.725|.|.	1.147	0.382	3	.|.|.	0.324	0.971	0.324	0.971	0.324	-15.581	1.811	0.211
Protein S100-A16	Q8WU20_bFGF	sp|Q96FQ6|S10AG_HUMAN	sp|Q96FQ6|S10AG_HUMAN	1.553|1.915|1.413	4.881	1.627	3	0.896|0.892|0.910	0.044	0.044	0.044	0.044	0.044	-3.081	1.809	0.556
Aspartate aminotransferase, mitochondrial	Q8WU20_bFGF	sp|P00505|AATM_HUMAN	sp|P00505|AATM_HUMAN	0.598|0.239|.	1.049	0.35	3	0.186|.|0.201	0.332	0.997	0.332	0.997	0.332	-15.142	1.808	0.206
Golgi-associated plant pathogenesis-related protein 1	Q8WU20_bFGF	sp|Q9H4G4|GAPR1_HUMAN	sp|Q9H4G4|GAPR1_HUMAN	0.430|0.483|0.468	1.38	0.46	3	0.304|0.311|0.178	0.007	0.014	0.007	0.014	0.007	-6.72	1.797	0.783
Alpha-actinin-4	Q8WU20_bFGF	sp|O43707|ACTN4_HUMAN	sp|O43707|ACTN4_HUMAN	22.900|29.727|33.821	86.449	28.816	3	15.574|16.295|16.375	0.044	0.044	0.044	0.044	0.044	-3.081	1.792	0.472
Cell cycle control protein 50A	Q8WU20_bFGF	sp|Q9NV96|CC50A_HUMAN	sp|Q9NV96|CC50A_HUMAN	0.301|0.324|0.345	0.97	0.323	3	.|.|0.181	0.044	0.044	0.044	0.044	0.044	-3.081	1.782	0.44
Ras-related protein R-Ras	Q8WU20_bFGF	sp|P10301|RRAS_HUMAN	sp|P10301|RRAS_HUMAN	0.477|0.389|0.427	1.293	0.431	3	0.219|0.358|0.183	0.012	0.031	0.012	0.031	0.012	-6.936	1.772	0.775
Histone-binding protein RBBP7	Q8WU20_bFGF	sp|Q16576|RBBP7_HUMAN	sp|Q16576|RBBP7_HUMAN	1.556|1.624|1.422	4.602	1.534	3	0.980|0.939|0.728	0.005	0.012	0.005	0.012	0.005	-8.71	1.754	0.788
Uncharacterized protein C1orf198	Q8WU20_bFGF	sp|Q9H425|CA198_HUMAN	sp|Q9H425|CA198_HUMAN	0.222|0.498|0.389	1.109	0.37	3	.|.|.	0.029	0.044	0.029	0.044	0.029	-14.971	1.751	0.698
EH domain-binding protein 1	Q8WU20_bFGF	sp|Q8NDI1|EHBP1_HUMAN	sp|Q8NDI1|EHBP1_HUMAN	.|0.239|0.218	0.668	0.223	3	0.131|.|0.124	0.021	0.044	0.021	0.044	0.021	-5.408	1.75	0.716
Cystathionine beta-synthase	Q8WU20_bFGF	sp|P35520|CBS_HUMAN	sp|P35520|CBS_HUMAN	1.370|1.368|1.178	3.916	1.305	3	0.903|0.861|0.540	0.003	0.005	0.003	0.005	0.003	-9.268	1.743	0.793
Phospholipid-transporting ATPase IG	Q8WU20_bFGF	sp|Q8NB49|AT11C_HUMAN	sp|Q8NB49|AT11C_HUMAN	0.679|0.620|0.292	1.591	0.53	3	0.584|0.214|0.228	0.044	0.085	0.044	0.085	0.044	-7.921	1.738	0.354
Protein kinase C and casein kinase substrate in neurons protein 2	Q8WU20_bFGF	sp|Q9UNF0|PACN2_HUMAN	sp|Q9UNF0|PACN2_HUMAN	0.626|0.733|0.695	2.054	0.685	3	0.352|0.353|0.493	0	0.001	0	0.001	0	-11.267	1.737	0.819
Targeting protein for Xklp2	Q8WU20_bFGF	sp|Q9ULW0|TPX2_HUMAN	sp|Q9ULW0|TPX2_HUMAN	0.567|0.808|0.647	2.022	0.674	3	0.383|0.514|0.298	0.04	0.12	0.04	0.12	0.04	-11.947	1.734	0.636
PALM2 and AKAP2 fusion (Fragment)	Q8WU20_bFGF	tr|B1ALY0|B1ALY0_HUMAN	tr|B1ALY0|B1ALY0_HUMAN	0.222|0.318|0.254	0.794	0.265	3	0.148|0.158|.	0.023	0.044	0.023	0.044	0.023	-9.149	1.728	0.713
Neuroblast differentiation-associated protein AHNAK	Q8WU20_bFGF	sp|Q09666|AHNK_HUMAN	sp|Q09666|AHNK_HUMAN	16.822|20.397|17.379	54.598	18.199	3	9.590|11.255|10.846	0.044	0.044	0.044	0.044	0.044	-3.081	1.727	0.472
[truncated: 1,579 more rows]

## Sheet: SFM
	Condition	Uniprot_ID	Gene	Log2.FC	BFDR	Description
24	base	O00151	PDLI1	3.95261	0	PDZ and LIM domain protein 1
6141	base	Q9H910	JUPI2	3.46728	0	Jupiter microtubule associated homolog 2
3053	base	A0A445I1L0	A0A445I1L0	3.168	0	L-ascorbate peroxidase
769	base	P23588	IF4B	3.09576	0.001	Eukaryotic translation initiation factor 4B
252	base	O60547	GMDS	3.08491	0	GDP-mannose 4,6 dehydratase
1441	base	P80723	BASP1	2.84559	0	Brain acid soluble protein 1
689	base	P17931	LEG3	2.6792	0	Galectin-3
2449	base	Q99614	TTC1	2.618	0	Tetratricopeptide repeat protein 1
508	base	P04080	CYTB	2.60122	0	Cystatin-B
837	base	P29966	MARCS	2.56071	0	Myristoylated alanine-rich C-kinase substrate
2379	base	Q96PD2	DCBD2	2.52582	0	Discoidin, CUB and LCCL domain-containing protein 2
797	base	P26006	ITA3	2.50919	0	Integrin alpha-3
6313	base	Q9UKY7	CDV3	2.45996	0	Protein CDV3 homolog
196	base	O43583	DENR	2.38239	0	Density-regulated protein
5129	base	P07951	TPM2	2.37879	0	Tropomyosin beta chain
4401	base	P41236	IPP2	2.33999	0	Protein phosphatase inhibitor 2
1548	base	Q07157	ZO1	2.29514	0.001	Tight junction protein ZO-1
4425	base	Q04828	AK1C1	2.28688	0	Aldo-keto reductase family 1 member C1
4257	base	P35222	CTNB1	2.2228	0	Catenin beta-1
6317	base	Q9ULC4	MCTS1	2.16672	0.06	Malignant T-cell-amplified sequence 1
5133	base	P09493	TPM1	2.14372	0	Tropomyosin alpha-1 chain
4633	base	P50995	ANX11	2.10903	0	Annexin A11
3749	base	P0DP23	CALM1	2.10266	0.026	Calmodulin-1
2091	base	Q8IVM0	CCD50	2.07176	0.035	Coiled-coil domain-containing protein 50
1089	base	P49006	MRP	2.07039	0.103	MARCKS-related protein
1469	base	P98172	EFNB1	2.04719	0.001	Ephrin-B1
1688	base	Q13643	FHL3	2.02892	0	Four and a half LIM domains protein 3
4505	base	P46926	GNPI1	2.01899	0	Glucosamine-6-phosphate isomerase 1
6548	base	P18858	DNLI1	1.98914	0.001	DNA ligase 1
1005	base	P43121	MUC18	1.97856	0	Cell surface glycoprotein MUC18
6473	base	A0A0C4DGB5	A0A0C4DGB5	1.9568	0.002	Calpastatin
92	base	O14737	PDCD5	1.93093	0.042	Programmed cell death protein 5
3093	base	O00161	SNP23	1.93055	0	Synaptosomal-associated protein 23
6013	base	Q96IZ0	PAWR	1.90381	0.001	PRKC apoptosis WT1 regulator protein
4317	base	P36405	ARL3	1.89181	0	ADP-ribosylation factor-like protein 3
5317	base	Q12959	DLG1	1.88869	0.004	Disks large homolog 1
3901	base	P15311	EZRI	1.86631	0.001	Ezrin
2605	base	Q9H7E9	CH033	1.83188	0.079	UPF0488 protein C8orf33
2043	base	Q7Z2K8	GRIN1	1.82089	0	G protein-regulated inducer of neurite outgrowth 1
3069	base	C9J813	C9J813	1.79743	0.022	Caldesmon 1 (Fragment)
2801	base	Q9UDY2	ZO2	1.79286	0.046	Tight junction protein ZO-2
609	base	P11233	RALA	1.774	0.009	Ras-related protein Ral-A
1764	base	Q14847	LASP1	1.76214	0.054	LIM and SH3 domain protein 1
2014	base	Q6ZUT6	CCD9B	1.75873	0	Coiled-coil domain-containing protein 9B
1931	base	Q53EZ4	CEP55	1.75318	0.004	Centrosomal protein of 55 kDa
2263	base	Q92692	NECT2	1.75275	0.091	Nectin-2
593	base	P10599	THIO	1.72203	0.04	Thioredoxin
5137	base	H7BYY1	H7BYY1	1.72115	0.003	Tropomyosin 1
2693	base	Q9NRX4	PHP14	1.71105	0.028	14 kDa phosphohistidine phosphatase
96	base	O14745	NHRF1	1.7062	0.008	Na(+)/H(+) exchange regulatory cofactor NHE-RF1
1872	base	Q16527	CSRP2	1.69688	0.009	Cysteine and glycine-rich protein 2
5631	base	Q9NVA2	2011-09-01	1.69332	0	Septin-11
3453	base	P00492	HPRT	1.6731	0	Hypoxanthine-guanine phosphoribosyltransferase
5957	base	Q93052	LPP	1.65764	0.007	Lipoma-preferred partner
5869	base	Q8WU20	FRS2	1.64985	0	Fibroblast growth factor receptor substrate 2
404	base	O95297	MPZL1	1.64754	0.157	Myelin protein zero-like protein 1
3389	base	Q9Y5K6	CD2AP	1.63227	0.002	CD2-associated protein
344	base	O75832	PSD10	1.62433	0.087	26S proteasome non-ATPase regulatory subunit 10
5121	base	P67936	TPM4	1.6036	0.162	Tropomyosin alpha-4 chain
2833	base	Q9UHV9	PFD2	1.60217	0.148	Prefoldin subunit 2
4765	base	P55072	TERA	1.55827	0.001	Transitional endoplasmic reticulum ATPase
463	base	O95817	BAG3	1.54498	0.003	BAG family molecular chaperone regulator 3
1880	base	Q16643	DREB	1.54201	0.235	Drebrin
4025	base	P21291	CSRP1	1.54151	0.159	Cysteine and glycine-rich protein 1
4573	base	P49419	AL7A1	1.54052	0.053	Alpha-aminoadipic semialdehyde dehydrogenase
6951	base	Q02952	AKA12	1.52507	0	A-kinase anchor protein 12
829	base	P29401	TKT	1.51954	0.164	Transketolase
5687	base	Q53GS9	UBP39	1.50131	0.271	Ubiquitin carboxyl-terminal hydrolase 39
5125	base	A0A2R2Y2Q3	A0A2R2Y2Q3	1.49467	0.283	Tropomyosin 3
152	base	O15400	STX7	1.49365	0.081	Syntaxin-7
6618	base	O60925	PFD1	1.49006	0.289	Prefoldin subunit 1
1724	base	Q14247	SRC8	1.48646	0.166	Src substrate cortactin
5623	base	Q15942	ZYX	1.46467	0.287	Zyxin
1704	base	Q14126	DSG2	1.43082	0.1	Desmoglein-2
2437	base	Q99471	PFD5	1.41954	0.111	Prefoldin subunit 5
220	base	O43768	ENSA	1.419	0.323	Alpha-endosulfine
4429	base	O60218	AK1BA	1.41305	0.001	Aldo-keto reductase family 1 member B10
1477	base	Q00587	BORG5	1.40054	0.001	Cdc42 effector protein 1
1041	base	P46109	CRKL	1.39012	0.102	Crk-like protein
140	base	O15212	PFD6	1.36289	0.596	Prefoldin subunit 6
2925	base	Q9Y266	NUDC	1.3584	0.552	Nuclear migration protein nudC
873	base	P30626	SORCN	1.3584	0.016	Sorcin
396	base	O94992	HEXI1	1.35727	0.006	Protein HEXIM1
2485	base	Q9BQ61	TRIR	1.35332	0.095	Telomerase RNA component interacting RNase
6209	base	Q9NZL9	MAT2B	1.34823	0.084	Methionine adenosyltransferase 2 subunit beta
4673	base	O75475	PSIP1	1.34596	0.952	PC4 and SFRS1-interacting protein
665	base	P15151	PVR	1.34596	0.127	Poliovirus receptor
3573	base	P05556	ITB1	1.33342	0.216	Integrin beta-1
1984	base	Q6NZI2	CAVN1	1.33056	0.118	Caveolae-associated protein 1
3077	base	A1X283	SPD2B	1.32596	0.218	SH3 and PX domain-containing protein 2B
1201	base	P52943	CRIP2	1.32366	0.097	Cysteine-rich protein 2
4964	base	P62136	PP1A	1.32135	0.228	Serine/threonine-protein phosphatase PP1-alpha catalytic subunit
6851	base	P46937	YAP1	1.31325	0.088	Transcriptional coactivator YAP1
1684	base	Q13642	FHL1	1.3115	0.556	Four and a half LIM domains protein 1
1329	base	P61758	PFD3	1.3115	0.337	Prefoldin subunit 3
2773	base	Q9P206	K1522	1.30743	0.246	Uncharacterized protein KIAA1522
6465	base	Q9Y6W5	WASF2	1.29748	0.09	Actin-binding protein WASF2
4037	base	P22061	PIMT	1.27917	0.094	Protein-L-isoaspartate(D-aspartate) O-methyltransferase
1840	base	Q15599	NHRF2	1.27679	0.069	Na(+)/H(+) exchange regulatory cofactor NHE-RF2
3905	base	P26038	MOES	1.26303	0.022	Moesin
1700	base	Q14118	DAG1	1.26243	0.596	Dystroglycan 1
5093	base	P63208	SKP1	1.25761	0.402	S-phase kinase-associated protein 1
1536	base	Q05682	CALD1	1.25338	0.556	Caldesmon
3477	base	P02511	CRYAB	1.25157	0.014	Alpha-crystallin B chain
6117	base	Q9H3K6	BOLA2	1.24001	0.124	BolA-like protein 2
4421	base	P42330	AK1C3	1.22466	0.542	Aldo-keto reductase family 1 member C3
3669	base	P08133	ANXA6	1.21412	0.556	Annexin A6
5477	base	Q15019	SEPTIN2	1.20414	0.025	Septin-2
2425	base	Q96T51	RUFY1	1.18903	0.3	RUN and FYVE domain-containing protein 1
1281	base	P60033	CD81	1.1846	0.544	CD81 antigen
4193	base	P31040	SDHA	1.17313	0.472	Succinate dehydrogenase [ubiquinone] flavoprotein subunit, mitochondrial
1473	base	P98179	RBM3	1.17185	0.538	RNA-binding protein 3
1061	base	P48163	MAOX	1.16479	0.25	NADP-dependent malic enzyme
6859	base	A0A6Q8PGI1	A0A6Q8PGI1	1.15251	0.085	Caldesmon 1 (Fragment)
6690	base	Q8IWC1	MA7D3	1.13291	0.916	MAP7 domain-containing protein 3
6492	base	A0A1C7CYX9	A0A1C7CYX9	1.12895	0.619	Dihydropyrimidinase like 2
6496	base	Q14195	DPYL3	1.12367	0.402	Dihydropyrimidinase-related protein 3
4229	base	P33316	DUT	1.123	0.47	Deoxyuridine 5'-triphosphate nucleotidohydrolase, mitochondrial
6149	base	Q9HD26	GOPC	1.1137	0.251	Golgi-associated PDZ and coiled-coil motif-containing protein
857	base	P30086	PEBP1	1.11036	0.596	Phosphatidylethanolamine-binding protein 1
5113	base	P67775	PP2AA	1.10836	0.596	Serine/threonine-protein phosphatase 2A catalytic subunit alpha isoform
4785	base	Q9UPY5	XCT	1.10769	0.223	Cystine/glutamate transporter
6698	base	Q8ND56	LS14A	1.10635	0.596	Protein LSM14 homolog A
2893	base	Q9UNZ2	NSF1C	1.10098	0.62	NSFL1 cofactor p47
6105	base	Q9BY42	RTF2	1.08882	0.239	Replication termination factor 2
2973	base	Q9Y3C8	UFC1	1.07998	0.445	Ubiquitin-fold modifier-conjugating enzyme 1
4577	base	P49585	PCY1A	1.06419	0.638	Choline-phosphate cytidylyltransferase A
1528	base	Q04760	LGUL	1.0635	0.28	Lactoylglutathione lyase
3913	base	P22392	NDKB	1.05102	0.472	Nucleoside diphosphate kinase B
3989	base	P19022	CADH2	1.05033	0.402	Cadherin-2
7039	base	Q9Y2V2	CHSP1	1.04544	0.596	Calcium-regulated heat-stable protein 1
3317	base	O75410	TACC1	1.03281	0.472	Transforming acidic coiled-coil-containing protein 1
6305	base	Q9UJU6	DBNL	1.00935	0.62	Drebrin-like protein
4209	base	P32119	PRDX2	1.00504	0.434	Peroxiredoxin-2
6939	base	P49750	YLPM1	0.992768	0.951	YLP motif-containing protein 1
296	base	O75340	PDCD6	0.992768	0.352	Programmed cell death protein 6
6269	base	Q9UHB6	LIMA1	0.990592	0.44	LIM domain and actin-binding protein 1
725	base	P20930	FILA	0.989866	0.19	Filaggrin
6369	base	P55039	DRG2	0.989139	0.633	Developmentally-regulated GTP-binding protein 2
3321	base	O95359	TACC2	0.9855	0.472	Transforming acidic coiled-coil-containing protein 2
6751	base	P53990	IST1	0.984042	0.272	IST1 homolog
5457	base	Q14938	NFIX	0.977463	0.459	Nuclear factor 1 X-type
5821	base	Q8IZP0	ABI1	0.975997	0.128	Abl interactor 1
568	base	P09382	LEG1	0.975997	0.556	Galectin-1
969	base	P40222	TXLNA	0.962734	0.472	Alpha-taxilin
1636	base	Q13308	PTK7	0.961253	0.444	Inactive tyrosine-protein kinase 7
1864	base	Q16204	CCDC6	0.95977	0.215	Coiled-coil domain-containing protein 6
6815	base	Q15075	EEA1	0.955313	0.635	Early endosome antigen 1
5817	base	Q8IZ21	PHAR4	0.953079	0.655	Phosphatase and actin regulator 4
2323	base	Q96EI5	TCAL4	0.950095	0.704	Transcription elongation factor A protein-like 4
2063	base	Q7Z4H3	HDDC2	0.947853	0.596	5'-deoxynucleotidase HDDC2
5885	base	Q8WX93	PALLD	0.941858	0.366	Palladin
5575	base	Q15417	CNN3	0.930548	0.472	Calponin-3
447	base	O95721	SNP29	0.930548	0.556	Synaptosomal-associated protein 29
1664	base	Q13541	4EBP1	0.929033	0.706	Eukaryotic translation initiation factor 4E-binding protein 1
5849	base	Q8NC51	SERB1	0.922959	0.544	SERPINE1 mRNA-binding protein 1
108	base	O14908	GIPC1	0.919149	0.273	PDZ domain-containing protein GIPC1
5805	base	Q86W92	LIPB1	0.916859	0.65	Liprin-beta-1
2677	base	Q9NR12	PDLI7	0.91533	0.459	PDZ and LIM domain protein 7
3909	base	P15531	NDKA	0.913033	0.556	Nucleoside diphosphate kinase A
3189	base	O15355	PPM1G	0.909197	0.281	Protein phosphatase 1G
3621	base	P07355	ANXA2	0.906891	0.472	Annexin A2
2087	base	Q86YZ3	HORN	0.903038	0.208	Hornerin
3537	base	P04792	HSPB1	0.886745	0.366	Heat shock protein beta-1
1716	base	Q14192	FHL2	0.886745	0.324	Four and a half LIM domains protein 2
6871	base	Q92804	RBP56	0.881273	0.952	TATA-binding protein-associated factor 2N
2585	base	Q9H4G4	GAPR1	0.877352	0.775	Golgi-associated plant pathogenesis-related protein 1
2219	base	Q8WUF5	IASPP	0.872632	0.653	RelA-associated inhibitor
5937	base	P11388	TOP2A	0.871055	0.317	DNA topoisomerase 2-alpha
6065	base	Q99961	SH3G1	0.869477	0.804	Endophilin-A2
572	base	P09486	SPRC	0.865523	0.636	SPARC
5117	base	P67809	YBOX1	0.861558	0.662	Y-box-binding protein 1
184	base	O43294	TGFI1	0.853597	0.402	Transforming growth factor beta-1-induced transcript 1 protein
6532	base	O43396	TXNL1	0.852798	0.472	Thioredoxin-like protein 1
1708	base	Q14157	UBP2L	0.847997	0.657	Ubiquitin-associated protein 2-like
2757	base	Q9NZ08	ERAP1	0.839153	0.736	Endoplasmic reticulum aminopeptidase 1
4849	base	P60953	CDC42	0.827819	0.671	Cell division control protein 42 homolog
3149	base	O14974	MYPT1	0.827006	0.62	Protein phosphatase 1 regulatory subunit 12A
6229	base	Q9H223	EHD4	0.823749	0.715	EH domain-containing protein 4
564	base	P09038	FGF2	0.822118	0.335	Fibroblast growth factor 2
2901	base	Q9UPQ0	LIMC1	0.811471	0.653	LIM and calponin homology domains-containing protein 1
1029	base	P45973	CBX5	0.803227	0.402	Chromobox protein homolog 5
7113	base	P30519	HMOX2	0.8024	0.309	Heme oxygenase 2
2977	base	Q9Y3F4	STRAP	0.8024	0.472	Serine-threonine kinase receptor-associated protein
5743	base	Q6NYC8	PPR18	0.801573	0.542	Phostensin
2865	base	Q9ULW0	TPX2	0.794104	0.791	Targeting protein for Xklp2
1013	base	P43304	GPDM	0.792439	0.556	Glycerol-3-phosphate dehydrogenase, mitochondrial
6552	base	P23368	MAOM	0.789938	0.773	NAD-dependent malic enzyme, mitochondrial
4910	base	P01116	RASK	0.786596	0.596	GTPase KRas
5485	base	Q15056	IF4H	0.77989	0.399	Eukaryotic translation initiation factor 4H
2593	base	Q9H6Z4	RANB3	0.775683	0.595	Ran-binding protein 3
1417	base	P62993	GRB2	0.773996	0.737	Growth factor receptor-bound protein 2
1544	base	Q06830	PRDX1	0.773152	0.625	Peroxiredoxin-1
2597	base	Q9H773	DCTP1	0.765535	0.746	dCTP pyrophosphatase 1
2533	base	Q9C0C2	TB182	0.764686	0.634	182 kDa tankyrase-1-binding protein
36	base	O00233	PSMD9	0.75873	0.674	26S proteasome non-ATPase regulatory subunit 9
4960	base	P62140	PP1B	0.755315	0.711	Serine/threonine-protein phosphatase PP1-beta catalytic subunit
5731	base	Q66PJ3	AR6P4	0.753605	0.302	ADP-ribosylation factor-like protein 6-interacting protein 4
6975	base	Q5T3I0	GPTC4	0.752749	0.771	G patch domain-containing protein 4
2311	base	Q96CX2	KCD12	0.752749	0.804	BTB/POZ domain-containing protein KCTD12
6739	base	O14639	ABLM1	0.74932	0.269	Actin-binding LIM protein 1
6819	base	Q5JTD0	TJAP1	0.741575	0.923	Tight junction-associated protein 1
5913	base	Q92734	TFG	0.738984	0.644	Protein TFG
3233	base	O43707	ACTN4	0.738119	0.472	Alpha-actinin-4
2327	base	Q96FQ6	S10AG	0.733788	0.556	Protein S100-A16
5877	base	Q8WUP2	FBLI1	0.727703	0.219	Filamin-binding LIM protein 1
5105	base	Q9GZV4	IF5A2	0.725087	0.706	Eukaryotic translation initiation factor 5A-2
7019	base	Q9NZU5	LMCD1	0.72334	0.596	LIM and cysteine-rich domains protein 1
2545	base	Q9H074	PAIP1	0.72334	0.556	Polyadenylate-binding protein-interacting protein 1
364	base	O94760	DDAH1	0.721591	0.366	N(G),N(G)-dimethylarginine dimethylaminohydrolase 1
6891	base	P10301	RRAS	0.718964	0.789	Ras-related protein R-Ras
5289	base	Q09666	AHNK	0.715454	0.472	Neuroblast differentiation-associated protein AHNAK
1465	base	P98082	DAB2	0.707525	0.556	Disabled homolog 2
5707	base	Q5M775	CYTSB	0.706641	0.752	Cytospin-B
3145	base	O14964	HGS	0.706641	0.779	Hepatocyte growth factor-regulated tyrosine kinase substrate
721	base	P20073	ANXA7	0.704872	0.556	Annexin A7
2343	base	Q96J84	KIRR1	0.691534	0.596	Kin of IRRE-like protein 1
28	base	O00170	AIP	0.691534	0.596	AH receptor-interacting protein
2881	base	Q9UNF0	PACN2	0.690641	0.816	Protein kinase C and casein kinase substrate in neurons protein 2
6540	base	O94804	STK10	0.687061	0.781	Serine/threonine-protein kinase 10
1285	base	P60468	SC61B	0.685267	0.366	Protein transport protein Sec61 subunit beta
6823	base	Q9NV96	CC50A	0.683472	0.718	Cell cycle control protein 50A
6524	base	E9PMS6	E9PMS6	0.682573	0.806	LIM domain 7
3485	base	P20700	LMNB1	0.681674	0.799	Lamin-B1
2287	base	Q96A49	SYAP1	0.680774	0.706	Synapse-associated protein 1
496	base	P01040	CYTA	0.674461	0.772	Cystatin-A
1265	base	P56537	IF6	0.673556	0.316	Eukaryotic translation initiation factor 6
929	base	P35637	FUS	0.67084	0.751	RNA-binding protein FUS
4968	base	P36873	PP1G	0.667211	0.78	Serine/threonine-protein phosphatase PP1-gamma catalytic subunit
973	base	P40261	NNMT	0.666302	0.795	Nicotinamide N-methyltransferase
2749	base	Q9NYF8	BCLF1	0.665393	0.734	Bcl-2-associated transcription factor 1
2581	base	Q9H425	CA198	0.664483	0.596	Uncharacterized protein C1orf198
6556	base	P35612	ADDB	0.660837	0.676	Beta-adducin
3417	base	O95819	M4K4	0.656268	0.794	Mitogen-activated protein kinase kinase kinase kinase 4
5579	base	Q99439	CNN2	0.653519	0.472	Calponin-2
5053	base	P63000	RAC1	0.650765	0.662	Ras-related C3 botulinum toxin substrate 1
1892	base	Q16832	DDR2	0.650765	0.702	Discoidin domain-containing receptor 2
2127	base	Q8IYB5	SMAP1	0.648005	0.809	Stromal membrane-associated protein 1
5559	base	Q15262	PTPRK	0.647084	0.717	Receptor-type tyrosine-protein phosphatase kappa
1652	base	Q13442	HAP28	0.644318	0.693	28 kDa heat- and acid-stable phosphoprotein
4773	base	P55735	SEC13	0.638769	0.831	Protein SEC13 homolog
5571	base	Q15370	ELOB	0.636915	0.472	Elongin-B
260	base	O60664	PLIN3	0.636915	0.63	Perilipin-3
5841	base	Q8NB49	AT11C	0.634129	0.652	Phospholipid-transporting ATPase IG
8	base	A0MZ66	SHOT1	0.632268	0.366	Shootin-1
3953	base	P17612	KAPCA	0.630405	0.834	cAMP-dependent protein kinase catalytic subunit alpha
3377	base	O95239	KIF4A	0.625738	0.723	Chromosome-associated kinesin KIF4A
3297	base	O75131	CPNE3	0.625738	0.541	Copine-3
761	base	P23526	SAHH	0.624803	0.472	Adenosylhomocysteinase
5309	base	Q12797	ASPH	0.618239	0.366	Aspartyl/asparaginyl beta-hydroxylase
4249	base	P35080	PROF2	0.615416	0.648	Profilin-2
2497	base	Q9BUJ2	HNRL1	0.614474	0.782	Heterogeneous nuclear ribonucleoprotein U-like protein 1
4289	base	Q04695	K1C17	0.611645	0.313	Keratin, type I cytoskeletal 17
777	base	P23921	RIR1	0.6107	0.452	Ribonucleoside-diphosphate reductase large subunit
1540	base	Q06323	PSME1	0.609755	0.472	Proteasome activator complex subunit 1
1939	base	Q53SF7	COBL1	0.605968	0.823	Cordon-bleu protein-like 1
1293	base	P60903	S10AA	0.60502	0.838	Protein S100-A10
6377	base	Q9Y2D5	PLAK2	0.598365	0.727	PALM2-AKAP2 fusion protein
6887	base	Q8NDI1	EHBP1	0.597412	0.811	EH domain-binding protein 1
3277	base	O60716	CTND1	0.596458	0.556	Catenin delta-1
5607	base	Q15746	MYLK	0.595504	0.78	Myosin light chain kinase, smooth muscle
6037	base	Q99497	PARK7	0.590722	0.733	Parkinson disease protein 7
1676	base	Q13596	SNX1	0.587845	0.832	Sorting nexin-1
4529	base	P48047	ATPO	0.585924	0.402	ATP synthase subunit O, mitochondrial
4033	base	P21810	PGS1	0.584	0.624	Biglycan
989	base	P42285	MTREX	0.584	0.792	Exosome RNA helicase MTR4
2295	base	Q96B23	ARK2N	0.57628	0.402	Protein ARK2N
961	base	P37268	FDFT	0.572405	0.776	Squalene synthase
7065	base	Q9P0V9	2010-09-01	0.568519	0.872	Septin-10
2231	base	Q8WVY7	UBCP1	0.567545	0.596	Ubiquitin-like domain-containing CTD phosphatase 1
2002	base	Q6Y1H2	HACD2	0.567545	0.785	Very-long-chain (3R)-3-hydroxyacyl-CoA dehydratase 2
3245	base	O43790	KRT86	0.563646	0.718	Keratin, type II cuticular Hb6
1225	base	P53992	SC24C	0.560715	0.847	Protein transport protein Sec24C
5647	base	Q16576	RBBP7	0.558757	0.822	Histone-binding protein RBBP7
324	base	O75663	TIPRL	0.558757	0.834	TIP41-like protein
4665	base	P51858	HDGF	0.557778	0.712	Hepatoma-derived growth factor
2079	base	Q86V48	LUZP1	0.557778	0.734	Leucine zipper protein 1
673	base	P15559	NQO1	0.554834	0.472	NAD(P)H dehydrogenase [quinone] 1
1852	base	Q15654	TRIP6	0.550901	0.556	Thyroid receptor-interacting protein 6
276	base	O60884	DNJA2	0.546956	0.34	DnaJ homolog subfamily A member 2
2653	base	Q9NP61	ARFG3	0.545968	0.806	ADP-ribosylation factor GTPase-activating protein 3
3061	base	B1ALY0	B1ALY0	0.54201	0.74	PALM2 and AKAP2 fusion (Fragment)
729	base	P20936	RASA1	0.538041	0.596	Ras GTPase-activating protein 1
332	base	O75695	XRP2	0.538041	0.837	Protein XRP2
1085	base	P48735	IDHP	0.537048	0.807	Isocitrate dehydrogenase [NADP], mitochondrial
3413	base	O95793	STAU1	0.536053	0.688	Double-stranded RNA-binding protein Staufen homolog 1
3585	base	P07947	YES	0.535058	0.809	Tyrosine-protein kinase Yes
6544	base	O95487	SC24B	0.534062	0.556	Protein transport protein Sec24B
4201	base	P31350	RIR2	0.533065	0.353	Ribonucleoside-diphosphate reductase subunit M2
4501	base	P46821	MAP1B	0.528071	0.472	Microtubule-associated protein 1B
2099	base	Q8IWE2	NXP20	0.525067	0.661	Protein NOXP20
5197	base	Q00765	REEP5	0.524064	0.472	Receptor expression-enhancing protein 5
1556	base	Q07812	BAX	0.524064	0.852	Apoptosis regulator BAX
4125	base	P27816	MAP4	0.521051	0.358	Microtubule-associated protein 4
5257	base	Q04721	NOTC2	0.520045	0.75	Neurogenic locus notch homolog protein 2
4413	base	P06748	NPM	0.519039	0.556	Nucleophosmin
4373	base	P40123	CAP2	0.511974	0.366	Adenylyl cyclase-associated protein 2
4669	base	Q7Z4V5	HDGR2	0.510962	0.821	Hepatoma-derived growth factor-related protein 2
1001	base	P43007	SATT	0.507921	0.838	Neutral amino acid transporter A
2075	base	Q86UU1	PHLB1	0.503858	0.871	Pleckstrin homology-like domain family B member 1
1620	base	Q13162	PRDX4	0.503858	0.654	Peroxiredoxin-4
885	base	P31689	DNJA1	0.50284	0.366	DnaJ homolog subfamily A member 1
5245	base	Q04323	UBXN1	0.501821	0.698	UBX domain-containing protein 1
3821	base	P12081	HARS1	0.495695	0.837	Histidine--tRNA ligase, cytoplasmic
3709	base	P04899	GNAI2	0.495695	0.452	Guanine nucleotide-binding protein G(i) subunit alpha-2
5538	base	P12035	K2C3	0.494672	0.706	Keratin, type II cytoskeletal 3
5497	base	P08670	VIME	0.493647	0.739	Vimentin
937	base	P35659	DEK	0.49057	0.85	Protein DEK
2339	base	Q96HC4	PDLI5	0.485427	0.672	PDZ and LIM domain protein 5
7023	base	Q9UBI6	GBG12	0.484396	0.819	Guanine nucleotide-binding protein G(I)/G(S)/G(O) subunit gamma-12
6630	base	P55196	AFAD	0.484396	0.811	Afadin
3429	base	O96019	ACL6A	0.483364	0.553	Actin-like protein 6A
6903	base	O43813	LANC1	0.479231	0.716	Glutathione S-transferase LANCL1
5528	base	Q7Z794	K2C1B	0.479231	0.754	Keratin, type II cytoskeletal 1b
4924	base	Q9Y3L5	RAP2C	0.479231	0.402	Ras-related protein Rap-2c
4881	base	P51148	RAB5C	0.478195	0.556	Ras-related protein Rab-5C
2669	base	Q9NQW6	ANLN	0.470927	0.847	Anillin
2239	base	Q8WXX5	DNJC9	0.470927	0.672	DnaJ homolog subfamily C member 9
4213	base	P32322	P5CR1	0.466758	0.807	Pyrroline-5-carboxylate reductase 1, mitochondrial
5213	base	Q01433	AMPD2	0.465713	0.804	AMP deaminase 2
2841	base	Q9UIQ6	LCAP	0.465713	0.825	Leucyl-cystinyl aminopeptidase
3869	base	P14174	MIF	0.464668	0.729	Macrophage migration inhibitory factor
3237	base	P12814	ACTN1	0.461529	0.68	Alpha-actinin-1
1844	base	Q15631	TSN	0.461529	0.706	Translin
1161	base	P51580	TPMT	0.455229	0.819	Thiopurine S-methyltransferase
4733	base	P54578	UBP14	0.454176	0.741	Ubiquitin carboxyl-terminal hydrolase 14
6309	base	B4DDD6	B4DDD6	0.452068	0.763	Drebrin like
5679	base	Q32MZ4	LRRF1	0.452068	0.649	Leucine-rich repeat flightless-interacting protein 1
5627	base	Q16181	2007-09-01	0.451013	0.549	Septin-7
60	base	O00442	RTCA	0.449957	0.79	RNA 3'-terminal phosphate cyclase
5739	base	Q6FI81	CPIN1	0.445727	0.729	Anamorsin
5425	base	Q14160	SCRIB	0.445727	0.867	Protein scribble homolog
540	base	P07099	HYEP	0.442545	0.625	Epoxide hydrolase 1
1660	base	Q13501	SQSTM	0.439357	0.745	Sequestosome-1
7137	base	P01213	PDYN	0.438293	0.726	Proenkephalin-B
3733	base	P09496	CLCA	0.434028	0.751	Clathrin light chain A
2163	base	Q8NBS9	TXND5	0.432959	0.472	Thioredoxin domain-containing protein 5
1483	base	Q01469	FABP5	0.43082	0.771	Fatty acid-binding protein 5
3481	base	P02545	LMNA	0.42975	0.472	Prelamin-A/C
2215	base	Q8TF42	UBS3B	0.426533	0.952	Ubiquitin-associated and SH3 domain-containing protein B
2155	base	Q8N6T3	ARFG1	0.424385	0.822	ADP-ribosylation factor GTPase-activating protein 1
2383	base	Q96PE2	ARHGH	0.423309	0.799	Rho guanine nucleotide exchange factor 17
1297	base	P60981	DEST	0.423309	0.556	Destrin
5437	base	Q14444	CAPR1	0.418999	0.749	Caprin-1
5941	base	Q92922	SMRC1	0.41792	0.843	SWI/SNF complex subunit SMARCC1
1992	base	Q6PIU2	NCEH1	0.41792	0.842	Neutral cholesterol ester hydrolase 1
2445	base	Q99590	SCAFB	0.414677	0.827	Protein SCAF11
1365	base	P62330	ARF6	0.413594	0.883	ADP-ribosylation factor 6
6009	base	Q96AE4	FUBP1	0.411426	0.848	Far upstream element-binding protein 1
2797	base	Q9UBV8	PEF1	0.411426	0.667	Peflin
1896	base	Q16881	TRXR1	0.411426	0.813	Thioredoxin reductase 1, cytoplasmic
1093	base	P49023	PAXI	0.411426	0.736	Paxillin
3057	base	A0A804HK76	A0A804HK76	0.410341	0.778	Filamin B
2969	base	Q9Y3C6	PPIL1	0.407081	0.472	Peptidyl-prolyl cis-trans isomerase-like 1
1884	base	Q16658	FSCN1	0.405992	0.625	Fascin
2179	base	Q8NI08	NCOA7	0.403813	0.886	Nuclear receptor coactivator 7
4553	base	P49321	NASP	0.402722	0.744	Nuclear autoantigenic sperm protein
4333	base	P37802	TAGL2	0.400538	0.632	Transgelin-2
845	base	P30041	PRDX6	0.400538	0.681	Peroxiredoxin-6
6646	base	Q9Y6E0	STK24	0.399445	0.706	Serine/threonine-protein kinase 24
6061	base	Q99873	ANM1	0.399445	0.659	Protein arginine N-methyltransferase 1
2645	base	Q9HDC9	APMAP	0.393965	0.882	Adipocyte plasma membrane-associated protein
5715	base	Q5SW79	CE170	0.391768	0.856	Centrosomal protein of 170 kDa
340	base	O75822	EIF3J	0.390668	0.645	Eukaryotic translation initiation factor 3 subunit J
4253	base	P35221	CTNA1	0.385155	0.556	Catenin alpha-1
64	base	O00469	PLOD2	0.38405	0.796	Procollagen-lysine,2-oxoglutarate 5-dioxygenase 2
6791	base	O60271	JIP4	0.381837	0.818	C-Jun-amino-terminal kinase-interacting protein 4
1277	base	P58546	MTPN	0.381837	0.661	Myotrophin
1923	base	Q3KQU3	MA7D1	0.380729	0.82	MAP7 domain-containing protein 1
204	base	O43670	ZN207	0.380729	0.761	BUB3-interacting and GLEBS motif-containing protein ZNF207
6121	base	Q9H488	OFUT1	0.379621	0.891	GDP-fucose protein O-fucosyltransferase 1
3977	base	P18206	VINC	0.378512	0.472	Vinculin
5333	base	Q13131	AAPK1	0.377401	0.848	5'-AMP-activated protein kinase catalytic subunit alpha-1
2997	base	Q9Y520	PRC2C	0.377401	0.751	Protein PRRC2C
1081	base	P48634	PRC2A	0.37629	0.691	Protein PRRC2A
2765	base	Q9P0K7	RAI14	0.375178	0.831	Ankycorbin
1185	base	P52565	GDIR1	0.375178	0.698	Rho GDP-dissociation inhibitor 1
2621	base	Q9HB07	MYG1	0.374066	0.897	MYG1 exonuclease
5599	base	Q15691	MARE1	0.372952	0.699	Microtubule-associated protein RP/EB family member 1
4920	base	P62834	RAP1A	0.371838	0.687	Ras-related protein Rap-1A
3893	base	P14923	PLAK	0.370722	0.815	Junction plakoglobin
1353	base	P62263	RS14	0.369606	0.754	Small ribosomal subunit protein uS11
532	base	P06703	S10A6	0.368489	0.692	Protein S100-A6
4269	base	P35520	CBS	0.367371	0.825	Cystathionine beta-synthase
3825	base	P12268	IMDH2	0.367371	0.748	Inosine-5'-monophosphate dehydrogenase 2
2071	base	Q86UP2	KTN1	0.367371	0.883	Kinectin
5532	base	Q8N1N4	K2C78	0.366252	0.854	Keratin, type II cytoskeletal 78
4809	base	P60660	MYL6	0.366252	0.733	Myosin light polypeptide 6
6879	base	Q52LJ0	FA98B	0.362891	0.839	Protein FAM98B
4549	base	P51648	AL3A2	0.361768	0.758	Aldehyde dehydrogenase family 3 member A2
849	base	P30044	PRDX5	0.361768	0.642	Peroxiredoxin-5, mitochondrial
7093	base	Q69YQ0	CYTSA	0.359521	0.739	Cytospin-A
5513	base	P04259	K2C6B	0.358396	0.842	Keratin, type II cytoskeletal 6B
3409	base	O94973	AP2A2	0.358396	0.895	AP-2 complex subunit alpha-2
1624	base	Q13185	CBX3	0.358396	0.675	Chromobox protein homolog 3
1520	base	Q04206	TF65	0.358396	0.858	Transcription factor p65
1017	base	P43487	RANG	0.358396	0.689	Ran-specific GTPase-activating protein
2625	base	Q9HB71	CYBP	0.35727	0.806	Calcyclin-binding protein
1532	base	Q05209	PTN12	0.356144	0.886	Tyrosine-protein phosphatase non-receptor type 12
3665	base	P07996	TSP1	0.355016	0.795	Thrombospondin-1
2685	base	Q9NR46	SHLB2	0.353888	0.723	Endophilin-B2
5829	base	Q8N3U4	STAG2	0.352759	0.818	Cohesin subunit SA-2
4129	base	P27824	CALX	0.351628	0.641	Calnexin
2845	base	Q9UK59	DBR1	0.350497	0.872	Lariat debranching enzyme
4273	base	P35527	K1C9	0.349365	0.279	Keratin, type I cytoskeletal 9
917	base	P35249	RFC4	0.347099	0.855	Replication factor C subunit 4
5101	base	P63241	IF5A1	0.345964	0.689	Eukaryotic translation initiation factor 5A-1
4013	base	P21266	GSTM3	0.345964	0.686	Glutathione S-transferase Mu 3
1433	base	P78318	IGBP1	0.345964	0.766	Immunoglobulin-binding protein 1
905	base	P31949	S10AB	0.345964	0.739	Protein S100-A11
5349	base	Q13247	SRSF6	0.343692	0.873	Serine/arginine-rich splicing factor 6
1157	base	P51570	GALK1	0.343692	0.702	Galactokinase
316	base	O75521	ECI2	0.343692	0.829	Enoyl-CoA delta isomerase 2
3617	base	P07339	CATD	0.341417	0.858	Cathepsin D
2813	base	Q9UGP8	SEC63	0.341417	0.868	Translocation protein SEC63 homolog
2307	base	Q96CS3	FAF2	0.339137	0.67	FAS-associated factor 2
1504	base	Q02413	DSG1	0.337996	0.775	Desmoglein-1
5341	base	Q13151	ROA0	0.336855	0.803	Heterogeneous nuclear ribonucleoprotein A0
3633	base	Q13885	TBB2A	0.336855	0.682	Tubulin beta-2A chain
5909	base	O94979	SC31A	0.333424	0.852	Protein transport protein Sec31A
5853	base	Q8NF37	PCAT1	0.333424	0.876	Lysophosphatidylcholine acyltransferase 1
4845	base	P60891	PRPS1	0.333424	0.738	Ribose-phosphate pyrophosphokinase 1
1073	base	P48507	GSH0	0.333424	0.652	Glutamate--cysteine ligase regulatory subunit
6983	base	Q70E73	RAPH1	0.332278	0.837	Ras-associated and pleckstrin homology domains-containing protein 1
6979	base	Q6PCE3	PGM2L	0.331132	0.839	Glucose 1,6-bisphosphate synthase
208	base	O43684	BUB3	0.331132	0.725	Mitotic checkpoint protein BUB3
4369	base	P40121	CAPG	0.329985	0.714	Macrophage-capping protein
4637	base	P51114	FXR1	0.327687	0.721	RNA-binding protein FXR1
2195	base	Q8TBC4	UBA3	0.327687	0.819	NEDD8-activating enzyme E1 catalytic subunit
2709	base	Q9NT62	ATG3	0.326537	0.745	Ubiquitin-like-conjugating enzyme ATG3
6293	base	Q9UJ70	NAGK	0.325386	0.8	N-acetyl-D-glucosamine kinase
3361	base	O75955	FLOT1	0.325386	0.857	Flotillin-1
3765	base	P10644	KAP0	0.324235	0.897	cAMP-dependent protein kinase type I-alpha regulatory subunit
7109	base	P09497	CLCB	0.323082	0.728	Clathrin light chain B
1037	base	P46013	KI67	0.323082	0.82	Proliferation marker protein Ki-67
5973	base	Q969V3	NCLN	0.321928	0.68	B
5735	base	Q6DD88	ATLA3	0.321928	0.833	Atlastin-3
3249	base	O43865	SAHH2	0.320773	0.712	S-adenosylhomocysteine hydrolase-like protein 1
1824	base	Q15392	DHC24	0.320773	0.719	Delta(24)-sterol reductase
5061	base	P27348	1433T	0.317304	0.713	14-3-3 protein theta
3809	base	P11717	MPRI	0.317304	0.765	Cation-independent mannose-6-phosphate receptor
7133	base	Q8TCG1	CIP2A	0.316146	0.892	Protein CIP2A
5237	base	Q02809	PLOD1	0.314986	0.679	Procollagen-lysine,2-oxoglutarate 5-dioxygenase 1
5085	base	P63167	DYL1	0.314986	0.738	Dynein light chain 1, cytoplasmic
3705	base	P08754	GNAI3	0.312665	0.714	Guanine nucleotide-binding protein G(i) subunit alpha-3
6678	base	Q4KMP7	TB10B	0.311503	0.756	TBC1 domain family member 10B
4153	base	P29558	RBMS1	0.311503	0.731	RNA-binding motif, single-stranded-interacting protein 1
3217	base	O43491	E41L2	0.311503	0.742	Band 4.1-like protein 2
4197	base	P31153	METK2	0.309176	0.758	S-adenosylmethionine synthase isoform type-2
1129	base	P49915	GUAA	0.309176	0.833	GMP synthase [glutamine-hydrolyzing]
6181	base	Q9NTX5	ECHD1	0.304511	0.732	Ethylmalonyl-CoA decarboxylase
3513	base	P04083	ANXA1	0.301002	0.816	Annexin A1
2557	base	Q9H299	SH3L3	0.301002	0.884	SH3 domain-binding glutamic acid-rich-like protein 3
3141	base	O14732	IMPA2	0.299831	0.72	Inositol monophosphatase 2
1133	base	P50402	EMD	0.299831	0.74	Emerin
380	base	O94874	UFL1	0.299831	0.87	E3 UFM1-protein ligase 1
1261	base	P55957	BID	0.298658	0.858	BH3-interacting domain death agonist
5024	base	P62857	RS28	0.296311	0.85	Small ribosomal subunit protein eS28
6357	base	Q9Y265	RUVB1	0.295135	0.846	RuvB-like 1
5505	base	P04264	K2C1	0.293959	0.789	Keratin, type II cytoskeletal 1
5069	base	P62258	1433E	0.293959	0.746	14-3-3 protein epsilon
3937	base	P10412	H14	0.293959	0.763	Histone H1.4
2291	base	Q96AG4	LRC59	0.290424	0.69	Leucine-rich repeat-containing protein 59
5473	base	Q15005	SPCS2	0.289244	0.726	Signal peptidase complex subunit 2
3541	base	P04843	RPN1	0.288063	0.787	Dolichyl-diphosphooligosaccharide--protein glycosyltransferase subunit 1
5044	base	P62937	PPIA	0.286881	0.821	Peptidyl-prolyl cis-trans isomerase A
5845	base	Q8NBJ5	GT251	0.285698	0.784	Procollagen galactosyltransferase 1
985	base	P42166	LAP2A	0.284514	0.808	Lamina-associated polypeptide 2, isoform alpha
4789	base	P56945	BCAR1	0.280956	0.86	Breast cancer anti-estrogen resistance protein 1
408	base	O95336	6PGL	0.280956	0.851	6-phosphogluconolactonase
5305	base	Q0ZGT2	NEXN	0.279768	0.735	Nexilin
3185	base	O15305	PMM2	0.279768	0.896	Phosphomannomutase 2
5881	base	Q8WWM7	ATX2L	0.27858	0.737	Ataxin-2-like protein
5217	base	Q01581	HMCS1	0.27739	0.82	Hydroxymethylglutaryl-CoA synthase, cytoplasmic
2175	base	Q8NFQ8	TOIP2	0.276199	0.764	Torsin-1A-interacting protein 2
2251	base	Q92614	MY18A	0.273814	0.877	Unconventional myosin-XVIIIa
2405	base	Q96RF0	SNX18	0.27262	0.866	Sorting nexin-18
376	base	O94851	MICA2	0.27262	0.743	[F-actin]-monooxygenase MICAL2
1784	base	Q15043	S39AE	0.271426	0.817	Metal cation symporter ZIP14
6457	base	Q9NR31	SAR1A	0.269033	0.811	GTP-binding protein SAR1a
4029	base	P21333	FLNA	0.269033	0.74	Filamin-A
5521	base	Q07065	CKAP4	0.267835	0.799	Cytoskeleton-associated protein 4
6520	base	D6R9P3	D6R9P3	0.266637	0.781	Heterogeneous nuclear ribonucleoprotein A/B
4877	base	P51153	RAB13	0.266637	0.75	Ras-related protein Rab-13
1137	base	P50416	CPT1A	0.265437	0.889	Carnitine O-palmitoyltransferase 1, liver isoform
5727	base	Q63ZY3	KANK2	0.264236	0.755	KN motif and ankyrin repeat domain-containing protein 2
5563	base	Q15365	PCBP1	0.264236	0.747	Poly(rC)-binding protein 1
2725	base	Q9NUQ6	SPS2L	0.263034	0.878	SPATS2-like protein
2267	base	Q92747	ARC1A	0.263034	0.828	Actin-related protein 2/3 complex subunit 1A
1955	base	Q5JSZ5	PRC2B	0.263034	0.887	Protein PRRC2B
2945	base	Q9Y2X3	NOP58	0.261832	0.838	Nucleolar protein 58
3201	base	O15511	ARPC5	0.260628	0.864	Actin-related protein 2/3 complex subunit 5
2753	base	Q9NZ01	TECR	0.260628	0.781	Very-long-chain enoyl-CoA reductase
1552	base	Q07666	KHDR1	0.258217	0.816	KH domain-containing, RNA-binding, signal transduction-associated protein 1
3729	base	P09429	HMGB1	0.257011	0.803	High mobility group protein B1
5901	base	Q92615	LAR4B	0.255803	0.903	La-related protein 4B
1153	base	P51149	RAB7A	0.254594	0.724	Ras-related protein Rab-7a
7120	base	Q12929	EPS8	0.252173	0.752	Epidermal growth factor receptor kinase substrate 8
1069	base	P48449	LSS	0.252173	0.856	Lanosterol synthase
2429	base	Q99426	TBCB	0.250962	0.737	Tubulin-folding cofactor B
1492	base	Q01844	EWS	0.250962	0.724	RNA-binding protein EWS
1253	base	P55809	SCOT1	0.250962	0.895	Succinyl-CoA:3-ketoacid coenzyme A transferase 1, mitochondrial
1748	base	Q14677	EPN4	0.248535	0.799	Clathrin interactor 1
7061	base	Q5TBB1	RNH2B	0.246104	0.833	Ribonuclease H2 subunit B
5985	base	Q96DG6	CMBL	0.244887	0.866	Carboxymethylenebutenolidase homolog
5509	base	P13647	K2C5	0.244887	0.869	Keratin, type II cytoskeletal 5
1241	base	P55209	NP1L1	0.244887	0.755	Nucleosome assembly protein 1-like 1
1357	base	P62269	RS18	0.243669	0.881	Small ribosomal subunit protein uS13
2465	base	Q99747	SNAG	0.24245	0.856	Gamma-soluble NSF attachment protein
2247	base	Q92572	AP3S1	0.24245	0.842	AP-3 complex subunit sigma-1
1461	base	P84103	SRSF3	0.24245	0.839	Serine/arginine-rich splicing factor 3
2681	base	Q9NR45	SIAS	0.24123	0.814	Sialic acid synthase
6650	base	O15126	SCAM1	0.240009	0.878	Secretory carrier-associated membrane protein 1
2821	base	Q9UHD1	CHRD1	0.240009	0.753	Cysteine and histidine-rich domain-containing protein 1
40	base	O00264	PGRC1	0.240009	0.78	Membrane-associated progesterone receptor component 1
4433	base	P15121	ALDR	0.237564	0.866	Aldo-keto reductase family 1 member B1
1177	base	P51991	ROA3	0.237564	0.759	Heterogeneous nuclear ribonucleoprotein A3
765	base	P23528	COF1	0.233888	0.761	Cofilin-1
2769	base	Q9P0L0	VAPA	0.231432	0.822	Vesicle-associated membrane protein-associated protein A
1832	base	Q15424	SAFB1	0.231432	0.87	Scaffold attachment factor B1
909	base	P32456	GBP2	0.231432	0.872	Guanylate-binding protein 2
2573	base	Q9H3N1	TMX1	0.230203	0.818	Thioredoxin-related transmembrane protein 1
2417	base	Q96S52	PIGS	0.227741	0.844	GPI transamidase component PIG-S
677	base	P15924	DESP	0.226509	0.834	Desmoplakin
6481	base	A0A140T913	A0A140T913	0.225275	0.783	HLA class I histocompatibility antigen, A alpha chain
6109	base	Q9BY44	EIF2A	0.225275	0.848	Eukaryotic translation initiation factor 2A
4509	base	P46939	UTRN	0.225275	0.815	Utrophin
192	base	O43488	ARK72	0.225275	0.877	Aflatoxin B1 aldehyde reductase member 2
4613	base	P50454	SERPH	0.222805	0.81	Serpin H1
2235	base	Q8WWY3	PRP31	0.222805	0.892	U4/U6 small nuclear ribonucleoprotein Prp31
2371	base	Q96N66	MBOA7	0.22033	0.83	Lysophospholipid acyltransferase 7
2401	base	Q96QR8	PURB	0.219091	0.828	Transcriptional activator protein Pur-beta
2131	base	Q8N0X7	SPART	0.219091	0.864	Spartin
3273	base	O60568	PLOD3	0.215368	0.832	Multifunctional procollagen lysine hydroxylase and glycosyltransferase LH3
6485	base	P10321	HLAC	0.214125	0.873	HLA class I histocompatibility antigen, C alpha chain
2275	base	Q92945	FUBP2	0.214125	0.762	Far upstream element-binding protein 2
6867	base	Q9H2D6	TARA	0.212881	0.802	TRIO and F-actin-binding protein
2989	base	Q9Y490	TLN1	0.212881	0.829	Talin-1
4721	base	A0A4W8VX11	A0A4W8VX11	0.211635	0.887	Pericentriolar material 1
6453	base	Q9Y6B6	SAR1B	0.210389	0.898	GTP-binding protein SAR1b
6337	base	Q9UNF1	MAGD2	0.210389	0.833	Melanoma-associated antigen D2
5441	base	Q14566	MCM6	0.210389	0.8	DNA replication licensing factor MCM6
4281	base	P02533	K1C14	0.210389	0.805	Keratin, type I cytoskeletal 14
4265	base	P35237	SPB6	0.210389	0.835	Serpin B6
3789	base	P11216	PYGB	0.210389	0.837	Glycogen phosphorylase, brain form
6943	base	P61289	PSME3	0.209141	0.817	Proteasome activator complex subunit 3
5695	base	Q5F1R6	DJC21	0.209141	0.883	DnaJ homolog subfamily C member 21
6883	base	Q8NCA5	FA98A	0.207893	0.879	Protein FAM98A
3929	base	P16152	CBR1	0.207893	0.836	Carbonyl reductase [NADPH] 1
6129	base	Q9H7D7	WDR26	0.206643	0.852	WD repeat-containing protein 26
1101	base	P49257	LMAN1	0.205393	0.821	Protein ERGIC-53
2661	base	Q9NP79	VTA1	0.204141	0.838	Vacuolar protein sorting-associated protein VTA1 homolog
653	base	P14550	AK1A1	0.204141	0.831	Aldo-keto reductase family 1 member A1
6831	base	P49591	SYSC	0.202888	0.782	Serine--tRNA ligase, cytoplasmic
3981	base	P18583	SON	0.201634	0.848	Protein SON
865	base	P30530	UFO	0.201634	0.874	Tyrosine-protein kinase receptor UFO
120	base	O15027	SC16A	0.201634	0.905	Protein transport protein Sec16A
5169	base	P78417	GSTO1	0.200379	0.831	Glutathione S-transferase omega-1
548	base	P07954	FUMH	0.200379	0.893	Fumarate hydratase, mitochondrial
2151	base	Q8N556	AFAP1	0.197865	0.881	Actin filament-associated protein 1
4341	base	P38159	RBMX	0.196607	0.802	RNA-binding motif protein, X chromosome
3445	base	P00387	NB5R3	0.196607	0.843	NADH-cytochrome b5 reductase 3
2961	base	Q9Y371	SHLB1	0.196607	0.873	Endophilin-B1
3121	base	O00629	IMA3	0.195348	0.749	Importin subunit alpha-3
2359	base	Q96KB5	TOPK	0.195348	0.871	Lymphokine-activated killer T-cell-originated protein kinase
2055	base	Q7Z434	MAVS	0.195348	0.822	Mitochondrial antiviral-signaling protein
4065	base	P23634	AT2B4	0.194087	0.833	Plasma membrane calcium-transporting ATPase 4
2733	base	Q9NUQ9	CYRIB	0.194087	0.841	CYFIP-related Rac1 interactor B
1121	base	P49773	HINT1	0.192825	0.753	Adenosine 5'-monophosphoramidase HINT1
5767	base	Q71U36	TBA1A	0.190299	0.821	Tubulin alpha-1A chain
2199	base	Q8TCJ2	STT3B	0.190299	0.845	Dolichyl-diphosphooligosaccharide--protein glycosyltransferase subunit STT3B
3641	base	Q9BUF5	TBB6	0.189034	0.837	Tubulin beta-6 chain
112	base	O14950	ML12B	0.187768	0.867	Myosin regulatory light chain 12B
5543	base	Q15181	IPYR	0.186501	0.859	Inorganic pyrophosphatase
3605	base	P06733	ENOA	0.186501	0.823	Alpha-enolase
2030	base	Q7L2H7	EIF3M	0.186501	0.789	Eukaryotic translation initiation factor 3 subunit M
4165	base	P50148	GNAQ	0.185232	0.887	Guanine nucleotide-binding protein G(q) subunit alpha
256	base	O60610	DIAP1	0.185232	0.766	Protein diaphanous homolog 1
6799	base	Q969Z0	FAKD4	0.182692	0.812	FAST kinase domain-containing protein 4
1125	base	P49790	NU153	0.182692	0.8	Nuclear pore complex protein Nup153
4932	base	P61158	ARP3	0.181421	0.86	Actin-related protein 3
4609	base	P31150	GDIA	0.181421	0.843	Rab GDP dissociation inhibitor alpha
5591	base	Q15642	CIP4	0.180148	0.799	Cdc42-interacting protein 4
4237	base	P33992	MCM5	0.180148	0.884	DNA replication licensing factor MCM5
2303	base	Q96C19	EFHD2	0.180148	0.813	EF-hand domain-containing protein D2
993	base	P42765	THIM	0.180148	0.802	3-ketoacyl-CoA thiolase, mitochondrial
5719	base	Q5TEC6	H37	0.178874	0.849	Histone H3-7
4821	base	P62736	ACTA	0.178874	0.841	Actin, aortic smooth muscle
3725	base	P09525	ANXA4	0.178874	0.889	Annexin A4
2421	base	Q96SB3	NEB2	0.178874	0.863	Neurabin-2
4837	base	Q14240	IF4A2	0.176323	0.845	Eukaryotic initiation factor 4A-II
3721	base	P08758	ANXA5	0.176323	0.907	Annexin A5
1668	base	Q13546	RIPK1	0.175045	0.84	Receptor-interacting serine/threonine-protein kinase 1
1113	base	P49756	RBM25	0.175045	0.767	RNA-binding protein 25
1648	base	Q13425	SNTB2	0.173767	0.847	Beta-2-syntrophin
268	base	O60739	EIF1B	0.173767	0.843	Eukaryotic translation initiation factor 1b
2191	base	Q8TB61	S35B2	0.172488	0.892	Adenosine 3'-phospho 5'-phosphosulfate transporter 1
3305	base	O75223	GGCT	0.171207	0.882	Gamma-glutamylcyclotransferase
5777	base	P68363	TBA1B	0.169925	0.858	Tubulin alpha-1B chain
4113	base	P27695	APEX1	0.169925	0.827	DNA-(apurinic or apyrimidinic site) endonuclease
2905	base	Q9UQ35	SRRM2	0.168642	0.9	Serine/arginine repetitive matrix protein 2
2613	base	Q9H9B4	SFXN1	0.168642	0.841	Sideroflexin-1
2413	base	Q96RT1	ERBIN	0.168642	0.832	Erbin
6201	base	Q9NYU2	UGGG1	0.167358	0.87	UDP-glucose:glycoprotein glucosyltransferase 1
6588	base	Q8IZ81	ELMD2	0.166073	0.764	ELMO domain-containing protein 2
7049	base	Q9UKV3	ACINU	0.164786	0.881	Apoptotic chromatin condensation inducer in the nucleus
4865	base	P62820	RAB1A	0.164786	0.856	Ras-related protein Rab-1A
2601	base	Q9H788	SH24A	0.164786	0.752	SH2 domain-containing protein 4A
3373	base	O95197	RTN3	0.163499	0.852	Reticulon-3
3341	base	O75534	CSDE1	0.163499	0.862	Cold shock domain-containing protein E1
3289	base	O60814	H2B1K	0.16221	0.862	Histone H2B type 1-K
1572	base	Q08379	GOGA2	0.16221	0.895	Golgin subfamily A member 2
3177	base	O15160	RPAC1	0.16092	0.762	DNA-directed RNA polymerases I and III subunit RPAC1
6297	base	Q5TFE4	NT5D1	0.159629	0.876	5'-nucleotidase domain-containing protein 1
5181	base	P85037	FOXK1	0.159629	0.902	Forkhead box protein K1
4825	base	P61160	ARP2	0.158337	0.908	Actin-related protein 2
2957	base	Q9Y314	NOSIP	0.158337	0.859	Nitric oxide synthase-interacting protein
1181	base	P52306	GDS1	0.158337	0.875	Rap1 GTPase-GDP dissociation stimulator 1
6241	base	Q9P2E9	RRBP1	0.157044	0.818	Ribosome-binding protein 1
2505	base	Q9BWJ5	SF3B5	0.157044	0.902	Splicing factor 3B subunit 5
6133	base	Q9H845	ACAD9	0.155749	0.895	Complex I assembly factor ACAD9, mitochondrial
3493	base	P02686	MBP	0.155749	0.767	Myelin basic protein
2473	base	Q99816	TS101	0.155749	0.883	Tumor susceptibility gene 101 protein
3545	base	P05023	AT1A1	0.154454	0.862	Sodium/potassium-transporting ATPase subunit alpha-1
3457	base	P00533	EGFR	0.154454	0.76	Epidermal growth factor receptor
1337	base	P61970	NTF2	0.154454	0.845	Nuclear transport factor 2
5281	base	Q08554	DSC1	0.153157	0.889	Desmocollin-1
5073	base	P61981	1433G	0.153157	0.879	14-3-3 protein gamma
4653	base	P51571	SSRD	0.153157	0.866	Translocon-associated protein subunit delta
1453	base	P84085	ARF5	0.153157	0.723	ADP-ribosylation factor 5
5501	base	P35908	K22E	0.151859	0.883	Keratin, type II cytoskeletal 2 epidermal
5353	base	Q08170	SRSF4	0.15056	0.91	Serine/arginine-rich splicing factor 4
5277	base	Q08209	PP2BA	0.15056	0.861	Protein phosphatase 3 catalytic subunit alpha
6289	base	Q9UIG0	BAZ1B	0.149259	0.874	Tyrosine-protein kinase BAZ1B
6177	base	Q9NTJ3	SMC4	0.149259	0.862	Structural maintenance of chromosomes protein 4
3897	base	P15170	ERF3A	0.149259	0.86	Eukaryotic peptide chain release factor GTP-binding subunit ERF3A
2861	base	Q9UL46	PSME2	0.149259	0.854	Proteasome activator complex subunit 2
6987	base	Q86V81	THOC4	0.147958	0.775	THO complex subunit 4
6568	base	Q15126	PMVK	0.147958	0.913	Phosphomevalonate kinase
6863	base	Q9Y5Q0	FADS3	0.146655	0.952	Fatty acid desaturase 3
5889	base	Q92499	DDX1	0.146655	0.855	ATP-dependent RNA helicase DDX1
3073	base	A0A8I5KQE6	RPSA2	0.146655	0.896	Small ribosomal subunit protein uS2B
3113	base	O00499	BIN1	0.145351	0.836	Myc box-dependent-interacting protein 1
3385	base	O95340	PAPS2	0.144046	0.869	Bifunctional 3'-phosphoadenosine 5'-phosphosulfate synthase 2
1752	base	Q14697	GANAB	0.144046	0.866	Neutral alpha-glucosidase AB
753	base	P23246	SFPQ	0.144046	0.862	Splicing factor, proline- and glutamine-rich
6361	base	Q9Y277	VDAC3	0.14274	0.794	Voltage-dependent anion-selective channel protein 3
5699	base	Q5H9R7	PP6R3	0.14274	0.802	Serine/threonine-protein phosphatase 6 regulatory subunit 3
4813	base	P60709	ACTB	0.14274	0.867	Actin, cytoplasmic 1
3801	base	P11413	G6PD	0.14274	0.864	Glucose-6-phosphate 1-dehydrogenase
4741	base	P54727	RD23B	0.141433	0.846	UV excision repair protein RAD23 homolog B
2777	base	Q9P258	RCC2	0.141433	0.866	Protein RCC2
5345	base	Q13177	PAK2	0.140124	0.869	Serine/threonine-protein kinase PAK 2
3673	base	P08195	4F2	0.140124	0.854	Amino acid transporter heavy chain SLC3A2
3225	base	O43592	XPOT	0.140124	0.898	Exportin-T
1009	base	P43155	CACP	0.140124	0.89	Carnitine O-acetyltransferase
4952	base	P61803	DAD1	0.138814	0.873	Dolichyl-diphosphooligosaccharide--protein glycosyltransferase subunit DAD1
7081	base	Q8N8A2	ANR44	0.137504	0.736	Serine/threonine-protein phosphatase 6 regulatory ankyrin repeat subunit B
4737	base	P54687	BCAT1	0.136191	0.859	Branched-chain-amino-acid aminotransferase, cytosolic
3837	base	P12956	XRCC6	0.136191	0.872	X-ray repair cross-complementing protein 6
6847	base	Q9UNX3	RL26L	0.134878	0.868	Ribosomal protein uL24-like
1644	base	Q13418	ILK	0.134878	0.897	Integrin-linked protein kinase
6245	base	Q9P2J5	SYLC	0.133564	0.87	Leucine--tRNA ligase, cytoplasmic
5077	base	Q04917	1433F	0.133564	0.844	14-3-3 protein eta
4365	base	P39748	FEN1	0.133564	0.856	Flap endonuclease 1
1959	base	Q5JTH9	RRP12	0.133564	0.702	RRP12-like protein
6735	base	Q9ULX6	AKP8L	0.132248	0.894	A-kinase anchor protein 8-like
132	base	O15145	ARPC3	0.132248	0.875	Actin-related protein 2/3 complex subunit 3
7015	base	Q9NUQ3	TXLNG	0.130931	0.884	Gamma-taxilin
6512	base	A0A8V8TQW4	A0A8V8TQW4	0.130931	0.894	AP-3 complex subunit delta
4909	base	P01111	RASN	0.130931	0.871	GTPase NRas
2367	base	Q96KR1	ZFR	0.130931	0.868	Zinc finger RNA-binding protein
4045	base	P22626	ROA2	0.129613	0.874	Heterogeneous nuclear ribonucleoproteins A2/B1
1919	base	Q32P28	P3H1	0.129613	0.805	Prolyl 3-hydroxylase 1
1381	base	P62805	H4	0.129613	0.883	Histone H4
2609	base	Q9H832	UBE2Z	0.128293	0.895	Ubiquitin-conjugating enzyme E2 Z
4337	base	Q01995	TAGL	0.126973	0.882	Transgelin
3461	base	P00558	PGK1	0.126973	0.861	Phosphoglycerate kinase 1
516	base	P04844	RPN2	0.126973	0.86	Dolichyl-diphosphooligosaccharide--protein glycosyltransferase subunit 2
5755	base	Q6PKG0	LARP1	0.125651	0.855	La-related protein 1
5057	base	P63104	1433Z	0.125651	0.877	14-3-3 protein zeta/delta
4948	base	P61619	S61A1	0.125651	0.878	Protein transport protein Sec61 subunit alpha isoform 1
4149	base	P29353	SHC1	0.125651	0.868	SHC-transforming protein 1
2561	base	Q9H2G2	SLK	0.124328	0.881	STE20-like serine/threonine-protein kinase
861	base	P30520	PURA2	0.124328	0.819	Adenylosuccinate synthetase isozyme 2
416	base	O95425	SVIL	0.123004	0.901	Supervillin
6806	base	Q9P2B4	CT2NL	0.121679	0.778	CTTNBP2 N-terminal-like protein
5253	base	E9PGM1	E9PGM1	0.121679	0.855	Eukaryotic translation initiation factor 4 gamma 1
5185	base	Q00325	S25A3	0.121679	0.889	Solute carrier family 25 member 3
1740	base	Q14498	RBM39	0.121679	0.842	RNA-binding protein 39
6341	base	Q9UNH7	SNX6	0.120352	0.882	Sorting nexin-6
5032	base	P62879	GBB2	0.119024	0.893	Guanine nucleotide-binding protein G(I)/G(S)/G(T) subunit beta-2
1632	base	Q13283	G3BP1	0.119024	0.87	Ras GTPase-activating protein-binding protein 1
921	base	P35250	RFC2	0.119024	0.879	Replication factor C subunit 2
7153	base	P49454	CENPF	0.117695	0.871	Centromere protein F
913	base	P34932	HSP74	0.117695	0.876	Heat shock 70 kDa protein 4
6049	base	Q99829	CPNE1	0.116365	0.873	Copine-1
3261	base	P22234	PUR6	0.115033	0.876	Bifunctional phosphoribosylaminoimidazole carboxylase/phosphoribosylaminoimidazole succinocarboxamide synthetase
1915	base	Q2TAY7	SMU1	0.115033	0.882	WD40 repeat-containing protein SMU1
7003	base	Q9BTE3	MCMBP	0.1137	0.888	Mini-chromosome maintenance complex-binding protein
4869	base	P61586	RHOA	0.1137	0.857	Transforming protein RhoA
5893	base	Q92530	PSMF1	0.112367	0.89	Proteasome inhibitor PI31 subunit
4709	base	P53041	PPP5	0.112367	0.905	Serine/threonine-protein phosphatase 5
3625	base	P07437	TBB5	0.112367	0.883	Tubulin beta chain
2453	base	Q99615	DNJC7	0.112367	0.898	DnaJ homolog subfamily C member 7
2909	base	Q9UQ80	PA2G4	0.111031	0.918	Proliferation-associated protein 2G4
4245	base	P34897	GLYM	0.109695	0.897	Serine hydroxymethyltransferase, mitochondrial
6477	base	A0A0U1RRM6	A0A0U1RRM6	0.108357	0.868	ENAH actin regulator
4241	base	P33993	MCM7	0.108357	0.885	DNA replication licensing factor MCM7
1369	base	P62333	PRS10	0.108357	0.876	26S proteasome regulatory subunit 10B
5028	base	P62873	GBB1	0.107018	0.88	Guanine nucleotide-binding protein G(I)/G(S)/G(T) subunit beta-1
4233	base	P33991	MCM4	0.107018	0.879	DNA replication licensing factor MCM4
3505	base	P04075	ALDOA	0.107018	0.882	Fructose-bisphosphate aldolase A
1205	base	P53004	BIEA	0.105678	0.905	Biliverdin reductase A
1117	base	P49770	EI2BB	0.105678	0.78	Translation initiation factor eIF-2B subunit beta
2351	base	Q96JJ7	TMX3	0.104337	0.887	Protein disulfide-isomerase TMX3
1049	base	P46782	RS5	0.104337	0.767	Small ribosomal subunit protein uS7
491	base	P00505	AATM	0.104337	0.952	Aspartate aminotransferase, mitochondrial
1197	base	P52907	CAZA1	0.102994	0.867	F-actin-capping protein subunit alpha-1
965	base	P37837	TALDO	0.102994	0.819	Transaldolase
240	base	O60493	SNX3	0.102994	0.862	Sorting nexin-3
6919	base	O95071	UBR5	0.10165	0.951	E3 ubiquitin-protein ligase UBR5
6875	base	Q99733	NP1L4	0.10165	0.766	Nucleosome assembly protein 1-like 4
5241	base	Q03135	CAV1	0.10165	0.903	Caveolin-1
3509	base	P09972	ALDOC	0.10165	0.884	Fructose-bisphosphate aldolase C
3029	base	Q9Y678	COPG1	0.10165	0.866	Coatomer subunit gamma-1
4541	base	P49189	AL9A1	0.100305	0.912	4-trimethylaminobutyraldehyde dehydrogenase
2525	base	Q9BZQ8	NIBA1	0.100305	0.836	Protein Niban 1
5265	base	Q06210	GFPT1	0.0989585	0.903	Glutamine--fructose-6-phosphate aminotransferase [isomerizing] 1
5153	base	P68400	CSK21	0.0989585	0.909	Casein kinase II subunit alpha
4621	base	P50552	VASP	0.0989585	0.886	Vasodilator-stimulated phosphoprotein
3865	base	P13861	KAP2	0.0989585	0.851	cAMP-dependent protein kinase type II-alpha regulatory subunit
3045	base	Q9Y6M5	ZNT1	0.0989585	0.904	Proton-coupled zinc antiporter SLC30A1
2259	base	Q92688	AN32B	0.0989585	0.869	Acidic leucine-rich nuclear phosphoprotein 32 family member B
1600	base	Q12904	AIMP1	0.0989585	0.902	Aminoacyl tRNA synthase complex-interacting multifunctional protein 1
7105	base	Q8WXH0	SYNE2	0.0976108	0.793	Nesprin-2
5711	base	Q5SSJ5	HP1B3	0.0976108	0.875	Heterochromatin protein 1-binding protein 3
[truncated: 1,054 more rows]

## Sheet: bFGF-induced
	Condition	Uniprot_ID	Gene	Log2.FC	BFDR	Description
[truncated: 1,786 more rows]
